# Supplementary material for: A parsimonious model of blood glucose homeostasis
Source: PLOS Digit Health. 2022 Jul 14;1(7):e0000072. doi: 10.1371/journal.pdig.0000072 (PMC9931355; doi:10.1371/journal.pdig.0000072)
Supplement: S1 Data — Blood glucose data of Klick Pilot Study measured using the Freestyle Libre Flash Glucose device. The data are presented in comma separated values (.csv) format for each healthy individual (N = 42). The filenames represent the unique identification of the individual to preserve anonymity. (ZIP) [file pdig.0000072.s010.zip]

Archive with 84 entries (84 files):
- 0M0007V9G14.csv
- __MACOSX/._0M0007V9G14.csv
- 0M0008AQUF4.csv
- __MACOSX/._0M0008AQUF4.csv
- 0M0008CA8Z4.csv
- __MACOSX/._0M0008CA8Z4.csv
- 0M0008CA77R.csv
- __MACOSX/._0M0008CA77R.csv
- 0M0008CA758.csv
- __MACOSX/._0M0008CA758.csv
- 0M0008D1F78.csv
- __MACOSX/._0M0008D1F78.csv
- 0M0008X9MZ4.csv
- __MACOSX/._0M0008X9MZ4.csv
- 0M0008XNLJH.csv
- __MACOSX/._0M0008XNLJH.csv
- 0M0008XNLL4.csv
- __MACOSX/._0M0008XNLL4.csv
- 0M0008YC83D.csv
- __MACOSX/._0M0008YC83D.csv
- 0M0008YC85H.csv
- __MACOSX/._0M0008YC85H.csv
- 0M0008YC830.csv
- __MACOSX/._0M0008YC830.csv
- 0M0008YC848.csv
- __MACOSX/._0M0008YC848.csv
- 0M0009R39VW.csv
- __MACOSX/._0M0009R39VW.csv
- 0M0009TK7CH.csv
- __MACOSX/._0M0009TK7CH.csv
- 0M0009TQA10.csv
- __MACOSX/._0M0009TQA10.csv
- 0M0009TQA38.csv
- __MACOSX/._0M0009TQA38.csv
- 0M0009TZ6DR.csv
- __MACOSX/._0M0009TZ6DR.csv
- 0M0009TZ688.csv
- __MACOSX/._0M0009TZ688.csv
- 0M0009U0Z4R.csv
- __MACOSX/._0M0009U0Z4R.csv
- 0M0060ALZX0.csv
- __MACOSX/._0M0060ALZX0.csv
- 0M0060PTJHM.csv
- __MACOSX/._0M0060PTJHM.csv
- 0M0061EKZQM.csv
- __MACOSX/._0M0061EKZQM.csv
- 0M00081XT1M.csv
- __MACOSX/._0M00081XT1M.csv
- 0M00081XT20.csv
- __MACOSX/._0M00081XT20.csv
- 0M00082GJLD.csv
- __MACOSX/._0M00082GJLD.csv
- 0M00082GJMW.csv
- __MACOSX/._0M00082GJMW.csv
- 0M00094U0MW.csv
- __MACOSX/._0M00094U0MW.csv
- 0M00098MTZM.csv
- __MACOSX/._0M00098MTZM.csv
- 0M00098UZDM.csv
- __MACOSX/._0M00098UZDM.csv
- 0M00098VVGM.csv
- __MACOSX/._0M00098VVGM.csv
- 0M000821E1W.csv
- __MACOSX/._0M000821E1W.csv
- 0M000981Z38.csv
- __MACOSX/._0M000981Z38.csv
- 0M006161AVH.csv
- __MACOSX/._0M006161AVH.csv
- 0M006161AX8.csv
- __MACOSX/._0M006161AX8.csv
- 0M006161C6M.csv
- __MACOSX/._0M006161C6M.csv
- 0M006161C84.csv
- __MACOSX/._0M006161C84.csv
- 0M006161T3R.csv
- __MACOSX/._0M006161T3R.csv
- 0M006161T50.csv
- __MACOSX/._0M006161T50.csv
- 0M0009831M8.csv
- __MACOSX/._0M0009831M8.csv
- 0M00048323W.csv
- __MACOSX/._0M00048323W.csv
- 0M0061630Q0.csv
- __MACOSX/._0M0061630Q0.csv
