# Supplementary material for: A parsimonious model of blood glucose homeostasis
Source: PLOS Digit Health. 2022 Jul 14;1(7):e0000072. doi: 10.1371/journal.pdig.0000072 (PMC9931355; doi:10.1371/journal.pdig.0000072)
Supplement: S1 Data — Blood glucose data of Klick Pilot Study measured using the Freestyle Libre Flash Glucose device. The data are presented in comma separated values (.csv) format for each healthy individual (N = 42). The filenames represent the unique identification of the individual to preserve anonymity. (ZIP) [file pdig.0000072.s010.zip › 0M0007V9G14.csv]

Elapsed Time	Glucose (mmol/L)
0	3.9
900	3.7
1800	3.4
2700	3.4
3600	3.8
4500	4
5520	4.4
6000	4.8
6420	4.9
7320	4.4
8220	4.1
9120	3.7
10020	3.3
10920	3.3
11820	4.4
12720	4.8
13620	4.7
14520	5.4
15420	5.8
16320	5.6
17220	5.3
18120	5.3
19020	5.1
19920	4.8
20940	4.1
22740	4
23640	4
24540	4.2
25440	4.7
26340	5.1
27240	5.2
28140	4.9
29040	4
29940	3.3
30840	3.4
31740	4.9
32640	5
33540	4.7
34440	4.4
35340	3.7
36240	3.2
37140	3.4
38040	4.9
38940	4.8
39840	4.7
40740	4.9
41640	4.6
42540	4.3
43440	4.6
44340	4.6
45240	4.6
46140	4.7
47040	4.7
47940	4.4
48840	3.9
49740	3.5
50700	4.3
50940	4.4
51600	5
52500	4.6
53400	3.9
54300	4
55200	4.9
56100	5.4
57000	5.2
57900	5.2
58800	5.8
59700	5.8
60720	5.5
60960	5.6
61620	5.3
62520	4.9
63420	4.9
64320	5.1
65220	5.1
66120	5.1
67020	5.1
67920	4.8
68820	4.8
69720	4.9
70620	4.9
71520	4.8
72420	4.7
73320	4.6
74220	4.6
75120	4.9
76020	5.9
76920	6.5
77820	6.2
78720	5.6
79620	5.1
80520	4.7
81420	4.9
82320	5.1
83220	4.9
84120	4.7
85020	4.7
85920	4.6
86040	4.6
86820	4.4
87720	4.4
88620	4.5
89520	4.4
90420	4.3
91320	4.7
92220	5.4
93120	5.9
94020	6.1
94920	5.8
95820	5.6
96720	5.4
97620	4.9
98520	4.7
99480	4.8
99960	4.7
100380	4.7
101280	4.7
102180	5.3
103080	5.7
103980	5.3
104880	5.3
106320	5.9
113160	5.1
114060	5.6
114960	5.8
115860	6
116760	6.7
117660	6.6
118560	5.4
119460	5.6
120360	6.9
121260	6.7
122160	5.9
123060	5.5
123960	5.4
124860	5.6
125760	5.3
126660	5.2
127560	5.2
128460	4.9
129360	4.9
130260	5.6
131160	5.9
132060	5.8
132960	5.9
133860	6
134760	6
135660	5.9
136560	5.6
137460	5.1
138360	4.8
139260	4.8
140160	5
141060	5.7
141420	5.2
141960	5.7
142860	5.6
143760	5.6
144660	5.7
145560	5.7
146460	5.8
147360	6.2
148260	6.2
149160	5.5
150060	5.6
150960	5.8
151860	5.6
152760	5.4
153780	5.7
153780	5.4
154680	5.7
155580	7.2
156480	7.8
157380	6.4
158280	5.6
159180	5.8
160080	6.1
160980	6.7
161880	6.3
162780	4.9
163680	4.7
164580	5.1
165480	5.4
165600	5.3
166380	5.4
167280	5.2
168180	5.1
169080	5.1
169980	5
170880	4.6
171780	4.9
172680	5.7
173580	5.7
174480	5
175380	5.1
176340	5.9
176400	6.1
177300	5.8
178200	4.9
179100	4.5
180000	4.6
180900	4.6
181800	4.4
182700	4.4
183600	4.6
184500	4.6
185400	4.3
186300	4.2
187200	4.4
188100	4.8
189000	5.1
189900	5.8
190800	6.8
192120	6.3
198120	5.1
199020	5.6
199920	5.5
200820	5.1
201720	5
202620	5.3
203520	5.7
204420	5.8
205320	5.7
206220	5.4
207120	5.6
208020	5.7
208920	5.6
209820	5.4
210720	4.9
211620	4.7
212520	4.9
213420	5.2
214320	5.2
215220	5.1
216120	5
217020	5.3
217920	5.7
218820	5.8
219720	5.7
220620	5.4
221520	5.3
222420	5.4
223320	5.2
224220	5
225120	5
226680	5.5
238740	5.8
239640	6
240540	5.6
241440	5.2
242340	5
243240	5.1
244140	5.2
245040	5.1
245940	4.9
246840	5
247740	5.3
248640	5.5
249540	5.4
250440	5.2
251340	4.9
252240	4.7
253140	4.9
254040	4.9
254940	4.9
255840	4.9
256740	4.7
257640	4.4
258540	4.4
259440	4.8
260340	5.2
261240	5.3
262140	5.2
263040	5.3
263940	5.4
264840	5.7
265740	5.5
267240	4.8
290280	4.3
291180	4.2
292080	4.3
292980	4.3
293880	4.4
294780	4.8
295680	4.9
296580	4.9
297480	5
298380	4.8
299280	4.6
300180	4.6
301080	4.5
301980	4.9
302880	5
303780	4.7
304680	4.6
305580	4.5
306480	4.6
307380	4.6
308280	4.7
309180	4.8
310080	5.1
310980	5.1
311880	5.1
312780	5.4
313680	5.4
314580	5.3
315480	5.2
316380	5.6
317280	6
318240	5.7
318360	5.2
319140	5.7
320040	5.6
320940	5.4
321840	5.1
322740	5.1
323640	5.1
324540	5
325440	5.2
326340	5.9
327240	6.1
328140	5.3
329040	5.2
329940	5.4
330840	5.2
331860	5
332040	5.1
332760	5.3
333660	6
334560	6.1
335460	5.7
336360	5.2
337260	4.9
338160	4.8
339060	4.7
339960	4.8
340860	4.9
341760	5.1
342660	5
343560	4.8
344460	4.8
345360	4.8
346260	4.6
347160	4.6
348060	4.5
348960	4.6
349860	4.6
350760	4.3
351660	4.3
352560	5.2
353460	5.8
354360	5.4
355320	5.3
373440	6.6
374340	6.6
375240	6.4
376140	6.2
377040	5.9
377940	5.8
378840	5.8
379740	5.7
380640	5.9
381540	5.8
382440	5.3
383340	5.1
384240	4.9
385140	5.1
386040	5.1
386940	4.9
387840	4.8
388740	4.9
389640	5
390540	4.8
391440	4.9
392340	5
393240	4.9
394140	5
395040	4.9
395940	5.1
396840	5.2
397740	5.2
398640	5.3
399540	5.5
400440	5.6
401400	5.5
402120	5.8
402300	5.4
403200	5.4
404100	5.6
405000	5.4
405900	5
406800	4.8
407700	4.9
408600	5.1
409500	5.8
410400	6.6
425880	6.5
426780	6.1
427680	5.4
428580	5
429480	5.1
430380	4.9
431280	4.6
432180	5.2
433080	5.9
433980	5.4
434880	5.1
435780	5.4
436680	5.5
437580	5.9
438480	6.2
439380	6.2
440280	5.9
441180	5.6
442080	6.1
442980	6.8
443880	6.5
444780	5.8
445680	5.6
446580	5.8
447480	6.3
448380	6.7
449280	6.5
450180	5.4
451080	4.6
451980	5.4
452880	6.2
453900	6.7
453900	6.4
454800	6.1
455700	5.4
456600	5.6
457500	6.2
458400	6.4
459300	6.4
460200	6.5
461100	6.6
462000	6.1
462900	5.6
463800	5.4
464700	5.3
465600	5.4
466500	5.8
467400	5.9
468300	6.2
469200	6.1
470100	5.4
471000	5.2
471900	5.4
472800	5.6
473700	5
474600	4.7
475500	4.9
476400	5.4
477300	5.7
478200	5.7
479100	5.8
480120	5.8
480360	6
481020	5.3
481920	5.2
482820	5.3
483720	5.4
484620	5.3
485520	4.9
486420	5
487320	5.1
488220	4.9
489120	4.8
490020	4.8
490920	5
491820	5.1
492720	4.9
493620	4.8
494520	5.1
495420	5.1
496320	5.2
497220	5.4
498120	5.4
499020	5
499920	4.7
500820	5
501720	5.3
502620	5.3
503520	5.6
504420	6
505320	5.2
505860	4.9
506220	4.3
507120	4.7
508020	5.5
508920	5.8
509820	5.6
510720	4.9
511620	5.4
512520	5.8
513420	5.5
514320	5.4
515340	5.6
515760	5.6
516240	5.3
517140	4.9
518040	5.3
518940	6.3
519840	6.7
520740	5.3
521640	4.4
522540	5.3
523440	6.1
524340	5.7
525240	5.3
526140	5.8
527040	6.1
528000	6.2
548820	6.8
549720	6.6
550620	6.2
551520	5.7
552420	5.6
553320	5.3
554220	4.8
555120	4.6
556020	4.9
556920	5.2
557820	5
558720	4.7
559620	4.7
560520	4.8
561420	4.9
562320	4.7
563220	4.6
564120	4.4
565020	4.4
565920	4.5
566820	4.6
567720	4.8
568620	5
569520	4.9
570420	5
571320	5.2
572220	5.1
573120	5.2
574020	5.4
574920	5.4
575820	5.3
576780	5.3
577320	5.4
577680	5.1
578580	5.2
579480	5.2
580380	5.3
581280	5.4
582180	5.1
583080	4.7
583980	4.7
584880	5.4
585780	5.4
586680	5.2
587580	5.2
588480	5.4
589620	5
595860	5.2
596760	4.5
597660	4.6
598560	4.9
599460	4.6
600360	4.4
601260	4.4
602160	4.5
603060	4.9
603960	5.8
604860	6.6
605760	6.2
606660	5.2
607560	4.7
608460	4.7
609360	4.7
610260	4.7
611160	4.5
612060	4.4
612960	4.3
613860	3.9
614760	3.7
615660	4.1
616560	4.5
617460	4.3
618360	4.4
619260	4.9
620160	4.7
621060	4.9
621960	5.9
622860	6.4
624420	6.7
630180	5.4
631080	5.3
631980	5.2
632880	4.8
633780	4.7
634680	4.7
635580	4.7
636480	4.8
637380	4.8
638280	4.9
639180	5.1
640080	5.1
640980	5.1
641880	5
642780	4.8
643680	4.7
644580	4.7
645480	4.5
646380	4.6
647280	4.9
648180	4.9
649080	4.6
649980	4.6
650880	4.9
651780	5.1
652680	5.3
653580	5.4
654480	5.3
655380	5.1
656280	5.1
657180	5.3
658560	5.4
663600	5.4
664500	5.3
665400	5.3
666300	5.4
667200	5.3
668100	5.2
669000	5.1
669900	5
670800	4.8
671700	5.1
672600	5.7
673500	5.6
674400	5.1
675300	4.9
676200	5.1
677100	5.4
678000	5.2
678900	4.9
679800	4.8
680700	4.8
681600	5.2
682500	5.8
683400	5.7
684300	5.1
685200	4.7
686100	4.6
687000	4.6
687900	4.4
688800	4.3
689700	4.3
690600	4.4
691680	4.4
709680	4.7
710580	4.8
711480	4.9
712380	5.1
713280	5.2
714180	5.9
715080	6.8
715980	6.6
716880	6
717780	5.6
718680	5.8
719580	6.3
720480	6.6
721380	6.4
722280	5.9
723180	5.6
724080	5.6
724980	5.8
725880	6.1
726780	5.4
727680	5.1
728580	5.5
729480	5.5
730380	4.8
731280	4.5
732180	4.6
733080	4.7
733980	4.8
734880	4.7
735780	4.7
736680	4.8
737640	5.2
737820	4.8
738540	5.3
739440	5.3
740340	5.2
741240	5.1
742140	5.3
743040	5.6
743940	5.5
744840	5.4
745740	5.6
746640	5.5
747540	5.8
748140	6.4
748440	6.6
749400	6.4
749460	6
750360	5.2
751260	5.3
752160	5.4
753060	5.2
753960	5.3
754860	5.2
755760	5.2
756660	5.1
757560	5.3
758460	6.3
759360	7.6
760260	7.2
761160	5.9
762060	5.9
762960	6.4
763860	6.2
764760	6.3
765660	6.8
766560	6.5
767460	5.9
768360	5.7
769260	5.6
770160	6.1
771060	5.9
771120	5.4
772020	4.3
772920	4.1
773820	4.4
774720	5.4
775620	6.2
776520	5.7
777420	4.9
778320	4.7
779220	4.7
780120	4.7
781020	4.5
781920	4.3
782820	4.3
783720	4.6
784620	5.1
785520	5.9
786420	6.9
787320	6.9
788220	5.9
789120	5.1
790020	5.2
790920	6
791820	6.1
792720	5.1
793620	4.6
794520	5.4
795660	5.6
805500	5.6
806400	5.2
807300	5.3
808200	5.5
809100	5.4
810000	5.2
810900	5.1
811800	5
812700	4.9
813600	4.8
814500	4.9
815400	4.8
816300	4.8
817200	4.7
818100	4.7
819000	4.8
819900	4.8
820800	4.8
821700	4.8
822600	4.8
823500	4.9
824400	4.9
825300	5.1
826200	5.3
827100	5.5
828000	5.4
828900	5.1
829800	5
830700	5.2
831600	5.6
832500	5.8
834000	5.2
852540	5.2
853440	5.5
854340	5.5
855240	5.4
856140	5
857040	4.7
857940	4.5
858840	4.4
859740	4.6
860640	4.7
861540	4.3
862440	4.1
863340	4.3
864240	4.6
865140	4.6
866040	4.4
866940	4.3
867840	4.4
868740	4.3
869640	4.2
870540	4.4
871440	4.6
872340	5.2
873240	6.3
874140	6
875040	4.9
875940	5.1
876840	5.8
877740	5.7
878640	5.1
879540	4.8
880440	5.4
880860	5.7
881340	5.4
882240	5.7
883140	6.1
884040	5.8
884940	5.2
886620	4.5
888660	4.8
889560	4.7
890460	4.7
891360	4.9
892260	4.8
893160	5
894060	5.4
894960	5.4
895860	5.3
896760	5.1
897660	4.7
898560	4.6
899460	4.8
900360	5
901260	5.1
902160	4.8
903060	4.6
903960	4.9
904860	4.7
905760	4.6
906660	4.7
907560	4.8
908460	4.7
909360	4.7
910260	4.7
911160	4.8
912060	5
912960	5.1
913860	5.3
914760	5.3
915660	5.1
916560	5.3
922980	5
923880	4.9
924780	5.2
925680	5.3
926580	4.9
927480	5.2
928380	5.8
929280	5.9
930180	5.4
931080	4.9
931980	4.9
932880	4.9
933780	4.8
934680	4.8
935580	4.8
936480	5
937380	5.4
938280	6
939180	6
940080	5.1
940980	4.9
941880	5.7
942780	5.8
943680	5.1
944580	4.8
945480	5.1
946380	5
947280	4.8
948180	4.8
949080	4.8
949980	4.8
951180	4.8
980880	5.4
981780	5.7
982680	5.9
983580	5.8
984480	5.7
985380	5.5
986280	5.1
987180	5.1
988080	5.5
988980	5.6
989880	5.3
990780	5.4
991680	5.3
992580	5.3
993480	5.6
994380	5.4
995280	5.4
996180	5.5
997080	5.2
997980	5
998880	5.1
999780	5
1000680	4.9
1001580	5
1002480	5.2
1003380	5.4
1004280	5.2
1005180	5.2
1006080	5.1
1006980	5.3
1007880	6.1
1008780	6.9
1009200	7.3
1009680	6.2
1010580	5.6
1011480	5.4
1012380	5.1
1013280	5.3
1014180	5.4
1015080	4.9
1015980	4.7
1016880	4.5
1017780	4.6
1018680	4.6
1019580	5
1020480	6
1021500	6.5
1021560	6.9
1022400	6
1023300	5.8
1024200	5.6
1025100	5.3
1026000	5.1
1026900	4.9
1027800	4.9
1028700	4.9
1029600	5.4
1030500	5.5
1031400	4.9
1032300	4.6
1033200	4.7
1034100	4.9
1035000	4.6
1035900	4.5
1036800	4.7
1037700	4.7
1038600	4.9
1039500	5.3
1040400	5.6
1041300	5.3
1042200	5.1
1043100	5
1044000	4.9
1044960	4.4
1045140	4.2
1045140	4.2
1045860	4.4
1046760	4.7
1047660	4.7
1048560	5
1049460	5.7
1050360	5.9
1051260	5.5
1052160	5.3
1053060	5.6
1053960	6.1
1054860	5.9
1055760	5.9
1056660	6.2
1058040	6.4
1068600	5.9
1069500	5.7
1070400	5.3
1071300	5.1
1072200	5.3
1073100	5.3
1074000	5.3
1074900	5.2
1075800	5.4
1076700	5.5
1077600	5.1
1078500	4.6
1079400	4.6
1080300	4.8
1081200	5
1082100	5.1
1083000	5.1
1083900	5
1084800	4.8
1085700	5.1
1086600	5.1
1087500	5.2
1088400	5
1089300	4.8
1090200	5.2
1091100	5.4
1092000	5.1
1092900	5
1093800	4.9
1094700	4.9
1095600	5.3
1097040	6.3
