# Supplementary material for: A parsimonious model of blood glucose homeostasis
Source: PLOS Digit Health. 2022 Jul 14;1(7):e0000072. doi: 10.1371/journal.pdig.0000072 (PMC9931355; doi:10.1371/journal.pdig.0000072)
Supplement: S1 Data — Blood glucose data of Klick Pilot Study measured using the Freestyle Libre Flash Glucose device. The data are presented in comma separated values (.csv) format for each healthy individual (N = 42). The filenames represent the unique identification of the individual to preserve anonymity. (ZIP) [file pdig.0000072.s010.zip › 0M0008AQUF4.csv]

Elapsed Time	Glucose (mmol/L)
0	5.8
60	6
420	5.7
660	5.5
960	4.9
1260	4.8
1860	4.6
1860	4.5
2760	4.1
3660	3.8
4140	3.7
4560	3.4
5460	3.3
5520	3.3
6360	3.4
6480	3.6
7260	3.2
7380	3.3
7500	3.3
8160	3.2
9060	3.4
9780	3.6
9960	3.4
10860	3.6
11160	3.6
11760	3.7
12000	3.4
12480	3.9
12660	4.8
12840	4.8
13620	7.4
14220	8.4
14520	9.4
15420	10.9
16320	11.6
17220	11.3
17400	11.5
18120	10.1
19020	8.2
19380	8.1
19920	7
20820	6.2
21720	5.4
22620	4.9
23040	4.8
23520	4.3
24420	3.7
25320	3.3
25680	3.2
26220	3
27120	2.8
28020	2.9
28920	3.6
29820	4.9
30720	5.3
31620	4.9
32520	4.7
33420	4.2
34320	3.7
35220	4.2
35700	5.1
36120	4.9
37020	5.4
37500	5.6
37920	5.1
38820	4.6
39720	4.4
40620	4.1
41520	3.8
42420	3.5
43320	3.8
44220	4.5
45120	4.4
46020	4.2
46920	3.8
47820	3.2
48720	2.8
49620	3.8
50520	4.9
51420	5
52320	4.8
53220	4.8
54120	4.8
55080	4.9
55200	5.1
55980	4.8
56880	4.7
57780	4.6
58680	4.8
59580	4.8
60480	4.7
61380	4.8
62280	4.9
63180	4.9
64080	4.9
64980	4.9
65880	4.9
66780	4.8
67680	4.9
68580	5.2
69480	5.3
70380	5.1
71280	4.7
72180	4.8
73080	5
73080	4.8
73980	5.1
74940	6.6
75540	7.7
75840	8.6
76740	8.8
77640	7.6
78540	6.7
79440	6.1
80340	5.4
81240	5.1
82140	4.9
83040	4.6
83880	4.3
84240	4.3
84780	4.2
85680	4.1
86580	4.2
87360	4.2
87480	4.2
88320	4.2
88380	4.2
89280	4.8
89520	4.6
90180	6.8
91080	9
91980	10.4
92880	10.9
93780	10.8
94680	10.7
95580	9.9
96540	8.4
97080	7.4
97440	6.8
98340	5.8
99240	5.6
100140	5.7
101040	5.2
101940	4.3
102840	3.7
103740	3.3
104640	3.2
105540	3.1
107160	3.2
128940	6.2
129840	6.8
130740	6.9
131640	6.8
132540	6.4
133440	5.7
134340	5.1
135240	4.8
136140	4.8
137040	4.7
137940	4.6
138840	4.5
139740	4.6
140640	5
141540	5.4
142440	5.4
143340	5.3
144240	5.4
145140	5.5
146040	5.5
146940	5.6
147840	5.5
148740	5.4
149640	5.6
150540	5.9
151440	6.1
152340	6.2
153240	6.2
154140	6.2
155040	6.3
155940	6.2
156900	6.2
157380	6
157800	5.7
158700	5.6
159600	5.6
160500	5.5
161400	5.5
162360	5.7
163080	5.6
163260	5.7
164160	5.7
165060	5.6
165960	5.4
166860	5.9
167760	7.4
168660	8.5
169560	8.1
170460	7.4
171360	7.4
172260	7.3
173160	6.8
174060	6.3
174960	5.6
175860	5.1
176760	6.6
177660	8.9
178560	9.5
178680	9.8
179460	7.7
180360	6.1
181260	4.9
182160	4.7
183060	5.3
183960	6.1
184860	6.4
184920	6.3
185760	6.8
186660	7.1
187560	6.8
188460	5.8
189360	5
190260	4.9
191160	6.1
192060	7.4
192960	7.6
194700	5.8
220980	5.4
221880	4.9
222780	5.3
223680	5.9
224580	5.6
225480	5.1
226380	5.2
227280	5.5
228180	5.6
229080	5.7
229980	5.6
230880	5.4
231780	5.3
232680	5.5
233580	5.7
234480	5.7
235380	5.7
236280	5.9
237180	6.1
238080	6.1
238980	6.1
239880	6.1
240780	6.1
241680	6.1
242580	6.2
243480	6.1
244380	6.1
245280	6.1
246180	5.8
247080	5.7
247980	6.1
248880	5.8
249000	5.6
249780	5.6
250680	5.7
251580	5.7
252480	6
253380	6.2
254280	6.4
255180	6.9
256080	7.2
256980	7.3
257880	7.6
258780	7.8
259680	7.6
260580	6.6
261480	5.3
262380	5.3
263280	7.5
264180	9.4
265080	9.2
265980	7.9
266880	7
267780	6.2
268680	5.4
269580	4.6
270480	4.4
271140	4.3
271380	4.3
272280	4.4
273180	4.8
274080	4.7
274980	4.2
275880	4.1
276780	4.1
277680	4.7
278580	5.6
279660	4.9
310140	5.5
311040	4.6
311940	4
312840	4
313740	4.1
314640	4.1
315540	3.9
316440	4
317340	4.2
318240	4.3
319140	4.2
320040	4.4
320940	4.8
321840	5.2
322740	5.6
323640	6.1
324540	6.3
325440	6.3
326340	6.3
327240	6.1
328140	5.8
329040	5.6
329940	5.3
330840	5.3
331740	5.2
332640	5.1
333540	5.3
334440	5
335340	4.6
336240	4.6
337140	4.9
338160	6.4
338400	7.2
339060	6.9
339960	6.2
340860	5.4
341760	4.8
342660	4.6
343560	4.6
344460	4.6
345360	4.4
346260	4.4
347160	5.4
348060	7.1
348960	7.7
349860	7.7
350760	6.9
351660	5.4
352560	4.3
353460	4.2
354360	4.7
355260	5.1
356160	4.8
357060	5
357960	5.3
358860	5.1
359760	4.9
360660	5.1
361560	5.6
362460	5.8
364140	5.4
388620	6.1
389520	7.1
390420	6.8
391320	6.8
392220	6.6
393120	6.4
394020	6.3
394920	6.1
395820	5.9
396720	6.1
397620	6.3
398520	6.3
399420	6.3
400320	5.9
401220	5.3
402120	5.2
403020	5.4
403920	5.9
404820	6.4
405720	7.2
406620	8.4
407520	9.2
408420	9.8
409320	10.7
410220	9.9
411120	8.3
412020	7.6
412920	7.1
413820	6.7
414720	6.5
415620	6.1
417120	4.9
477840	6.1
478740	6.6
479640	6.9
480540	7.2
481440	7.3
482340	7.1
483240	6.5
484140	6.2
485040	6.3
485940	6.7
486840	6.6
487740	6.1
488640	5.9
489540	6.3
490440	6.7
491340	6.8
492240	6.8
493140	6.4
494040	6.2
494940	6
495840	5.9
496740	6.2
497640	6.4
498540	6.7
499440	6.7
500340	6.2
501240	5.7
502140	5.4
503040	5.4
503940	5.5
504840	5.5
506280	4.9
535560	4.4
536460	4.7
537360	4.9
538260	4.7
539160	4.5
540060	4.5
540960	4.6
541860	4.6
542760	4.7
543660	4.8
544560	4.7
545460	4.6
546360	4.6
547260	4.7
548160	4.8
549060	4.8
549960	4.8
550860	4.8
551760	4.8
552660	4.8
553560	4.9
554460	5
555360	5
556260	5
557160	5
558060	5.1
558960	5.1
559860	5.1
560760	5.1
561660	5.1
562560	4.8
563460	6.7
563520	7.3
564420	8.2
565320	9
566220	8.8
567120	8.1
568020	7.2
568920	6.9
569820	6.9
570720	6.7
571620	6.4
572520	6
573420	5.4
574320	4.9
575220	4.4
576120	4.2
577020	4.4
577920	4.5
578820	4.8
579720	5.3
580620	5.5
581520	5.3
582420	5.1
583320	5.1
584220	4.8
585120	4.7
586020	4.6
586920	4.3
587820	4.4
588720	4.9
589620	4.8
590520	4.7
591780	4.9
613080	4.6
613980	4.4
614880	4.4
615780	4.6
616680	4.7
617580	4.7
618480	4.6
619380	4.7
620280	4.8
621180	4.7
622080	4.7
622980	4.7
623880	4.8
624780	4.8
625680	4.7
626580	4.5
627480	4.6
628380	4.6
629280	4.7
630180	4.9
631080	5.9
631980	7.9
632880	8.8
633780	8.3
634680	7.7
635580	7.2
636480	6.9
637380	6.8
638280	5.9
639180	4.6
640080	3.9
641460	4.4
651840	8.1
652740	7.7
653640	7.3
654540	6.8
655440	6.9
656340	7.1
657240	6.9
658140	6.6
659040	6.4
659940	6.4
660840	6.2
661740	5.9
662640	5.7
663540	5.6
664440	5.5
665340	5.4
666240	5.4
667140	5.6
668040	5.8
668940	5.9
669840	6.1
670740	6.3
671640	6.4
672540	6.5
673440	6.6
674340	6.6
675240	6.7
676140	6.8
677040	6.7
677940	6.7
678840	6.7
680280	6.7
746520	6.6
747420	7.3
748320	8.4
749220	9.2
750120	8.7
751020	7.8
751920	7.1
752820	6.5
753720	6.2
754620	5.8
755520	5.6
756420	5.7
757320	5.8
758220	5.8
759120	5.7
760020	5.6
760920	5.6
761820	5.6
762720	5.7
763620	5.9
764520	6.4
765420	6.5
766320	5.6
767220	5.5
768120	5.8
769020	5.7
769920	5.7
770820	5.7
771720	5.7
772620	5.6
773520	5.4
774540	5.2
825900	5.8
826800	5.7
827700	5.9
828600	6.4
829500	6.4
830400	6.3
831300	5.9
832200	5.7
833100	5.9
834000	6.3
834900	6.2
835800	6.2
836700	6.3
837600	6.4
838500	6.6
839400	6.6
840300	6.6
841200	6.8
842100	6.7
843000	6.5
843900	6.7
844800	6.8
845700	6.3
846600	6
847500	6.3
848400	7.5
849300	9.9
850200	11
851100	10
852000	8.9
852900	7.9
854220	6.5
870060	4.7
870960	4.5
871860	4.6
872760	4.8
873660	4.6
874560	4.6
875460	5.8
876360	8.4
877260	9.4
878160	8.1
879060	6.8
879960	6.7
880860	6.2
881760	5.2
882660	4.9
883560	5.2
884460	5.8
885360	6.9
886260	7.6
887160	6.6
888060	5
888960	4.2
889860	4.7
890760	5.8
891660	6.1
892560	5.4
893460	4.3
894360	3.9
895260	4.7
896160	6.4
897060	7.7
898800	5.6
907020	5.8
907920	6
908820	5.6
909720	5.3
910620	5.7
911520	6.2
912420	6.1
913320	6.2
914220	6.3
915120	5.9
916020	5.8
916920	5.8
917820	5.8
918720	5.7
919620	6.1
920520	6.4
921420	6.4
922320	6.3
923220	6
924120	5.9
925020	6.2
925920	6.5
926820	6.8
927720	7
928620	7
929520	7.1
930420	7.2
931320	7
932220	6.9
933120	6.8
934020	6.7
934980	6.9
1030500	5.6
1031400	5.1
1032300	5.2
1033200	5.4
1034100	5.6
1035000	6.1
1035900	6.7
1036800	6.7
1037700	6.5
1038600	6.2
1039500	5.7
1040400	5.1
1041300	4.7
1042200	4.6
1043100	5
1044000	5.3
1044900	5.2
1045800	4.9
1046700	4.8
1047600	4.9
1048500	5.6
1049400	6.1
1050300	6.1
1051200	5.4
1052100	4.7
1053000	4.5
1053900	4.8
1054800	6
1055700	6.8
1056600	6.4
1057500	6.7
1059120	7.8
