# Supplementary material for: A parsimonious model of blood glucose homeostasis
Source: PLOS Digit Health. 2022 Jul 14;1(7):e0000072. doi: 10.1371/journal.pdig.0000072 (PMC9931355; doi:10.1371/journal.pdig.0000072)
Supplement: S1 Data — Blood glucose data of Klick Pilot Study measured using the Freestyle Libre Flash Glucose device. The data are presented in comma separated values (.csv) format for each healthy individual (N = 42). The filenames represent the unique identification of the individual to preserve anonymity. (ZIP) [file pdig.0000072.s010.zip › 0M0008CA8Z4.csv]

Elapsed Time	Glucose (mmol/L)
0	5
900	4.3
1800	4.2
2700	5.2
2820	5.5
3600	5.6
4500	5.9
5400	5.5
6300	4.6
7200	3.9
8100	3.7
9000	4
9900	4.3
10860	4.2
11340	4.1
11760	3.7
12660	3.7
13560	3.9
14460	3.8
15360	3.3
16260	2.8
17160	2.9
18060	3.9
18960	3.8
19860	3.2
20760	2.7
21660	2.7
22020	2.9
22560	3.2
23460	3.6
24420	3.3
24840	3.2
25320	3.5
26220	3.7
27120	3.6
28020	3.5
28920	3.6
29820	4
30720	4.6
31560	4.6
31860	4.8
32460	4.1
33360	3.7
34260	3.6
35160	3.7
36060	3.9
36960	4.3
37860	4.6
38760	4.3
39660	4
40560	3.7
40560	3.6
41820	3.6
42420	4
43320	4.1
44220	3.8
45120	3.3
46020	3.1
46920	2.9
47820	2.8
48720	2.8
49620	3.2
50520	3.1
51420	2.8
52320	2.7
53220	2.9
54120	3.1
55020	3.1
55920	2.9
56820	3
57720	2.9
58620	2.9
59520	3.2
60420	3.1
61320	2.8
62220	2.7
63120	2.8
64020	2.9
64920	2.9
65820	3
66720	2.4
67620	2.2
68520	2.2
69420	2.2
70320	2.9
70980	3.4
71220	3.9
72120	4.1
72240	4.3
73020	4.3
73920	4.7
74880	5.7
75600	6.3
75780	4.9
76680	3.5
77580	2.3
78480	2.3
79380	3.1
80280	3.8
81180	3.9
82080	3.9
82980	4
83880	4.2
84780	4.4
85680	4.2
86580	3.7
86580	3.8
86760	3.7
87480	4.1
88380	4.6
89280	5.6
90180	6.7
91080	6.5
91380	6.6
91980	5.4
92880	4.2
93780	3.7
94680	3.6
95580	3.8
96480	3.9
97380	4
98100	4.1
98280	4.1
99180	4.6
100080	5.2
100980	5.2
101880	4.9
102780	4.6
103680	4.2
104640	4.2
105360	4.4
105540	4.4
106440	4.5
107340	4.8
108240	5.4
109140	5.8
110040	5.9
110940	5.7
111840	5
112740	4.5
113640	4.3
114540	4.6
115440	4.8
116340	4.9
117240	5.3
118140	5.7
119040	5.6
119940	5
120840	4.7
121740	4.7
122640	4.3
123540	3.7
124440	3.7
125340	3.8
126300	4.1
126480	4.3
127200	3.9
128100	3.8
129000	3.8
129900	3.9
130800	4.1
131700	3.8
132600	3.4
133500	3.4
134400	3.8
135300	3.6
136200	3.1
137100	2.4
138000	2.3
138900	2.7
139800	3.7
140700	4.1
141600	4.3
142500	4.2
143400	4.1
144300	4
145200	4.1
146100	4.2
147000	4.2
147900	4.1
148800	4
149700	3.9
150600	3.4
151500	3.1
152400	3.3
153480	4.7
159600	4.6
160500	4.9
161400	4.8
162300	4.4
163200	4.9
164100	6.6
165000	7.1
165900	5.7
166800	5
167700	5.5
168600	5.9
169500	5.9
170400	5.5
171300	5.2
172200	4.9
173100	4.5
174000	4.2
174900	4.2
175800	4.4
176700	4.5
177600	4.3
178500	4.3
179400	5.2
180300	5.9
181200	6.4
182100	6.7
183000	5.9
183900	5.1
184800	5.4
185700	6
186600	6.2
187500	5.8
214620	3.8
215520	3.6
216420	3.4
217320	3.4
218220	3.5
219120	3.4
220020	3.4
220920	3.2
221820	3.1
222720	3
223620	3.3
224520	3.5
225420	3.1
226320	3.1
227220	3.6
228120	3.3
229020	3.2
229920	3.3
230820	3.4
231720	3.5
232620	3.6
233520	3.6
234420	3.5
235320	3.2
236220	3.1
237120	3.1
238020	3.1
238920	3.1
239820	3.3
240720	3.4
241620	3.5
243120	3.4
244380	3.9
245280	3.8
246180	3.8
247080	3.9
247980	4.2
248880	4.3
249780	4.1
250680	4.2
251580	4.3
252480	4.4
253380	4.6
254280	4.5
255180	4.3
256080	4.3
256980	4.5
257880	4.7
258780	4.6
259680	4.3
260580	4.6
261480	5.1
262380	4.9
263280	4
264180	3.7
265080	3.8
265980	3.4
266880	2.9
267780	2.7
268680	2.6
269580	2.7
270480	2.9
271380	3.3
272280	4
272340	4.2
273180	4.2
274080	4
274980	3.8
275880	4.1
276780	5.2
277680	5.8
278580	6.2
279480	6.5
280440	6.8
280560	6.5
281340	7.2
282240	6.9
283140	6.3
284040	6
284940	5.2
285840	4.4
286740	4.3
287640	4.1
288540	3.9
289440	4.3
290340	5.4
291240	6.2
292140	5.1
293040	3.9
293940	3.8
294840	4.6
295740	4.6
296640	4.4
297540	4.8
298440	4.6
299340	4.4
300240	4.8
301500	5.2
303900	4.9
304800	4.9
305700	4.8
306600	4.5
307500	4.3
308400	4.6
309300	4.6
310200	4.2
311100	4.2
312000	4.1
312900	3.4
313800	3
314700	2.6
315600	2.2
316500	2.2
317400	2.6
318300	2.8
319200	3.3
320100	4.4
321000	4.7
321900	4.7
322800	4.8
323700	4.6
324600	4.4
325500	4.4
326400	4.4
327300	4.4
328200	4.5
329100	4.4
330000	4.4
330900	4.4
331800	4.6
332160	4.7
332700	4.6
333600	4.6
334500	4.6
335400	4.5
336300	4.4
337200	4.6
338100	4.8
339000	4.9
339900	4.7
340800	4.7
341700	4.7
342600	4.8
343500	4.8
344400	4.7
345300	4.7
346200	5.1
347100	5.2
348000	4.8
348900	4.4
349800	4.1
350700	3.7
351600	4
352500	4.2
353400	4.2
354300	4.2
355200	4.3
356160	4.7
356820	5.3
357060	5.1
357960	5.5
358860	5.5
359760	5.1
360660	4.8
361560	4.7
362460	4.7
362880	4.7
363360	4.6
364260	4.7
365160	5
366060	4.8
366960	4.9
367860	5.1
368760	5.1
369660	5.1
370560	5.1
371460	5
371760	5.1
372360	5.2
373260	5.4
374160	5.8
375060	6.2
375960	5.9
376860	5.3
377760	5.1
378660	5.1
379560	5.2
380460	5.2
381360	5.1
382260	5
383160	4.8
384060	4.9
384960	4.9
385860	4.8
386760	4.9
387660	5
388560	4.8
389580	5.3
395820	4.8
396720	4.6
397620	4.7
398520	4.6
399420	4.6
400320	4.8
401220	4.8
402120	4.7
403020	4.7
403920	4.7
404820	4.6
405720	4.4
406620	4.3
407520	4.3
408420	4.3
409320	4.5
410220	4.6
411120	4.5
412020	4.5
412920	4.6
413820	4.4
414720	4.3
415620	4.2
416520	4
417420	3.9
418320	4.1
419220	4.2
420120	4.3
421020	4.4
421920	4.3
422820	4.2
423720	4.4
423900	4.4
424620	4.8
425520	5.2
426420	5.5
427320	5.5
428220	5.2
429120	5.2
430020	5.2
430920	4.8
431820	4.7
432720	4.8
433620	4.7
434520	5
435420	5.4
436380	5.1
437040	4.9
437280	5
438180	5.1
439080	4.9
439980	4.9
440880	4.9
441780	4.9
442680	4.9
443580	4.9
444480	4.9
445380	4.8
446280	4.8
447180	4.8
448080	4.9
448980	4.9
449880	5
450780	5.3
451680	5.4
452580	5.6
453480	6
454380	6.3
455280	6.4
456180	6.6
457080	6.4
457920	5.9
457980	5.7
458880	5.3
459780	5.4
460680	6.1
461580	6.2
462480	5.6
463380	5.5
464280	6.2
465180	6.7
466080	5.7
466980	4.3
467880	4.4
469620	6.2
526560	7.2
527460	5.6
528360	4.7
529260	4.3
530160	4.3
531060	4.5
531960	4.6
532860	4.7
533760	4.8
534660	4.9
535560	5
536460	4.8
537360	4.8
538260	4.8
539160	4.8
540060	4.8
540960	4.8
541860	4.8
542760	4.9
543660	5.2
544560	6.2
545460	7.1
546360	7.1
547260	6.9
548160	6.8
549060	7.2
549960	7.4
550860	6.7
551760	5.6
552660	4.8
553560	4.7
554640	4.6
559920	4.9
560820	5.1
561720	4.8
562620	4.4
563520	4.3
564420	4.3
565320	4.6
566220	4.7
567120	4.6
568020	4.6
568920	4.7
569820	4.7
570720	4.7
571620	4.7
572520	4.8
573420	4.8
574320	4.8
575220	4.8
576120	4.7
577020	4.8
577920	4.8
578820	4.7
579720	4.6
580620	4.6
581520	4.6
582420	4.6
583320	4.6
584220	4.4
585120	4.3
586020	4.4
586920	4.5
588660	4.4
597720	4.9
598620	4.9
599520	4.9
600420	4.9
601320	4.8
602220	4.8
603120	4.9
604020	4.9
604920	4.9
605820	4.8
606720	5.9
607620	8.1
608520	8.6
609420	7.4
610320	6.2
611220	5.9
612120	6.4
613020	7.2
613920	7.1
614820	6.1
615720	5.4
616620	5.4
617520	6
618420	6
619320	5.2
620220	4.9
621120	5.1
622020	5.2
622920	5.1
623820	4.7
624720	4.4
625680	4.3
625920	4.4
626580	4.8
627480	5.4
628380	5.5
629280	5.4
630180	5.7
631080	5.6
631980	5.3
632880	5.4
633780	5.6
634680	5.4
635580	5.1
636480	4.8
637380	4.9
638280	4.8
639180	4.7
640080	4.7
640980	4.7
642060	5.1
648240	5.4
649140	5.5
650040	5.1
650940	4.8
651840	4.6
652740	4.4
653640	4.8
654540	5
655440	4.9
656340	4.9
657240	4.9
658140	4.8
659040	4.6
659940	4.5
660840	4.6
661740	4.7
662640	4.9
663540	5
664440	5
665340	4.9
666240	4.8
667140	4.7
668040	4.7
668940	4.4
669840	4.3
670740	4.6
671640	4.8
672540	4.7
673440	4.7
674340	4.7
675240	4.9
676140	5.1
676560	5
677040	5.3
677940	5.4
678840	5.5
679740	5.8
680640	5.7
681540	4.9
682440	4.8
683340	5.4
684240	5.3
685140	5
686040	4.9
686940	4.9
687840	4.9
688740	4.9
689640	4.9
690540	4.8
691440	4.8
692340	4.7
693240	4.7
694140	4.7
695040	4.9
695940	5.2
696840	5.9
697740	6.9
698640	6.8
699540	5.8
700440	5.7
701400	6.6
702120	7.1
702300	7.7
703200	8.4
704100	8.5
705000	7.6
705900	5.9
706800	4.8
707640	4.5
708000	4.4
708540	5.3
709440	6.2
710340	5.8
711240	5.2
712140	5.1
713700	4.9
732960	4.8
733860	4.8
734760	4.7
735660	4.8
736560	4.8
737460	5.2
738360	6.3
739260	7.1
740160	7.2
741060	6.8
741960	5.9
742860	5.6
743760	5.1
744660	4.4
745560	4.3
746460	4.5
747360	4.4
748260	4.5
749160	4.4
750060	4.3
750960	4.2
751860	4.2
752760	4.5
753660	4.6
754560	4.6
755460	4.6
756360	4.6
757260	4.7
758160	4.6
759060	4.6
759960	4.7
761700	4.8
784320	4.4
785220	4.6
786120	4.6
787020	4.6
787920	4.7
788820	4.7
789720	4.7
790620	4.9
791520	5.2
792420	5.1
793320	5.2
794220	5.2
795120	4.9
796020	4.8
796920	4.8
797820	4.9
798720	4.7
799620	4.6
800520	4.8
801420	5.7
802320	7.3
803220	8.3
804120	8.6
805020	8.4
805920	8.1
806820	7.3
807720	6.2
808620	5.4
809520	4.9
810420	4.2
811320	3.7
812220	3.6
813060	3.7
813120	4.2
814020	5.3
814920	5.8
815820	5.5
816720	5.2
817620	5.4
818520	5.4
819420	5.3
820320	5.3
821220	4.7
822120	4.4
823020	4.5
823920	4.6
824820	4.6
825720	4.7
826620	4.7
827520	4.7
828420	4.7
830160	4.5
830280	4.6
831180	4.8
832080	5.3
832980	5.8
833880	5.2
834780	4.6
835680	4.4
836580	4.3
837480	4.5
838380	4.7
839280	4.7
840180	4.6
841080	4.4
841980	4.4
842880	4.4
843780	4.4
844680	4.3
845580	4.4
846480	4.5
847380	4.6
848280	4.4
849180	4.6
850080	4.8
850980	4.9
851880	5.5
852780	5.7
853680	5.1
854580	4.7
855480	4.7
856380	4.8
857280	4.9
858240	4.9
859020	4.8
859140	4.7
860040	4.9
860940	5.5
861840	5.6
862740	5.4
863640	5.3
864540	5.4
865440	5.6
866340	5.4
867240	4.8
868140	4.7
869040	5.4
869940	6.4
870840	6.3
871740	5.6
872640	5.2
873540	5.1
874440	4.9
875580	5.1
888900	5.6
889800	8.2
890700	10.1
891600	9.7
892500	8.9
893400	8.3
894300	8.1
895200	8.2
896100	7.6
897000	6.6
897900	5.6
898800	4.7
899700	4.2
900600	4.2
901500	4.6
902400	4.8
903300	4.7
904200	4.7
905100	4.7
906000	4.9
906900	5
907800	5.1
908700	5.5
909600	5.7
910500	5.6
911400	5.2
912300	5.1
913200	5.1
914100	5.2
915000	5.4
915900	5.3
917220	5.1
946560	5.2
947460	5.5
948360	6.1
949260	6.4
950160	6.4
951060	6.6
951960	5.7
952860	4.6
953760	4.2
954660	4.2
955560	4.3
956460	4.9
957360	5.6
958260	4.9
959160	4.4
960060	4.8
960960	4.9
961860	4.8
962760	4.7
963660	4.8
964560	5.2
965460	6.2
966360	7.3
967260	7.1
968160	5.9
969060	5
969960	4.7
970860	4.6
971760	4.6
972660	4.7
973560	4.8
974880	5.3
990720	4.7
991620	4.9
992520	4.7
993420	4.5
994320	5
995220	6
996120	6.8
997020	6.6
997920	6.1
998820	6.2
999720	5.8
1000620	5.3
1001520	4.7
1002420	4.2
1003320	4
1004220	4
1005120	4.1
1006020	4
1006920	4.1
1007820	4.4
1008720	4.7
1009620	4.8
1010520	4.7
1011420	4.7
1012320	4.8
1013220	4.7
1014120	4.6
1015020	4.7
1015920	5
1016820	5.2
1017720	5.2
1019220	5.4
1019580	5.4
1020480	5.3
1021380	5.3
1022280	5.5
1023180	6.5
1024080	8.2
1024980	8.9
1025880	7.7
1026780	5.8
1027680	4.6
1028580	4.4
1029480	4.8
1030380	4.8
1031280	4.8
1032180	4.8
1033080	4.8
1033980	5.1
1034880	6.6
1035780	8.6
1036680	9
1037580	7.9
1038480	7
1039380	6.2
1040280	5.7
1041180	6
1042080	6.7
1042980	6.7
1043880	6.4
1044780	6.3
1045680	6.4
1046580	6.4
1047480	6.2
1047780	6.3
1048380	5.7
1049280	5.3
1050180	4.7
1051080	3.8
1051980	3.6
1052880	3.6
1053780	3.7
1054680	4
1055580	4.4
1056480	4.6
1057380	4.4
1058280	4.4
1059180	4.7
1060080	4.9
1060980	6.1
1061880	6.8
1062780	6.4
1063680	5.9
1065420	6.9
1075440	4.7
1076340	4.7
1077240	4.8
1078140	4.9
1079040	5.3
1079940	5.4
1080840	5.1
1081740	4.7
1082640	4.8
1083540	4.9
1084440	5
1085340	5.2
1086240	5.1
1087140	5
1088040	5.3
1088940	5.2
1089840	4.4
1090740	4.1
1091640	4.2
1092540	4.2
1093440	4.1
1094340	4.2
1095240	4.4
1096140	4.6
1097040	4.4
1097940	4.4
1098840	4.3
1099740	4.1
1100640	4.6
1101540	4.8
1102440	4.7
1103580	5.3
1112460	5.6
1113360	5.9
1114260	5.9
1115160	5.4
1116060	4.8
1116960	4.4
1117860	4.7
1118760	4.8
1119660	4.7
1120560	5.1
1121460	5.2
1122360	5.1
1123260	5.1
1124160	5.2
1125060	6.4
1125960	8.3
1126860	9.3
1127760	9.2
1128660	8.2
1129560	7
1130460	6.8
1131360	6.8
1132260	6.2
1133160	5.1
1134060	4.4
1134960	4.3
1135860	4.3
1136760	4.6
1137660	5.9
1138560	6.5
1139460	5.9
1140360	4.8
1170120	4.9
1171020	5.1
1171920	4.9
1172820	4.7
1173720	4.6
1174620	4.6
1175520	4.6
1176420	4.6
1177320	4.6
1178220	4.3
1179120	4.4
1180020	4.6
1180920	4.6
1181820	4.7
1182720	4.7
1183620	4.6
1184520	4.6
1185420	4.4
1186320	4.4
1187220	4.4
1188120	4.3
1189020	4.2
1189920	4.3
1190820	4.4
1191720	4.4
1192620	4.6
1193520	4.6
1194420	4.4
1195320	4.4
1196220	4.6
1197120	4.7
1198020	4.9
1198560	5
1198920	4.7
1199460	4.9
1199520	4.9
1199820	4.5
1200720	4.6
1201620	5.1
1201980	5.4
1202520	5
1203420	5.3
1204320	6.5
1205220	7.8
