# Supplementary material for: A parsimonious model of blood glucose homeostasis
Source: PLOS Digit Health. 2022 Jul 14;1(7):e0000072. doi: 10.1371/journal.pdig.0000072 (PMC9931355; doi:10.1371/journal.pdig.0000072)
Supplement: S1 Data — Blood glucose data of Klick Pilot Study measured using the Freestyle Libre Flash Glucose device. The data are presented in comma separated values (.csv) format for each healthy individual (N = 42). The filenames represent the unique identification of the individual to preserve anonymity. (ZIP) [file pdig.0000072.s010.zip › 0M0008CA77R.csv]

Elapsed Time	Glucose (mmol/L)
0	4.8
900	4.4
1800	4
2700	3.9
3600	3.8
4500	3.6
4980	3.7
5400	3.3
6300	3.2
7200	3.2
8100	3.4
9000	3.7
9900	3.7
10800	3.6
11760	3.5
11940	3.6
12660	3.5
13560	3.7
13860	3.8
14460	4.4
15360	5
16320	5.3
17040	5.3
17220	4.9
18120	4.3
19020	3.8
19920	3.9
20880	4.4
21000	4.4
21780	4.3
22680	4.1
23580	3.8
23760	3.8
24480	3.6
25380	3.6
26280	3.6
26340	3.5
27240	3.2
28140	3.1
29040	3.1
29940	3.4
30840	3.9
31380	3.6
31740	3.4
32640	3.5
33540	3.7
34440	3.7
35340	3.7
36240	3.5
37200	3.2
37440	3.6
38100	3.3
38100	3.4
39000	4.1
40260	4.5
41940	4.2
42840	4.5
43740	4.6
44640	4.3
45540	3.8
46440	4.3
47340	5.3
48240	5.9
49140	5.8
50040	4.7
50940	3.8
51840	3.3
52740	2.9
53640	2.6
54540	2.6
55440	2.8
56340	3.3
57240	3.7
58140	3.4
59040	3.3
59940	3.3
60840	3.3
61740	3.1
62640	3.1
63540	2.9
64440	2.8
65340	2.7
66240	2.8
67140	2.8
68040	2.8
68940	2.9
69960	2.8
70320	3.4
70860	3
71760	3.4
72660	3.4
73560	3.4
74460	3.3
75360	3.2
76260	3.2
77160	3.1
78060	3.1
78960	3.2
79860	3.9
80760	4.3
81660	3.7
82560	3.3
83460	3.4
84480	3.6
84840	3.8
85380	3.7
86280	3.9
87180	3.8
88080	3.7
88980	4.2
89880	4.3
90780	4
91680	3.8
92580	3.6
93360	3.6
93480	3.5
94380	3.3
95280	3.6
96180	4.3
96360	4.6
97080	4.4
97980	4.3
98880	4.5
99900	4.6
100380	4.3
100800	4.1
101700	3.9
102600	3.9
103500	4.3
104400	4.8
105300	4.9
106020	4.8
106200	4.2
107100	3.7
108000	3.7
108900	4.1
109860	4.4
110580	4.3
110760	4.1
111660	3.7
112560	3.4
113460	3.4
114360	3.7
115080	4
115260	3.6
116160	3.4
117060	3.7
118320	5
129960	5.2
130860	5.4
131760	5.3
132660	5.2
133560	5.1
134460	4.8
135360	4.7
136260	5
137160	5.1
138060	4.8
138960	3.8
139860	3.6
140760	3.8
141660	3.6
142560	3.6
143460	3.6
144360	3.4
145260	3.2
146160	3.2
147060	3.3
147960	3.5
148860	3.4
149760	3.1
150660	2.9
151560	3.6
152460	4.1
153360	3.8
154260	3.6
155160	3.6
156060	3.9
156960	4.4
157980	3.9
158520	4.2
158880	3.7
159780	3.7
160680	3.5
161580	3.5
162480	3.4
163380	3.3
164280	3.2
165180	3.2
166260	3.1
166560	3.2
167160	3
168060	2.9
168960	2.9
169860	3.1
170760	3.6
171660	3.6
172560	3.3
173460	3.4
174360	3.7
175260	3.6
176160	3.3
177060	3.2
177960	3.3
178860	3.8
179760	4.2
180660	4.4
181560	4.6
182460	4.5
183360	4.3
184260	4.4
185160	4.6
186060	4.3
186960	3.7
187140	3.8
187860	3.4
188760	3.4
189660	3.9
190620	5
190680	5
191520	5.3
192420	5
193320	4.9
194220	5.3
195120	5.7
196020	5.7
196920	5.4
197820	5
199020	4.6
218940	3.2
219840	3.2
220740	3.2
221640	3.1
222540	3.1
223440	3.3
224340	3.4
225240	3.5
226140	3.4
227040	3.3
227940	3.2
228840	2.6
229740	2.5
230640	2.7
231540	2.7
232440	2.3
233340	2.2
234240	2.4
235140	2.9
236040	3.2
236940	3.1
237840	3.2
238740	3.3
239640	2.8
240540	3
241440	3.7
242340	3.3
243240	3
244140	5.1
245040	4.9
245940	3.6
247080	3.4
247380	3.5
247980	3.5
248880	3.6
249780	3.3
250680	3.1
251580	3
252480	2.9
253380	2.7
254280	2.8
255180	3.3
256080	3.6
256980	3.5
257880	3.6
258780	3.7
259680	3.5
260580	3.2
261480	3.1
262380	3
263280	3.2
264180	3.2
265080	3
265980	2.9
266880	2.9
267780	2.9
268200	3
268680	4.1
269580	5.1
270480	5.2
271380	5.2
272280	5.3
273180	5.4
274080	5.4
274740	5.4
274980	5.5
275880	5.4
276840	4.9
277020	4.8
277740	4.7
278700	4.5
278700	4.2
279600	3.6
280500	3.3
281400	3.2
282300	3.8
283200	4
284100	3.4
285000	3.5
285900	4.1
286800	4.1
287700	3.8
288600	3.4
289620	3.2
289800	3.1
290100	3.2
290520	3.3
291420	3.6
292320	4
293220	4.1
294120	4
295020	3.8
295920	3.8
296820	4.1
297720	4
298620	3.8
299520	3.9
301200	4.1
305160	3.8
306060	3.4
306960	3.3
307860	3.5
308760	3.3
309660	3.1
310560	2.8
311460	2.7
312360	2.7
313260	2.9
314160	3.5
315060	4.1
315960	3.9
316860	3.4
317760	3.4
318660	3.8
319560	3.4
320460	3.3
321360	3.6
322260	3.6
323160	3.4
324060	3.6
324960	4.1
325860	4.3
326760	3.5
327660	3.2
328560	4.1
329460	4.2
330360	3.8
331260	3.8
332160	4.4
333060	5.7
334020	3.9
334560	4
334560	4
334920	3.5
335820	3.6
336720	3.2
337620	3.1
338520	3.2
339420	3.2
340320	3.1
341220	3.3
342180	4.2
342780	4.9
343080	5.1
344040	5
344160	4.8
344940	4.4
345840	4
346740	3.7
347640	3.3
347940	3.3
348540	3.4
349440	3.4
350340	3.7
351240	4
352140	4.1
353040	3.7
353940	3.7
354840	3.8
355740	4.1
356640	4.4
357660	4.8
358200	5
358560	4.4
359460	3.8
360360	3.7
361260	4
362160	4.2
363060	4.3
363960	3.9
364860	3.5
365760	3.6
366660	3.9
367560	3.9
368460	3.6
369420	3.3
370140	3.3
370320	3.6
371220	3.7
372120	3.4
373020	3.2
373920	3.2
374880	3.3
375360	3.4
375780	3.6
376680	4.2
377580	4.3
378480	4.5
379380	5.3
380400	6.7
381300	5.6
382200	5.1
383100	5.1
384000	5
384900	4.9
385800	4.6
386700	4.3
387600	4
388500	3.6
389400	3.3
390300	3.1
391200	2.9
392760	2.8
434100	3.3
435000	3.2
435900	3.1
436800	3.1
437700	3.1
438600	3.3
439500	3.4
440400	3.6
441300	3.4
442200	3.2
443100	3.1
444000	3.1
444900	3.1
445800	2.9
446700	2.8
447600	2.7
448500	2.7
449400	2.9
450300	5.3
451200	6.3
452100	5.1
453000	4.1
453900	4.1
454800	4.2
455700	4.2
456600	4.3
457500	4.1
458400	3.7
459300	4
460200	4.2
461100	3.7
462060	3.4
462660	3.3
462960	3.7
463860	4.2
464760	4.3
465660	3.8
465840	3.7
466680	3.8
467340	4
467580	3.8
468480	4.4
469380	4.9
470280	3.8
471180	3.5
472080	3.3
472980	3.1
473880	3
474780	3.1
475680	3
476580	2.8
477480	2.7
478380	2.9
479280	3
480180	3.1
481080	3.6
481980	3.6
482880	3.3
483780	3.4
484920	3.8
487680	3.8
488580	3.6
489480	3.5
490380	3.2
491280	2.7
492180	2.4
493080	2.8
493980	3.2
494880	3.6
495780	3.7
496680	3.3
497580	3.1
498480	3
499380	3.1
500280	2.9
501180	2.7
502080	2.6
502980	2.3
503880	2.2
504780	2.2
505680	2.2
506580	2.2
507480	2.2
508380	2.2
509280	2.2
510180	2.2
511080	2.2
511980	2.2
512880	2.3
513780	2.2
514680	2.2
515640	2.2
515940	2.2
516540	2.4
517440	2.6
518340	2.7
519240	2.8
520140	3.1
521040	3.3
521940	3.1
522840	3.4
523740	4.3
524640	3.5
525540	3.1
526440	2.8
527340	2.7
528240	2.6
529440	2.5
537540	2.8
538440	2.9
539340	3.2
540240	3.1
541140	2.8
542040	2.9
542940	3.3
543840	3.5
544740	4.1
545640	3.8
546540	3.4
547440	3.3
548340	3.1
549240	2.7
550140	2.6
551040	2.7
551940	2.9
552840	3.3
553740	3.2
554640	2.9
555540	2.9
556440	2.9
557340	2.8
558240	2.9
559140	3.1
560040	2.8
560940	2.7
561840	2.9
562740	3.1
563640	3
564540	2.8
565500	2.7
567540	2.6
568440	2.8
569340	2.8
570240	2.9
571140	2.8
572040	2.6
572940	2.4
573840	2.4
574740	2.4
575640	2.4
576540	2.7
577440	3
578340	3
579240	2.7
580140	2.8
581040	3.2
581940	3.4
582840	3.6
583740	3.4
584640	2.9
585540	2.6
586440	2.8
587340	2.8
588240	2.7
589140	2.6
590040	2.4
590940	2.4
591840	2.4
592740	2.5
593640	2.4
594540	2.2
595620	2.2
596160	2.3
596520	2.6
597420	3.1
598320	2.7
599220	2.5
600120	2.9
601020	3.8
601920	3.6
602820	3.2
603720	3.2
604620	3.5
605520	3.4
606420	3.2
607320	3.2
608220	3.9
609120	3.5
610020	2.8
610920	2.7
611820	3
612720	3.3
613620	3.4
614520	3.5
615480	3.3
616260	2.9
616380	2.9
617280	2.6
618180	2.7
619080	3.7
619980	4.5
620880	4.4
621780	4.7
622680	4.7
623580	4.1
624480	3.9
624840	4
625500	4.3
625680	4.3
626400	4.4
627300	4.2
628200	3.9
629100	3.7
630000	3.6
630900	3.8
631800	3.9
632700	3.7
633600	3.4
634500	3.2
635400	3.1
636300	3.3
636420	3.5
637200	3.2
638100	3.3
639000	3.3
639900	3.1
641100	2.4
642840	2.2
643740	3.7
644640	3.3
645540	3.1
646440	3.1
647340	3.2
648240	3.7
649140	4.1
650040	4.1
650940	3.7
651840	3.3
652740	3.1
653640	2.6
654540	2.3
655440	2.7
656340	2.9
657240	2.7
658140	2.4
659040	2.3
659940	2.4
660840	2.6
661740	2.2
662640	2.2
663540	2.2
664440	2.2
665340	2.2
666240	2.2
667140	2.2
668040	2.2
668940	2.4
669840	2.3
670800	2.2
671580	2.2
671700	2.2
673440	3.8
695520	2.2
696420	2.2
697320	2.2
698220	2.2
699120	2.2
700020	2.5
700920	2.9
701820	2.6
702720	2.6
703620	2.9
704520	2.8
705420	2.6
706320	2.4
707220	2.4
708120	2.6
709020	3.1
709920	3.6
710820	3.8
711720	3.2
712620	2.6
713520	2.2
714420	2.2
715320	2.4
716220	2.5
717120	2.3
718020	2.2
718920	2.2
719820	2.2
720720	2.5
721620	2.8
722520	2.8
723480	2.8
724200	2.8
724380	2.9
725280	2.8
726180	2.8
727080	3
727980	3.3
728880	3.1
729780	2.9
730680	3.2
731580	3.3
732480	3.3
733380	3.1
734280	2.8
735480	3.1
735600	3.3
736380	3
737280	2.5
738180	2.2
739080	2.2
739980	2.2
740880	2.2
741780	2.2
742680	2.2
743580	2.2
744480	2.2
745380	2.2
746280	2.2
747180	2.2
748080	2.2
748980	2.2
749880	2.2
750780	2.2
751680	2.2
752580	2.2
753480	2.2
754380	2.2
755280	2.2
756180	2.2
757080	2.2
757980	2.2
758880	2.2
759780	2.2
760680	2.2
761520	2.2
762180	2.2
762420	2.2
763500	2.2
764040	2.2
764400	2.2
765300	2.2
766200	2.2
767100	2.2
768000	2.2
768900	2.2
769800	2.2
770700	2.4
771600	2.4
772500	2.2
773400	2.2
774300	2.2
775200	2.2
776100	2.2
777000	2.2
777900	2.2
778800	2.2
779700	2.2
780600	2.3
781500	2.8
782400	3.1
783480	3
783960	2.9
784380	2.5
785280	2.3
786180	2.4
787080	2.3
787980	2.2
788880	2.2
789780	2.2
790680	2.2
791580	2.2
792480	2.2
793380	2.2
794280	2.2
795180	2.2
796080	2.2
796980	2.2
797880	2.2
798780	2.2
799680	2.2
800580	2.2
801480	2.2
802380	2.2
803280	2.2
804600	2.2
823500	2.5
824400	2.3
825300	2.2
826200	2.2
827100	2.2
828000	2.2
828900	2.2
829800	2.2
830700	2.2
831600	2.2
832500	2.2
833400	2.2
834300	2.2
835200	2.2
836100	2.2
837000	2.2
837900	2.2
838800	2.2
839700	2.2
840600	2.2
841500	2.2
842400	2.2
843300	2.2
844200	2.2
845100	2.2
846000	2.2
846900	2.2
847800	2.2
848700	2.2
849600	2.2
850500	2.2
851520	2.2
851520	2.2
852420	2.2
853320	2.2
854220	2.2
855120	2.2
856020	2.2
856920	2.2
857820	2.2
858720	2.2
859620	2.2
860520	2.2
861420	2.2
862320	2.2
863220	2.2
864120	2.2
864780	2.2
865020	2.2
865980	2.2
865980	2.2
866880	2.2
867780	2.2
868680	2.2
869580	2.2
870480	2.2
871080	2.2
871380	2.2
872280	2.2
873180	2.2
874200	2.2
874680	2.2
875100	2.2
876000	2.2
876900	2.2
877800	2.2
878700	2.2
879600	2.2
880500	2.2
881400	2.2
882300	2.2
883200	2.2
884100	2.2
885000	2.2
885900	2.2
886800	2.2
887700	2.2
888780	2.2
888900	2.2
889680	2.2
890580	2.2
891480	2.2
892380	2.2
893280	2.2
894180	2.2
895080	2.2
895980	2.2
896880	2.2
897780	2.2
898680	2.2
899580	2.3
900480	2.2
901380	2.2
902280	2.2
903180	2.2
904080	2.2
904980	2.2
905880	2.2
906960	2.2
913380	2.2
914280	2.2
915180	2.2
916080	2.2
916980	2.2
917880	2.2
918780	2.2
919680	2.2
922380	2.2
923280	2.2
924180	2.2
925080	2.2
925980	2.2
926880	2.2
927780	2.2
928680	2.2
929580	2.2
930480	2.2
931380	2.2
932280	2.2
933180	2.2
934080	2.2
934980	2.2
935880	2.2
936780	2.2
937680	2.2
938580	2.2
939480	2.2
940380	2.2
941280	2.2
941820	2.2
942180	2.2
943080	2.2
944760	2.2
956940	2.2
957840	2.2
958740	2.2
959640	2.2
960540	2.2
961440	2.2
962340	2.2
963240	2.2
964140	2.2
965040	2.2
965940	2.2
966840	2.2
967740	2.2
968640	2.2
969540	2.2
970440	2.2
971340	2.2
972240	2.2
973140	2.2
974040	2.2
974940	2.2
975840	2.2
976740	2.2
977640	2.2
978540	2.2
979440	2.2
980340	2.2
981240	2.2
982140	2.2
983040	2.2
983940	2.2
984840	2.2
985140	2.2
985740	2.2
986640	2.2
987540	2.2
988440	2.2
989400	2.2
989460	2.2
989760	2.2
990300	2.2
991200	2.2
992100	2.2
993780	2.2
1000500	2.2
1001400	2.2
1002300	2.2
1003200	2.2
1004100	2.2
1005000	2.2
1005900	2.2
1006800	2.2
1007700	2.2
1008600	2.2
1009500	2.2
1010400	2.2
1011300	2.2
1012200	2.2
1013100	2.2
1014000	2.2
1014900	2.2
1015800	2.2
1016700	2.2
1017600	2.2
1018500	2.2
1019400	2.2
1020300	2.2
1021200	2.2
1022100	2.2
1023000	2.2
1023900	2.2
1024800	2.2
1025700	2.2
1026600	2.2
1027500	2.2
1028400	2.2
1028880	2.2
1029300	2.2
1030200	2.2
1031100	2.2
1032060	2.2
1032660	2.2
1032960	2.2
1033860	2.2
1034820	2.2
1035480	2.2
1035720	2.2
1036620	2.2
1037520	2.2
1038420	2.2
1039320	2.2
1040220	2.2
1041120	2.2
1042020	2.2
1042920	2.2
1043880	2.2
1044540	2.2
1044780	2.2
1045680	2.2
1046580	2.2
1047480	2.2
1048380	2.2
1049280	2.2
1050180	2.2
1051080	2.2
1051980	2.2
1052880	2.2
1053780	2.2
1054740	2.2
1055400	2.2
1055700	2.2
1096680	2.2
1097580	2.2
1098480	2.2
1099380	2.2
1100280	2.2
1101180	2.2
1102080	2.2
1102980	2.2
1103880	2.2
1105680	2.2
1106580	2.2
1124580	2.2
1125120	2.2
1125480	2.2
1126380	2.2
1127280	2.2
1128180	2.2
1129080	2.2
1129320	2.2
1130220	2.2
1131120	2.2
1132020	2.2
1132920	2.2
1133820	2.2
1134720	2.2
1135620	2.2
1136520	2.2
1137420	2.2
1138320	2.2
1143720	2.2
1146420	2.2
1147320	2.2
1148220	2.2
1149120	2.2
1150020	2.2
1150920	2.2
1151820	2.2
1152840	2.2
1168380	2.2
1170180	2.2
1171080	2.2
1171980	2.2
1172880	2.2
1173780	2.2
1174680	2.2
1175580	2.2
1176480	2.2
1177380	2.2
1178280	2.2
1179180	2.2
1180080	2.2
1180980	2.2
1181880	2.2
1183680	2.2
1196820	2.2
1197300	2.2
1198200	2.2
1199100	2.2
1200000	2.2
1200900	2.2
1201800	2.2
1202700	2.2
1203600	2.2
1204500	2.2
1205400	2.2
