# Supplementary material for: A parsimonious model of blood glucose homeostasis
Source: PLOS Digit Health. 2022 Jul 14;1(7):e0000072. doi: 10.1371/journal.pdig.0000072 (PMC9931355; doi:10.1371/journal.pdig.0000072)
Supplement: S1 Data — Blood glucose data of Klick Pilot Study measured using the Freestyle Libre Flash Glucose device. The data are presented in comma separated values (.csv) format for each healthy individual (N = 42). The filenames represent the unique identification of the individual to preserve anonymity. (ZIP) [file pdig.0000072.s010.zip › 0M0008CA758.csv]

Elapsed Time	Glucose (mmol/L)
0	4.3
900	5.3
1800	5.7
2700	5.7
3600	5.4
4500	4.9
5400	4.5
6360	4.8
6480	4.3
7260	5.9
8160	6.9
9060	7.7
9960	8.3
10860	8.1
11760	6.7
12660	4.8
13560	3.9
14460	4.1
15360	4.6
16260	4.6
17220	4.4
17400	4.2
18120	4.5
19020	4.6
19920	4.7
20100	4.7
20820	4.9
21720	5
22620	5.1
23520	5.2
24420	5.2
25020	5.8
25500	5.4
25560	5.4
26460	5.4
27360	4.7
28260	3.9
29160	4.2
30060	4.8
30960	4.7
31860	4.8
32760	4.5
33660	4.5
34560	5.1
35460	5.4
36360	5.2
37260	4.8
38160	4.7
39060	4.9
39960	4.4
40860	3.4
41760	3.3
42660	4.9
43560	4.8
44460	3.9
45360	3.4
46260	3.7
47160	4.7
48060	5.1
48960	5.4
49080	5.4
49320	5.6
49800	5.7
50220	5.6
50520	5.6
50760	5.8
50940	5.8
51660	6.1
52560	6.7
53460	7.6
54420	8.2
54480	8.9
54780	7.7
55320	6.7
56220	5.2
57060	5.9
57840	6.8
57960	6.4
58860	6.2
59820	5.9
59940	5.6
60720	6.2
61620	6.2
62520	6.2
63120	6.3
63420	6.3
64320	6.1
65220	5.9
66120	6.1
67020	6.2
67080	6.2
67380	6.4
67920	6.3
67980	6.3
68880	6.5
69780	6.3
70680	6
71580	5.8
72540	5.8
72900	6
73440	5.6
74400	5.4
75180	5.4
75300	5.6
76200	5.6
77100	5.5
78000	5.7
78900	5.7
79860	5.8
80640	6
80760	5.8
81660	5.7
82560	5.6
83460	5.6
84360	5.5
85260	5.4
86160	5.4
87000	5.4
87720	5.2
87900	5.6
88860	5.3
89520	5.6
89760	5.6
90660	5.5
91560	5.5
92460	5.7
93360	5.6
94260	5.8
95100	5.7
95160	5.9
96120	5.7
96660	5.7
97020	5.6
97440	5.7
97980	5.4
98100	5.6
98880	5.1
99780	5.3
100680	5.8
101580	5.6
102480	5.2
103380	5.2
104280	5.4
105180	5.9
105360	6.2
106080	6.6
106980	6.9
107880	7.1
108780	6.8
109680	6.4
110580	5.8
111480	5.6
112380	5.8
113040	5.8
113280	6
114180	5.9
115080	5.7
116100	5.6
116520	5.8
117000	5.8
117900	5.9
118740	6
119280	6.1
119640	6
120540	6.1
121440	6.1
122520	5.5
122580	5.6
123480	5.4
124380	5.6
125280	5.5
126180	4.9
127080	4.3
127980	4.2
128880	4.2
129780	4.3
130680	4.6
131580	4.4
132480	4.3
133380	4.4
134280	4.3
135180	4.3
136080	4.4
136980	4.7
137880	5.3
138780	5.8
139680	5.7
140580	5.6
141480	5
142380	4.8
143280	4.6
144180	3.9
145080	3.9
145980	4.1
146880	4.3
147780	5.1
148740	5.2
148920	6.1
149640	5.1
150540	5.3
151440	5.3
152340	5.2
153240	5.8
154020	6.4
154140	5.8
155040	5.7
155940	5.6
156900	5.7
157140	5.7
157800	5.5
158700	5.4
159600	5.4
160500	5.3
161400	5.6
162300	6.2
163200	6.6
164100	6.6
164220	6.5
165000	6.6
165900	6.2
166800	5.8
167760	5.7
168540	5.6
168660	5.5
169560	5.3
170460	5.2
171360	5.1
172260	4.9
173160	5
174060	5.3
174960	5.4
175860	5.6
176760	6.1
177660	6.8
178620	7.6
179220	7.8
179520	7.7
180420	7.5
181440	7.2
181440	7.1
182340	6.7
183240	6.3
184140	6
185040	5.9
185940	5.7
186840	5.4
187740	5.3
188640	5.5
189540	5.6
190440	5.5
191340	5.6
192240	5.7
193140	5.6
194040	5.3
194040	5.1
194940	4.9
195840	5
196740	5.2
197640	5.2
198540	5.3
199440	5.5
200340	5.5
201240	5.3
201480	5.3
202140	5.3
203160	5.2
203460	5.4
204060	5.2
204960	5.3
205860	5.2
206760	5.3
207660	5.3
208560	5.5
209460	5.6
210360	5.4
211260	5.3
212160	5.3
213060	5.4
213960	5.8
214980	6.8
216000	6.2
216900	5.9
217800	5.5
218700	5.2
219600	5.1
220500	5.1
221400	5
222300	5.1
223200	5.1
224100	4.6
225000	4.1
225900	4.1
226800	4.1
227700	3.9
228600	3.8
229500	4.1
230400	4.6
231300	5.2
232200	5.3
233100	5.2
234000	4.9
234900	4.6
235800	4.3
236700	4.3
237600	4.1
238500	4.3
239400	4.9
240300	5.1
241200	5.2
242100	5.8
243000	6.3
243840	5.9
244740	5.6
244920	5.7
245160	5.8
245820	5.9
246720	5.7
247620	5.8
248520	6.5
249420	7.2
250320	7.2
251220	7.1
252120	6.7
253020	6.1
253920	5.9
254820	5.9
255720	5.6
256620	5.2
257520	5.2
258420	5.2
259320	5.3
260220	5.7
261120	5.9
261120	5.9
262020	5.9
262980	5.7
263040	6
263880	5.7
264780	5.8
265680	5.8
266580	6.1
267480	6.5
268380	6.5
269280	6.1
270180	5.9
271080	6.1
271980	6.4
273000	5.8
273480	5.7
273900	5.2
274800	5.2
275700	5.4
276600	5.8
277500	5.8
278400	5.6
279300	5.4
280200	5.2
281100	5.1
282000	5.3
282900	5.9
283800	6.8
284700	7.3
285600	7.4
286500	7.2
287400	6.7
288900	6.7
299400	4.6
300300	4.4
301200	4.4
302100	4.6
303000	5.2
303900	5.7
304800	6.2
305700	6.4
306600	6.1
307500	5.4
308400	5.1
309300	5.4
310200	5.5
311100	5.1
312000	4.7
312900	4.3
313800	4.9
314700	5.2
315600	5.1
316500	5.6
317400	5.4
318300	5.3
319200	5.7
320100	5.8
321000	5.9
321900	5.7
322800	5.4
323700	5.8
324600	6
325500	6.6
326400	7.5
327360	8.6
327420	8.4
328320	8.8
329220	8.6
330120	7.4
331020	6.2
331920	5.5
332820	5.4
333720	5.6
334620	5.7
335520	5.8
336420	6.1
337320	6.2
338220	6.1
339120	5.9
340020	6
340920	5.8
341820	5.9
342720	6.3
343620	6.2
344520	5.9
345480	5.6
345840	5.8
346380	5.8
347280	5.8
348180	5.9
349080	5.7
349980	5.7
350880	5.7
351780	6.4
352680	8.5
353580	11
354480	12.6
355380	11.9
356280	10
357180	8.6
358080	6.9
359820	5.4
391860	5.6
392760	5.9
393660	5.7
394560	5.2
395460	5.4
396360	6.1
397260	6
398160	5.7
399060	5.3
399960	5.3
400860	5.4
401760	5.3
402660	5.1
403560	5.2
404460	5.8
405360	5.9
406260	5.7
407160	5.8
408060	6.1
408960	6
409860	5.9
410760	6.1
411660	6.2
412560	5.9
413460	5.8
414360	6.2
415260	6.3
416160	6.3
417060	6.4
417960	6.5
418860	6.7
419820	6.6
420000	6.6
420720	6.6
421620	6.7
422520	6.7
423420	6.1
424320	5.9
425220	6.7
426120	6.8
427020	6.7
427980	6.6
428160	7.2
428880	6.1
429780	6.2
430680	6.2
431580	6
432480	6.1
433380	6.3
434280	7
435180	7.9
436140	8.1
436620	7.9
437040	7.1
437940	6.9
438840	7.6
439740	7.5
440640	7.2
441540	7.1
442440	7
443340	6.9
444240	6.7
445260	6.8
445380	6.8
446160	7.1
447060	6.9
447960	6.6
448860	6.3
449760	6.1
450660	5.8
451560	5.7
452460	5.5
453360	5.3
454260	5.1
455160	5.3
456060	5.7
456960	5.7
457860	5.4
458880	5.2
459540	5.1
459780	5
460680	4.8
461580	4.8
462480	4.7
463380	4.4
464280	4.3
465180	4.4
466080	4.8
466980	4.9
467880	4.9
468780	5
469680	4.9
470580	5.1
471480	5.1
472380	4.9
473280	5
474180	4.9
475080	4.7
475980	4.9
476880	5
477780	4.8
478680	4.6
479580	4.7
480480	4.6
481380	4.7
482280	5.1
483180	5.2
484200	5.4
484740	5.4
485100	5.4
486000	5.7
486900	6.6
487800	7.8
488700	9.7
489540	12.3
490260	11.8
490440	11.7
491340	8.7
492180	2.2
492240	2.2
492360	4.1
493260	2.2
494160	2.2
495060	2.2
495960	2.2
