# Supplementary material for: A parsimonious model of blood glucose homeostasis
Source: PLOS Digit Health. 2022 Jul 14;1(7):e0000072. doi: 10.1371/journal.pdig.0000072 (PMC9931355; doi:10.1371/journal.pdig.0000072)
Supplement: S1 Data — Blood glucose data of Klick Pilot Study measured using the Freestyle Libre Flash Glucose device. The data are presented in comma separated values (.csv) format for each healthy individual (N = 42). The filenames represent the unique identification of the individual to preserve anonymity. (ZIP) [file pdig.0000072.s010.zip › 0M0008X9MZ4.csv]

Elapsed Time	Glucose (mmol/L)
0	8.1
480	7.8
900	7.5
1800	6.9
2700	6.4
3600	5.9
4500	5.4
5400	5.4
6300	5
7200	4.5
8100	4.3
8940	4.4
9300	4.4
9840	4.2
10740	4.2
11640	4.1
12540	4.1
13440	4.1
14340	4.3
15240	5
16200	6.2
16860	6.3
17100	6.1
18000	5.8
18900	5.6
19800	5.1
20700	4.7
21600	4.3
22500	4.1
23400	4.3
24300	4.6
25260	4.5
25680	4.6
26160	4.4
27060	4.2
27960	4.6
28800	6.2
29460	6.3
29700	7.2
30600	7.5
31500	7.3
32400	6.9
33300	6.6
34260	6.2
34680	6
35160	5.3
36060	4.8
36960	4.6
37860	4.5
38760	4.6
39660	5
40560	5.4
41460	5.9
42360	6.1
43260	5.9
43560	5.6
44160	5.4
45060	5.3
45960	5.3
46860	5
47760	4.7
48660	4.8
49560	5
50460	4.5
51360	4.2
52260	4.5
53160	4.5
54060	4.2
54960	3.5
55860	3
56760	3.6
57660	3.7
58560	3.7
59460	4.3
60360	4.6
61260	4.9
62160	5.1
63060	4.4
63960	3.9
64860	4.4
65760	5
66660	5.2
67560	5.6
68460	5.4
68520	5.8
69360	5.6
70260	5.3
71160	5.1
72060	5.3
72960	5.4
73860	5.2
74760	5
75660	5.1
76560	5.8
77460	7.9
78360	10.2
79260	10.9
79560	11.4
80160	10.5
81060	9.1
81240	8.7
81960	7.4
82860	6.6
83520	6.4
83760	6.2
84660	5.6
85560	4.9
86460	4.9
87060	5.2
87360	5.4
88320	5.7
88620	5.6
89220	5.7
90120	5.8
91020	5.6
91920	5.2
92820	5.1
93720	5.1
94620	5.1
95520	5.4
96420	5.1
97320	5.1
98220	6.2
99120	6.7
100020	6.2
100920	5.4
101820	5.4
102720	6.1
103620	6.1
104520	5.7
105420	5.3
106320	5.2
106680	5.1
107220	5.8
108120	6.9
109020	6.9
109920	6.7
111540	6.1
111780	5.8
112680	5.5
113580	5.4
114480	5.3
115380	5.2
116280	6.1
117180	8.1
118080	8.4
118980	6.7
119880	6
120780	6.4
121680	6.4
122580	6.4
123480	6.9
124380	7.1
125280	6.8
126180	6.1
127080	5.2
127980	4.6
128880	4.6
129780	4.8
130680	5.4
131580	5.8
132480	5.4
133380	4.8
134280	4.7
135180	4.8
136080	5.2
136980	5.4
137880	5
138780	4.7
139680	5.1
140400	5.8
140580	5.1
141480	5.3
142380	5.3
143280	5.2
144180	4.9
145080	4.9
145980	5
146880	4.8
147780	4.7
148680	4.6
149580	4.4
150480	4.6
151380	5.2
152040	5.3
152280	5.3
153180	5.2
154080	5.3
154980	6.1
155880	6
156780	5.4
157680	5.2
158580	5.2
159540	5.6
160080	6.3
160440	5.3
161340	5.1
162240	5.1
163140	5.1
164040	5.1
164940	5
165840	5.3
166740	7.2
167640	9.1
168540	8.9
169440	7.8
170340	6.6
171240	5.6
172140	5.2
173040	4.8
173940	4.6
174840	4.6
175740	4.5
176640	4.7
177540	4.9
178440	5.1
179340	5.1
180240	5.4
181140	5.6
182040	5.3
182880	5.2
182940	5.1
183840	5.8
184440	6.3
184740	6.9
185640	7.3
186480	6.3
186540	6.6
187380	5.8
188280	5.6
189180	5.4
190080	5.5
190980	5.4
191880	5
192780	4.8
192780	4.9
193740	5.2
194160	5.4
194640	5.7
195540	5.6
196440	5.2
197340	5.5
198240	5.9
199140	6.2
200040	6.9
200700	6.9
200940	7.4
201840	6.9
202740	6.2
203640	4.9
204480	5.1
204540	5.9
205440	7.9
206340	8.9
206580	9
206700	8.9
207240	7.9
208140	6.6
209040	6.3
209520	7.3
209940	7.5
210180	7.8
210840	6.7
211740	5.9
212640	6.1
213540	7.4
214440	7.8
215400	6.8
215820	6.7
216300	6.7
217200	7.4
218100	8.3
219000	8.2
219840	7.8
219900	7.2
220800	6.5
221700	6.7
222600	7.1
223500	6.7
224400	6.3
225300	6.2
226200	6.3
227100	7.8
228000	9.1
228900	8.4
229800	7.1
230700	6
231600	5.8
232500	7.5
233400	9.6
234300	9.7
235200	8.6
236100	7.2
237000	5.8
237900	4.6
238800	4.2
239700	4.4
240600	4.8
241500	5.1
242400	5
243300	4.9
243960	4.8
244200	4.8
245100	5.1
246000	5.2
246900	5.3
247800	5.5
248700	6
249600	7.3
249720	7.6
250500	7.1
251400	6.1
252300	5.8
253200	5.7
254100	5.3
255000	5.2
255900	5.3
256800	5.3
257700	6.4
258600	8.1
259500	8.3
260400	7.1
261300	5.9
262200	5.7
263160	5.4
263760	5.5
264060	5.3
264960	5.4
265860	5.2
266760	5.1
267600	5.2
268500	5.1
268500	5.2
269400	5.8
270300	7.1
271200	7.4
272100	7.4
273000	6.9
273900	6.7
274800	7
275700	6.7
276600	6.3
277500	7
278400	7.5
279300	6.7
280200	6.4
281100	8.3
281220	8.8
282000	8.8
282900	7.8
283800	6.3
284700	5.9
285600	6.7
286500	7.4
287400	7.3
288360	8.1
289140	8.8
289260	8.9
290160	8.6
291060	7.7
291960	6.9
292860	5.8
293760	4.6
294660	4.2
295560	4.2
296460	4.2
297360	4.4
298260	4.6
299160	5
300060	5.8
300960	6.5
301860	6.9
302760	7.3
303660	7.4
304560	7.7
305460	7.8
306360	7.7
307260	7.5
308160	7.3
309060	7.2
309960	6.7
310860	6.2
311760	6.1
312720	6.6
313320	6.8
313620	6.2
314520	6
315420	6.4
316320	6.4
317220	5.8
318120	5.5
319020	5.4
319920	5.2
320820	5.2
321720	5.5
322620	5.4
323520	5.3
324420	5.4
325320	5.6
326220	5.6
327120	5.7
328020	5.8
328920	5.7
329820	5.5
330720	5.4
331620	5.3
332520	5.2
333360	5.1
333420	5.1
334320	5.4
335220	5.7
336120	5.8
337020	5.8
337920	5.5
338820	5.4
339720	5.3
340620	5.3
341520	5.2
342420	5.1
343320	5.1
344220	5.4
345120	5.7
346080	6.1
346080	6
346980	5.6
347880	5
348780	4.9
349680	5.3
350580	5.7
351480	5.6
352380	5.1
353280	4.7
354180	4.8
355080	5.4
355980	5.8
356880	5.8
357780	5.7
358680	6.1
359580	6.4
360480	5.9
361380	5.7
361800	5.1
362280	6.7
363180	7
364080	6.8
364980	6.9
365880	6.9
366780	7.3
367680	8.4
368580	9.1
369480	9.6
370380	9.8
371280	9.1
372180	8.4
373080	8.3
373980	7.7
374880	7.1
375780	6.7
376680	6.4
377460	6.2
377580	5.4
378480	4.3
379380	4.5
380280	5.4
381180	5.4
382080	4.7
383820	6.7
384780	6.4
385680	5.4
386580	5.2
387480	5.5
388380	5.8
389280	5.8
390180	5.8
391080	5.3
391980	5.2
392880	6
393780	6.6
394680	6.6
395580	6.7
396480	6.9
397380	6.2
398280	5.1
399180	4.7
400080	4.7
400980	4.4
401880	4.4
402780	4.4
403680	4.5
404580	4.7
405480	4.7
406380	4.7
407280	4.4
408180	4.2
409080	4.4
409980	4.7
410880	4.6
411780	4.8
412680	5.3
412740	5.1
413640	5.7
414540	5.8
415440	5.7
416340	5.6
417240	4.3
417540	5.3
418140	2.2
420840	5.6
421740	5.2
422640	5
422820	4.9
423540	5.1
424440	4.9
425280	6
425340	5.7
426240	7.2
426660	7.3
427140	6.9
428040	5.6
428940	4.6
429840	4.4
430740	5.3
431100	5.7
431640	5.6
432540	5.3
433440	4.6
434340	4.1
435240	3.9
435360	3.8
436140	3.6
437040	3.6
437940	4.7
438540	5.2
438840	5.4
439740	5.4
440100	5.4
440640	4.8
441540	4.7
442440	5.3
443340	5.1
444240	4.2
444420	3.9
445140	4.6
446040	5.4
446940	5.5
447840	4.8
448740	4.1
449700	3.7
449700	3.4
450360	4.4
450540	4.7
450660	4.7
451440	4.7
452340	4.2
453240	3.8
453960	4
454140	3.6
455040	3.3
455940	3.4
456840	3.7
457740	4
458640	4.6
459540	5.1
460440	5.4
461340	5.7
462240	5.7
463200	5.1
463920	4.5
464100	4.5
465000	4.1
465120	4.2
465900	3.9
466800	4.2
467700	4.3
468600	4.1
469500	4
470400	4.1
471300	4.4
472200	4.6
473100	4.3
474000	3.8
474900	3.6
475800	3.7
476700	4
477600	5.3
478500	6.4
479400	6.9
480300	6.6
481200	5.7
482100	5.2
483000	5.2
483900	4.9
484800	4.2
484980	4.8
485700	3.9
486600	3.4
487500	3.1
488400	2.9
489300	3.4
490200	3.5
491100	3.2
492000	3.1
492900	3.5
493800	3.5
494700	3.2
495600	3.2
496500	3.8
497400	4.3
498300	4.3
498720	4.3
499200	4.3
499260	4.3
500160	4.9
501060	5.1
501960	5.1
502860	4.9
503340	5.1
503760	4.8
504660	4.7
505560	4.7
506400	4.7
506820	4.7
507300	4.7
508200	5.6
509100	6.8
510000	7.6
510720	7.6
510900	6.9
511800	5.9
512700	5.1
513600	4.8
514560	4.7
514620	4.9
515460	4.6
516360	5.2
517260	6.9
517560	7.4
518160	7.3
519060	7.1
519960	6.8
520860	6.5
521520	6.6
521760	6.6
522660	5.7
523560	4.3
524460	3.7
524640	3.7
525360	3.6
526260	3.6
527160	3.7
527820	3.9
528060	4.3
528960	5.4
529860	6.1
530760	5.8
531660	5.1
532140	4.9
532560	4.9
533460	5.4
534360	5.9
534540	6.7
535260	5.1
536160	4.8
537060	6
537360	5.8
537960	5.3
538860	5.1
539760	5.8
540660	6.1
541560	5.7
542460	5.4
543360	4.9
544260	4.1
545160	3.6
546780	3.2
546900	3.3
556920	4.7
557820	4.9
558720	4.7
559620	4.4
560520	4.5
561420	4.6
562320	4.7
563220	4.7
564120	4.8
565020	4.6
565920	4
566820	3.6
567720	3.5
568620	3.5
569520	3.5
570420	4.2
571320	4.7
572220	4.7
573120	4.4
574020	4.4
574920	4.5
575820	4.2
576720	4.1
577620	4.4
578520	4.6
579420	4.7
580320	4.7
581220	4.6
582120	4.4
583020	4.6
583920	4.8
584820	4.7
585300	5
585720	5.1
586620	5.4
587580	5.3
587940	5.3
588480	5.1
589380	5.1
590280	5
591180	4.9
592080	4.9
592980	5
593880	4.9
594780	4.8
595680	4.7
596580	5.3
597480	7.3
598380	9.9
599280	11.2
600180	11.1
601080	10.1
601980	8.4
602880	7.2
603780	7.2
604680	7.8
605580	7.2
605820	7.1
606480	5.8
607380	5.3
608280	6
609180	6.2
610080	5.7
610980	4.9
611880	4
612660	4.3
612780	4.2
613440	4.2
613680	4.2
614580	4.1
614580	4
615480	3.9
616380	4.1
617280	4.3
618180	4.3
619080	4
619980	3.8
620880	3.7
621780	3.7
622080	3.8
622740	3.9
623220	4
623640	4.6
624540	5.7
625440	6.7
626280	7.1
627120	6.9
627180	6.3
628080	5.1
628980	4.9
629880	5.2
630780	5.4
631680	5.5
632580	4.9
633480	4.2
634380	3.9
635280	3.8
636180	3.9
637080	4.4
637980	4.5
644340	4.8
645240	4.7
646140	4.7
647040	4.9
647940	5.1
648840	5
649740	4.5
650640	4.1
651540	3.8
652440	4.1
653340	4.4
654240	4.6
655140	4.6
656040	4.4
656940	4.3
657840	4.5
658740	4.7
659640	4.7
660540	4.6
661440	4.5
662340	4.6
663240	4.4
664140	4.3
665040	4.6
665940	4.7
666840	4.5
667740	4.4
668640	4.6
669540	4.7
670440	4.7
671340	4.5
672240	5
672840	5.5
673140	5.4
674040	5.4
674940	5.1
675840	4.9
676740	5.1
677640	5.2
678540	4.9
678660	5
679440	4.9
680340	5.3
681240	5.9
682140	6.2
683040	5.8
683940	5.2
684840	4.9
685740	5.1
686640	5.3
687060	5.4
687240	5.4
687540	5.4
688440	5.3
689340	5.1
690240	4.9
691140	4.8
692040	4.7
692520	4.6
693000	4.8
693480	4.9
693900	5.2
694800	6
694860	5.9
695700	6.4
696600	6.5
697500	6.3
698400	5.8
699300	5.2
700200	5.4
701100	6.4
702000	7.3
702900	7.3
703800	6.8
704700	6.3
705600	6.5
706500	6.8
706620	6.9
707400	6.2
708300	5.3
708660	5.1
709200	5
710100	4.9
710580	4.9
711000	4.9
711900	4.8
712800	4.7
713700	4.7
714600	4.7
715500	4.6
716400	4.8
717300	5.2
717540	5.2
718200	4.9
719100	4.7
720000	4.8
720900	4.7
721800	4.6
722700	4.7
723600	5.2
723960	5.7
724500	5.4
725400	5.3
726300	5.1
727200	5.1
727680	5.1
728100	5.2
729000	5.1
729900	5.3
730800	5.7
731700	5.7
732600	5.8
733500	5.7
734400	5.5
735300	5.5
736200	5.4
737100	5
738000	5
738900	5.1
739800	4.8
740700	4.8
741600	4.8
742500	4.6
743460	5
744000	5.5
744360	5.4
745260	5.6
746160	5.6
747060	5.7
747960	5.6
748860	5.2
749760	4.9
750660	4.7
751560	5.1
752460	5.3
753360	5.1
754260	4.9
755160	4.9
756060	5.1
756900	5.2
757740	4.9
757800	4.9
758700	4.8
759600	5.6
760320	6.2
760500	5.9
761400	5.8
762300	5.6
763200	5.4
764100	5.4
765000	5.4
765900	5.4
766920	5.5
767640	5.3
767820	5.5
768720	5.4
769620	5.2
770520	5.1
771420	5.1
772320	5.1
773220	5.8
774120	7.2
775020	7.2
775920	5.9
776820	5.2
777720	5.1
778620	4.9
779520	5.1
780420	5.2
781320	5.4
782220	5.5
783120	5.3
784020	4.9
784920	4.8
785760	4.8
786300	4.9
786300	4.9
786660	4.9
786900	4.9
787560	4.8
788460	4.8
789360	5.4
790260	6.2
791160	6.6
792060	6.4
792960	6.1
793860	6.3
794760	6.7
795660	6.5
796560	6.7
797460	7.1
798360	7.2
798900	7.3
799260	7.2
800160	6.1
801060	5.2
801960	5.9
802860	6.4
803760	6.4
804720	6.3
805080	6
805620	4.4
806520	3.7
807420	4.3
808320	6.4
809220	8.2
810660	6.3
828120	5.3
829020	5.6
829920	5.7
830820	6
831720	6.3
832620	6.7
833520	6.8
834420	6.5
835320	6.1
836220	5.4
837120	5.4
838020	5.7
838920	5.8
839820	6.2
840720	7.2
841620	7.6
842520	6.8
843420	6.2
844320	5.9
845220	5.4
846120	5
847020	4.8
847920	5
848820	5.1
849720	5
850620	4.9
851520	4.9
852420	5
853320	5.1
854220	5.2
855120	5.3
856020	5.1
856680	4.4
856680	4.4
856920	5.2
857820	5.2
858720	5.4
859620	7.2
859680	7
860520	7.5
861420	6.5
862320	5.4
863220	5.1
864120	4.9
865020	4.7
865920	4.7
866820	4.9
867720	5.5
868620	5.8
869520	6.2
870420	6.4
871320	6.3
872220	6
873120	5.4
874020	5
874920	5.3
875820	6.4
876720	7.3
877620	7.1
878520	6.4
879420	5.9
880380	5.7
880560	5.3
881280	6
882180	5.7
883080	4.9
884460	5.3
885780	5.1
886680	5
887580	5
888480	5.1
889380	5.2
890280	5.9
891180	6.7
892080	6.9
892980	7.1
893880	6.9
894780	6.7
895680	6.9
896580	7.3
897480	7.3
898380	7.3
899280	7.3
900180	7.1
901080	6.9
901980	7.2
902880	7.1
903780	6.3
904680	5.7
905580	5.9
906480	6.2
907380	6.5
908280	6.7
909180	6.5
910080	5.9
910980	5.8
911880	6.4
912780	6.9
913740	7.6
914520	7.3
914640	7.4
915540	6.6
916440	6.1
917340	6.1
918240	6.2
919140	6.3
920040	6.3
920940	6.4
921840	6
922740	5.2
923640	5
924540	5.4
925440	5.4
926340	5.2
927240	4.7
928140	4.4
929040	4.7
929940	4.7
930840	4.6
931740	4.7
932640	4.9
933540	4.8
934440	4.7
935340	4.8
936240	4.8
937080	4.7
937800	4.8
937980	4.8
938880	4.9
939780	5
940680	4.9
941580	4.9
942480	5.1
943380	5.1
944280	4.9
945180	4.8
946080	4.9
946980	5
947880	4.9
948240	5.1
948300	5.1
948780	4.8
949800	4.9
953340	4.8
954240	5.2
955140	5.8
956040	6.2
956940	6.1
957840	5.7
958740	5.2
959640	4.9
960540	5
961440	5.3
962340	5.8
963240	6.2
964140	5.9
965040	5.7
965940	5.8
966840	5.6
967740	5.1
968640	4.5
969540	4.2
970440	4.4
971340	4.4
972240	4.2
973140	4.2
974040	4.4
974940	4.4
975840	4.4
976740	4.6
977640	5.3
978540	6.9
979440	8.6
980340	9.6
981240	9.9
981900	10.1
982140	9.6
983040	9.5
983940	9.7
984840	9.1
985740	8.1
986640	7.9
987540	7.7
988440	7.2
989340	6.6
990240	6.4
991140	6.6
992040	6.6
992940	6.2
993840	5.8
994740	5.4
995640	4.9
996540	4.6
997440	4.9
998340	5.3
999240	5.2
1000140	4.3
1001040	4.7
1001940	6.2
1002840	6.2
1003740	5.3
1004640	5.2
1005600	5.9
1005900	6.5
1006500	5.9
1007400	5.2
1008300	4.8
1009200	5
1010100	4.9
1011000	4.8
1011900	4.9
1012800	4.9
1013700	5
1014600	5.2
1015500	5.1
1016400	5.4
1017300	5.1
1017360	5.3
1018200	5.2
1019100	5.4
1020000	5.6
1020900	5.4
1021800	5.3
1022700	5.4
1023600	5.4
1024500	5.3
1025400	5.4
1026300	5.3
1027200	5.1
1028100	5.1
1029000	5.1
1029900	4.9
1030800	5.2
1031700	5.7
1031700	5.7
1032600	5.7
1033500	5.2
1034400	4.8
1035300	4.6
1036200	4.6
1037100	4.9
1038000	5.2
1038900	5.4
1039800	6.2
1040040	6.4
1040700	6.6
1041600	6.6
1042500	6.3
1043400	5.7
1044300	5.1
1045020	5.1
1045200	5.1
1045380	5.1
1046040	5.1
1046220	5.1
1046940	5.1
1047840	5.7
1048740	6.6
1049640	7.3
1049820	7.3
1050600	6.9
1050900	6.8
1051500	6.4
1052400	5.8
1052700	5.7
1053300	5.9
1054200	6.1
1055100	6
1056000	5.7
1056900	5.3
1057800	5.4
1058700	5.7
1059600	6.3
1060440	6.3
1060500	5.9
1061400	4.7
1062300	4.1
1063200	4
1064100	4.6
1064820	4.8
1065000	4.3
1065900	3.8
1066800	4
1067700	5.3
1068600	7.4
1069500	8.6
1070400	9.2
1071300	9.4
1072200	9.2
1073100	8.4
1073160	9
1074000	7.4
1074900	7
1075800	6.7
1076340	6.1
1076700	6.2
1077600	5.8
1078500	5.8
1079400	6.2
1080300	6.4
1081200	6.3
1082100	5.7
1083000	5.4
1083900	5.2
1084800	4.9
1085700	4.8
1086600	4.6
1087500	4.2
1088400	4.1
1089300	4.5
1090200	4.9
1091100	4.8
1091460	5.1
1092000	4.7
1092900	5.5
1093800	6.9
1094700	7.7
1095600	7.2
1096500	6.1
1097400	5.3
1098300	5.3
1099200	5.4
1100100	5.2
1101000	5.1
1101900	5.2
1102800	4.8
1103760	5
1103760	4.9
1104660	5.3
1105560	5.4
1106460	5.5
1107360	5.2
1108260	5.1
1109160	5.3
1110060	5.5
1110960	5.4
1111860	5.2
1112760	5.1
1113120	5.2
1113660	5.3
1114500	5.6
1114560	6.2
1115460	8.1
1115880	8.3
1116360	7.8
1116540	7.6
1117200	6.7
1118040	6.4
1118100	6.2
1119000	6.2
1119960	5.9
1120740	5.3
1120860	5
1121760	4.7
1122660	4.8
1123560	4.7
1124460	4.6
1125360	4.7
1125720	4.7
1126260	5.3
1127160	5.8
1128060	5.6
1128960	4.9
1129860	4.6
1130760	4.3
1131660	4.2
1132560	4.1
1133460	4.4
1133460	4.4
1134360	4.6
1135080	4.6
1135260	4.9
1136160	4.9
1137060	4.6
1137960	4.4
1138860	4.7
1139640	4.7
1139820	4.6
1139820	4.4
1140720	4.4
1141620	4.3
1142520	4.2
1143420	4.3
1144320	4.6
1145220	4.9
1146060	4.7
1146960	4.4
1146960	4.3
1147860	4.3
1148760	4.2
1149660	4.1
1150560	4.4
1151460	5.3
1152360	6.2
1153260	6.5
1155000	5.7
1162260	5.1
1163160	4.8
1164060	4.6
1164960	4.8
1165860	5.6
1166760	5.9
1167660	5.5
1168560	5.8
1169460	6.3
1170360	5.9
1171260	5.5
1172160	5.9
1173060	6.6
1173960	7.2
1174860	6.9
1175760	5.8
1176660	5.3
1177560	5.3
1178460	5.7
1179360	6.3
1180260	6.1
1181160	5.5
1182060	5.3
1182960	5
1183860	4.8
1184760	5.3
1185660	5.2
1186560	4.6
1187460	4.9
1188360	5.2
1189260	5.1
1190220	4.8
1190400	4.7
1191120	5.4
1192020	5.4
1192920	5.2
1193820	5.1
1194720	5.1
1195620	5.1
1196520	5.2
1197420	5.1
1198320	5.2
1199220	5.2
1199700	5.2
1200120	5
1201020	5.4
1201920	6.7
1202820	7.3
1203720	6.6
1204560	5.8
1205100	6.3
