# Supplementary material for: A parsimonious model of blood glucose homeostasis
Source: PLOS Digit Health. 2022 Jul 14;1(7):e0000072. doi: 10.1371/journal.pdig.0000072 (PMC9931355; doi:10.1371/journal.pdig.0000072)
Supplement: S1 Data — Blood glucose data of Klick Pilot Study measured using the Freestyle Libre Flash Glucose device. The data are presented in comma separated values (.csv) format for each healthy individual (N = 42). The filenames represent the unique identification of the individual to preserve anonymity. (ZIP) [file pdig.0000072.s010.zip › 0M0008XNLJH.csv]

Elapsed Time	Glucose (mmol/L)
0	5.7
900	7.5
1800	8.4
2700	7.1
3600	4.8
4800	3.4
32040	3.6
32940	3.2
33840	3.6
34740	3.5
35640	3.4
36540	3.6
37440	3.4
38340	3.3
39240	3.2
40140	3.2
41040	3
41940	2.7
42840	2.5
43740	2.2
44640	2.2
45540	2.2
46440	2.2
47340	2.2
48240	2.2
49140	2.2
50040	2.6
50940	3.1
51840	2.4
52740	2.2
53640	2.5
54540	2.8
55440	2.8
56340	3.3
57240	3.3
58140	3.1
59040	3.6
59940	3.4
60000	3.3
60900	3.2
61800	3.3
62700	3.6
63600	3.8
64500	3.7
65400	3.7
66300	4.2
67200	6.1
68100	7.6
69120	7.6
69720	7.4
70020	6.8
70920	5.4
71820	4.8
72720	4.7
73620	4.3
74520	4.1
75420	4.3
76320	4.3
77220	4.2
78120	4.5
79020	4.8
79920	4.4
80820	3.9
81720	3.9
82620	4.4
83520	4.7
84420	4.8
85320	4.8
85440	4.8
86220	4.6
87120	4.3
88020	4.2
88920	4.2
89820	4.3
91560	3.9
113700	4.2
114600	4.7
115500	4.9
116400	4.4
117300	4.2
118200	4.4
119100	4.3
120000	4.1
120900	4.1
121800	3.9
122700	3.6
123600	3.4
124500	3.2
125400	3.2
126300	3.7
127200	3.9
128100	3.5
129000	3.1
129900	3.1
130800	3.6
131700	3.7
132600	3.7
133500	3.6
134400	3.6
135300	3.4
136200	3.2
137100	3.2
138000	3.4
138900	3.3
139800	3.4
140700	3.7
141960	3.7
168120	5
169020	5.6
169920	5.6
170820	5.1
171720	4.8
172620	4.7
173520	4.5
174420	4.4
175320	4.3
176220	4.2
177120	4.3
178020	4.4
178920	4.2
179820	4.1
180720	4.6
181620	4.9
182520	4.7
183420	4.9
184320	5.3
185220	5.3
186120	5.5
187020	5.2
187920	4.2
188820	3.6
189720	3.3
190620	3.2
191520	3.2
192420	3.4
193320	3.9
194220	5.7
195120	7.8
196680	8.4
206220	4.4
207120	4.3
208020	4.3
208920	4.1
209820	3.6
210720	3.4
211620	3.7
212520	3.3
213420	3.1
214320	3.6
215220	3.7
216120	3.5
217020	3.6
217920	3.7
218820	3.7
219720	3.6
220620	3.4
221520	3.4
222420	3.4
223320	3.2
224220	3.2
225120	3.3
226020	3.5
226920	3.7
227820	3.8
228720	3.9
229620	3.9
230520	3.9
231420	3.9
232320	3.9
233220	3.9
234180	4.3
234720	4.2
235080	4.2
235980	3.9
236880	4.3
237780	5.9
238680	8.7
239580	10.2
240480	9.6
241380	8.2
242280	6.9
243180	5.4
244080	5.1
244980	5.2
245880	4.9
246840	4.1
247500	3.7
247740	3.6
248640	3.8
249540	3.9
250440	3.3
251340	3.2
252240	3.3
253140	3.9
254580	3.9
293280	4
294180	4
295080	4
295980	4
296880	3.9
297780	3.7
298680	3.5
299580	3.6
300480	3.7
301380	3.7
302280	3.7
303180	3.6
304080	3.6
304980	3.6
305880	3.4
306780	3
307680	2.9
308580	3.3
309480	3.7
310380	3.7
311280	3.6
312180	3.6
313080	3.8
313980	3.9
314880	3.9
315780	3.8
316680	3.7
317580	3.8
318480	3.9
319380	3.9
320280	3.9
321300	4.1
321780	4.3
322200	4.8
323100	4.9
324000	4.2
324900	4.6
325800	6.9
326700	9.1
327600	9
328500	7.7
329400	6.8
330300	6.1
331200	5.7
332100	5.6
333000	5.7
333900	5
334800	4.4
335700	4.9
336600	5.1
337500	4.6
338400	4.3
339420	4.2
339480	4.1
340320	4.3
341220	4.2
342120	3.9
343020	4.3
343920	5.4
344820	5.6
345720	5.1
346740	5.4
346740	5.1
347640	4.9
348540	4.7
349440	4.7
350340	4.7
351240	4.9
352140	5
353040	4.6
353940	4.4
354840	4.8
355740	5.3
356640	5.1
357540	4.5
358440	4.3
359340	4.5
360240	5.1
361140	5.4
362040	4.9
362940	4.7
363840	6.1
364740	7.1
365640	7.1
366540	6.4
368220	4.8
376740	4.9
377640	5.8
378540	6.4
379440	6.4
380340	6
381240	5.4
382140	4.9
383040	4.7
383940	4.3
384840	3.7
385740	3.3
386640	3.2
387540	3.3
388440	3.6
389340	3.9
390240	4
391140	3.9
392040	3.9
392940	3.8
393840	3.8
394740	3.7
395640	3.6
396540	3.7
397440	3.9
398340	3.9
399240	3.9
400140	3.9
401040	3.8
401940	3.8
402840	4
403740	4.1
404760	4.2
405360	4.6
405660	4.1
406560	4.2
407460	4.3
408360	4.2
409260	4.3
410160	4.5
411060	4.3
411960	4.3
412860	4.3
413760	4.3
414660	4.2
415560	4.3
416460	4.4
417360	4.3
418260	4.3
419100	4.4
419160	4.3
420060	4.2
420960	4.4
421980	5.7
422400	6.2
422880	6.2
423780	6.3
424680	6.9
425580	8.2
426540	9.4
426960	9.4
427440	8.4
428340	6.4
429240	4.6
430140	4.2
431040	5
431940	5.6
432840	6
433740	6.5
434580	6.7
434640	6.2
435540	5.4
436440	5.2
437940	4.6
475620	4.1
476520	4
477420	3.9
478320	3.8
479220	3.7
480120	3.9
481020	3.9
481920	3.9
482820	3.9
483720	3.9
484620	3.9
485520	3.9
486420	3.9
487320	4
488220	4
489120	4
490020	4.1
490920	4.2
491820	4.1
492720	3.9
493620	4.8
494520	7.2
495420	9.2
496320	9.3
497220	8.7
498120	7.3
499020	5.4
499920	5.5
500820	6.7
501720	6.1
502620	4.7
504180	3.5
549120	4.6
550020	4.3
550920	4.1
551820	3.9
552720	3.9
553620	4.1
554520	4.1
555420	4.2
556320	4.2
557220	4.3
558120	4.3
559020	4.4
559920	4.3
560820	4.2
561720	4.2
562620	4.1
563520	3.9
564420	4
565320	4.1
566220	4.1
567120	4.2
568020	4.1
568920	4.1
569820	4.2
570720	4.3
571620	4.2
572520	4.1
573420	4.2
574320	4.4
575220	4.6
576120	4.7
577320	4.3
909240	3.6
910140	3.4
911040	3.3
911940	3.3
912840	3.3
913740	3.3
914640	3.3
915540	3.4
916440	3.6
917340	3.7
918240	3.7
919140	3.6
920040	3.5
920940	3.5
921840	3.6
922740	3.4
923640	3.3
924540	3.6
925440	3.9
926340	3.8
927240	4
928140	4.1
929040	3.8
929940	4.2
930840	6.3
931740	8.2
932640	8
933540	7.2
934440	6.1
935340	6
936240	6.6
937680	6.6
