# Supplementary material for: A parsimonious model of blood glucose homeostasis
Source: PLOS Digit Health. 2022 Jul 14;1(7):e0000072. doi: 10.1371/journal.pdig.0000072 (PMC9931355; doi:10.1371/journal.pdig.0000072)
Supplement: S1 Data — Blood glucose data of Klick Pilot Study measured using the Freestyle Libre Flash Glucose device. The data are presented in comma separated values (.csv) format for each healthy individual (N = 42). The filenames represent the unique identification of the individual to preserve anonymity. (ZIP) [file pdig.0000072.s010.zip › 0M0008XNLL4.csv]

Elapsed Time	Glucose (mmol/L)
0	3.7
900	3.8
1800	4.3
2700	4.2
3600	4
4500	4.1
5400	4.2
6300	4
7200	4.3
8100	5.4
9000	5.3
9900	4.3
10800	4.4
11700	5.5
12600	5.9
13500	5.1
14400	4.5
15360	5.1
16080	5.3
16260	5.4
17160	5.6
18060	5.6
18960	5.6
19860	5.6
20760	5.3
21660	4.4
22320	4
22560	3.9
23460	3.5
24360	3.5
25260	4.3
26160	4.7
27060	4.3
27960	4.4
28860	4.7
29760	4.7
30660	4.6
31560	4.5
32460	4.6
33420	5.3
33540	5.8
34320	5.5
35220	5.1
36120	4.7
37020	4.6
37920	4.7
38820	4.7
39720	4.4
40620	4.3
41520	4.6
42420	4.3
43320	3.6
44220	3.3
45120	3.7
46020	4.3
46920	4.2
47820	4.2
48720	4.3
49620	4.4
50520	4.4
51420	4.3
52320	4.3
53220	4.2
53580	4.6
54120	3.7
55020	3.2
55920	2.9
56820	3.6
57720	4.5
58620	4.6
59520	4.6
60420	4.8
61320	4.7
62220	4.6
63120	4.5
64020	4.6
64920	4.7
65760	4.7
66600	5.2
66660	4.6
67560	4.5
68460	5.1
69360	5.9
70260	5.2
71160	3.8
72060	3.6
72960	4.9
73860	5.6
74760	5.4
75720	4.3
76260	4.1
76620	4.2
77520	4.7
78420	4.7
79320	4.4
80220	4.3
81120	4.3
82020	4.3
82920	4.9
83100	4.6
83820	5.9
84720	6.3
85620	5.9
86520	5.3
87420	5.2
88320	5.7
89220	5.7
90120	5.4
91020	5.1
91920	5.1
92820	4.9
93720	4.9
94620	4.9
95520	4.7
96420	4.8
97320	4.9
98220	4.8
99120	4.8
100020	5.2
100920	5.5
101820	4.8
102600	4.6
102720	4.8
103620	4.8
104520	4.7
105420	4.6
106320	5.8
107220	7.7
108120	7.3
109020	5.8
109920	5.1
110820	4.9
111720	5.6
112440	5.9
112620	6.2
113520	5.7
114420	5.4
115320	5.4
116220	4.8
117120	4.2
118020	4.4
118920	4.7
119820	4.6
120720	4.8
121620	5.1
122520	4.9
123420	4.7
124380	5.2
124380	4.7
125280	4.7
126180	4.1
127080	3.7
127980	4.1
128880	4.4
129780	4.6
130680	4.8
131580	4.9
132480	4.7
133380	4.7
134280	4.8
135180	4.6
136080	4.4
136980	4.4
137880	4.4
138780	4.5
139680	4.5
140580	4.5
141480	4.6
142380	4.4
143280	4.6
144180	4.7
145080	4.7
145980	4.6
146880	4.5
147780	4.7
148560	4.6
148680	4.6
149580	4.4
150480	4.5
151380	4.7
152280	4.8
153180	4.9
154080	4.8
154980	5.3
155880	6.5
156780	6.1
157680	4
158580	3.5
159480	4.6
160380	5.4
161280	5.3
162180	4.6
163080	3.9
163980	4.2
164880	4.9
165780	5.2
166680	4.5
167220	4.3
167580	4.5
168480	4.7
169380	4.7
170280	4.7
171180	4.7
172080	4.4
172440	4.3
172980	4.7
173880	4.7
174780	4.4
175680	4.3
176580	4.6
177480	5.1
178380	5.3
178620	5.8
179280	5.1
180180	5.5
181080	5.9
181980	5.6
182880	5.4
183780	5.3
184680	5.2
185580	4.9
186480	5.2
187380	5.6
188280	5.2
189180	4.2
190080	3.8
190980	4.2
191940	5.1
192600	5
192840	5.2
193740	5.3
194640	4.9
195540	4.4
196440	4.6
197340	4.9
198240	4.7
199140	4.9
200040	5.2
200940	5.1
201840	4.7
202740	4.2
203640	4.1
204540	3.8
205440	3.9
206340	4.4
207180	4.2
207420	4.3
208080	4.3
208980	4.3
209880	4
210780	4.2
211680	4.4
212580	4.5
213480	4.5
214380	4.4
215280	4.4
216180	4.4
217080	4.6
217980	4.8
218880	4.7
219780	4.6
220680	4.6
221580	4.4
222480	4.3
223380	4.3
224280	4.6
225180	4.7
226080	4.6
226980	4.6
227880	4.7
228780	4.6
229680	4.5
230580	4.4
231480	4.3
232440	4.4
233100	4.1
233340	4.6
234240	4.5
235140	4.7
236040	4.9
236940	4.7
237840	4.7
238740	4.9
239640	4.8
240540	4.8
241440	5.8
242340	6.8
243240	4.9
244140	3.3
245040	3.2
245940	4.3
246840	4.7
247260	5
247740	4.5
248640	4.6
249540	4.8
250440	4.6
251340	4.6
252240	4.7
253140	5.1
254040	6.1
254940	6.4
255840	5.7
256740	5.2
257640	4.7
258540	4.5
259440	4.4
260340	4.6
261240	4.7
262140	4.5
263040	4.3
263940	4.4
264840	4.3
265740	4.2
266640	4.4
267540	4.6
268440	4.7
269340	5.2
269400	5.3
270240	5.4
271140	5.2
272040	4.9
272940	4.7
273840	4.7
274740	4.6
275640	4.3
276540	4.6
277440	5.2
278340	6
279240	5.9
280140	5.3
281040	5.1
281940	5
282840	4.7
283740	4.7
284640	4.8
285540	4.7
286500	4.5
286980	4.9
287400	4.4
288300	4.6
289200	4.7
290100	3.8
291000	3.7
291900	4.4
292800	4.2
293700	3.7
294600	3.6
295500	3.9
296400	4.4
297300	4.4
298200	4.3
299100	4.3
300000	4.4
300900	4.5
301800	4.5
302700	4.3
303600	4.2
304500	4.6
305220	4.8
305400	4.6
306300	4.3
307200	4.3
308100	4.4
309000	4.2
309900	3.8
310800	3.5
311700	3.4
312600	3.8
313500	4.1
314400	3.9
315300	4.1
316200	4.3
317100	4.1
318000	3.9
318900	4.1
319800	4.3
320700	4.5
321600	4.6
322500	4.6
323400	4.7
324300	5
325200	4.9
326100	5.1
327000	6.7
327900	7.4
328800	6.1
329700	5.2
330600	5.3
331020	6.1
331500	5.6
332400	5.6
333300	5.2
334200	5
335100	4.7
336000	4.2
336900	4.6
337800	5.1
338700	5.1
339600	4.8
340500	4.6
341400	4.4
342300	4.1
343200	4.5
344100	5.9
345000	6.4
345900	5.3
346800	5.8
347700	7.2
348600	6.8
349500	5.9
350400	5.6
351300	5.3
352200	4.7
353100	4.3
354000	4.3
354900	4.4
355440	4.3
355800	4.3
356520	4.1
356700	4.2
357600	4.1
358500	4.1
359400	4.1
360300	4
361200	4
362100	4.1
363000	4.2
363900	5.1
364800	6.7
365700	8.2
366180	8.8
366600	6.5
367500	5.1
368400	6.2
369300	6.9
370200	5.4
370800	4.7
371100	4.6
372000	5.1
372900	5.9
373800	5.1
374700	3.8
375600	3.8
376500	4.5
377400	4.8
378300	6.1
379200	6.7
380100	5.7
381840	4.2
383760	5.9
384660	5.4
385560	4.6
386460	4.7
387360	5
388260	5.6
389160	5.4
390060	5.1
390960	6.7
391860	7.9
392760	7.2
393660	5.9
394560	5.6
395460	5.3
396360	5.3
397260	5.7
398160	5.7
399060	5.4
399960	5.1
400860	4.2
401760	2.7
403560	2.2
404460	4.3
405360	4.7
406260	4.2
407160	4
408060	3.8
408960	3.7
409860	4.1
410760	4.4
411720	5.3
412500	5
412620	5.3
413520	5.2
414420	5.2
415320	5.2
416220	5.1
417120	6.1
418020	8.2
418920	7.9
419820	5.2
420720	3.7
421620	4.1
422520	4.9
423420	5.7
424320	5.8
425220	5.2
426120	5.2
426660	5.4
427020	5.7
427920	5.8
428820	6
429720	5.8
430620	5.1
431520	5.7
432420	6.3
433320	5.4
434220	4.8
435120	5.6
436020	6.1
436920	5.8
437820	5.3
438120	5.7
438720	4.9
439620	5
440520	4.7
441420	4.7
442320	5.1
443220	5.6
444120	5.7
445020	5.6
445920	5.9
446820	5.9
447720	5.3
448620	5.2
449520	5.8
450420	5.6
451320	4.7
452220	5.1
453120	5.9
454020	5.3
454920	4.9
455820	5.2
456720	5.1
457620	4.6
457860	4.6
458520	4.8
459420	5.1
460320	4.9
461220	5.1
462120	5.3
463020	5.1
463920	5.2
464820	5.3
465720	5.2
466620	4.8
467520	3.9
468420	3.7
469320	4.3
470220	5.2
471120	5.3
471180	5.4
472020	5.2
472920	5.1
473820	5.2
474720	5.2
475620	5.2
476520	5.2
477420	5.1
478320	5.2
479220	5.2
480120	5
481020	4.5
481920	3.7
482820	3.3
483720	3.8
484620	5
485520	5.3
486420	5.3
487320	5.1
488220	4.6
489120	3.9
490020	4.2
490920	4.9
491820	5
492720	4.8
493620	4.8
494520	4.8
495420	4.8
496320	4.8
497220	5.2
498000	5.3
498120	5.2
499020	5.3
499920	6.2
500820	6.7
501720	5.4
502620	4.6
503520	4.8
504420	4.7
505320	4.8
506220	4.9
507120	4.6
508020	4.2
508920	4.3
509820	5.1
510720	6.3
511620	5.9
512520	5.1
513480	5.2
514200	5.3
514380	5.4
515280	5.6
516180	5.8
517080	5.7
517980	5.7
518880	5.2
519780	5.1
520680	5.8
521580	6.3
522480	5.8
523380	5.5
524280	5.4
525180	5.7
526080	5.8
526980	5.2
527880	4.7
528780	4.7
529680	4.8
530580	5.1
531480	5.2
532380	4.8
532680	4.8
533280	4.7
534180	4.7
535080	4.7
535980	4.7
536880	4.8
537780	5.2
538680	5.3
539580	5.7
540180	7.8
540480	6.2
541380	5.7
542280	5.5
543180	5.6
544080	5.7
544980	6
545880	6.6
546780	6.7
547680	5.6
548580	5
549480	5.7
550380	6.2
551280	5.9
552180	5.5
553080	5.7
553980	6.2
554880	5.9
555300	6.1
555780	5.3
556680	5.3
557580	5.7
558480	5.7
559380	5.4
560280	5.6
561180	5.9
562080	6.1
562980	6.2
563880	6.2
564780	5.8
565680	5.9
566580	6
567480	5.8
568380	5.5
569280	5.6
570180	5.7
571080	5.6
571980	5.4
572880	5.5
573780	5.3
574680	5.2
575580	5.3
576480	5.1
577380	5.1
578280	5.3
579180	5.2
580080	4.9
580980	5.1
581880	5.1
582780	5.2
582960	5.5
583680	4.9
584580	5.1
585480	5.5
586380	5
587280	5.1
588180	6
589080	7.5
589980	7.6
590880	5.8
591780	4.8
592740	4.8
593400	4.9
593640	5.3
594540	5.8
595440	5.4
596340	5.3
597240	5.5
598140	5.4
599040	5.3
599940	4.9
600840	4.8
601740	4.8
602640	4.9
603540	4.9
604440	5
605340	5.2
606240	6
607140	7.9
608040	7.9
608940	6.1
609840	5.5
610680	6.2
611520	5.8
611580	5.9
612480	5.9
613380	5.6
614280	5.9
615180	6.2
616080	5.6
616980	5.4
617880	5.3
618780	5.4
619680	5.6
620580	4.8
621480	3.9
622380	4.2
623280	5.1
624180	5.4
625080	5.4
626040	4.7
626460	4.6
626940	4.3
627840	4.8
628740	4.7
629640	4.3
630540	4.5
631440	4.3
632340	4.2
633240	4.5
634140	4.8
635040	5.1
635940	5.5
636840	5.4
638100	4.8
641400	4.8
642300	5
643200	5
644100	4.9
645000	4.9
645900	4.9
646800	5
647700	5.1
648600	4.9
649500	4.9
650400	4.8
651300	4.7
652200	4.7
653100	4.6
654000	4.3
654900	4.5
655800	4.9
656700	4.9
657600	4.7
658500	4.6
659400	4.7
660300	4.8
661200	4.6
662100	4.5
663000	4.5
663900	4.4
664800	4.3
665700	4.4
666600	4.7
667500	4.7
668400	4.7
669660	5.4
673800	5.6
674700	5.8
675600	5.4
676500	4.9
677400	5.2
678300	5.4
679200	5.1
680100	5.1
681000	4.9
681900	4.8
682800	4.9
683700	5.6
684600	6.1
685500	5.4
686400	5.2
687300	5.5
688200	5.8
689100	5.7
690000	5.5
690900	5.3
691800	5.1
692700	5
693600	4.9
694500	4.7
695400	4.6
696300	4.5
697200	5
698100	5.8
699000	5.5
699900	4.9
700800	5
701700	5.4
701880	5.7
702600	5.3
703500	4.9
704400	5.1
705300	5.6
706200	5.8
707100	5.6
708000	5.6
708900	6
709800	6.1
710700	6.1
711600	6.2
712500	5.7
713400	5.7
714300	6.6
715200	6.9
716100	5.9
717000	4.9
717900	5.8
718800	6.4
719700	5.9
720600	5.4
721500	5.1
722460	5.9
728760	5.2
729660	5.1
730560	5.1
731460	5.1
732360	5
733260	4.9
734160	5
735060	5.1
735960	5
736860	5.1
737760	5.2
738660	5.2
739560	5.1
740460	5.3
741360	5.2
742260	5.1
743160	5.2
744060	5.2
744960	4.8
745860	4.7
746760	4.7
747660	4.9
748560	4.9
749460	4.9
750360	5.1
751260	5.1
752160	4.8
753060	4.5
753960	4.7
754860	5.2
755760	5.3
756600	5.1
756720	5.2
757500	5
758400	5.4
759300	6.1
760200	6.2
761100	5.8
762000	5.4
762900	4.9
764520	4
766560	4.7
767460	4.8
768360	4.9
769260	4.9
770160	4.9
771060	4.9
771960	5.1
772860	6.1
773760	7.1
774660	6.7
775560	5.6
776460	5.2
777360	5.3
778260	5.6
779160	5.6
780060	5.3
780960	5.2
781860	5.3
782760	5.5
783660	5.4
784560	5.2
785460	5
786360	4.9
787260	4.9
788160	5.2
789060	5.3
789960	5.2
790860	5.1
791760	5.1
792660	5
793560	4.7
794460	4.7
794700	4.7
795360	4.8
796260	5.5
797160	6.4
798060	6.3
798960	6.1
799860	6.3
800760	6.2
801660	5.8
802560	5.4
803460	6.3
803760	6.9
804360	6.2
805260	5.6
806160	6.1
807060	6.1
807960	5.6
808860	5.3
809760	5.3
810660	5.1
811560	5.1
812460	5.1
813420	5.2
813660	5.2
814320	5.8
815220	6
816120	5.3
817020	4.9
817920	4.8
818820	4.6
819720	4.5
820620	4.9
821520	4.9
822420	4.8
823320	4.7
824220	4.7
825120	4.9
826020	5.1
826920	5.1
827820	5
828720	4.8
829620	4.8
830520	4.9
831420	4.9
832320	4.8
833220	4.8
834120	4.6
835020	4.6
835920	4.8
836820	5
837720	5
838620	4.9
839460	4.7
839700	5.1
840360	4.7
841260	4.9
842160	4.8
843060	5.2
843960	5.6
844860	5.6
845760	6.5
846660	6.4
847560	4.6
848460	3.9
849360	4.6
850260	5.2
851160	5
852060	4.8
852960	4.6
853860	4.4
854760	4.9
855660	5.3
856560	5.3
856560	5.1
857460	4.8
858360	4.7
859260	4.8
860160	4.8
861060	4.8
861960	5.2
862860	5.7
863760	5.5
864660	5.3
865560	5.7
866460	5.9
867360	5.8
868260	5.7
869160	5.6
869280	5.4
870060	5.6
870960	5.5
871860	5.3
872760	5.2
873660	5.1
874560	4.9
875460	4.8
876360	4.7
877260	4.9
878160	4.7
879060	4.4
879960	4.7
880860	5.1
881760	5.1
882660	4.6
883560	4.4
884460	4.9
885360	5.7
886260	5.7
887160	4.8
888060	5.6
888960	6.7
889860	5.9
890760	5.3
891660	6.1
892560	7.2
893460	7.2
894360	7
895320	6.8
895800	6.8
896220	5.5
897120	4.2
898020	4.3
898920	4.7
899820	4.5
900720	5.3
901620	6.6
902520	6.6
903420	5.8
904320	5.7
905220	6.6
906120	6.6
907020	6.2
907920	5.8
908820	5.4
909720	5.4
910620	5.3
911520	5.2
912420	5.2
913080	5.4
913320	5.2
914220	4.8
915120	4.4
916020	4.4
916920	4.6
917820	4.7
918720	5.1
919620	5
920520	5
921420	4.8
922320	4.5
923220	4.7
924120	5
925020	5.1
925920	5.1
926820	5
927720	5.1
928620	5.3
929520	5.3
930420	4.9
931320	4.9
932220	5.1
933180	5.4
933300	5.3
934080	5.8
934980	5.2
935880	4.1
936780	4
937680	4.2
938580	4.4
939480	5
940380	5.2
941280	5
942180	4.9
943080	4.9
943980	4.9
944880	5.2
945780	5.2
946680	5.1
947580	4.9
948480	4.7
949380	4.4
950280	4.4
951180	5.1
952080	6.2
952980	6.7
953880	6.8
954780	6.7
955680	5.6
956580	4.7
957480	5
958380	5.2
959280	5.1
959460	5
960180	4.8
961080	4.7
961980	4.6
962880	4.6
963780	4.8
964680	5.2
965580	5.2
966480	4.9
967380	4.7
968280	4.4
969120	4.3
969540	4.5
970020	4.2
970920	4.2
971820	4.1
972720	4.2
973620	4.4
974520	4.4
975420	4.6
976320	5.1
977220	5.7
978120	6.2
979020	6.6
979920	7.2
980820	6.7
981720	5.5
982620	5
983580	4.9
983760	4.6
984480	4.8
985380	4.7
986280	4.6
987180	4.7
988080	4.9
988920	5.2
988980	5
989880	4
990780	3.8
991680	5
992580	5.8
993480	5.6
994380	4.9
995280	4.6
996180	4.4
997080	4.2
997980	4.1
998880	4.3
999780	4.9
1000680	5.1
1001580	4.6
1002480	4.4
1003380	4.7
1004280	4.9
1005180	4.9
1006080	4.7
1006980	4.7
1007880	4.9
1008780	4.9
1009680	4.9
1010580	5.1
1011480	4.9
1012380	4.8
1013280	4.9
1014180	4.9
1014300	5.3
1015080	4.8
1015980	4.8
1016880	4.9
1017780	4.9
1018680	4.9
1019580	4.9
1020480	4.9
1021380	5.9
1022280	7.6
1023180	7.4
1024080	5.7
1024980	4.8
1025460	4.4
1025880	4.3
1026780	4.1
1027680	4.2
1028580	4.7
1029480	5.1
1030380	4.8
1031280	4.3
1032180	4.3
1033080	4.5
1034700	4.7
1047540	4.7
1048440	4.6
1049340	4.8
1050240	4.7
1051140	4.4
1052040	4.5
1052940	5.1
1053840	5.1
1054740	4.6
1055640	4.6
1056540	5
1057440	5
1058340	4.4
1059240	4.4
1060140	5.3
1061040	5.7
1061940	5.2
1062840	4.2
1063740	4.2
1064640	4.7
1065540	4.3
1066440	4.1
1067340	4.3
1068240	4.3
1069140	4.4
1070040	4.4
1070940	4.5
1071840	4.4
1072740	4.3
1073640	4.2
1074540	4.6
1075440	6.3
1076280	6.8
1076340	7.1
1077240	6.1
1078140	5.4
1079040	5.2
1079940	4.8
1080840	4.6
1081740	4.4
1082640	4.1
1083540	3.7
1084440	3.6
1085340	3.7
1086240	4.1
1087140	4.4
1088040	4.4
1088940	4.4
1089840	4.3
1090740	4.3
1091640	4.4
1092540	4.2
1093440	4.3
1094340	4.4
1095240	4.3
1096140	4.2
1097040	3.9
1097940	3.8
1098840	4.1
1099740	4.7
1100220	4.9
1100640	4.5
1101540	4.6
1102440	4.7
1103340	4.7
1104240	4.7
1105140	5.1
1106040	5.7
1106940	6.3
1107840	5.7
1108740	4.4
1109640	3.9
1110540	4.1
1111440	4.7
1112280	4.6
1112340	4.7
1113240	4.5
1114140	4.4
1115040	4.4
1115940	4.4
1116840	4.6
1117740	4.9
1118640	4.9
1119540	4.9
1120440	5.3
1121340	5.3
1122240	5
1123140	5.2
1124040	5.5
1124940	5.7
1125840	5.9
1127340	4.8
1129500	5
1130400	5.1
1131300	5.7
1132200	6
1133100	5.7
1134000	5.4
1134900	5.2
1135800	5.1
1136700	5
1137600	5
1138500	5.2
1139400	5.2
1140300	4.9
1141200	4.7
1142100	5.1
1143000	5.8
1143900	6.5
1144800	5.9
1145700	4.4
1146600	4.3
1147500	5.7
1148400	6.1
1149300	5.7
1150200	6.4
1151100	6.7
1152000	5.9
1152900	6
1153800	6.3
1154700	6.2
1155600	6.2
1156500	6
1157340	5.7
1157640	6.6
1158000	6.2
1158240	5.2
1159140	5.5
1160040	5.6
1160940	5.4
1161840	5.3
1162740	5.3
1163640	5.2
1164540	5.1
1165440	5.1
1166340	4.9
1167240	4.8
1168140	4.8
1169040	4.9
1169940	5
1170840	4.9
1171740	4.8
1172640	5.1
1173540	5.1
1174440	4.9
1175340	4.8
1176240	4.6
1177140	4.6
1178040	4.5
1178940	4.7
1179840	4.8
1181100	5.3
