# Supplementary material for: A parsimonious model of blood glucose homeostasis
Source: PLOS Digit Health. 2022 Jul 14;1(7):e0000072. doi: 10.1371/journal.pdig.0000072 (PMC9931355; doi:10.1371/journal.pdig.0000072)
Supplement: S1 Data — Blood glucose data of Klick Pilot Study measured using the Freestyle Libre Flash Glucose device. The data are presented in comma separated values (.csv) format for each healthy individual (N = 42). The filenames represent the unique identification of the individual to preserve anonymity. (ZIP) [file pdig.0000072.s010.zip › 0M0008YC83D.csv]

Elapsed Time	Glucose (mmol/L)
0.0	3.5
360.0	3.4
900.0	3.5
1800.0	3.6
2700.0	3.5
3480.0	3.4
3600.0	3.4
4500.0	3.3
5400.0	3.1
5520.0	3.2
6300.0	3.1
7200.0	3.3
8100.000000000001	3.8
8580.0	3.9
9000.0	3.7
9900.0	3.2
10800.0	2.7
11700.0	2.4
12600.0	2.4
12840.0	2.4
13500.0	2.7
14400.0	2.8
15360.000000000002	2.7
15660.000000000002	2.8
16260.000000000002	2.2
17160.0	2.2
18060.0	2.2
18960.0	2.2
19620.0	2.2
19620.0	2.2
19860.0	2.2
20760.0	2.2
21720.0	2.8
22260.0	2.9
22620.0	3.2
23520.0	2.8
23940.0	2.7
24420.0	2.5
24900.0	2.6
25320.0	2.8
26220.0	3.6
27120.0	3.4
28020.0	2.9
28380.0	2.8
28920.0	2.8
29880.000000000004	3.0
30300.000000000004	2.9
30780.000000000004	2.7
31680.000000000004	2.6
32580.000000000004	2.8
33480.0	3.1
34380.0	4.4
35280.0	5.2
36180.0	5.1
37080.0	4.3
37980.0	3.5
38880.0	2.9
40440.0	3.8
48060.0	4.5
48960.0	3.8
49860.0	3.7
50760.0	4.8
51660.0	5.6
52560.0	5.6
53460.0	5.1
54360.0	4.6
55260.0	4.2
56160.0	3.4
57060.0	2.7
57960.0	2.7
58860.00000000001	3.3
59760.00000000001	4.1
60660.00000000001	3.8
61560.00000000001	3.4
62460.00000000001	3.7
63360.00000000001	4.4
64260.00000000001	5.2
65160.00000000001	5.4
66060.0	5.2
66960.0	5.2
67860.0	5.4
68760.0	6.3
69660.0	6.1
70560.0	4.7
71460.0	4.2
72360.0	4.9
73260.0	5.5
74160.0	5.7
75060.0	5.4
75960.0	5.0
76560.0	4.7
76860.0	4.9
77760.0	5.1
78660.0	5.1
79560.0	5.3
80460.0	5.3
81360.0	4.7
81540.0	4.9
82260.0	4.3
83160.0	4.4
84060.0	4.4
84960.0	4.3
85860.0	4.3
86880.0	4.3
86940.0	4.3
87780.0	4.4
88680.0	4.7
89580.0	4.9
90480.0	5.5
91380.0	5.7
92280.0	5.1
93180.0	4.6
94080.0	4.4
94980.0	4.3
95880.0	4.6
96780.0	4.8
97680.0	4.9
98580.0	4.7
99480.0	4.6
100380.0	4.5
101280.0	4.2
102180.0	4.1
103080.0	4.4
103980.0	4.5
104880.0	4.2
105780.0	4.1
106680.0	4.1
107580.0	4.0
108480.0	4.0
109380.0	4.2
110340.0	5.6
110640.0	6.3
111240.0	7.2
112140.0	7.0
113040.0	5.7
113940.0	5.1
114840.0	5.1
115740.0	5.0
116640.0	4.8
116760.0	4.8
117540.00000000001	4.6
118440.00000000001	4.3
119340.00000000001	4.3
120240.00000000001	4.6
121140.00000000001	4.8
122040.00000000001	4.9
122940.00000000001	5.6
123840.00000000001	5.9
124740.00000000001	5.4
126060.00000000001	4.7
129420.00000000001	5.9
130320.00000000001	5.3
131220.0	5.3
132120.0	5.7
133020.0	5.7
133920.0	5.2
134820.0	4.7
135720.0	5.8
136620.0	6.1
137520.0	5.1
138420.0	4.6
139320.0	4.4
140220.0	4.4
141120.0	4.5
142020.0	4.9
142920.0	4.8
143820.0	4.6
144720.0	4.8
145620.0	4.7
146520.0	4.3
147420.0	4.2
148320.0	4.4
149220.0	4.6
150120.0	4.3
151020.0	4.3
151920.0	4.3
152820.0	4.4
153720.0	4.6
154620.0	4.4
155520.0	4.2
156420.0	4.3
158100.0	4.5
165600.0	4.4
166500.0	5.3
167400.0	5.5
168300.0	5.3
169200.0	5.0
170100.0	4.9
171000.0	4.9
171900.0	4.9
172800.0	5.1
173700.0	5.1
174600.0	4.7
175500.0	4.4
176400.0	4.4
177300.0	4.5
178200.0	4.4
179100.0	4.3
180000.0	4.2
180900.0	4.2
181800.0	4.1
182700.0	4.0
183600.0	4.1
184500.0	4.1
185400.0	4.3
186300.0	5.2
187200.0	6.1
188100.0	6.2
189000.0	5.9
189900.0	5.6
190800.0	4.8
191700.0	4.5
192600.0	4.3
194100.0	4.1
218940.0	5.3
219840.0	5.3
220740.0	5.2
221640.0	4.7
222540.0	4.8
223440.0	6.2
224340.0	7.8
225240.0	8.1
226140.0	6.8
227040.0	5.6
227940.0	5.5
228840.0	5.4
229740.0	5.1
230640.0	5.2
231540.0	5.4
232440.0	5.4
233340.0	5.4
234240.00000000003	5.5
235140.00000000003	5.4
236040.00000000003	5.4
236940.00000000003	5.5
237840.00000000003	5.4
238740.00000000003	4.9
239640.00000000003	4.7
240540.00000000003	5.0
241440.00000000003	5.3
242340.00000000003	5.4
243240.00000000003	5.0
244140.00000000003	4.7
245040.00000000003	4.8
245940.00000000003	4.9
246900.00000000003	4.6
247500.00000000003	4.7
247800.00000000003	4.4
248700.00000000003	4.3
249600.00000000003	4.4
250560.00000000003	5.0
250740.00000000003	5.3
251460.00000000003	5.4
252360.00000000003	5.7
253260.00000000003	5.8
254160.00000000003	5.7
255060.00000000003	5.5
255960.00000000003	5.3
256860.00000000003	5.1
257760.00000000003	4.7
258660.00000000003	4.4
259560.00000000003	4.4
260880.00000000003	4.4
262380.0	4.6
263280.0	4.4
264180.0	4.4
265080.0	4.5
265980.0	4.4
266880.0	4.4
267780.0	4.4
268680.0	4.7
269580.0	5.5
270480.0	6.1
271380.0	6.1
272280.0	5.9
273180.0	6.1
274080.0	6.4
274980.0	6.5
275880.0	6.3
276780.0	5.9
277680.0	5.7
278580.0	5.9
279480.0	5.9
280380.0	5.7
281280.0	5.4
282180.0	5.3
283080.0	5.5
283980.0	5.5
284880.0	5.3
285780.0	5.2
286680.0	4.9
287580.0	4.7
288480.0	4.8
289380.0	4.7
290280.0	4.4
290340.0	4.3
291180.0	4.3
292080.0	4.2
292980.0	4.7
293880.0	5.6
294780.0	6.0
295680.0	5.6
296760.0	6.8
310260.0	4.4
311160.0	4.4
312060.0	4.3
312960.0	4.1
313860.0	4.2
314760.0	4.4
315660.0	4.4
316560.0	4.3
317460.0	4.3
318360.0	4.4
319260.0	4.4
320160.0	4.4
321060.0	4.3
321960.0	4.4
322860.0	4.3
323760.0	4.4
324660.0	4.4
325560.0	4.5
326460.0	4.7
327360.0	4.6
328260.0	4.6
329160.0	4.7
330060.0	4.6
330960.0	4.6
331860.0	4.4
332760.0	4.2
333660.0	4.3
334560.0	4.6
335460.0	4.6
336360.0	4.7
337260.0	4.9
338340.0	4.4
398940.0	4.1
399840.0	4.2
400740.0	4.1
401640.0	4.3
402540.0	4.6
403440.0	4.5
404340.0	4.2
405240.0	4.2
406140.0	4.3
407040.0	4.4
407940.0	4.6
408840.0	4.4
409740.0	4.3
410640.0	4.3
411540.0	3.9
412440.0	3.9
413340.0	4.1
414240.0	4.4
415140.0	4.4
416040.0	4.2
416940.0	4.3
417840.0	4.4
418740.0	4.3
419640.0	4.4
420540.0	4.4
421440.0	4.3
422340.0	4.2
423240.0	4.5
424140.0	4.9
425040.0	5.8
425940.0	5.7
426900.0	4.9
427140.0	5.7
427800.0	4.2
428700.0	4.2
429600.0	4.4
430500.0	4.4
431400.0	4.7
432300.0	5.5
433200.0	6.1
434100.0	5.7
435000.0	4.9
435900.0	4.7
436800.0	5.2
437700.0	5.5
438600.0	5.5
439500.0	5.3
440400.0	5.1
441300.0	5.1
442200.0	5.4
443100.0	5.8
444000.0	5.7
444900.0	5.3
445800.0	4.9
446700.0	4.9
447600.0	4.9
448500.0	4.8
449400.0	4.7
450300.0	4.4
451200.0	4.4
452100.0	4.8
453000.0	5.3
453900.0	3.9
453960.0	4.3
454860.0	3.4
