# Supplementary material for: A parsimonious model of blood glucose homeostasis
Source: PLOS Digit Health. 2022 Jul 14;1(7):e0000072. doi: 10.1371/journal.pdig.0000072 (PMC9931355; doi:10.1371/journal.pdig.0000072)
Supplement: S1 Data — Blood glucose data of Klick Pilot Study measured using the Freestyle Libre Flash Glucose device. The data are presented in comma separated values (.csv) format for each healthy individual (N = 42). The filenames represent the unique identification of the individual to preserve anonymity. (ZIP) [file pdig.0000072.s010.zip › 0M0008YC85H.csv]

Elapsed Time	Glucose (mmol/L)
0	2.5
900	2.4
1800	2.5
2220	2.6
2700	3.3
3540	4.3
3600	4.8
4500	4.7
5400	3.8
6300	3.3
7200	3.1
8100	3.2
9000	3.6
9840	4.8
9900	4.4
10800	3.9
11700	3.4
12180	3.2
12600	3.6
13500	4.1
14400	4.2
15240	4.1
15900	3.9
16140	4.4
16980	4.9
17100	4.9
17100	5
18000	4.5
18060	4.8
18900	4.1
19800	3.7
20700	4.1
21120	4.2
21600	4.6
22500	4.3
23400	4
24300	4.6
25200	5.5
26100	5.7
27000	5.4
27900	5.2
28800	4.9
29520	5.1
29700	4.7
30600	4.2
31500	4.4
32400	4.9
33300	4.7
34200	4.3
35100	4.3
36000	4.2
36900	4.3
37800	4.3
38700	4.3
39600	4.4
40500	4.8
41220	5.2
41400	4.8
42300	4.4
42540	4.6
43200	4.6
44100	5.3
45000	6.3
45900	6.6
46320	6.7
46800	6.8
47700	6.1
48600	6.1
49500	7.1
50400	5.7
51300	3.9
52200	3.3
53100	3.8
54000	6.4
54900	6.8
55800	5.2
56700	4.7
57600	5.3
58500	5.3
59400	5.7
60300	5.4
61200	4.6
62100	4
63000	4.7
63900	5.7
64800	5.8
65700	5.7
66600	5.5
67500	5.4
68400	5.6
69300	5.2
70200	4.8
71100	4.3
72000	3.9
72900	4.2
73800	3.8
73860	4.1
74700	3.8
75600	3.4
76500	3.3
77400	5.7
78300	5.9
79200	4.2
80100	3.8
81000	4.6
81900	5.3
82800	4.8
83760	4.7
84240	4.9
84660	6
85560	6.4
86460	5.8
87360	5.6
88260	5.2
88860	4.9
89160	4.3
90060	4.2
90960	5.1
91860	5.6
92760	5.1
93660	4.7
94500	4.7
94920	5.1
95400	4.8
96300	5.2
97200	5.2
97500	5.1
98100	4.9
99000	4.8
99900	5.1
100800	5.8
101700	6.6
102600	4.9
102660	5.3
103500	4.7
104400	5
105300	5.4
106200	6.1
107160	6.2
107880	5.9
108060	5.9
108780	5.8
108960	5.8
109860	5.6
110760	5.2
111660	4.9
112560	5.6
113460	6.1
114360	5.9
115260	5.6
116160	5.1
117060	5.3
117960	5.7
118860	5.1
119280	4.3
119280	4.3
119700	3.8
120180	4
120600	3.6
121500	4.2
122400	4.4
123300	4.3
124200	4.8
125100	4.8
126000	4.5
126900	4.1
127800	3.8
128760	4.6
131460	3.9
132360	3.7
133260	3.6
134160	3.4
135060	2.9
135960	2.8
136860	3.9
137760	4.1
138660	3.2
139560	2.3
140460	2.8
141360	2.9
142260	3.9
143160	4.3
144060	4
144960	4
145860	3.9
146760	3.6
147660	3.1
148560	2.2
149460	2.2
150360	2.7
151260	3.8
152160	3.9
153060	4.2
153960	4.2
154860	4
155760	3.7
156660	3.4
157560	3.8
158460	4.1
159360	4.3
160200	4.2
160260	4.2
161160	3.2
162060	2.2
162960	2.2
163560	2.2
163860	2.9
164760	4.4
165660	4.8
166560	5.7
167460	4.3
168300	3.4
168360	3.6
169260	3.8
170160	4.1
171060	4.1
171960	4.2
172860	4.6
173760	4.6
174660	4.4
175560	4.4
176460	4.3
177420	4.1
178020	4.2
178320	4.1
179220	4.4
180060	5.7
180780	7
180960	4.6
181860	3.7
182760	3.7
183660	4.2
184560	4.5
185460	4.9
186360	5.1
187260	5.1
188160	5.3
189060	4.9
189960	4.3
190860	4.2
191760	4.5
192660	5
193560	5.5
194460	4.9
195360	3.9
196320	3.8
197100	4.7
197220	4.2
198120	3.8
199020	3.4
199920	3.7
200820	3.8
201720	3.8
202620	3.7
203520	3.7
204420	3.8
205320	3.9
206220	4.5
207120	5
208020	4.8
208920	4.4
209820	4.3
210720	4.3
211560	4.2
211980	4.3
212460	3.6
213360	2.9
214260	2.7
215160	2.9
216060	2.3
217200	3.7
220620	4
221520	4.8
222420	4.8
223320	4.1
224220	3.2
225120	2.3
226020	2.6
226920	3.4
227820	3.6
228720	3.6
229620	3.4
230520	3.2
231420	3.2
232320	3.2
233220	2.6
234120	2.2
235020	2.6
235920	2.9
236820	2.7
237720	2.8
238620	3
239520	3.4
240420	3.4
241320	3.1
242220	2.8
243120	2.8
244020	2.3
244920	2.2
245820	2.2
246720	2.5
247620	3.6
248580	3.7
248700	3.6
249480	3.8
250380	3.1
251220	2.2
251820	2.2
252120	2.2
253020	2.7
253920	2.9
254820	3.4
255720	4.3
256620	4.5
257520	4.5
258420	4.2
259320	3.8
259800	4
260220	3.8
261120	3.7
262020	3.3
262920	3.6
263820	3.8
264720	3.3
264900	3.8
265620	4.9
266520	5.7
267420	5.8
268320	6
269220	5.1
270120	4.1
271020	4
271920	4.1
272820	4
273720	3.9
274620	4.1
275520	4.3
276420	4.7
276840	5.2
277320	4.3
278220	3.8
279120	3.1
280020	2.2
280920	2.3
281820	3.4
282720	4
283620	3.3
284520	3.3
285420	3.6
286320	2.2
288180	4.4
288660	4.9
289080	5.7
289980	5.7
290880	5.8
291780	5.3
292680	5.4
293580	5.4
294480	5.6
295380	5.8
296280	4.7
297180	4
298080	3.8
298980	4
299880	4.4
300780	4.7
301680	4.7
302580	4.7
303480	4.5
304380	4.1
305280	3.9
306180	4.2
306900	4.1
307080	4.3
307980	4.2
308880	4.3
309780	4.4
310680	4.3
311580	4.3
312480	4.2
313380	4.1
314280	4.1
315180	4.1
316080	3.8
316980	3.6
317880	3.8
318780	4.1
319680	3.8
320580	3.9
321480	4.2
322380	4.2
323280	4.3
324180	4.3
325080	4
325980	3.8
326880	3.9
327780	3.7
328680	3.4
329580	3.1
330480	3.3
330540	3.2
331380	4.1
332280	4.2
333180	4.4
334080	4.7
334980	4.6
335880	4.3
336780	4.6
337680	5.1
338580	4.9
339480	5.8
339480	6.2
340380	5.6
341280	4.8
342180	5.3
342360	5.5
343080	5.6
343980	5.2
344880	4.9
345780	4.6
346680	4.8
347580	5.3
348480	5.1
348720	4.7
349380	4.4
350280	4.3
350880	4.6
351180	4.9
352080	5.4
352980	5.9
353880	6.1
354780	5.6
355680	4.4
355800	4.3
356580	4.2
357480	5.3
358380	6.1
359280	6.1
359640	6
360180	6.2
361080	5.7
361980	5.6
362880	5.2
363780	5.3
363840	5.3
364680	5.4
365580	6.6
366480	7.8
367380	7.5
368280	4.9
368940	3.7
369180	3.7
369540	3.6
370080	4.4
370980	5.4
371880	5.1
372780	5.1
373680	5.7
374580	5.6
375480	4.6
376380	4.1
377280	4.4
378180	4.4
379080	4.2
379980	4.2
380880	4.3
381780	4.4
382680	4.3
383580	4.8
384480	5.6
385380	5.4
386280	4.8
387960	5
390840	4.2
391740	4.1
392640	4.8
393540	5.5
394440	5.8
395340	5.6
396240	4.9
397140	4.2
398040	4
398940	4.4
399840	4.4
400740	4.5
401640	4.6
402540	4.6
403440	4.5
404340	4.4
405240	4.1
406140	3.7
407040	4.2
407940	4.4
408840	4.3
409740	4.3
410640	4.4
411540	4.4
412440	4.5
413340	4.6
414240	4.6
415140	4.8
416040	5
416940	4.7
417840	4.4
418740	4.7
419460	4.7
419640	4.4
420540	4.3
421440	4.9
422340	5.3
423180	5.7
423720	5.1
424080	5.5
424980	5.6
425880	5.3
426780	4.7
427680	4.7
428580	5.7
429480	6.5
430380	6.1
431280	5.5
432180	5.3
433080	5.2
433980	5.2
434880	5.2
435840	4.8
436260	4.8
436740	4.9
437640	5.2
438540	5.4
439440	5.2
439500	5.3
440340	5
441240	4.7
442140	4.8
443040	5.3
443940	5.6
444060	5.7
444840	5.3
445740	5.4
446640	5.9
447540	6.1
448440	5.8
449340	5.9
450240	5.8
451140	5.3
452040	4.9
452940	5.1
453480	5.1
453840	5.3
454740	5.2
455640	5
456540	4.9
457440	5
458340	5
459240	5.1
460140	5.1
461040	5.1
461940	5.1
462840	5.2
463740	5.3
464640	5
465540	4.9
466440	5
467340	4.9
468240	4.9
468240	4.7
469140	4.8
470040	5.1
470940	5.8
471840	6.5
472740	6.7
473220	6.1
473220	6.1
473640	7.1
474060	7.4
474540	8.3
475440	8.4
476340	7.8
477240	7.3
478140	7.3
479280	7
480900	6.9
481800	7.4
482700	7.2
483600	6.6
484500	6.2
485400	6.3
486300	6.5
487200	5.9
488100	4.9
489000	5.2
489900	5.8
490800	5.2
491700	4.4
492600	4.2
493500	4.1
494400	4
495300	3.9
496200	4.1
497100	4.2
498000	4.3
498900	4.4
499800	4.5
500700	4.6
501600	4.6
502500	4.5
503400	4.3
504300	4.4
505200	4.6
506100	4.8
507000	4.8
507900	4.8
508800	5.2
509220	5.6
509700	4.8
510600	4.7
511500	4.7
512400	4.7
513300	5.3
514140	7.4
514980	7.5
515040	7.1
515940	5.6
516840	5.1
517740	5.1
518640	5.1
519540	5.2
520500	5.5
520560	5.3
521400	5.3
522300	5.1
523200	5.1
524100	5.3
525000	5.4
525900	5.6
526800	5.6
527700	5.7
528600	5.7
529500	5.6
530400	6.1
531300	6.4
532200	5.9
533100	5.6
534000	5.4
534900	5.6
535800	5.9
536700	5.9
537600	5.8
538500	5.6
539400	5.1
539640	4.9
540300	4.9
541200	4.9
542100	4.9
543000	5.8
543060	6.1
543900	5.2
544800	5.1
545700	5.8
546600	5.6
547500	4.8
548400	4.9
549300	5.1
550200	4.9
551100	4.9
552000	4.8
552900	4.9
553800	5
554700	4.8
555600	4.6
556500	4.8
557400	4.9
558300	4.8
559200	4.8
560100	4.8
561000	4.9
561900	5
562800	4.9
563700	5.2
563760	4.9
564660	4.8
565560	4.4
566460	4.4
567360	4.4
568260	4.4
569160	4.6
570060	4.6
570960	4.5
571860	4.4
572760	4.4
573660	4.3
574560	4.2
575460	4.5
576360	4.6
577260	4.2
578160	4.3
579060	4.6
579960	4.7
580860	4.6
581760	4.4
582660	4.3
583560	4.3
584460	4.5
585360	4.6
586260	4.5
587160	4.3
588060	4.4
588960	4.5
589860	4.4
590760	4.3
591960	4.9
596100	4.4
597000	4.9
597900	5.3
598800	5.2
599700	5
600600	4.9
601500	4.7
602400	4.6
603300	5
604200	5.2
605100	5
606000	4.9
606900	5.3
607800	5.6
608700	5.3
609600	5.1
610500	5.3
611400	5.4
612300	5.3
613200	5.1
614100	5.3
615000	5.8
615900	5.9
616800	5.6
617700	5.4
618600	5.6
619500	5.6
620400	5.6
621300	6
622200	6.7
623100	6.8
624060	6.3
624120	6.1
624960	6.3
625860	6.2
626760	5.8
627660	6
628080	6.2
628560	6.3
629460	6.2
630360	6.3
631260	5.9
632160	5.4
633060	5.2
633960	5.2
634860	4.8
635760	4.6
636660	4.3
637560	4.2
638460	4.4
639360	4.5
640260	4.4
641160	4.3
642060	4.7
642960	5.1
643860	4.7
644280	4.6
644760	4.7
645660	4.9
646560	4.9
648180	4.2
648360	4.5
649260	4.6
650160	4.6
651060	4.4
651960	4.4
652860	4.4
653760	4.2
654660	4.3
655560	4.4
656460	4.3
657360	4.3
658260	4.5
659160	4.1
660060	3.1
660960	2.8
661860	4.8
662760	4.6
663660	3.9
664560	4.3
665460	4.5
666360	4.4
667260	4.4
668160	4.4
669060	4.2
669960	4.1
670860	4.3
671760	4.5
672660	4.3
673560	4.3
674460	4.4
675360	4.4
676260	4.8
676260	4.5
677160	4.3
678060	4.6
678780	4.9
678960	4.6
679860	4.4
680760	4.4
681660	4.5
682560	4.8
683460	4.8
684360	5
685260	5
686160	4.9
687060	4.7
687960	5.4
687960	5.9
688860	6.3
689760	5.9
690660	5.7
691560	5.7
692460	5.7
693360	5.8
694260	5.7
695160	5.7
696060	5.6
696960	5.4
697860	5.2
698760	4.9
699660	5.1
700560	5.5
701460	7.1
701460	7.2
702360	7.2
703260	6.1
704160	5.6
705060	5.8
705960	5.8
706860	5.4
707760	4.7
708660	4.5
709560	4.7
710280	4.7
710460	4.9
711360	5.3
712260	5.8
713160	5.8
713700	5.7
714060	5.6
714960	5.4
715860	5.6
716760	5.6
717660	5.2
718560	5.1
719460	5
720360	4.8
721260	4.9
722160	5.6
723060	6.4
723960	6
724860	5.4
725760	5.5
726660	5.5
727560	5.2
728460	5.2
729360	5.9
730260	6.6
731160	7.2
732060	7
732960	5.7
733860	4.9
735360	5.1
736620	4.7
737520	4.8
738420	4.7
739320	4.7
740220	4.9
741120	4.9
742020	4.6
742920	4.5
743820	4.8
744720	4.8
745620	4.8
746520	4.7
747420	4.3
748320	4.4
749220	4.7
750120	4.6
751020	4.6
751920	4.6
752820	4.6
753720	4.6
754620	4.5
755520	4.4
756420	4.6
757320	4.4
758220	4.3
759120	4.4
760020	4.5
760920	4.5
761820	4.4
762720	4.3
763620	4.5
764520	5.2
764700	5.6
765420	4.9
766320	4.7
767220	4.9
768120	5.4
769020	5.4
769920	5.2
770820	5.2
771720	5.3
772620	5.2
773520	5.1
774420	5.3
775320	5.4
776220	5.2
777060	5.4
777120	5.4
778020	5.8
778920	5.9
779820	5.8
780660	5.7
781080	5.8
781620	5.2
782340	5.3
782520	5.5
783420	5.4
784320	5.1
785220	5.4
786120	5.7
787020	5.8
787920	6.3
788820	7.2
789720	6.7
790620	5.7
791460	5.4
791880	5.3
792360	5.3
793260	4.8
794220	4.7
794640	4.8
795120	4.8
796020	4.6
796920	4.8
797820	5
798720	5
799620	5.2
800520	5.9
801420	7
802320	5.9
803220	4.1
804120	3.6
805020	4
805920	4.1
806820	3.9
807720	4
808620	3.8
809520	3.4
810420	3.1
811320	2.6
812220	2.4
813120	2.2
814020	2.2
814860	2.2
815460	2.3
815460	2.3
815760	2.2
816660	2.7
817560	5.1
818460	5.6
819900	3.6
825720	3.2
826620	3.1
827520	2.8
828420	2.6
829320	2.5
830220	2.2
831120	2.2
832020	2.2
832920	2.2
833820	2.2
834720	2.2
835620	2.3
836520	2.7
837420	2.8
838320	2.8
839220	2.8
840120	2.5
841020	2.2
841920	2.2
842820	2.2
843720	2.2
844620	2.7
845520	2.9
846420	2.8
847320	2.8
848220	2.9
849120	2.8
850020	2.8
850920	3
851820	2.7
852720	2.2
853620	2.2
854520	2.2
855420	3
856320	3
857220	3.9
858120	4.1
859020	4.6
859920	6.7
860820	6.6
861420	6.1
861720	4.5
862620	3.9
863520	3.9
864420	3.4
865320	3.6
866220	3.8
867120	3.2
868020	2.8
868920	3.1
869820	4.7
871020	5.6
