# Supplementary material for: A parsimonious model of blood glucose homeostasis
Source: PLOS Digit Health. 2022 Jul 14;1(7):e0000072. doi: 10.1371/journal.pdig.0000072 (PMC9931355; doi:10.1371/journal.pdig.0000072)
Supplement: S1 Data — Blood glucose data of Klick Pilot Study measured using the Freestyle Libre Flash Glucose device. The data are presented in comma separated values (.csv) format for each healthy individual (N = 42). The filenames represent the unique identification of the individual to preserve anonymity. (ZIP) [file pdig.0000072.s010.zip › 0M0008YC848.csv]

Elapsed Time	Glucose (mmol/L)
0.0	4.4
900.0	5.3
1800.0	5.4
2700.0	5.3
3600.0	5.1
4500.0	4.8
5400.0	4.6
6300.0	4.6
7200.0	5.1
8220.0	6.6
8760.0	7.9
9120.0	8.4
10020.0	9.6
10920.0	9.2
11820.0	7.7
12720.0	6.3
13620.0	5.5
14520.0	5.1
15420.000000000002	4.9
16320.000000000002	4.7
17220.0	4.7
18120.0	5.4
19020.0	5.8
19920.0	5.8
20820.0	6.4
21720.0	6.9
22680.0	6.3
23400.0	5.2
23580.0	5.6
24480.0	5.9
25380.0	5.9
26280.0	5.6
27180.0	5.8
28080.0	5.6
28980.0	5.2
29880.000000000004	5.2
30780.000000000004	5.4
31680.000000000004	5.5
32580.000000000004	5.2
33480.0	4.8
34380.0	4.4
35280.0	4.5
36180.0	6.4
37080.0	8.6
37980.0	8.1
38880.0	6.6
39780.0	5.8
40680.0	5.8
41580.0	6.1
42480.0	5.8
43380.0	5.2
44280.0	4.9
45300.0	5.3
45660.0	5.2
46200.0	5.3
47100.0	5.7
48000.0	5.8
48900.0	5.9
49800.0	5.9
50700.0	5.5
51600.0	5.5
52500.0	5.9
53400.0	5.9
54300.0	5.3
55200.0	5.3
56100.0	5.5
57000.0	5.4
57900.0	5.3
58800.00000000001	5.2
59700.00000000001	5.2
60600.00000000001	5.6
61500.00000000001	5.1
62400.00000000001	3.9
63300.00000000001	3.8
64200.00000000001	4.3
65100.00000000001	4.8
66000.0	4.9
66900.0	4.4
67800.0	4.6
68700.0	5.1
69600.0	4.9
70500.0	5.3
71400.0	5.9
72300.0	5.9
73260.0	6.1
73800.0	6.4
74160.0	6.1
75060.0	6.1
75900.0	6.2
76740.0	6.0
76800.0	6.0
77700.0	5.8
78600.0	5.7
79620.0	5.8
79860.0	5.7
80520.0	6.2
81420.0	6.4
82320.0	6.2
83220.0	5.9
84120.0	5.8
85020.0	5.7
85920.0	5.7
86820.0	6.3
87720.0	8.3
88620.0	9.8
89520.0	8.8
90420.0	6.7
91320.0	5.4
92220.0	5.3
93120.0	5.0
94020.0	4.6
94920.0	4.4
95820.0	5.0
96720.0	7.3
97560.0	8.7
97620.0	8.1
98520.0	7.1
99420.0	6.2
100320.0	5.9
101220.0	5.8
102120.0	7.1
103020.0	7.7
103920.0	6.6
104880.0	5.6
105120.0	4.9
105780.0	6.2
106620.0	6.4
106680.0	6.2
107580.0	6.8
107880.0	7.1
108480.0	6.7
109380.0	6.6
110280.0	6.2
111180.0	5.9
112080.0	6.2
112980.0	7.1
113940.0	7.4
114420.0	7.0
114840.0	6.6
115740.0	5.1
116640.0	4.4
117540.00000000001	4.8
118440.00000000001	5.2
119340.00000000001	5.3
120240.00000000001	5.3
121140.00000000001	5.5
122040.00000000001	5.8
122940.00000000001	5.7
123840.00000000001	5.8
124740.00000000001	6.1
125640.00000000001	6.0
127080.00000000001	5.5
130260.00000000001	4.9
131160.0	5.0
132060.0	5.0
132960.0	4.9
133860.0	5.1
134760.0	5.1
135660.0	5.1
136560.0	5.2
137460.0	5.1
138360.0	4.9
139260.0	4.8
140160.0	4.9
141060.0	4.8
141960.0	4.8
142860.0	4.7
143760.0	4.7
144660.0	4.7
145560.0	4.4
146460.0	4.4
147360.0	4.6
148260.0	4.7
149160.0	4.6
150060.0	4.7
150960.0	4.9
151860.0	5.1
152760.0	5.1
153660.0	4.9
154560.0	4.7
155460.0	4.7
156360.0	5.1
157260.0	5.2
158220.0	5.3
158460.0	5.3
159120.0	5.6
160020.0	5.9
160920.0	7.2
161820.0	8.4
162720.0	7.2
163620.0	5.1
164040.0	5.1
164520.0	4.9
165420.0	5.2
166320.0	5.2
167220.0	5.3
168120.0	5.7
169020.0	6.2
169920.0	6.3
170820.0	6.1
171720.0	5.8
172680.0	5.6
172740.0	5.5
173640.0	5.2
174540.0	5.2
175440.0	5.1
176340.0	4.9
177240.0	4.8
178140.0	4.8
179040.0	5.1
179940.0	6.4
180840.0	8.3
181740.0	8.7
182640.0	8.2
183540.0	8.3
184440.0	8.2
185340.0	7.4
186240.0	6.8
187140.0	6.6
188040.0	6.4
188940.0	6.2
189840.0	5.8
190740.0	5.7
191640.0	5.7
192540.0	5.6
193440.0	5.2
194400.0	5.1
222420.0	4.5
223320.0	4.5
224220.0	4.3
225120.0	4.7
226020.0	5.1
226920.0	5.0
227820.0	4.8
228720.0	4.8
229620.0	4.6
230520.0	4.7
231420.0	4.8
232320.0	4.8
233220.0	4.9
234120.00000000003	4.9
235020.00000000003	4.8
235920.00000000003	4.7
236820.00000000003	4.6
237720.00000000003	4.6
238620.00000000003	4.5
239520.00000000003	4.6
240420.00000000003	4.6
241320.00000000003	4.7
242220.00000000003	4.8
243120.00000000003	4.8
244020.00000000003	4.9
244920.00000000003	5.2
245820.00000000003	5.2
246720.00000000003	5.0
247620.00000000003	5.1
248520.00000000003	5.3
249420.00000000003	5.3
250380.00000000003	5.0
250800.00000000003	4.9
251280.00000000003	5.2
252180.00000000003	5.1
253080.00000000003	4.9
253980.00000000003	5.2
254880.00000000003	6.1
255780.00000000003	7.0
256680.00000000003	7.3
257580.00000000003	7.1
258600.00000000003	6.9
258900.00000000003	6.9
259500.00000000003	6.4
260400.00000000003	6.2
261300.00000000003	6.2
262200.0	5.9
263100.0	5.8
264000.0	5.5
264900.0	5.4
265800.0	5.4
266700.0	4.9
267600.0	4.9
268500.0	6.1
269400.0	7.9
270300.0	9.0
271200.0	8.7
272100.0	7.8
273000.0	7.2
273900.0	6.7
274800.0	6.3
275700.0	5.8
276600.0	5.7
277500.0	6.4
278400.0	7.0
279300.0	6.9
280200.0	6.9
281100.0	6.4
282000.0	5.7
282900.0	5.3
283800.0	5.2
284700.0	5.2
285600.0	5.1
287340.0	4.8
328140.0	4.3
329040.0	4.3
329940.0	4.3
330840.0	4.4
331740.0	4.6
332640.0	4.7
333540.0	4.9
334440.0	5.1
335340.0	5.3
336240.0	5.6
337140.0	5.8
338040.0	5.9
338940.0	6.8
339840.0	8.4
340740.0	8.6
341640.0	7.4
342540.0	6.2
343440.0	5.9
344340.0	5.9
345240.0	5.4
346140.0	4.9
347040.0	5.7
347940.0	6.3
348840.0	6.0
349740.0	5.6
350640.0	5.3
351540.0	5.2
352440.0	5.1
353340.0	4.8
354240.0	5.3
355140.0	6.1
356220.0	6.2
356940.0	6.2
400440.0	6.3
401340.0	6.2
402240.0	6.4
403140.0	5.3
404040.0	4.1
404940.0	4.2
405840.0	4.9
406740.0	5.7
407640.0	6.1
408540.0	5.4
409440.0	4.3
410340.0	4.3
411240.0	4.8
412140.0	4.7
413040.0	4.7
413940.0	5.1
414840.0	5.4
415740.0	5.3
416640.0	4.9
417540.0	4.7
418440.0	5.1
419340.0	5.0
420240.0	4.8
421140.0	4.8
422040.0	4.8
422940.0	4.8
423840.0	4.8
424740.0	4.8
425640.0	4.9
426540.0	5.1
427440.0	5.1
428940.0	5.2
439320.0	5.8
440220.0	6.0
441120.0	5.9
442020.0	5.7
442920.0	5.6
443820.0	5.5
444720.0	5.3
445620.0	5.2
446520.0	5.1
447420.0	4.9
448320.0	4.9
449220.0	5.0
450120.0	5.6
451020.0	6.8
451920.0	7.6
452820.0	7.6
453720.0	7.2
454620.0	6.9
455520.0	6.8
456420.0	6.8
457320.0	6.9
458220.0	6.7
459120.0	6.3
460020.0	6.1
460920.0	6.3
461820.0	6.6
462720.0	7.1
463620.0	6.8
464520.0	6.1
465420.0	5.9
466320.0	6.3
467280.0	7.2
467400.00000000006	6.9
468180.00000000006	7.0
469080.00000000006	6.7
469980.00000000006	6.5
470880.00000000006	6.3
471840.00000000006	6.2
471840.00000000006	6.1
472740.00000000006	6.2
473640.00000000006	6.5
474540.00000000006	6.4
475440.00000000006	5.9
476340.00000000006	5.9
477240.00000000006	6.1
478140.00000000006	6.3
479040.00000000006	6.4
479940.00000000006	6.2
480840.00000000006	6.4
481740.00000000006	6.6
482640.00000000006	6.5
483540.00000000006	6.1
484440.00000000006	5.8
485340.00000000006	6.1
486240.00000000006	6.2
487140.00000000006	6.2
488160.00000000006	6.5
488880.00000000006	6.2
489060.00000000006	6.3
489960.00000000006	5.7
490860.00000000006	5.2
491760.00000000006	5.2
492660.00000000006	5.7
493560.00000000006	6.1
494460.00000000006	5.9
495360.00000000006	5.1
496260.00000000006	4.7
497160.00000000006	4.9
498060.00000000006	5.1
498960.00000000006	5.2
499860.00000000006	5.1
500760.00000000006	4.9
501660.00000000006	4.8
502560.00000000006	4.8
503460.00000000006	4.8
504360.00000000006	4.9
505260.00000000006	4.9
506160.00000000006	4.9
507060.00000000006	4.9
507960.00000000006	5.1
508860.00000000006	5.2
509760.00000000006	5.0
510660.00000000006	4.9
511020.00000000006	5.1
511560.00000000006	4.9
512460.00000000006	5.3
513360.00000000006	6.1
514260.00000000006	6.0
515160.00000000006	4.9
516060.00000000006	4.8
516960.00000000006	5.7
517860.00000000006	6.2
518760.00000000006	5.8
519660.00000000006	5.3
520560.00000000006	4.9
521460.00000000006	4.6
522360.00000000006	4.7
522780.00000000006	4.6
523260.00000000006	4.6
524220.00000000006	4.8
524820.0	4.9
525120.0	5.0
526020.0	5.1
526920.0	5.1
527820.0	4.9
528720.0	5.1
529620.0	5.1
530580.0	5.1
531120.0	5.2
531480.0	5.2
532380.0	5.3
533280.0	5.4
534180.0	5.4
535080.0	5.6
535980.0	5.9
536880.0	6.1
537780.0	5.6
538680.0	5.3
539580.0	5.3
540480.0	5.2
541380.0	4.9
542280.0	4.7
543180.0	4.8
544080.0	5.2
544980.0	5.2
545880.0	5.0
546780.0	5.0
547680.0	5.0
548580.0	5.2
549480.0	5.4
550380.0	5.1
551220.0	5.1
551280.0	5.2
552180.0	5.3
553080.0	5.6
553980.0	5.6
555660.0	5.3
566820.0	4.9
567720.0	5.2
568620.0	4.9
569520.0	4.8
570420.0	4.9
571320.0	4.7
572220.0	4.6
573120.0	4.6
574020.0	4.6
574920.0	4.4
575820.0	4.6
576720.0	4.7
577620.0	4.7
578520.0	4.6
579420.0	4.6
580320.0	4.5
581220.0	4.3
582120.0	4.6
583020.0	4.7
583920.0	4.6
584820.0	4.8
585720.0	4.8
586620.0	4.5
587520.0	4.7
588420.0	4.6
589320.0	4.5
590220.0	4.7
591120.0	4.7
592020.0	4.6
592920.0	4.7
593820.0	4.7
595380.0	4.6
600180.0	4.8
601080.0	4.9
601980.0	5.2
602880.0	5.5
603780.0	5.6
604680.0	5.6
605580.0	5.7
606480.0	5.7
607380.0	5.6
608280.0	5.2
609180.0	5.1
610080.0	4.9
610980.0	4.9
611880.0	4.8
612780.0	5.0
613680.0	5.4
614580.0	5.7
615480.0	5.7
616380.0	5.7
617280.0	6.1
618180.0	6.4
619080.0	6.4
619980.0	6.2
620880.0	5.9
621780.0	5.6
622680.0	5.4
623580.0	5.4
624480.0	5.6
625380.0	5.6
626280.0	5.5
627180.0	5.4
628140.0	5.3
628620.0	5.2
629040.0	5.6
629940.0	6.0
630840.0	6.2
631740.0	6.0
632640.0	5.6
633540.0	5.2
634440.0	5.1
635340.0	4.9
636240.0	5.2
637140.0	5.6
638040.0	6.0
638940.0	6.2
639840.0	6.0
640740.0	5.7
641640.0	5.9
642540.0	6.2
643440.0	6.2
644340.0	6.2
646020.0	5.8
648060.0	4.6
648960.0	4.4
649860.0	4.4
650760.0	4.4
651660.0	4.4
652560.0	4.4
653460.0	4.5
654360.0	4.6
655260.0	4.6
656160.0	4.6
657060.0	4.6
657960.0	4.6
658860.0	4.6
659760.0	4.6
660660.0	4.6
661560.0	4.7
662460.0	4.6
663360.0	4.6
664260.0	4.6
665160.0	4.4
666060.0	4.4
666960.0	4.4
667860.0	4.6
668760.0	4.7
669660.0	4.3
670560.0	4.2
671460.0	4.5
672360.0	4.6
673260.0	4.7
674160.0	4.7
675060.0	4.5
676020.0	4.4
676740.0	4.6
676920.0	4.2
677820.0	4.1
678720.0	4.3
679620.0	4.6
680580.0	4.4
681360.0	4.3
681480.0	4.3
682380.0	4.5
683280.0	4.7
684180.0	4.8
685080.0	5.2
685980.0	5.9
686880.0	6.3
687780.0	6.1
688680.0	6.0
689580.0	5.7
690720.0	5.3
705060.0	5.7
705960.0	5.4
706860.0	5.3
707760.0	5.2
708660.0	5.2
709560.0	5.3
710460.0	5.2
711360.0	5.1
712260.0	5.2
713160.0	5.3
714060.0	5.3
714960.0	5.3
715860.0	5.4
716760.0	5.4
717660.0	5.4
718560.0	5.3
719460.0	5.3
720360.0	5.4
721260.0	5.3
722160.0	5.1
723060.0	5.1
723960.0	5.1
724860.0	5.0
725760.0	4.9
726660.0	5.2
727560.0	5.4
728460.0	5.6
729360.0	5.9
730260.0	6.0
731160.0	6.0
732060.0	6.3
732960.0	6.3
733680.0	6.6
733860.0	6.2
734880.0	6.1
735540.0	5.9
735780.0	5.6
736680.0	5.6
737580.0	5.7
738480.0	5.4
739380.0	5.2
740280.0	5.1
741180.0	4.9
742080.0	4.8
742980.0	4.7
743880.0	4.7
744780.0	4.7
745680.0	4.7
746580.0	4.6
747480.0	4.6
748380.0	4.6
749280.0	4.6
750180.0	4.6
751080.0	4.6
751980.0	4.6
752880.0	4.6
753780.0	4.7
754680.0	4.7
755580.0	4.7
756480.0	4.7
757380.0	4.6
758280.0	4.6
759180.0	4.8
760080.0	4.8
760980.0	4.6
762120.0	4.6
786360.0	5.0
787260.0	5.3
788160.0	5.9
789060.0	7.2
789960.0	8.2
790860.0	8.2
791760.0	7.4
792660.0	6.6
793560.0	6.0
794460.0	5.8
795360.0	5.7
796260.0	5.4
797160.0	5.2
798060.0	5.1
798960.0	4.9
799860.0	5.0
800760.0	5.2
801660.0	5.3
802560.0	5.5
803460.0	5.9
804360.0	6.2
805260.0	6.2
806160.0	5.8
807060.0	5.6
807960.0	5.6
808860.0	5.4
809760.0	5.2
810660.0	5.1
811560.0	5.2
812460.0	5.3
813360.0	5.3
814260.0	5.3
814320.0	5.2
815160.0	5.3
816060.0	5.4
817080.0	5.3
823380.0	5.0
824280.0	5.1
825180.0	5.1
826080.0	5.2
826980.0	5.2
827880.0	5.1
828780.0	5.1
829680.0	5.3
830580.0	5.3
831480.0	5.3
832380.0	5.1
833280.0	4.9
834180.0	5.1
835080.0	5.0
835980.0	4.9
836880.0	5.0
837780.0	5.0
838680.0	4.9
839580.0	4.9
840480.0	4.7
841380.0	4.6
842280.0	4.7
843180.0	4.7
844080.0	4.6
844980.0	4.6
845880.0	4.6
846780.0	4.7
847680.0	4.7
848580.0	4.4
849480.0	4.6
850380.0	4.6
851340.0	5.0
851700.0	4.9
852240.0	4.8
853140.0	4.9
854040.0	5.9
854940.0	6.3
855900.0	6.3
856440.0	6.1
856800.0	6.1
857940.0	4.8
861420.0	5.4
862320.0	5.5
863220.0	5.4
864120.0	5.3
865020.0	5.4
865920.0	5.6
866820.0	5.7
867720.0	6.1
868620.0	6.7
869520.0	6.7
870420.0	6.6
871320.0	6.5
872220.0	5.9
873120.0	5.3
874020.0	5.2
874920.0	5.8
875820.0	7.3
876720.0	8.2
877620.0	7.6
878520.0	6.5
879420.0	5.8
880320.0	5.3
881220.0	5.1
882120.0	5.4
883020.0	5.8
883920.0	5.9
884820.0	5.7
885720.0	5.6
886620.0	5.5
887520.0	5.6
888420.0	5.8
889320.0	6.3
929220.0	6.0
930120.0	5.8
931020.0	5.5
931920.0	5.2
932820.0	5.0
933720.0	5.2
934620.0000000001	5.6
935520.0000000001	5.7
936420.0000000001	5.8
937320.0000000001	5.7
938220.0000000001	5.6
939120.0000000001	5.4
940020.0000000001	5.3
940920.0000000001	5.4
941820.0000000001	5.4
942720.0000000001	5.4
943620.0000000001	5.3
944520.0000000001	5.1
945420.0000000001	5.1
946320.0000000001	5.1
947220.0000000001	5.4
948120.0000000001	6.3
949020.0000000001	7.5
949920.0000000001	8.2
950820.0000000001	7.9
951720.0000000001	6.9
952620.0000000001	6.1
953520.0000000001	5.4
954420.0000000001	5.2
955320.0000000001	5.2
956220.0000000001	5.1
957060.0000000001	5.0
957420.0000000001	5.0
957420.0000000001	5.0
957960.0000000001	4.9
958860.0000000001	4.9
960420.0000000001	5.0
995100.0000000001	6.1
996000.0000000001	5.8
996900.0000000001	5.7
997800.0000000001	5.6
998700.0000000001	5.5
999600.0000000001	5.4
1000500.0000000001	5.6
1001400.0000000001	5.5
1002300.0000000001	5.2
1003200.0000000001	5.1
1004100.0000000001	5.2
1005000.0000000001	5.3
1005900.0000000001	5.1
1006800.0000000001	5.1
1007700.0000000001	5.0
1008600.0000000001	5.1
1009500.0000000001	5.1
1010400.0000000001	5.1
1011300.0000000001	5.0
1012200.0000000001	4.9
1013100.0000000001	4.8
1014000.0000000001	4.6
1014900.0000000001	4.7
1015800.0000000001	4.8
1016700.0000000001	4.6
1017600.0000000001	4.6
1018500.0000000001	4.6
1019400.0000000001	4.6
1020300.0000000001	4.6
1021200.0000000001	4.8
1022100.0000000001	4.8
1023000.0000000001	5.0
1023660.0000000001	5.0
1023900.0000000001	5.1
1024920.0000000001	6.0
1025040.0000000001	5.9
1025820.0000000001	5.7
1026720.0000000001	5.3
1027620.0000000001	5.5
1028520.0000000001	6.1
1029420.0000000001	6.5
1030320.0000000001	6.3
1031220.0000000001	6.1
1032060.0000000001	5.6
1032480.0000000001	5.9
1032960.0000000001	5.4
1033920.0000000001	5.6
1034280.0000000001	5.3
1034820.0000000001	5.0
1035720.0000000001	4.9
1036620.0000000001	5.1
1037580.0000000001	4.9
1038240.0000000001	4.9
1038480.0000000001	5.1
1039380.0000000001	5.2
1040280.0000000001	5.1
1041180.0000000001	4.9
1042080.0000000001	4.8
1042980.0000000001	4.9
1043880.0000000001	5.2
1044780.0000000001	5.3
1045680.0000000001	5.1
1046580.0000000001	4.9
1047480.0000000001	4.8
1048380.0000000001	4.8
1049280.0	4.8
1050180.0	4.9
1051080.0	5.1
1051980.0	5.1
1052880.0	4.9
1053780.0	4.9
1054680.0	5.3
1055580.0	5.9
1056480.0	6.3
1057380.0	5.9
1057980.0	5.6
1058280.0	5.4
1059180.0	5.2
1060140.0	5.3
1060500.0	5.3
1061040.0	5.4
1061940.0	5.6
1062840.0	5.7
1063740.0	5.7
1064640.0	5.6
1065540.0	5.6
1066440.0	5.7
1067340.0	5.7
1068240.0	5.7
1069140.0	5.6
1070040.0	5.5
1070940.0	5.4
1072560.0	5.2
1081920.0	5.1
1082820.0	5.1
1083720.0	5.1
1084620.0	5.0
1085520.0	4.9
1086420.0	4.9
1087320.0	4.9
1088220.0	4.8
1089120.0	4.7
1090020.0	4.9
1090920.0	4.7
1091820.0	4.6
1092720.0	4.7
1093620.0	4.7
1094520.0	4.7
1095420.0	4.7
1096320.0	4.6
1097220.0	4.6
1098120.0	4.5
1099020.0	4.6
1099920.0	4.7
1100820.0	4.6
1101720.0	4.6
1102620.0	4.6
1103520.0	4.6
1104420.0	4.6
1105320.0	4.7
1106220.0	4.8
1107120.0	4.7
1108020.0	4.7
1108920.0	4.7
1110000.0	4.7
1110780.0	4.9
1111680.0	4.8
1112580.0	4.8
1113480.0	4.8
1114380.0	4.8
1115280.0	4.9
1116180.0	4.8
1117080.0	4.9
1117980.0	4.8
1118880.0	5.1
1119780.0	5.4
1120680.0	5.7
1121580.0	5.8
1122480.0	5.7
1123380.0	5.6
1124280.0	5.7
1125180.0	5.9
1126080.0	5.9
1126980.0	5.7
1127880.0	5.4
1128780.0	5.3
1129680.0	5.4
1130580.0	5.6
1131480.0	5.6
1132380.0	5.4
1133280.0	5.3
1134180.0	5.1
1135080.0	4.8
1135980.0	4.8
1136880.0	4.7
1137780.0	4.6
1138980.0	4.8
1170480.0	4.6
1171380.0	4.6
1172280.0	4.6
1173180.0	4.6
1174080.0	4.6
1174980.0	4.6
1175880.0	4.5
1176780.0	4.5
1177680.0	4.6
1178580.0	4.6
1179480.0	4.6
1180380.0	4.6
1181280.0	4.4
1182180.0	4.4
1183080.0	4.4
1183980.0	4.3
1184880.0	4.3
1185780.0	4.3
1186680.0	4.4
1187580.0	4.5
1188480.0	4.5
1189380.0	4.3
1190280.0	4.4
1191180.0	4.5
1192080.0	4.6
1192980.0	4.7
1193880.0	4.8
1194780.0	4.6
1195680.0	4.8
1196580.0	4.9
1197480.0	4.5
1198380.0	4.3
1198620.0	4.4
1199280.0	4.7
1200180.0	4.9
1201080.0	4.3
1201500.0	4.2
1201980.0	4.4
1202880.0	4.6
1203960.0	4.5
