# Supplementary material for: A parsimonious model of blood glucose homeostasis
Source: PLOS Digit Health. 2022 Jul 14;1(7):e0000072. doi: 10.1371/journal.pdig.0000072 (PMC9931355; doi:10.1371/journal.pdig.0000072)
Supplement: S1 Data — Blood glucose data of Klick Pilot Study measured using the Freestyle Libre Flash Glucose device. The data are presented in comma separated values (.csv) format for each healthy individual (N = 42). The filenames represent the unique identification of the individual to preserve anonymity. (ZIP) [file pdig.0000072.s010.zip › 0M0009R39VW.csv]

Elapsed Time	Glucose (mmol/L)
0	7.7
900	5.9
1200	5.6
1200	5.6
1800	4.2
2700	3.2
2700	3.4
2760	3.2
3600	3.2
3780	3.3
4140	3.2
4500	3.6
5400	3.6
5640	3.3
6360	3.4
6600	3.3
6780	3.3
6900	3.3
7200	3.2
7320	3.2
8160	4
8700	4.6
9060	4.6
9960	3.7
10860	2.9
11700	2.7
11760	2.6
12660	2.9
12720	2.9
13560	3.4
14460	4.5
14880	5.1
15360	4.7
16260	4.2
17220	4.2
17340	3.9
18120	5.3
19020	5.4
19920	3.8
20820	3.2
21720	3.8
22620	4
22860	3.9
23520	3.3
24420	2.8
25320	3.1
26220	4.2
27120	4.2
28020	4.4
28920	4.4
29820	4.4
30720	4.9
31620	5.4
32460	5.8
32460	5.8
32700	4.9
32940	5.3
33600	4.1
34500	4.4
35400	4.8
36300	4.3
37200	3.7
38100	3.7
39000	3.8
39900	3.9
40800	3.8
41700	3.7
42600	3.6
43500	3.6
44400	3.4
45300	3.3
46200	3.4
47100	3.5
48000	3.3
48900	3.3
49800	3.7
50700	3.8
51600	4.1
52500	4.4
53400	4
54300	3.4
55200	3.4
56100	4.6
57000	4.5
57900	4.4
58800	4.6
59700	4.8
60240	6.1
60600	4.9
61500	4.3
62400	3.9
63300	4.1
64200	4.2
65100	4.3
65400	4.1
66060	6.2
66660	7.3
66960	6.9
67860	5.1
68760	3.6
69660	3.2
70560	3.4
71460	3.7
71820	3.7
72360	3.7
73260	3.7
74220	4.3
74760	4.5
74760	4.5
75120	5.2
76020	5.4
76920	5.2
77820	5
78660	4.4
78840	4.3
79560	4.3
80460	4.4
81480	5.2
82200	5.6
82200	5.6
82380	6.1
83280	6.3
84180	5.7
85080	4.6
85980	3.9
86880	4.2
87240	4.4
87240	4.4
87240	4.4
87780	4.6
88680	4.7
89580	4.8
90480	4.8
91380	4.7
92220	4.2
92400	4.3
93120	3.9
93120	3.9
94140	4.4
94320	4.1
95040	5.9
95940	6.7
96840	5.2
97740	4.2
98640	3.8
99540	3.6
100440	4.1
101340	5.1
102240	5.7
103140	5
104040	4.5
104940	4.9
105840	5
106980	5
106980	5
122220	4.6
123120	5.6
124020	5.6
124920	4.9
125820	4.3
126720	4.1
127620	4.6
128520	4.4
129420	3.8
130320	3.4
131220	4.1
132120	4.9
133020	4.9
133920	4.6
134820	4.2
135720	4.1
136620	4.4
137520	4.5
138420	4.5
139320	4.5
140220	4.1
141120	3.7
142020	3.8
142920	4.5
143820	5.1
144720	5.1
145620	4.9
146520	4.7
147420	4.8
148320	4.9
149220	5.1
150300	7.5
