# Supplementary material for: A parsimonious model of blood glucose homeostasis
Source: PLOS Digit Health. 2022 Jul 14;1(7):e0000072. doi: 10.1371/journal.pdig.0000072 (PMC9931355; doi:10.1371/journal.pdig.0000072)
Supplement: S1 Data — Blood glucose data of Klick Pilot Study measured using the Freestyle Libre Flash Glucose device. The data are presented in comma separated values (.csv) format for each healthy individual (N = 42). The filenames represent the unique identification of the individual to preserve anonymity. (ZIP) [file pdig.0000072.s010.zip › 0M0009TK7CH.csv]

Elapsed Time	Glucose (mmol/L)
0	7.1
900	6.6
1800	5.3
2700	4.7
3600	5.5
4500	6.3
5400	5.8
6300	4.9
7200	5.1
8100	5.6
9000	5.4
9900	5
10800	4.7
11700	4.3
12060	4.3
12600	4.5
13560	4.7
14160	4.8
14460	4.5
15360	4.3
16260	4.6
17160	5
18060	5.2
19020	5.1
19320	5
19920	5.5
20820	5.8
21720	5.4
22620	5.5
23520	6.2
24540	5.8
25260	5.1
25440	4.8
26340	4.3
27240	4.7
28140	5.6
29040	5.9
29940	5.7
31440	4.2
33840	3.8
34740	3.8
35640	3.6
36540	3.4
37440	3.6
38340	3.7
39240	3.4
40140	3.3
41040	3.2
41940	3.3
42840	3.6
43740	3.9
44640	4.1
45540	4.3
46440	4.5
47340	4.4
48240	4.2
49140	4.1
50040	4.1
50940	3.8
51840	3.4
52740	3.2
53640	3.6
54540	4
55440	4
56340	3.9
57240	4
58140	4.4
59040	4.3
59940	4.1
60840	4.2
61920	4.6
62580	4.7
62820	5.3
63720	5.5
64620	5.5
65520	6.2
66420	7.1
67320	7.2
68220	6.5
69120	5.5
70020	4.7
70920	5.1
71820	6.1
72720	6.3
73620	6.1
74520	5.8
75420	6.3
76320	7.2
77220	6.9
78180	5.5
78840	4.6
79080	5
79980	6.5
80880	7.3
81780	6.4
82680	5.7
83640	5.1
83940	4.9
84540	4.7
85440	5.3
86340	6.1
87240	6
88140	5.3
89040	4.8
89940	4.6
91080	4.8
91560	5
91980	5.1
92880	5.3
93780	5.3
94680	5.1
95580	4.9
96480	4.8
97380	4.8
98280	4.9
99180	5.3
100080	5.9
100980	6
101880	6
102780	6.1
103680	6.1
104580	6.2
105480	6.7
106380	6.9
107280	6.5
108180	5.8
109080	5
109980	4.8
110880	4.8
111780	4.6
112680	4.3
113580	4.4
114480	4.7
115680	5
120240	6.2
121140	5.7
122040	5.2
122940	5.4
123840	6.1
124740	6.4
125640	6.2
126540	5.5
127440	5.3
128340	5.4
129240	5
130140	4.5
131040	4.6
131940	4.8
132840	5
133740	5.1
134640	5.3
135540	5.2
136440	4.9
137340	4.8
138240	4.9
139140	5.1
140040	5.2
140940	4.9
141840	4.9
142740	5
143640	5.1
144540	5.2
145440	5.2
146340	5.2
147240	5.2
148680	5.4
157560	7.6
158460	6.8
159360	6.6
160260	6.4
161160	5.9
162060	5.2
162960	4.6
163860	4.2
164760	4
165660	4.3
166560	5.2
167460	5.7
168360	5.6
169260	6.1
170160	6.4
171060	6.1
171960	5.9
172860	6.1
173760	5.9
174660	6.1
175560	6.4
176460	6
177360	5.9
178260	6.9
179160	7.7
180060	6.8
180960	5.7
181860	5.9
182760	6.4
183660	5.9
184560	5.2
185700	5.7
185700	5.4
186600	5.1
187500	4.7
188400	4.8
189300	4.7
190200	4.6
191100	4.7
192000	5.2
192900	5.6
193800	5.5
194700	5.6
195600	5.8
196500	6.2
197400	6.6
198300	6.7
199200	6.1
200100	5.4
201000	5.3
201900	5.5
202800	5.6
203700	5.4
204600	5.4
205500	5.3
206400	5.4
207300	5.5
208500	5.2
209040	5.1
209400	4.8
210300	4.7
211200	5
212100	5.1
213000	5.1
213900	5.2
214800	5.2
215700	5.1
216600	5.1
217500	4.9
218400	5
219300	4.9
220200	4.8
221100	4.6
222000	4.7
222900	4.8
223800	4.9
224700	4.8
225600	4.8
226500	4.9
227400	4.9
228300	4.6
229200	4.5
230100	4.7
231000	4.9
231900	4.9
232800	5
233700	5
234600	5
235500	5.1
236520	5
243960	6.5
244860	7.4
245760	7.2
246660	5.7
247560	4.4
248460	4.3
249360	4.7
250260	4.8
251160	4.6
252060	4.6
252960	4.8
253860	5.3
254760	5.7
255660	6.1
256560	5.9
257460	5.3
258360	5.2
259260	5.2
260160	5
261060	5.3
261960	5.5
262860	5.5
263760	5.3
264660	4.9
265560	4.9
266460	5.8
267360	6.3
268260	6.2
269160	6
270060	5.9
270960	6.1
272400	5.9
274860	5.1
275760	5.9
276660	5.8
277560	5.8
278460	5.8
279360	5.7
280260	5.3
281160	5
282060	4.6
282960	4.3
283860	4.3
284760	4.7
285660	5.1
286560	5.4
287460	5.9
288360	6.3
289260	6
290160	5.8
291060	6.1
291960	5.7
292860	5.2
293760	5.8
294660	6.4
295560	5.5
296460	4.6
297360	4.9
298260	5.4
299160	5.4
300060	4.8
300960	4.6
301860	4.8
302760	5.2
307620	4.8
308520	4.8
309420	4.9
310320	4.8
311220	4.6
312120	4.4
313020	4.6
313920	4.6
314820	4.6
315720	4.6
316620	4.6
317520	4.8
318420	4.7
319320	4.6
320220	4.7
321120	4.7
322020	4.6
322920	4.6
323820	4.6
324720	4.3
325620	4.4
326520	4.5
327420	4.4
328320	4.3
329220	4.2
330120	4.2
331020	4.2
331920	4.3
332820	4.4
333720	4.6
334620	4.5
335700	4.6
335820	4.7
336720	4.6
337620	4.8
338520	4.9
339420	5.1
340320	5.4
341220	5.4
342120	5.1
343020	4.9
343920	5.1
344820	5.3
345720	5.5
346620	5.7
347520	5.9
348420	5.8
349320	5.6
350220	5.4
351120	5.4
352020	5.7
352920	5.7
353820	5.7
354720	5.6
355620	5.5
356520	6
357420	6.8
358320	6.1
359220	5.3
360120	5.8
361020	6.3
361920	6.1
363060	5.1
363120	4.9
363960	5.2
364860	5.6
365760	5.7
366660	5.3
367560	5.1
368460	5.6
369360	5.8
370260	5.5
371160	4.9
372060	4.6
372960	4.7
373860	4.8
374760	4.7
375660	4.6
376560	4.6
377460	4.8
378360	4.7
379260	4.7
380940	4.7
433200	5.7
434100	6.3
435000	6.3
435900	5.8
436800	5.4
437700	5.1
438600	5.3
439500	6.1
440400	6.6
441300	5.7
442200	4.9
443100	4.8
444000	5.2
444900	6.3
445800	6.1
446700	4.8
447600	4.5
448500	5.2
449400	5.3
450300	4.9
451200	4.8
452100	5.1
453000	5.2
453900	4.8
454800	4.8
455700	5
456600	4.6
457500	4.4
458400	4.9
459300	4.8
460200	4.4
461220	4.2
516000	5.4
516900	4.7
517800	4.2
518700	4.1
519600	4.2
520500	4.2
521400	4.1
522300	4.2
523200	4.2
524100	4.6
525000	5.6
525900	5.9
526800	5.2
527700	4.5
528600	4.3
529500	4.3
530400	4.3
531300	4.3
532200	4.3
533100	4.6
534000	5.1
534900	5.6
535800	6.3
536700	6.7
537600	7.2
538500	7.6
539400	7.2
540300	6.6
541200	6.3
542100	5.6
543000	4.4
544440	3.4
554160	4.6
555060	4.7
555960	4.8
556860	4.6
557760	4.4
558660	4.4
559560	4.5
560460	4.6
561360	4.6
562260	4.5
563160	4.6
564060	4.6
564960	4.5
565860	4.3
566760	4.3
567660	4.3
568560	4.4
569460	4.6
570360	4.6
571260	4.5
572160	4.4
573060	4.3
573960	4.4
574860	4.5
575760	4.6
576660	4.5
577560	4.3
578460	4.5
579360	4.7
580260	4.9
581160	4.9
582360	5.2
727920	5.6
728820	6
729720	5.5
730620	4.9
731520	4.3
732420	4.1
733320	4.8
734220	5.3
735120	5.4
736020	5.3
736920	5.1
737820	5.1
738720	5.1
739620	5.1
740520	5.3
741420	5.4
742320	5.2
743220	5
744120	4.7
745020	4.6
745920	4.8
746820	4.7
747720	4.5
748620	4.6
749520	4.7
750420	4.8
751320	4.9
752220	5.1
753120	4.8
754020	4.8
754920	5.1
756240	6.9
761520	5
762420	5.7
763320	5.7
764220	4.9
765120	4.5
766020	4.6
766920	4.6
767820	4.6
768720	4.5
769620	4.6
770520	5.1
771420	6.2
772320	6.9
773220	6.6
774120	5.8
775020	5.3
775920	5
776820	4.6
777720	4.4
778620	4.6
779520	4.8
780420	4.8
781320	4.6
782220	4.6
783120	4.6
784020	4.6
784920	4.7
785820	4.8
786720	4.7
787620	4.7
788520	4.7
790020	4.7
