# Supplementary material for: A parsimonious model of blood glucose homeostasis
Source: PLOS Digit Health. 2022 Jul 14;1(7):e0000072. doi: 10.1371/journal.pdig.0000072 (PMC9931355; doi:10.1371/journal.pdig.0000072)
Supplement: S1 Data — Blood glucose data of Klick Pilot Study measured using the Freestyle Libre Flash Glucose device. The data are presented in comma separated values (.csv) format for each healthy individual (N = 42). The filenames represent the unique identification of the individual to preserve anonymity. (ZIP) [file pdig.0000072.s010.zip › 0M0009TQA38.csv]

Elapsed Time	Glucose (mmol/L)
0.0	2.2
900.0	2.2
1800.0	2.2
2700.0	2.2
3600.0	2.2
4500.0	2.2
5400.0	2.2
6300.0	2.2
7200.0	2.2
8100.000000000001	2.2
9000.0	2.2
9900.0	2.2
10800.0	2.2
11700.0	2.2
12600.0	2.2
13500.0	2.2
14400.0	2.2
15300.000000000002	2.2
16200.000000000002	2.2
17100.0	2.2
18000.0	2.2
18900.0	2.2
19800.0	2.2
20700.0	2.2
21600.0	2.2
22500.0	2.2
23400.0	2.2
24300.0	2.2
25200.0	2.2
26100.0	2.2
27000.0	2.2
27960.0	2.2
28080.0	2.2
28980.0	2.2
29880.000000000004	2.2
30780.000000000004	2.2
31680.000000000004	2.2
32580.000000000004	2.2
33480.0	2.2
34380.0	2.2
35280.0	2.2
36180.0	2.2
37080.0	2.2
37980.0	2.2
38880.0	2.3
39780.0	2.6
40680.0	2.8
41580.0	3.3
42480.0	4.1
43380.0	3.8
44280.0	3.3
45180.0	3.1
46080.0	3.1
46980.0	3.2
47880.0	3.2
48780.0	3.2
49680.0	3.2
50580.0	3.2
51480.0	3.1
52380.0	3.1
53340.0	3.3
53940.0	3.3
54240.0	3.4
55140.0	3.3
56040.0	3.2
56940.0	3.3
57840.0	3.3
58740.00000000001	3.2
59640.00000000001	3.1
60540.00000000001	3.7
61440.00000000001	5.2
62340.00000000001	6.8
62700.00000000001	7.3
63240.00000000001	6.8
64140.00000000001	6.3
65040.00000000001	6.2
65940.0	5.9
66840.0	5.1
67800.0	4.3
67980.0	4.1
68700.0	4.2
69600.0	4.3
70500.0	4.2
71400.0	4.1
72300.0	3.9
73200.0	4.1
74220.0	4.2
74940.0	4.3
75120.0	4.4
76020.0	4.7
76920.0	4.6
77820.0	4.3
78720.0	3.9
79620.0	3.8
80520.0	3.9
81420.0	3.8
82320.0	4.2
83220.0	4.3
84120.0	4.0
85020.0	3.9
85920.0	4.5
86880.0	5.2
87600.0	4.9
87780.0	5.2
88680.0	4.7
89580.0	4.0
90480.0	3.8
91380.0	4.4
92280.0	5.3
93180.0	5.2
94080.0	4.7
94980.0	4.5
95880.0	4.2
96780.0	4.2
98340.0	4.7
101460.0	4.4
102360.0	4.4
103260.0	4.6
104160.0	4.7
105060.0	4.6
105960.0	4.3
106860.0	4.3
107760.0	4.4
108660.0	4.1
109560.0	3.9
110460.0	3.7
111360.0	3.2
112260.0	3.2
113160.0	3.8
114060.0	3.8
114960.0	3.7
115860.0	3.6
116760.0	3.7
117660.00000000001	4.1
118560.00000000001	4.3
119460.00000000001	4.2
120360.00000000001	3.9
121260.00000000001	4.0
122160.00000000001	4.1
123060.00000000001	4.1
123960.00000000001	3.8
124860.00000000001	3.7
125760.00000000001	3.4
126660.00000000001	3.2
127560.00000000001	3.9
128460.00000000001	4.8
129420.00000000001	4.9
129600.00000000001	4.9
130320.00000000001	4.5
131220.0	4.2
132120.0	4.2
133020.0	4.4
133920.0	4.2
134820.0	4.0
135720.0	4.1
136620.0	4.2
137520.0	4.2
138540.0	4.3
138540.0	4.2
139440.0	4.2
140340.0	4.0
141240.0	4.1
142140.0	4.2
143040.0	4.2
143940.0	4.3
144840.0	4.6
145740.0	4.7
146640.0	4.5
147540.0	4.3
148440.0	4.4
149340.0	5.4
150240.0	7.0
151140.0	7.6
152040.0	6.9
152940.0	5.8
153900.0	5.1
154380.0	5.1
154800.0	5.2
155700.0	5.8
156600.0	6.1
157500.0	5.7
158400.0	5.7
159300.0	6.1
160200.0	6.4
161100.0	6.1
162000.0	5.6
162900.0	5.3
163920.0	4.4
164280.0	4.1
164820.0	3.7
165720.0	3.5
166620.0	3.9
167520.0	4.4
168420.0	4.6
169320.0	4.4
170220.0	4.4
171120.0	5.3
172020.0	6.9
172920.0	7.3
173820.0	6.3
174720.0	5.5
175620.0	5.5
176520.0	5.9
177480.0	5.9
177900.0	5.6
178380.0	5.7
179280.0	5.4
180180.0	4.9
181080.0	4.7
181980.0	5.1
182880.0	5.4
183780.0	5.0
184680.0	5.1
185580.0	5.8
186480.0	6.3
187380.0	6.5
188280.0	6.4
189180.0	5.9
190680.0	5.1
219300.0	4.7
220200.0	4.7
221100.0	4.3
222000.0	4.3
222900.0	4.3
223800.0	4.4
224700.0	4.8
225600.0	5.8
226500.0	6.7
227400.0	6.2
228300.0	4.9
229200.0	4.7
230100.0	5.0
231000.0	4.6
231900.0	4.2
232800.0	4.4
233700.00000000003	4.5
234600.00000000003	4.9
235500.00000000003	5.4
236400.00000000003	5.1
237300.00000000003	4.4
238200.00000000003	4.1
239100.00000000003	4.3
240000.00000000003	4.5
240900.00000000003	4.7
241800.00000000003	5.7
242700.00000000003	7.7
243600.00000000003	8.6
244500.00000000003	8.2
245400.00000000003	7.7
246300.00000000003	7.2
247260.00000000003	6.3
247980.00000000003	5.8
248160.00000000003	5.6
249060.00000000003	5.3
249960.00000000003	5.1
250860.00000000003	4.7
251760.00000000003	4.5
252660.00000000003	4.6
253560.00000000003	4.7
254460.00000000003	4.8
255360.00000000003	5.3
256260.00000000003	6.1
257160.00000000003	6.8
258060.00000000003	5.7
258120.00000000003	5.5
259020.00000000003	5.3
259920.00000000003	5.5
260820.00000000003	5.8
261720.00000000003	5.9
262620.0	5.4
263520.0	5.3
264420.0	5.6
265380.0	5.4
265980.0	5.6
266280.0	5.2
267180.0	5.1
268080.0	5.6
268980.0	5.7
269880.0	5.2
270780.0	5.2
271740.0	6.1
272400.0	6.7
272640.0	6.6
273540.0	5.8
274440.0	4.9
275340.0	4.9
276240.0	5.2
277140.0	5.2
278040.0	5.2
278940.0	4.9
279840.0	4.9
280740.0	4.9
281640.0	4.9
282540.0	4.8
283440.0	4.7
284340.0	4.7
285240.0	4.7
286140.0	4.7
287040.0	4.7
287940.0	4.8
288840.0	4.8
289740.0	4.8
290640.0	4.6
291540.0	4.4
292440.0	4.9
292560.0	4.7
293460.0	4.6
294360.0	4.3
295260.0	4.2
296160.0	4.5
297060.0	4.8
297960.0	4.7
298860.0	4.6
299760.0	4.4
300660.0	4.4
301560.0	4.4
302460.0	4.4
303360.0	4.4
304260.0	4.4
305280.0	4.4
305700.0	4.7
306180.0	4.3
307080.0	4.3
307980.0	4.3
308880.0	4.3
309780.0	4.4
310680.0	4.5
311580.0	4.5
312480.0	4.4
313380.0	4.3
314280.0	4.3
315180.0	4.6
316080.0	4.8
316980.0	4.8
317880.0	4.7
318780.0	4.5
319680.0	4.6
320580.0	5.5
321480.0	6.3
322380.0	5.9
323280.0	5.0
324180.0	4.4
325200.0	4.8
325740.0	4.9
326100.0	4.9
327000.0	5.5
327900.0	5.8
328800.0	5.2
329700.0	4.7
330600.0	4.9
331500.0	5.6
332400.0	6.4
333300.0	7.6
334200.0	8.7
335100.0	8.9
336000.0	8.3
336960.0	7.3
337680.0	6.4
337860.0	5.7
338760.0	4.2
339660.0	4.3
340560.0	5.1
341460.0	4.9
342360.0	4.7
343260.0	4.7
344160.0	4.8
345060.0	4.7
345960.0	4.5
346860.0	4.7
347760.0	5.2
348660.0	5.6
349560.0	5.8
350460.0	5.5
351360.0	5.2
352260.0	5.3
353160.0	5.2
354060.0	5.1
355440.0	5.3
357900.0	5.4
358800.0	5.4
359700.0	5.1
360600.0	4.6
361500.0	4.5
362400.0	4.8
363300.0	4.8
364200.0	4.6
365100.0	4.7
366000.0	5.0
366900.0	4.9
367800.0	4.7
368700.0	4.7
369600.0	4.8
370500.0	4.6
371400.0	4.6
372300.0	4.7
373200.0	4.5
374100.0	4.3
375000.0	4.2
375900.0	4.3
376800.0	4.3
377700.0	4.4
378600.0	4.4
379500.0	4.4
380400.0	4.4
381300.0	4.3
382200.0	4.2
383100.0	4.2
384000.0	4.3
384900.0	4.5
386520.0	4.6
394140.0	4.3
395040.0	4.3
395940.0	4.4
396840.0	4.4
397740.0	4.4
398640.0	4.3
399540.0	4.3
400440.0	4.3
401340.0	4.3
402240.0	4.2
403140.0	4.1
404040.0	4.1
404940.0	4.2
405840.0	4.1
406740.0	4.2
407640.0	4.4
408540.0	4.4
409440.0	4.3
410340.0	4.7
411240.0	6.3
412140.0	8.3
413040.0	8.5
413940.0	7.1
414840.0	6.4
415740.0	6.8
416640.0	7.4
417540.0	7.8
418440.0	8.1
419340.0	8.2
420240.0	7.9
421140.0	7.5
422220.0	6.9
422880.0	6.3
423120.0	5.9
424020.0	4.7
424920.0	4.3
425820.0	4.8
426720.0	5.3
427620.0	5.3
428520.0	4.7
429420.0	3.8
430320.0	4.2
431220.0	6.1
432120.0	6.6
433020.0	5.7
433920.0	5.3
434820.0	5.4
435720.0	5.7
436620.0	5.9
437520.0	5.8
438420.0	5.5
439320.0	5.5
440220.0	5.5
441120.0	5.5
442020.0	5.7
442920.0	5.7
443820.0	5.5
444720.0	5.6
445620.0	5.8
447060.0	6.4
447600.0	5.8
448500.0	5.7
449400.0	5.8
450300.0	5.7
451200.0	5.6
452100.0	5.4
453000.0	5.2
453900.0	5.0
454800.0	4.9
455700.0	4.9
456600.0	5.0
457500.0	4.8
458400.0	4.6
459300.0	4.6
460200.0	4.7
461100.0	4.7
462000.0	4.8
462900.0	4.8
463800.0	4.7
464700.0	4.7
465600.0	4.8
466500.0	4.7
467400.00000000006	4.7
468300.00000000006	4.7
469200.00000000006	4.6
470100.00000000006	4.7
471000.00000000006	4.8
471900.00000000006	4.8
472800.00000000006	4.7
473700.00000000006	4.8
474600.00000000006	5.0
475620.00000000006	5.2
476280.00000000006	4.8
476520.00000000006	4.8
477420.00000000006	4.7
478320.00000000006	4.6
479220.00000000006	4.5
480120.00000000006	4.5
481020.00000000006	4.4
481920.00000000006	4.5
482820.00000000006	4.6
483720.00000000006	4.6
484620.00000000006	4.5
485520.00000000006	4.4
486420.00000000006	4.4
487320.00000000006	4.5
488220.00000000006	4.5
489120.00000000006	4.4
490020.00000000006	4.3
490080.00000000006	4.3
490920.00000000006	4.3
491820.00000000006	4.5
492720.00000000006	5.3
493620.00000000006	6.6
494580.00000000006	7.4
494880.00000000006	7.5
495480.00000000006	6.8
496380.00000000006	6.4
497280.00000000006	7.1
498180.00000000006	8.1
499080.00000000006	8.4
499980.00000000006	7.3
500880.00000000006	5.6
501780.00000000006	4.8
502680.00000000006	5.6
503580.00000000006	6.1
504480.00000000006	5.3
505380.00000000006	5.2
506280.00000000006	6.7
507180.00000000006	7.8
508080.00000000006	7.7
509040.00000000006	6.8
509220.00000000006	6.8
509940.00000000006	6.2
510840.00000000006	5.7
511740.00000000006	5.4
512640.00000000006	5.8
513540.00000000006	6.2
514440.00000000006	5.7
515340.00000000006	4.8
516240.00000000006	4.6
517200.00000000006	6.1
517260.00000000006	5.9
518160.00000000006	5.8
519060.00000000006	6.3
519960.00000000006	7.1
520860.00000000006	5.9
521760.00000000006	4.6
522660.00000000006	4.6
523560.00000000006	5.0
524460.0	5.2
525360.0	5.4
526260.0	5.5
527160.0	5.6
528060.0	6.3
528960.0	7.1
529860.0	7.3
530760.0	5.9
531660.0	4.4
532560.0	4.6
533460.0	5.3
534480.0	5.4
535440.0	5.1
536340.0	5.2
537240.0	5.2
538140.0	4.9
539040.0	4.9
539940.0	5.0
540840.0	5.0
541740.0	5.0
542640.0	5.0
543540.0	4.9
544440.0	4.8
545340.0	4.9
546240.0	4.9
547140.0	4.9
548040.0	4.8
548940.0	4.6
549840.0	4.3
550740.0	4.4
551640.0	4.7
552540.0	4.9
553440.0	4.8
554340.0	4.5
555240.0	4.7
556140.0	4.8
557040.0	4.5
557940.0	4.4
558840.0	4.7
559740.0	5.0
560640.0	5.2
561540.0	5.3
562440.0	5.0
563460.0	4.7
564120.0	4.7
564360.0	4.7
565260.0	4.6
566160.0	4.5
567060.0	4.4
567960.0	4.4
568860.0	5.1
569760.0	6.1
570660.0	6.8
571560.0	7.2
572460.0	6.4
573360.0	5.2
574260.0	5.1
575160.0	4.9
576060.0	4.4
576960.0	5.7
577860.0	7.3
578760.0	6.9
579660.0	6.0
580560.0	6.2
581460.0	6.5
582360.0	6.6
583260.0	6.2
584160.0	6.0
585060.0	5.8
586020.0	5.9
586140.0	6.0
586920.0	6.4
587820.0	6.9
588720.0	6.3
589620.0	5.1
590760.0	5.2
590940.0	5.3
591660.0	6.1
592560.0	6.5
593460.0	6.4
594360.0	6.2
595260.0	5.8
596160.0	5.5
597060.0	5.1
597960.0	4.5
598860.0	4.5
599760.0	5.1
600660.0	6.1
601560.0	7.3
602460.0	6.9
603360.0	5.7
604260.0	4.9
605160.0	4.9
606060.0	6.3
606960.0	7.9
607860.0	7.9
608760.0	6.2
609660.0	5.3
610560.0	5.7
611460.0	5.6
612360.0	5.3
613260.0	5.1
614160.0	5.4
615060.0	5.7
615960.0	5.5
616860.0	5.5
618420.0	5.6
619740.0	5.3
620640.0	5.7
621540.0	5.6
622440.0	5.4
623340.0	5.4
624240.0	5.1
625140.0	4.8
626040.0	4.9
626940.0	4.9
627840.0	4.9
628740.0	4.8
629640.0	4.6
630540.0	4.6
631440.0	4.8
632340.0	4.9
633240.0	4.9
634140.0	4.8
635040.0	4.7
635940.0	4.8
636840.0	4.7
637740.0	4.6
638640.0	4.6
639540.0	4.7
640440.0	4.7
641340.0	4.7
642240.0	4.8
643140.0	4.8
644040.0	4.8
644940.0	4.8
645840.0	4.7
646740.0	4.6
647700.0	4.8
648480.0	5.1
648600.0	4.9
649500.0	4.6
650400.0	4.6
651300.0	4.5
652200.0	4.3
653100.0	4.3
654000.0	4.1
654900.0	4.9
655800.0	6.5
656700.0	7.1
657600.0	6.4
658500.0	5.2
659400.0	4.7
660300.0	4.8
661200.0	4.7
662220.0	4.6
662760.0	4.8
663120.0	4.7
664020.0	4.9
664920.0	5.9
665820.0	6.6
666720.0	6.2
667620.0	5.4
668520.0	4.7
669420.0	4.9
670320.0	6.1
671220.0	6.0
672120.0	5.1
673020.0	5.2
673920.0	5.8
674820.0	6.0
675720.0	5.9
676620.0	5.9
677520.0	6.0
678420.0	5.8
679320.0	5.1
680220.0	4.7
681300.0	4.9
681480.0	4.9
682200.0	4.8
683100.0	4.7
684000.0	4.7
684900.0	4.7
685800.0	4.8
686700.0	5.2
687600.0	4.8
688500.0	4.2
689400.0	4.3
690300.0	5.1
691200.0	6.3
692100.0	7.2
693000.0	6.3
693900.0	5.5
694800.0	6.0
695700.0	6.6
696600.0	6.4
697500.0	5.8
698400.0	5.3
699300.0	5.3
700200.0	6.0
701100.0	6.3
702000.0	5.9
702900.0	5.6
703800.0	5.4
705060.0	6.0
707640.0	5.6
708540.0	5.4
709440.0	5.2
710340.0	4.9
711240.0	5.0
712140.0	5.2
713040.0	5.3
713940.0	5.2
714840.0	4.9
715740.0	4.7
716640.0	4.7
717540.0	4.8
718440.0	4.8
719340.0	4.8
720240.0	4.8
721140.0	4.8
722040.0	4.9
722940.0	4.9
723840.0	4.7
724740.0	4.7
725640.0	4.7
726540.0	4.8
727440.0	4.8
728340.0	4.6
729240.0	4.3
730140.0	4.4
731040.0	4.6
731940.0	4.8
732840.0	4.8
733740.0	4.9
734640.0	5.1
735600.0	4.9
735660.0	4.6
736560.0	4.4
737460.0	4.4
738360.0	4.3
739260.0	4.2
740160.0	4.2
741060.0	4.2
741960.0	4.3
742860.0	4.4
743760.0	4.3
744660.0	4.3
745560.0	4.4
746460.0	4.4
747360.0	4.4
748260.0	4.3
749160.0	4.4
750060.0	4.4
750960.0	4.3
751860.0	4.3
752760.0	5.2
753660.0	6.9
754560.0	8.0
755460.0	7.3
756360.0	6.6
757260.0	6.8
757620.0	6.8
758160.0	7.1
759060.0	7.0
759960.0	6.9
760860.0	6.7
761760.0	6.3
762660.0	5.8
763560.0	5.5
764460.0	5.3
765360.0	4.9
766260.0	4.8
766440.0	5.1
767340.0	5.1
768240.0	4.9
769140.0	5.3
770040.0	5.6
770940.0	5.8
771840.0	5.8
772740.0	5.2
773640.0	5.1
774540.0	5.8
775440.0	6.1
776340.0	5.6
777240.0	5.1
778140.0	5.2
779040.0	5.1
779940.0	4.9
780840.0	5.3
781740.0	6.1
782640.0	6.9
783540.0	7.1
784440.0	6.6
785340.0	5.8
786240.0	5.3
787140.0	5.5
788040.0	6.7
788940.0	6.9
789840.0	5.8
790740.0	5.7
791640.0	6.6
792540.0	6.4
799080.0	5.4
799980.0	5.1
800880.0	5.0
801780.0	4.9
802680.0	5.0
803580.0	4.8
804480.0	4.5
805380.0	4.6
806280.0	4.7
807180.0	4.8
808080.0	4.9
808980.0	4.8
809880.0	4.7
810780.0	4.6
811680.0	4.6
812580.0	4.7
813480.0	4.8
814380.0	4.7
815280.0	4.6
816180.0	4.5
817080.0	4.4
817980.0	4.4
818880.0	4.5
819780.0	4.6
820680.0	4.4
821580.0	4.3
822480.0	4.4
823380.0	4.9
824280.0	5.1
825180.0	4.8
826080.0	4.7
827160.0	4.4
827760.0	4.5
828060.0	4.4
828960.0	5.2
829860.0	6.4
830760.0	6.4
831660.0	5.2
832560.0	4.7
833460.0	4.9
834360.0	4.5
835260.0	4.3
836160.0	4.2
837060.0	4.2
837960.0	4.7
838860.0	5.2
839760.0	6.1
840660.0	7.9
841560.0	8.2
842460.0	7.1
843360.0	6.4
844260.0	6.1
845160.0	5.8
846060.0	6.5
846960.0	6.9
847860.0	6.6
848760.0	6.2
849660.0	5.9
850560.0	5.7
851460.0	5.9
852540.0	6.1
853140.0	6.1
853440.0	6.3
854340.0	6.4
855240.0	5.1
856140.0	4.0
857040.0	4.2
857940.0	5.5
858840.0	6.4
859740.0	6.4
860640.0	5.4
861540.0	5.1
862440.0	6.2
863340.0	6.7
864240.0	6.2
865140.0	5.7
866040.0	5.8
866940.0	6.6
867840.0	7.2
868740.0	7.3
869640.0	7.2
870540.0	7.1
871440.0	6.8
872340.0	6.6
873240.0	6.8
874140.0	6.7
875040.0	6.2
875940.0	5.6
876840.0	5.4
877740.0	5.6
879240.0	5.2
887880.0	4.4
888780.0	4.4
889680.0	4.6
890580.0	4.7
891480.0	4.8
892380.0	4.8
893280.0	4.8
894180.0	4.8
895080.0	4.8
895980.0	4.7
896880.0	4.5
897780.0	4.7
898680.0	4.9
899580.0	5.1
900480.0	5.0
901380.0	4.8
902280.0	4.7
903180.0	4.8
904080.0	4.9
904980.0	5.1
905880.0	4.8
906780.0	4.6
907680.0	4.5
908580.0	4.4
909480.0	4.3
910380.0	4.4
911280.0	4.7
912180.0	4.8
913080.0	4.5
913980.0	4.4
914880.0	4.4
915900.0	4.4
916320.0	4.7
916320.0	4.7
916800.0	4.3
917700.0	4.3
918600.0	4.3
919500.0	4.3
920400.0	4.3
921300.0	4.3
922200.0	4.4
923100.0	4.6
924000.0	4.6
924900.0	4.6
925800.0	4.7
926700.0	4.7
927600.0	4.7
928500.0	5.7
929400.0	7.1
930300.0	7.4
931200.0	7.3
932100.0	7.1
933000.0	6.8
933900.0	6.2
934800.0000000001	5.6
935700.0000000001	5.4
937380.0000000001	5.7
937740.0000000001	5.8
938640.0000000001	6.1
939540.0000000001	6.8
940440.0000000001	7.7
941340.0000000001	7.7
942240.0000000001	6.7
943140.0000000001	6.1
944040.0000000001	6.2
944940.0000000001	5.9
945840.0000000001	5.5
946740.0000000001	5.4
947640.0000000001	5.1
948540.0000000001	5.1
949440.0000000001	5.2
950340.0000000001	5.6
951240.0000000001	6.0
952140.0000000001	5.4
953040.0000000001	4.7
953940.0000000001	4.8
954840.0000000001	5.1
955740.0000000001	5.6
956640.0000000001	6.0
957540.0000000001	5.7
958440.0000000001	5.3
959340.0000000001	5.5
960240.0000000001	5.8
961140.0000000001	6.0
962040.0000000001	6.1
962940.0000000001	5.9
963840.0000000001	5.6
964740.0000000001	5.4
965940.0000000001	5.5
965940.0000000001	5.5
987540.0000000001	4.6
988440.0000000001	4.4
989340.0000000001	4.6
990240.0000000001	5.0
991140.0000000001	5.3
992040.0000000001	5.2
992940.0000000001	5.1
993840.0000000001	4.8
994740.0000000001	4.7
995640.0000000001	4.7
996540.0000000001	4.7
997440.0000000001	4.6
998340.0000000001	4.6
999240.0000000001	4.8
1000140.0000000001	4.9
1001040.0000000001	5.0
1001940.0000000001	5.0
1002840.0000000001	4.9
1003740.0000000001	4.9
1004640.0000000001	4.9
1005540.0000000001	4.9
1006440.0000000001	4.8
1007340.0000000001	4.8
1008240.0000000001	4.7
1009140.0000000001	4.7
1010040.0000000001	4.6
1010940.0000000001	4.6
1011840.0000000001	5.1
1012740.0000000001	6.6
1013640.0000000001	7.6
1014540.0000000001	7.8
1015500.0000000001	7.5
1015740.0000000001	7.4
1016400.0000000001	7.6
1017300.0000000001	7.6
1018200.0000000001	7.8
1019100.0000000001	7.8
1020000.0000000001	7.2
1020900.0000000001	6.7
1022520.0000000001	6.4
1022940.0000000001	6.8
1023840.0000000001	7.2
1024740.0000000001	6.6
1025640.0000000001	4.9
1026540.0000000001	4.3
1027440.0000000001	4.7
1028340.0000000001	4.6
1029240.0000000001	4.3
1030140.0000000001	4.3
1031040.0000000001	4.3
1031940.0000000001	4.8
1032840.0000000001	5.0
1033740.0000000001	4.7
1034640.0000000001	4.8
1035540.0000000001	5.0
1036440.0000000001	5.1
1037340.0000000001	5.4
1038240.0000000001	6.2
1039140.0000000001	6.2
1040040.0000000001	5.3
1040940.0000000001	4.7
1041840.0000000001	4.7
1042740.0000000001	5.2
1043640.0000000001	5.5
1044540.0000000001	5.3
1045440.0000000001	5.3
1046340.0000000001	5.7
1047240.0000000001	5.3
1048140.0000000001	4.9
1049040.0	4.9
1049940.0	4.9
1050840.0	4.8
1050840.0	4.8
1053720.0	4.8
1054620.0	5.2
1055520.0	5.2
1056420.0	5.1
1057320.0	5.1
1058220.0	5.1
1059120.0	4.8
1060020.0	4.5
1060920.0	4.4
1061820.0	4.7
1062720.0	4.8
1063620.0	4.8
1064520.0	4.9
1065420.0	5.1
1066320.0	4.8
1067220.0	4.5
1068120.0	4.5
1069020.0	4.6
1069920.0	4.4
1070820.0	4.3
1071720.0	4.4
1072620.0	4.4
1073520.0	4.3
1074420.0	4.3
1075320.0	4.4
1076220.0	4.4
1077120.0	4.7
1078020.0	5.1
1078920.0	5.1
1079820.0	4.9
1080720.0	4.7
1081680.0	4.5
1081860.0	4.4
1082580.0	4.6
1083480.0	4.5
1084380.0	4.4
1085280.0	4.4
1086180.0	4.4
1087080.0	4.4
1087980.0	4.3
1088880.0	4.4
1089780.0	4.4
1090680.0	4.4
1091580.0	4.3
1092480.0	4.3
1093380.0	4.3
1094280.0	4.3
1094820.0	4.1
1095180.0	4.2
1096140.0	4.4
1096440.0	4.2
1097040.0	5.7
1097940.0	7.4
1098840.0	8.1
1099740.0	8.5
1100640.0	8.3
1101540.0	7.9
1102440.0	7.7
1103340.0	7.9
1104240.0	7.7
1105140.0	6.7
1106280.0	6.9
1106520.0	7.2
1107180.0	7.6
1108080.0	6.9
1108980.0	5.8
1109880.0	5.1
1110780.0	5.4
1111680.0	6.2
1112580.0	6.3
1113480.0	5.9
1114380.0	5.7
1115280.0	5.1
1116180.0	4.1
1117080.0	4.0
1117980.0	4.8
1118880.0	5.1
1119780.0	5.1
1120680.0	5.2
1121580.0	5.9
1122480.0	6.2
1123380.0	5.9
1124280.0	5.6
1125180.0	5.4
1126080.0	5.9
1126980.0	6.2
1127880.0	5.6
1128780.0	5.2
1129680.0	5.4
1130580.0	5.9
1131960.0	6.5
1138920.0	4.9
1139820.0	4.9
1140720.0	5.3
1141620.0	5.4
1142520.0	5.0
1143420.0	4.7
1144320.0	4.3
1145220.0	4.2
1146120.0	4.5
1147020.0	5.0
1147920.0	5.1
1148820.0	4.8
1149720.0	4.8
1150620.0	4.9
1151520.0	5.2
1152420.0	5.1
1153320.0	5.2
1154220.0	5.3
1155120.0	5.2
1156020.0	4.8
1156920.0	4.9
1157820.0	5.1
1158720.0	5.1
1159620.0	5.0
1160520.0	5.0
1161420.0	4.9
1162320.0	4.8
1163220.0	4.9
1164120.0	5.1
1165020.0	5.1
1165920.0	4.9
1166880.0	5.2
1166880.0	4.9
1167780.0	4.7
1168680.0	4.7
1169580.0	4.8
1170480.0	4.7
1171380.0	4.7
1172280.0	4.4
1173180.0	4.3
1174080.0	4.4
1174980.0	4.6
1175880.0	4.5
1176780.0	4.4
1177680.0	4.6
1178580.0	4.7
1179480.0	4.7
1180380.0	4.6
1181340.0	4.6
1181700.0	4.6
1182240.0	4.4
1183140.0	4.6
1184040.0	5.3
1184940.0	6.7
1185900.0	7.6
1186260.0	7.4
1186800.0	7.2
1187700.0	7.4
1188600.0	7.6
1189500.0	7.5
1190400.0	7.3
1191300.0	6.7
1192200.0	5.9
1193100.0	6.1
1194000.0	6.6
1194900.0	6.6
1195800.0	6.3
1195920.0	6.2
1196280.0	6.2
1196520.0	6.2
1196940.0	6.1
1197120.0	5.9
1197300.0	5.5
1197540.0	5.3
