# Supplementary material for: A parsimonious model of blood glucose homeostasis
Source: PLOS Digit Health. 2022 Jul 14;1(7):e0000072. doi: 10.1371/journal.pdig.0000072 (PMC9931355; doi:10.1371/journal.pdig.0000072)
Supplement: S1 Data — Blood glucose data of Klick Pilot Study measured using the Freestyle Libre Flash Glucose device. The data are presented in comma separated values (.csv) format for each healthy individual (N = 42). The filenames represent the unique identification of the individual to preserve anonymity. (ZIP) [file pdig.0000072.s010.zip › 0M0009TZ6DR.csv]

Elapsed Time	Glucose (mmol/L)
0.0	4.9
900.0	4.6
1800.0	4.2
2700.0	3.7
3600.0	3.4
4500.0	3.1
5400.0	2.9
6300.0	2.7
7200.0	2.4
7380.000000000001	2.3
8100.000000000001	2.2
9000.0	2.2
9900.0	2.2
10920.0	2.2
11520.0	2.2
11820.0	2.3
12720.0	2.9
13620.0	4.2
14520.0	4.7
15420.000000000002	4.9
16320.000000000002	4.9
17280.0	4.3
18060.0	3.9
18180.0	3.8
19080.0	3.4
19980.0	3.2
20880.0	3.3
21780.0	3.2
22680.0	3.0
23580.0	3.1
24480.0	3.3
25380.0	3.1
26280.0	3.4
27180.0	3.7
28080.0	3.2
28980.0	2.6
29880.000000000004	2.4
30780.000000000004	3.6
31680.000000000004	4.4
32580.000000000004	4.1
33480.0	4.0
34380.0	4.6
35340.0	5.5
35640.0	4.9
36240.0	6.3
37140.0	7.4
38040.0	7.8
38940.0	7.3
40020.0	7.3
40200.0	9.2
40920.0	6.1
41820.0	4.9
42720.0	4.3
43620.0	4.8
44520.0	5.9
45420.0	6.6
46320.0	6.8
47220.0	6.1
48120.0	5.2
49020.0	4.6
49920.0	4.2
50820.0	4.7
51720.0	5.2
52620.0	5.6
53520.0	5.8
54420.0	6.2
55320.0	7.0
56220.0	7.2
57120.0	6.4
58020.0	5.7
58920.00000000001	5.4
59820.00000000001	4.9
60720.00000000001	4.7
61620.00000000001	5.4
62520.00000000001	5.3
63420.00000000001	4.8
64320.00000000001	5.5
65220.00000000001	6.4
66120.0	6.4
67020.0	5.9
67980.0	5.4
68220.0	5.2
68880.0	5.0
69780.0	5.3
70680.0	5.6
71580.0	5.5
72480.0	5.7
73380.0	5.6
74280.0	5.3
75180.0	5.1
76080.0	5.8
76980.0	7.3
77880.0	8.7
78600.0	6.6
78840.0	6.5
78840.0	5.7
79740.0	4.8
80640.0	5.2
81540.0	5.9
82440.0	6.1
83340.0	5.4
84240.0	5.2
85140.0	5.4
86040.0	5.7
86940.0	6.3
87900.0	7.2
88380.0	7.8
88800.0	6.4
89700.0	5.7
90600.0	6.3
91500.0	6.6
92400.0	5.8
93300.0	4.9
94200.0	4.8
95100.0	5.6
96000.0	6.4
96900.0	6.3
97920.0	5.4
98460.0	5.1
98820.0	5.5
99720.0	5.8
100620.0	5.4
101520.0	5.2
102420.0	5.2
103320.0	5.1
104220.0	5.1
105120.0	4.9
106020.0	5.1
106920.0	5.8
107820.0	6.0
108720.0	5.7
109620.0	5.7
110520.0	5.6
111420.0	5.6
112320.0	5.8
113280.0	5.8
113700.0	5.9
114180.0	5.4
115080.0	4.9
115980.0	5.1
116880.00000000001	5.9
117780.00000000001	6.5
118680.00000000001	6.0
119580.00000000001	5.2
120480.00000000001	4.8
121380.00000000001	5.4
122280.00000000001	5.8
123180.00000000001	5.8
124080.00000000001	5.7
124980.00000000001	5.6
125880.00000000001	5.6
126960.00000000001	5.4
127020.00000000001	6.3
127860.00000000001	5.6
128760.00000000001	5.6
129660.00000000001	5.1
130560.00000000001	4.9
131460.0	4.8
132360.0	4.7
133260.0	4.6
134160.0	4.8
135060.0	5.1
135960.0	5.0
136860.0	4.7
137760.0	4.7
138660.0	4.8
139560.0	5.0
140460.0	4.9
141360.0	4.9
142260.0	5.1
143160.0	5.2
144060.0	5.1
144960.0	4.9
145860.0	4.8
146760.0	4.9
147660.0	5.1
148560.0	5.2
149460.0	5.3
150360.0	5.4
151260.0	5.4
152160.0	5.6
153060.0	5.6
154080.0	5.9
154440.0	6.8
154980.0	5.9
155880.0	6.3
156780.0	6.6
157680.0	6.0
158580.0	5.8
159480.0	5.8
160380.0	5.6
161280.0	5.3
162180.0	5.5
163080.0	5.6
163980.0	5.5
164880.0	5.4
165780.0	5.3
166680.0	5.3
167580.0	5.3
168480.0	5.3
169380.0	5.3
170340.0	5.6
170640.0	5.4
171240.0	5.5
172140.0	5.4
173040.0	5.4
173940.0	5.3
174840.0	5.3
175740.0	5.6
176640.0	6.3
177540.0	6.4
178440.0	6.0
179340.0	6.0
180240.0	6.1
181140.0	6.1
182040.0	6.1
182940.0	5.8
183840.0	5.8
184740.0	5.7
185640.0	5.7
186540.0	5.9
187500.0	6.1
187680.0	6.3
188400.0	6.1
189300.0	6.3
190200.0	6.3
191100.0	5.9
192000.0	5.5
192900.0	5.4
193800.0	5.4
194760.0	5.3
195360.0	5.0
195660.0	5.2
196560.0	5.2
197460.0	4.9
198360.0	4.8
198420.0	4.6
199260.0	5.1
200160.0	5.4
201060.0	5.8
201960.0	6.2
202860.0	6.1
203760.0	5.7
204660.0	5.6
205560.0	5.3
206460.0	5.1
207360.0	5.5
208260.0	6.2
209220.0	6.7
209220.0	6.7
210120.0	6.6
211020.0	5.9
211920.0	5.4
212820.0	5.2
213780.0	5.7
214200.0	6.1
214680.0	6.1
215580.0	5.6
216480.0	5.3
217380.0	5.6
218280.0	5.8
219180.0	5.3
220080.0	4.7
220980.0	5.2
222000.0	6.3
222360.0	6.7
222900.0	5.7
223800.0	5.1
224700.0	5.4
225600.0	5.8
226500.0	5.4
227400.0	5.3
228300.0	5.6
229200.0	5.9
230100.0	5.9
231000.0	5.6
231900.0	5.5
232800.0	5.6
233700.00000000003	5.5
234600.00000000003	5.1
235500.00000000003	4.7
236400.00000000003	4.9
237300.00000000003	5.6
238200.00000000003	5.9
239220.00000000003	5.8
239940.00000000003	5.7
240120.00000000003	5.9
241020.00000000003	5.6
241920.00000000003	5.4
242820.00000000003	5.6
243720.00000000003	5.6
244620.00000000003	5.6
245520.00000000003	5.6
246420.00000000003	5.7
247320.00000000003	5.8
248220.00000000003	5.6
249120.00000000003	5.3
250020.00000000003	5.4
250920.00000000003	5.8
251820.00000000003	5.9
252720.00000000003	6.0
253620.00000000003	6.1
254520.00000000003	5.9
255420.00000000003	5.9
256380.00000000003	7.2
256560.00000000003	7.1
257280.00000000003	7.3
258180.00000000003	6.8
259080.00000000003	6.6
259980.00000000003	6.5
260880.00000000003	6.6
261780.00000000003	5.9
262680.0	4.7
263580.0	5.1
264480.0	6.2
265380.0	6.0
266280.0	5.2
267180.0	4.9
268080.0	5.0
268980.0	5.1
269880.0	4.7
270780.0	4.4
271680.0	4.6
272580.0	4.8
273540.0	5.4
273660.0	5.3
274440.0	5.4
275340.0	5.3
276240.0	5.1
277140.0	4.8
278040.0	4.9
278940.0	5.1
279840.0	5.1
280740.0	5.8
281160.0	5.7
281640.0	6.8
282540.0	7.2
283440.0	7.3
284340.0	7.0
285240.0	6.2
286200.0	5.7
286800.0	5.7
287100.0	5.6
288000.0	5.8
288120.0	5.3
289020.0	4.7
289920.0	5.2
290820.0	5.9
291720.0	5.6
292620.0	5.3
293520.0	5.4
294420.0	5.5
295320.0	5.6
296220.0	5.6
297120.0	5.4
298020.0	5.3
298920.0	5.3
299820.0	5.2
300720.0	5.1
301620.0	5.1
302520.0	5.3
303120.0	5.7
303420.0	5.2
304320.0	5.1
305220.0	5.0
306120.0	5.6
306180.0	5.1
307080.0	4.7
307980.0	4.6
308880.0	4.6
309780.0	4.6
310680.0	4.6
311580.0	4.6
312480.0	4.4
313380.0	4.3
314280.0	4.7
315180.0	5.0
316080.0	5.1
317100.0	5.0
317820.0	4.7
318000.0	4.9
318900.0	4.8
319800.0	4.8
320700.0	4.8
321600.0	4.6
322500.0	4.5
323400.0	4.7
324300.0	4.8
325200.0	4.8
326100.0	5.1
327000.0	5.2
327900.0	5.2
328800.0	5.3
329700.0	5.3
330600.0	5.2
331500.0	5.1
332400.0	5.1
333300.0	5.0
334260.0	5.4
334740.0	5.5
335160.0	5.6
336060.0	5.4
336960.0	5.3
337860.0	5.2
338760.0	5.1
339660.0	5.0
340560.0	4.8
341460.0	4.9
342360.0	5.1
343260.0	5.2
344160.0	5.1
345060.0	4.9
345960.0	5.1
346860.0	5.7
347760.0	6.1
348660.0	5.7
349560.0	5.4
350460.0	5.3
351360.0	4.9
352260.0	4.6
353160.0	4.4
354120.0	4.5
354780.0	4.9
355020.0	4.6
355920.0	4.6
356820.0	4.4
357720.0	4.3
358620.0	4.5
359520.0	4.6
360420.0	4.6
361320.0	4.6
362220.0	4.6
363120.0	4.6
364020.0	4.4
364920.0	4.4
365940.0	4.8
366180.0	5.1
366840.0	4.7
367740.0	4.7
368640.0	4.9
369540.0	4.7
370440.0	4.6
371340.0	5.6
372240.0	7.1
373140.0	8.0
374040.0	8.1
374940.0	8.8
375840.0	9.3
376740.0	9.2
377640.0	8.9
378540.0	8.1
379440.0	6.7
380340.0	5.7
381240.0	6.1
382140.0	6.6
383040.0	6.4
383940.0	6.1
384840.0	5.9
385920.0	6.0
386520.0	6.1
386820.0	5.4
387720.0	5.4
388620.0	5.6
389520.0	5.6
390420.0	5.7
391320.0	6.6
392220.0	7.8
393120.0	8.3
394020.0	8.3
394920.0	8.3
395820.0	7.8
396720.0	7.2
397620.0	7.1
398520.0	7.1
399420.0	6.9
400320.0	6.6
401220.0	6.1
402120.0	5.9
403020.0	5.7
403920.0	5.3
404820.0	5.1
405720.0	4.9
406620.0	4.8
407520.0	4.9
408420.0	5.0
409320.0	4.7
410220.0	4.1
411120.0	4.1
412140.0	4.8
412860.0	5.2
413040.0	5.4
413940.0	5.4
414840.0	5.5
415740.0	5.6
416640.0	5.4
417540.0	5.6
418440.0	5.6
419340.0	5.6
420240.0	5.6
421140.0	5.5
422040.0	5.7
422940.0	7.1
423840.0	8.3
424740.0	8.4
425460.0	8.0
425640.0	7.3
426540.0	6.3
427440.0	6.1
428340.0	6.5
429240.0	6.7
430140.0	6.2
431040.0	5.4
431940.0	4.9
432900.0	5.7
433560.0	6.4
433800.0	6.6
434700.0	6.1
435600.0	5.3
436500.0	5.5
437400.0	5.8
438300.0	5.7
439200.0	5.4
440100.0	5.2
441060.0	5.0
441120.0	4.9
441960.0	4.9
442860.0	4.8
443760.0	4.8
444660.0	5.1
445560.0	5.1
446460.0	5.1
447360.0	5.2
448260.0	5.3
449160.0	5.2
450060.0	5.1
450960.0	5.1
451980.0	5.3
452520.0	5.2
452880.0	5.3
453780.0	5.2
454680.0	5.2
455580.0	5.2
456480.0	4.9
457380.0	4.7
458280.0	4.8
459180.0	4.8
460080.0	5.2
460980.0	5.6
461880.0	5.7
462780.0	5.6
463680.0	5.2
464580.0	4.9
465480.0	4.9
466380.0	5.0
467280.0	5.6
468180.00000000006	6.4
469080.00000000006	6.7
469980.00000000006	7.1
470880.00000000006	8.0
471780.00000000006	8.4
472860.00000000006	7.7
472920.00000000006	8.9
473760.00000000006	6.5
474660.00000000006	5.9
475560.00000000006	6.1
476460.00000000006	6.6
477360.00000000006	7.2
478260.00000000006	7.1
479160.00000000006	6.6
480060.00000000006	6.3
480960.00000000006	6.2
481860.00000000006	6.4
482760.00000000006	6.4
483660.00000000006	6.2
484560.00000000006	6.1
485460.00000000006	5.8
486360.00000000006	5.6
487260.00000000006	5.3
488160.00000000006	5.1
489060.00000000006	5.2
489960.00000000006	5.2
490860.00000000006	4.7
491760.00000000006	4.4
492660.00000000006	4.3
493560.00000000006	4.3
494460.00000000006	4.8
495360.00000000006	5.4
496260.00000000006	5.7
497160.00000000006	5.7
498060.00000000006	5.7
498960.00000000006	5.6
499920.00000000006	5.8
500220.00000000006	6.1
500820.00000000006	5.9
501720.00000000006	6.3
502620.00000000006	6.3
503520.00000000006	5.4
504420.00000000006	5.6
505320.00000000006	6.1
506220.00000000006	5.8
507120.00000000006	5.7
508020.00000000006	5.7
508920.00000000006	6.1
509820.00000000006	7.1
510720.00000000006	7.6
511620.00000000006	7.1
512520.00000000006	6.2
513420.00000000006	5.6
514320.00000000006	5.3
515340.00000000006	5.2
515640.00000000006	5.4
516240.00000000006	5.0
517140.00000000006	5.0
518040.00000000006	5.1
518940.00000000006	5.6
519840.00000000006	6.1
520740.00000000006	6.3
521640.00000000006	6.4
522540.00000000006	6.4
523440.00000000006	6.2
524340.0	5.9
525300.0	5.9
526020.0	6.0
526200.0	6.2
527100.0	6.1
528000.0	6.3
528900.0	6.4
529800.0	6.3
530700.0	6.0
531600.0	5.8
532500.0	6.1
533400.0	6.2
534300.0	6.4
535200.0	6.8
536100.0	6.9
537000.0	6.3
537900.0	5.5
538800.0	4.9
539820.0	4.4
540360.0	4.7
540720.0	4.6
541620.0	5.3
542520.0	5.4
543420.0	5.0
544320.0	5.1
545220.0	5.3
546120.0	5.3
547020.0	5.3
547920.0	5.6
548820.0	5.8
549720.0	5.4
550620.0	5.3
551520.0	5.7
552420.0	6.6
553320.0	7.4
554220.0	7.9
555120.0	7.8
556020.0	8.2
556860.0	9.3
557160.0	9.6
558000.0	8.7
558420.0	8.2
558900.0	7.7
559800.0	7.2
560700.0	7.3
561600.0	7.2
562500.0	6.6
563400.0	6.4
564300.0	6.3
565200.0	5.8
566100.0	5.6
567000.0	5.4
567900.0	5.3
568800.0	5.2
569700.0	5.1
570600.0	5.1
571500.0	5.1
572400.0	5.3
573300.0	5.5
574200.0	5.5
575100.0	5.1
576000.0	4.8
576900.0	4.8
577800.0	4.9
578700.0	4.8
579600.0	4.8
580500.0	4.8
581400.0	4.7
582300.0	4.9
583200.0	5.3
584100.0	5.4
585000.0	5.4
585960.0	5.7
586560.0	5.6
586860.0	5.8
587760.0	5.9
588660.0	6.2
589560.0	6.0
590460.0	5.7
591360.0	5.8
592260.0	5.8
593160.0	5.6
594060.0	5.7
594960.0	6.6
595860.0	7.8
596760.0	7.6
597660.0	6.3
598560.0	5.2
599460.0	4.9
600360.0	5.0
601380.0	5.2
601680.0	5.2
602280.0	5.3
603180.0	5.8
604080.0	6.4
604980.0	6.9
605880.0	6.9
606780.0	6.3
607680.0	6.2
608580.0	6.7
609480.0	6.9
610380.0	7.0
611280.0	6.7
612180.0	6.2
613080.0	6.0
613980.0	6.2
614880.0	6.3
615780.0	6.1
616800.0	5.7
617340.0	5.9
617700.0	5.5
618600.0	5.4
619500.0	5.4
620400.0	5.3
621300.0	5.2
622200.0	5.2
623100.0	5.2
624000.0	5.1
624900.0	5.1
625800.0	5.1
626700.0	5.1
627600.0	5.2
628500.0	5.3
629400.0	5.4
630300.0	5.3
631200.0	5.3
632100.0	5.2
633000.0	5.2
633900.0	5.1
634800.0	5.1
635700.0	5.1
636600.0	5.1
637500.0	5.2
638400.0	5.3
639300.0	5.2
640200.0	5.1
641100.0	4.9
642000.0	4.8
642900.0	4.7
643980.0	4.9
644520.0	5.7
644880.0	5.5
645780.0	6.2
646680.0	6.7
647580.0	6.8
648480.0	6.3
649380.0	6.1
650280.0	6.4
651180.0	7.2
652080.0	7.7
652980.0	7.8
653880.0	7.6
654780.0	7.2
655680.0	6.8
656580.0	6.3
657480.0	5.8
658380.0	5.4
659280.0	5.1
660180.0	4.8
661080.0	4.6
661980.0	4.7
662880.0	4.8
663780.0	4.7
664680.0	4.7
665580.0	4.9
666480.0	4.9
667380.0	4.7
668280.0	4.7
669900.0	5.5
674760.0	5.8
675660.0	5.6
676560.0	5.9
677460.0	6.7
678360.0	7.5
679260.0	7.8
680160.0	6.8
681060.0	5.3
681960.0	4.5
682860.0	4.3
683760.0	4.3
684660.0	4.5
685560.0	4.8
686460.0	5.1
687360.0	5.3
688260.0	5.9
689160.0	6.2
690060.0	5.8
690960.0	5.8
691860.0	6.2
692760.0	6.5
693660.0	6.5
694560.0	6.3
695460.0	6.0
696360.0	5.6
697260.0	5.5
698160.0	5.6
699060.0	5.6
699960.0	5.4
700860.0	5.4
701760.0	5.4
702780.0	5.6
703440.0	5.7
703680.0	5.4
704580.0	5.4
705480.0	5.5
706380.0	5.4
707280.0	5.4
708180.0	5.5
709080.0	5.4
709980.0	5.3
710880.0	5.6
711780.0	6.4
712680.0	6.9
713580.0	7.0
714480.0	6.7
715440.0	6.4
715680.0	6.0
716340.0	6.1
717240.0	5.8
718140.0	5.7
719040.0	5.7
719940.0	6.2
720840.0	6.1
721740.0	5.7
722640.0	5.9
723540.0	6.5
724440.0	6.8
725340.0	6.2
726240.0	5.1
727140.0	5.0
728040.0	5.3
728940.0	5.4
729840.0	5.4
730740.0	5.6
731820.0	5.3
731880.0	5.9
732720.0	5.0
733620.0	4.7
734520.0	4.9
735420.0	5.1
736320.0	4.9
737220.0	4.9
738120.0	4.8
739020.0	4.9
739920.0	5.0
740820.0	5.0
741720.0	4.8
742620.0	4.7
743520.0	4.8
744420.0	5.0
745320.0	5.2
746220.0	5.2
747120.0	5.2
748020.0	5.1
748920.0	5.1
749820.0	5.1
750720.0	5.1
751620.0	5.2
752520.0	5.3
753420.0	5.2
754320.0	5.3
755220.0	5.4
756120.0	5.3
757020.0	5.1
757920.0	5.2
759000.0	5.7
759420.0	6.7
759900.0	5.8
760800.0	6.0
761700.0	6.1
762600.0	5.7
763500.0	5.7
764400.0	5.7
765300.0	5.6
766200.0	5.4
767100.0	5.3
768000.0	5.3
768900.0	5.3
769800.0	5.3
770700.0	5.4
771600.0	5.3
772500.0	5.5
773400.0	6.2
774300.0	6.9
775200.0	6.9
776100.0	6.6
777000.0	6.2
777900.0	6.1
778800.0	6.2
779700.0	6.8
780540.0	8.2
781440.0	8.7
781440.0	7.8
782340.0	6.4
783240.0	5.4
784140.0	4.8
785040.0	4.3
785940.0	4.3
786960.0	5.2
787200.0	5.3
787860.0	5.6
788760.0	5.6
789660.0	5.9
790560.0	6.4
791460.0	6.2
792360.0	5.7
793260.0	5.9
794160.0	6.4
795060.0	6.4
795960.0	5.8
796860.0	5.7
797760.0	5.9
798660.0	6.2
799560.0	7.2
800280.0	7.7
800460.0	7.2
801360.0	5.9
802380.0	4.6
803100.0	4.9
803280.0	5.2
804180.0	6.1
805080.0	6.4
805980.0	6.0
806880.0	5.6
807780.0	5.8
808680.0	6.0
809580.0	5.6
810480.0	5.4
811380.0	5.2
812280.0	5.3
813180.0	6.0
814080.0	6.5
814980.0	6.9
815880.0	6.8
816780.0	6.0
817680.0	5.4
818580.0	5.2
819480.0	5.4
820380.0	5.4
820920.0	5.4
821280.0	5.3
822180.0	5.1
823080.0	5.0
823980.0	5.4
824880.0	5.7
825900.0	5.9
825900.0	5.4
826800.0	5.5
827700.0	5.8
828600.0	6.1
829500.0	5.9
830400.0	5.9
831300.0	6.9
832200.0	7.7
833100.0	7.4
834000.0	7.1
834900.0	6.7
835800.0	6.2
836700.0	5.8
837660.0	5.3
837840.0	5.2
838560.0	4.9
839460.0	4.7
840360.0	4.6
841260.0	4.6
842160.0	4.7
843060.0	4.8
843960.0	5.1
844860.0	4.9
845760.0	4.6
846660.0	4.6
847560.0	4.9
848460.0	5.1
849360.0	5.2
850260.0	5.2
851160.0	4.8
852060.0	4.8
852960.0	5.3
853860.0	5.6
854880.0	5.4
855360.0	5.4
855780.0	5.3
856680.0	5.2
857580.0	5.1
858480.0	5.1
859380.0	5.2
860280.0	5.7
861180.0	5.9
862080.0	6.1
862980.0	6.8
863880.0	7.4
864780.0	7.1
865680.0	6.4
866580.0	6.3
867480.0	6.3
868440.0	5.7
868620.0	6.7
869340.0	4.4
870240.0	3.6
871140.0	3.3
872040.0	3.5
872940.0	3.8
873840.0	4.4
874740.0	5.2
875640.0	5.1
876540.0	4.8
877440.0	5.1
878340.0	5.4
879240.0	5.6
880200.0	5.4
880260.0	5.7
881100.0	5.1
882000.0	5.2
882900.0	5.5
883800.0	6.2
884700.0	6.8
885600.0	7.1
886500.0	6.7
887400.0	6.2
888300.0	6.2
889320.0	7.3
889500.0	7.1
890220.0	7.5
891120.0	7.4
892020.0	7.3
892920.0	7.3
893820.0	6.8
894720.0	5.6
895620.0	5.1
896520.0	5.7
897420.0	5.9
898320.0	5.8
899220.0	6.3
900120.0	6.9
901020.0	7.8
901920.0	8.9
902760.0	9.1
902940.0	10.3
903660.0	8.8
904560.0	9.1
905640.0	10.6
906000.0	12.6
906540.0	9.0
907440.0	7.3
908340.0	7.1
909240.0	7.7
910140.0	8.0
911040.0	7.8
911940.0	7.8
912840.0	7.7
913740.0	7.5
914640.0	7.4
915540.0	6.9
916440.0	6.3
917340.0	5.7
918240.0	5.4
919140.0	5.2
920040.0	5.3
920940.0	6.2
921840.0	7.3
922740.0	7.5
923640.0	6.7
924540.0	5.9
925440.0	5.4
926340.0	5.0
927240.0	4.7
928140.0	4.3
929040.0	4.1
930000.0	4.1
930360.0	3.8
930900.0	4.2
931800.0	4.3
932700.0	4.6
933600.0	5.5
934500.0	6.1
935400.0000000001	5.9
936300.0000000001	5.4
937200.0000000001	4.8
938100.0000000001	4.7
939000.0000000001	5.0
939960.0000000001	5.2
940080.0000000001	5.3
940860.0000000001	4.9
941760.0000000001	4.8
942660.0000000001	4.7
943560.0000000001	4.6
944460.0000000001	4.6
945360.0000000001	4.5
946260.0000000001	4.8
947160.0000000001	5.5
948060.0000000001	5.8
948960.0000000001	5.6
949920.0000000001	5.3
950640.0000000001	5.3
950640.0000000001	5.3
950820.0000000001	5.0
951720.0000000001	4.9
952620.0000000001	5.1
953520.0000000001	5.5
954420.0000000001	5.4
955320.0000000001	5.0
956220.0000000001	4.7
957120.0000000001	4.6
958020.0000000001	4.3
958920.0000000001	4.2
959820.0000000001	4.2
960840.0000000001	4.6
961260.0000000001	4.2
961740.0000000001	4.8
962640.0000000001	4.8
963540.0000000001	4.9
964440.0000000001	4.9
965340.0000000001	4.7
966240.0000000001	4.7
967140.0000000001	4.7
968040.0000000001	4.8
968940.0000000001	5.2
969840.0000000001	5.2
970740.0000000001	5.6
971700.0000000001	5.1
971700.0000000001	5.1
972600.0000000001	4.9
973500.0000000001	5.1
974400.0000000001	4.9
975300.0000000001	4.9
976200.0000000001	5.0
977100.0000000001	5.1
978000.0000000001	5.0
978900.0000000001	4.9
979800.0000000001	4.9
980700.0000000001	4.8
981600.0000000001	4.7
982500.0000000001	4.9
983400.0000000001	5.3
984300.0000000001	5.3
985200.0000000001	5.4
986100.0000000001	6.1
987000.0000000001	7.1
987900.0000000001	8.4
988800.0000000001	8.8
989700.0000000001	8.2
990780.0000000001	6.5
990840.0000000001	7.2
991680.0000000001	5.6
992580.0000000001	5.8
993480.0000000001	6.2
994380.0000000001	6.1
995280.0000000001	5.7
996180.0000000001	5.4
997080.0000000001	5.3
997980.0000000001	5.2
998880.0000000001	5.2
999780.0000000001	5.4
1000680.0000000001	5.4
1001580.0000000001	5.1
1002480.0000000001	4.6
1003380.0000000001	4.3
1004280.0000000001	4.3
1005180.0000000001	4.4
1006080.0000000001	4.2
1006980.0000000001	4.2
1007880.0000000001	4.2
1008780.0000000001	4.1
1009680.0000000001	3.9
1010580.0000000001	3.9
1011480.0000000001	4.1
1012380.0000000001	4.1
1013280.0000000001	4.1
1014180.0000000001	4.2
1015080.0000000001	4.2
1015980.0000000001	4.3
1016880.0000000001	4.3
1017840.0000000001	4.8
1018560.0000000001	5.2
1018740.0000000001	5.0
1019640.0000000001	5.0
1020540.0000000001	5.2
1021440.0000000001	5.1
1022340.0000000001	4.9
1023240.0000000001	4.9
1024140.0000000001	4.9
1025040.0000000001	5.1
1025940.0000000001	5.9
1026840.0000000001	6.5
1027740.0000000001	5.9
1028640.0000000001	5.7
1029540.0000000001	6.3
1030440.0000000001	6.4
1031340.0000000001	5.8
1032240.0000000001	5.2
1033200.0000000001	4.9
1033320.0000000001	5.0
1033380.0000000001	5.0
1034100.0000000001	4.7
1035000.0000000001	4.7
1035900.0000000001	4.9
1036800.0000000001	5.6
1037700.0000000001	6.4
1038660.0000000001	6.5
1038900.0000000001	6.4
1039560.0000000001	6.5
1040460.0000000001	5.8
1041360.0000000001	5.2
1042260.0000000001	5.1
1043160.0000000001	4.9
1044120.0000000001	5.1
1044540.0000000001	5.5
1045020.0000000001	5.7
1045920.0000000001	5.4
1046820.0000000001	5.2
1047720.0000000001	5.5
1048620.0	5.6
1049520.0	5.7
1050420.0	6.1
1051320.0	6.0
1052220.0	5.5
1053120.0	5.2
1054020.0	5.3
1054920.0	5.3
1055820.0	4.8
1056720.0	4.5
1057740.0	4.3
1057860.0	4.3
1058640.0	4.3
1059540.0	4.7
1060440.0	4.9
1061340.0	4.7
1062240.0	4.7
1063140.0	4.8
1064040.0	4.9
1064940.0	4.8
1065840.0	4.8
1066740.0	5.0
1067640.0	5.5
1068540.0	5.4
1069440.0	4.9
1070340.0	4.9
1071240.0	5.1
1072140.0	5.1
1073040.0	4.6
1073280.0	4.2
1073280.0	4.2
1073940.0	5.2
1074840.0	6.8
1075740.0	7.7
1076640.0	7.9
1077600.0	10.6
1077660.0	8.7
1078560.0	8.2
1079460.0	7.9
1080360.0	7.8
1081260.0	6.6
1082160.0	5.7
1083060.0	5.4
1083960.0	5.2
1084860.0	4.9
1085760.0	4.5
1086660.0	4.1
1087560.0	4.0
1088460.0	4.2
1089360.0	4.2
1090260.0	4.3
1091160.0	4.4
1092060.0	4.2
1092960.0	4.2
1093860.0	4.5
1094760.0	4.5
1095660.0	4.4
1096560.0	4.4
1097460.0	4.4
1098360.0	4.4
1099260.0	4.4
1100160.0	4.4
1101060.0	4.6
1101960.0	4.6
1102860.0	4.6
1103760.0	4.7
1104840.0	4.8
1104900.0	4.9
1105740.0	5.1
1106640.0	5.4
1107540.0	5.3
1108440.0	5.0
1109340.0	5.2
1110240.0	5.4
1111140.0	5.1
1112040.0	5.1
1112940.0	5.9
1113840.0	6.7
1114740.0	6.2
1115640.0	5.1
1116540.0	4.8
1117440.0	4.8
1118340.0	4.7
1119240.0	5.0
1120140.0	5.6
1121040.0	5.7
1121640.0	5.5
1121640.0	5.5
1121940.0	5.3
1122840.0	5.1
1123740.0	5.2
1124700.0	5.8
1125480.0	6.2
1125600.0	6.3
1126500.0	6.2
1127400.0	5.8
1128300.0	5.8
1129200.0	5.9
1130100.0	5.7
1131000.0	5.4
1131900.0	5.3
1132800.0	5.1
1133700.0	5.1
1134600.0	5.1
1135500.0	5.3
1136400.0	5.7
1137300.0	5.7
1138200.0	5.4
1139100.0	5.0
1140060.0	5.1
1140300.0	5.4
1140960.0	5.3
1141860.0	5.2
1142760.0	5.1
1143660.0	4.9
1144560.0	4.8
1145460.0	4.7
1146360.0	5.2
1147020.0	5.8
1147260.0	6.2
1148160.0	6.7
1149060.0	6.3
1150080.0	5.6
1150680.0	5.3
1150980.0	5.1
1151880.0	5.1
1152780.0	5.1
1153680.0	5.3
1154580.0	5.5
1155480.0	5.7
1156380.0	7.0
1157280.0	8.3
1158180.0	7.8
1159080.0	7.3
1159980.0	7.8
1160880.0	8.1
1161780.0	8.1
1162680.0	8.3
1163760.0	8.4
1164240.0	9.7
1164660.0	7.3
1165560.0	6.3
1166460.0	6.4
1167360.0	6.4
1168260.0	6.2
1169160.0	6.4
1170060.0	6.9
1170960.0	6.7
1171860.0	6.4
1172760.0	6.4
1173660.0	6.3
1174560.0	6.3
1175460.0	6.1
1176360.0	5.8
1177260.0	5.7
1178160.0	5.7
1179060.0	5.6
1179960.0	5.4
1180860.0	5.1
1181760.0	4.5
1182660.0	3.8
1183560.0	3.7
1184460.0	4.3
1185360.0	4.9
1186260.0	4.9
1187160.0	4.9
1188060.0	5.0
1188960.0	5.1
1189860.0	5.2
1190700.0	5.3
1191420.0	5.6
1191420.0	5.6
1191420.0	5.6
1191420.0	5.8
1191480.0	5.8
1191600.0	5.5
1192500.0	5.2
1193700.0	5.7
1193760.0	5.7
