# Supplementary material for: A parsimonious model of blood glucose homeostasis
Source: PLOS Digit Health. 2022 Jul 14;1(7):e0000072. doi: 10.1371/journal.pdig.0000072 (PMC9931355; doi:10.1371/journal.pdig.0000072)
Supplement: S1 Data — Blood glucose data of Klick Pilot Study measured using the Freestyle Libre Flash Glucose device. The data are presented in comma separated values (.csv) format for each healthy individual (N = 42). The filenames represent the unique identification of the individual to preserve anonymity. (ZIP) [file pdig.0000072.s010.zip › 0M0009TZ688.csv]

Elapsed Time	Glucose (mmol/L)
0.0	5.1
60.00000000000001	4.6
960.0000000000001	3.8
1860.0000000000002	3.2
2760.0	2.6
3660.0000000000005	2.2
3660.0000000000005	2.2
4560.0	2.2
5160.0	2.2
5520.0	2.2
5940.0	2.2
6420.0	2.2
7320.000000000001	2.2
8220.0	2.2
9120.0	2.2
10020.0	2.2
10920.0	2.2
14520.0	2.2
15540.000000000002	2.2
15780.000000000002	2.2
16440.0	2.2
17340.0	2.2
18240.0	2.2
19140.0	2.3
20040.0	3.1
20940.0	3.7
21840.0	3.7
22740.0	3.8
23640.0	4.2
24540.0	4.9
25440.0	6.1
26340.0	6.3
27240.0	4.9
28140.0	3.9
29220.000000000004	4.3
29220.000000000004	3.6
30120.000000000004	3.2
31020.000000000004	2.3
31920.000000000004	2.2
32820.0	2.3
33720.0	2.8
34620.0	3.3
35520.0	4.0
36420.0	4.1
37320.0	3.7
38220.0	3.6
39120.0	3.4
40020.0	3.2
40920.0	2.8
41820.0	2.7
42720.0	2.6
43620.0	2.4
44520.0	2.2
45420.0	2.3
46320.0	2.7
47220.0	2.9
48120.0	2.3
49020.0	2.2
49920.0	2.2
50820.0	2.2
51720.0	2.2
53640.0	2.2
53640.0	2.2
54540.0	2.2
55440.0	2.9
56340.0	2.8
57240.0	3.5
58140.0	4.6
59040.00000000001	3.9
59940.00000000001	3.7
60840.00000000001	3.8
61740.00000000001	3.3
62700.00000000001	3.1
63480.00000000001	3.0
63600.00000000001	2.9
64500.00000000001	2.8
65400.00000000001	3.1
66300.0	3.4
67200.0	3.2
68100.0	3.3
69000.0	3.2
69900.0	3.0
70800.0	2.9
71700.0	3.2
72600.0	3.4
73320.0	3.4
73500.0	3.4
74400.0	3.7
75300.0	4.7
76200.0	5.7
77100.0	5.8
78000.0	4.7
78900.0	3.6
79800.0	3.2
80820.0	4.0
81060.0	4.4
81720.0	4.3
82620.0	4.3
83520.0	4.4
84420.0	4.2
85320.0	3.9
86220.0	4.0
87120.0	4.5
88020.0	5.4
88920.0	5.9
89820.0	5.5
90720.0	5.1
91620.0	4.3
92520.0	3.4
93420.0	3.1
94320.0	2.9
95220.0	2.4
96180.0	3.3
96180.0	3.2
97080.0	4.4
97980.0	7.1
98880.0	8.4
99780.0	6.5
100680.0	4.2
101580.0	3.5
102480.0	4.3
103380.0	5.3
104280.0	6.1
105180.0	6.3
106080.0	6.2
106980.0	6.1
107880.0	5.8
108780.0	5.6
109680.0	5.6
110580.0	6.1
111480.0	6.3
112380.0	6.1
113400.0	6.0
114420.0	5.2
115320.0	4.3
116220.0	3.8
117120.00000000001	4.2
118020.00000000001	5.2
118920.00000000001	4.7
119820.00000000001	4.1
120720.00000000001	4.2
121620.00000000001	4.2
122520.00000000001	4.2
123420.00000000001	4.3
124320.00000000001	4.7
125220.00000000001	4.9
126120.00000000001	4.9
127020.00000000001	4.5
127920.00000000001	3.6
128820.00000000001	2.7
129720.00000000001	2.2
130620.00000000001	2.7
131520.0	4.4
132420.0	4.8
133320.0	4.8
134220.0	4.6
135120.0	4.2
136020.0	4.7
136920.0	5.1
137820.0	4.5
138720.0	4.2
139620.0	4.3
140520.0	4.3
141420.0	4.4
142440.0	4.7
142500.0	4.8
143400.0	5.2
144300.0	5.2
145200.0	4.7
146100.0	4.6
147000.0	4.7
147900.0	4.8
148800.0	4.9
149700.0	4.9
150600.0	4.8
151500.0	5.1
152400.0	5.8
153300.0	6.3
154200.0	6.3
155100.0	5.8
156000.0	5.3
156900.0	4.8
157800.0	4.6
158700.0	4.5
159600.0	4.4
160500.0	4.4
161400.0	4.4
162300.0	4.4
163200.0	4.3
164100.0	4.3
165000.0	4.5
165900.0	4.6
166860.0	4.6
167160.0	4.6
167760.0	4.6
168660.0	4.8
169560.0	6.1
170460.0	7.9
171420.0	8.6
171900.0	9.1
172320.0	7.7
173220.0	6.6
174120.0	7.5
175020.0	8.8
175920.0	8.2
176820.0	7.9
177720.0	7.9
178620.0	7.5
179520.0	7.0
180420.0	6.2
181320.0	5.8
182280.0	5.1
182340.0	5.0
183180.0	4.7
184080.0	4.9
184980.0	5.2
185880.0	5.1
186780.0	5.3
187680.0	5.9
188580.0	5.6
189480.0	4.9
190380.0	5.2
191280.0	5.6
192180.0	5.5
193080.0	5.3
193980.0	5.4
195600.0	5.7
197760.0	4.9
198660.0	4.5
199560.0	4.2
200460.0	4.3
201360.0	4.4
202260.0	4.3
203160.0	3.9
204060.0	3.8
204960.0	3.7
205860.0	3.3
206760.0	3.3
207660.0	4.0
208560.0	5.2
209460.0	5.7
210360.0	5.4
211260.0	5.3
212160.0	5.1
213060.0	4.8
213960.0	4.7
214860.0	4.7
215760.0	4.3
216660.0	3.9
217560.0	4.2
218460.0	4.3
219360.0	3.9
220260.0	3.6
221160.0	3.9
222060.0	4.4
222960.0	4.4
223860.0	4.4
224760.0	4.7
225840.0	5.5
226500.0	5.4
226740.0	6.0
227640.0	6.1
228540.0	5.6
229440.0	5.1
230340.0	4.7
231240.0	4.7
232140.0	4.9
233040.0	4.4
233940.00000000003	4.8
234840.00000000003	5.6
235740.00000000003	5.3
236640.00000000003	5.1
237540.00000000003	5.5
238440.00000000003	5.9
239340.00000000003	5.9
240240.00000000003	5.6
241200.00000000003	5.2
241620.00000000003	5.1
242100.00000000003	5.2
243000.00000000003	5.3
243900.00000000003	4.9
244800.00000000003	4.7
245700.00000000003	4.9
246600.00000000003	5.3
247500.00000000003	6.1
248400.00000000003	6.9
249300.00000000003	7.2
250200.00000000003	6.7
251100.00000000003	5.7
251640.00000000003	5.2
252000.00000000003	5.2
252900.00000000003	4.8
253800.00000000003	4.8
254700.00000000003	6.0
255720.00000000003	6.9
255960.00000000003	7.6
256620.00000000003	5.9
257520.00000000003	5.9
258420.00000000003	6.6
259320.00000000003	6.3
260220.00000000003	5.9
261120.00000000003	5.8
262020.00000000003	5.6
262920.0	5.3
263820.0	5.7
264720.0	7.3
265620.0	7.3
266520.0	5.7
267420.0	5.8
267780.0	5.5
268680.0	6.7
