# Supplementary material for: A parsimonious model of blood glucose homeostasis
Source: PLOS Digit Health. 2022 Jul 14;1(7):e0000072. doi: 10.1371/journal.pdig.0000072 (PMC9931355; doi:10.1371/journal.pdig.0000072)
Supplement: S1 Data — Blood glucose data of Klick Pilot Study measured using the Freestyle Libre Flash Glucose device. The data are presented in comma separated values (.csv) format for each healthy individual (N = 42). The filenames represent the unique identification of the individual to preserve anonymity. (ZIP) [file pdig.0000072.s010.zip › 0M0009U0Z4R.csv]

Elapsed Time	Glucose (mmol/L)
0	5.8
900	6.5
49020	3.7
49920	3.7
50820	3.5
51720	3.7
52620	4.1
53520	4.2
54420	4
55320	3.7
56220	4
57120	4.3
58020	4.2
58920	4.1
59820	4.4
60720	4.2
61620	3.9
62520	4.6
63420	6
64320	6
65220	4.8
66120	4.3
67020	4.3
67920	4.3
68820	4.1
69720	3.5
70620	3.7
71520	3.8
72420	3.8
73320	3.9
74220	4.6
75120	5.3
76020	5.7
76980	6.6
76980	6.3
77880	5.8
78780	5.9
79680	6.1
80580	6.1
81480	6.1
82380	5.9
83280	5.7
84180	5.4
85080	5.2
85980	5.2
86880	5.4
87780	5.2
88680	5.1
89580	5.3
90480	5.6
91380	5.7
92280	6.8
93180	9
94080	10
95400	8.9
115980	5.2
116880	5.3
117780	5.1
118680	4.9
119580	5.2
120480	5
121380	4.9
122280	5.3
123180	5.2
124080	5.1
124980	5.2
125880	5.3
126780	5.1
127680	4.6
128580	4.4
129480	4.2
130380	3.8
131280	4.1
132180	4.2
133080	4.2
133980	4.4
134880	4.5
135780	4.6
136680	4.5
137580	4.3
138480	4.4
139380	4.4
140280	4.3
141180	3.9
142080	4.1
142980	4.5
143880	4.6
144600	4.8
144780	4.7
145680	4.7
146580	4.6
147480	4.7
148560	4.8
148560	4.8
149460	5.2
150360	6.2
151260	6.5
152160	5.4
153060	4.6
153960	4.7
154860	5
155760	4.8
156660	4.7
157560	4.7
158460	5
159360	5.1
160260	5.1
161160	5.1
162060	5.2
162960	5.6
163860	6.1
164760	7.1
165660	7.7
166560	7
167460	5.8
168360	5.2
169260	5.4
170160	5.8
171060	5.7
171960	5.1
172860	5.4
172860	6.3
173760	7.4
174660	7.2
175620	6.6
175620	6.4
176520	5.9
177420	5.9
178320	6.1
179220	5.9
180120	5.6
181020	5.4
181920	5.4
182820	5.4
183720	5.6
184620	5.7
185520	5.7
186420	5.6
187320	5.3
188220	5.7
189120	6.6
190020	7.2
190920	7.3
191820	6.3
193080	4.8
205560	5.1
206460	4.9
207360	5.1
208260	5.2
209160	5
210060	4.4
210960	4.1
211860	4.4
212760	4.7
213660	4.6
214560	4.4
215460	3.7
216360	3.3
217260	3.2
218160	3.9
219060	4.4
219960	4.3
220860	4.4
221760	4.4
222660	4.1
223560	4.2
224460	4.2
225360	4.2
226260	4.1
227160	3.6
228060	3.4
228960	4.2
229860	4.2
230760	3.9
231660	4.2
232560	4.6
233580	4.6
233880	4.7
234480	4.6
235380	5.5
236280	6
237180	5.1
238080	4.5
238980	5.4
239880	5.8
240780	5
241680	4.2
242580	4.3
243480	4.8
244380	4.8
245280	4.9
246240	5.3
246360	5.1
247140	5.3
248040	5.2
248940	5.3
249840	6
250740	6.8
251640	6.4
252540	5.5
253440	5.1
254340	5.1
255240	5.4
256140	5.4
257040	5.4
257940	5.6
258840	6.7
259740	7.7
260640	7.4
261540	6.4
262440	5.6
263340	5.8
264240	6.2
265140	6.1
266040	5.5
266940	5.2
267840	5.1
268740	5.1
270120	5.3
270180	5.3
321360	4.4
322260	4.7
323160	5.3
324060	5.2
324960	4.9
325860	5.1
326760	5.3
327660	5.4
328560	5.1
329460	5.2
330360	5.4
331260	5.4
332160	5.3
333060	5.2
333960	5.3
334860	5.4
335760	5.7
336660	7.4
337560	8.9
338460	8.2
339360	6.6
340260	6.2
341160	7.1
342060	7.2
342960	6.2
343860	5.2
344760	4.8
345660	5.2
346560	5.5
347460	5.6
348360	5.6
349860	5.5
373860	5
374760	5.1
375660	5.1
376560	4.9
377460	4.8
378360	4.7
379260	4.7
380160	4.7
381060	4.6
381960	4.7
382860	4.7
383760	4.8
384660	4.8
385560	4.3
386460	3.6
387360	3.1
388260	3.3
389160	4.8
390060	4.8
390960	4.6
391860	4.6
392760	4.4
393660	4.4
394560	4.3
395460	4.2
396360	4.4
397260	4.4
398160	4.2
399060	4.2
399960	4.4
400860	4.8
401880	4.8
402000	4.2
402780	5.7
403680	6.9
404580	5.6
405480	4.1
406380	4.1
407280	4.6
408180	4.9
409080	5.5
409980	5.6
410880	5.4
411780	5.4
412680	5.4
413580	5.3
414480	5.2
415380	5.2
416280	5.3
417180	5.3
418080	5.2
418140	5.2
418980	5.1
419880	6.2
420780	8.7
421680	9.8
422580	8.2
423480	7.1
424380	6.2
425280	5.4
426180	5.5
427080	5.6
427980	5.5
428340	5.4
428880	5.2
429780	5.1
430680	5.4
431640	6.8
432060	7.2
432540	7.7
433440	6.8
434340	5.3
435240	4.9
436140	5
437040	5.2
437940	5.2
438840	5.1
439740	4.9
440640	4.8
441540	4.9
442440	5.6
443340	6.3
444240	6.3
445440	6.7
460740	4.8
461640	4.9
462540	5.1
463440	4.9
464340	4.6
465240	3.8
466140	3.7
467040	4.4
467940	4.9
468840	4.7
469740	4.7
470640	4.8
471540	4.6
472440	4.8
473340	4.8
474240	4.6
475140	4.6
476040	4.1
476940	3.3
477840	3.3
478740	4.4
479640	4.4
480540	4.3
481440	4.5
482340	4.4
483240	4.3
484140	4.4
485040	4.7
485940	4.9
486840	4.8
487740	4.7
488760	5.1
488820	4.7
489660	5.3
490560	4.8
491460	4.4
492360	5.1
493260	6.7
494160	8.2
495060	7.8
495960	6.1
496860	5.1
497760	5.4
498660	5.4
499560	4.7
500460	4.6
501360	4.6
502260	4.7
503160	4.5
504060	3.9
504960	4
505860	4.8
506760	4.9
507660	5.1
508560	6.1
509460	6.4
510360	6.1
511260	5.6
512160	5.2
513060	5.2
513960	5.4
514860	5.6
515760	5.7
517320	5.7
586500	5.3
587400	6.7
588300	8.5
589200	7.8
590100	5.9
591000	4.8
591900	5
592800	5.6
593700	5.5
594600	4.8
595500	4.9
596400	5.8
597300	6.2
598200	5.9
599100	5.7
600000	6.2
600900	6.9
601800	7.5
602700	7.3
603600	6.1
604500	4.7
605400	4.3
606300	4.8
607200	4.8
608100	4.6
609000	4.9
609900	5.2
610800	5.7
611700	6.3
612600	6.2
613500	5.7
614820	4.7
631740	5.1
632640	5.1
633540	4.8
634440	4.4
635340	4.1
636240	4.5
637140	4.7
638040	4.5
638940	4.6
639840	4.5
640740	4.4
641640	4.6
642540	4.6
643440	4.3
644340	4.1
645240	4.3
646140	4.4
647040	4.6
647940	4.4
648840	4.1
649740	4.1
650640	4.4
651540	4.6
652440	4.6
653340	4.4
654240	4.3
655140	4.4
656040	4.6
656940	4.7
657840	4.5
658740	4.4
660060	4.6
672480	7.3
673380	7.2
674280	5.5
675180	4.8
676080	5
676980	5.1
677880	5.2
678780	5.2
679680	5
680580	5.2
681480	5.7
682380	6.1
683280	6.7
684180	7.3
685080	6.6
685980	5.4
686880	5.7
687780	6.3
688680	5.8
689580	5.2
690480	5.7
691380	7.5
692280	8.9
693180	8
694080	5.9
694980	5.1
695880	6
696780	6.4
697680	5.5
698580	5.2
699480	5.2
700380	5.1
721320	5.1
722220	5.1
723120	5.2
724020	5.1
724920	5.1
725820	5.2
726720	4.9
727620	4.8
728520	4.8
729420	4.7
730320	4.6
731220	4.7
732120	4.8
733020	4.9
733920	4.9
734820	5
735720	4.7
736620	4.6
737520	4.7
738420	4.7
739320	4.7
740220	4.8
741120	4.8
742020	4.4
742920	4.6
743820	4.7
744720	4.6
745620	4.7
746520	4.9
747420	4.8
748320	4.7
749280	5.8
753000	4.8
753900	4.6
754800	5.2
755700	5.8
756600	5.7
757500	5.5
758400	5.5
759300	5.6
760200	5.6
761100	5.5
762000	5.6
762900	5.6
763800	5.7
764700	5.9
765600	5.6
766500	5.3
767400	5.7
768300	6.9
769200	8.1
770100	7.4
771000	5.8
771900	5.8
772800	7.1
773700	7.7
774600	7.2
775500	6.3
776400	5.7
777300	5.6
778200	6.1
779100	6.4
780000	6.4
781380	5.7
806400	5
807300	5
808200	4.9
809100	4.9
810000	5
810900	4.9
811800	4.9
812700	4.8
813600	4.8
814500	4.9
815400	4.7
816300	4.8
817200	4.9
818100	4.5
819000	4.7
819900	4.9
820800	4.8
821700	4.6
822600	4.6
823500	4.7
824400	4.5
825300	4.5
826200	4.6
827100	4.4
828000	4.4
828900	4.7
829800	4.7
830700	4.7
831600	4.8
832500	4.6
833400	4.6
834780	5.1
856200	5.6
857100	5.4
858000	5.4
858900	5.5
859800	5.4
860700	5.4
861600	5.4
862500	5.3
863400	5.7
864300	6.4
865200	6.7
866100	6.1
867000	5.4
867900	5.4
868800	5.6
869700	5.9
870600	6.1
871500	6.3
872400	6.4
873300	5.7
874200	5.2
875100	5.5
876000	5.8
876900	5.8
877800	6.1
878700	6
879600	5.2
880500	4.8
881400	5.1
882300	5.7
883200	5.8
884460	5
980160	4.8
981060	5.1
981960	4.9
982860	4.6
983760	4.7
984660	4.8
985560	4.8
986460	4.9
987360	5
988260	4.8
989160	4.7
990060	4.7
990960	4.7
991860	4.7
992760	4.8
993660	4.8
994560	4.6
995460	4.6
996360	4.8
997260	4.7
998160	4.7
999060	4.7
999960	4.7
1000860	4.7
1001760	4.9
1002660	4.8
1003560	4.6
1004460	4.7
1005360	4.8
1006260	4.9
1007160	5
1008240	5.8
1008420	5.7
1009140	6.7
1010040	6.2
1010940	5.6
1011840	4.9
1012740	4.7
1013640	5.4
1014540	5.8
1015440	5.6
1016340	5.3
1017240	5.3
1018140	5.4
1019040	5.3
1019940	5.3
1020840	5.3
1021740	5.7
1022640	6.4
1023540	6.2
1024440	5.3
1025340	5.1
1026240	5.4
1027140	5.7
1028040	6.2
1028940	6.4
1029840	6
1030740	5.5
1031640	5.3
1032540	5.3
1033440	5.6
1034340	6.1
1035240	6.3
1036200	5.8
1036620	5.7
1037100	5.4
1038000	5.8
1038900	6.5
1039800	5.9
1040700	4.8
1041600	4.8
1042500	5.3
1043400	5.5
1044300	5.4
1045200	5.3
1046100	6
1047000	7.5
1047900	7.7
1048920	6.7
1070700	5
1071600	4.8
1072500	4.8
1073400	4.7
1074300	4.6
1075200	4.9
1076100	4.8
1077000	4.7
1077900	4.8
1078800	4.6
1079700	4.4
1080600	4.3
1081500	4.5
1082400	4.8
1083300	4.8
1084200	4.4
1085100	4.4
1086000	4.4
1086900	4.6
1087800	4.7
1088700	4.7
1089600	4.6
1090500	4.6
1091400	4.7
1092300	4.7
1093200	4.6
1094100	5.2
1095000	6.6
1095900	6.7
1096800	5.5
1097700	4.8
1098840	4.7
