# Supplementary material for: A parsimonious model of blood glucose homeostasis
Source: PLOS Digit Health. 2022 Jul 14;1(7):e0000072. doi: 10.1371/journal.pdig.0000072 (PMC9931355; doi:10.1371/journal.pdig.0000072)
Supplement: S1 Data — Blood glucose data of Klick Pilot Study measured using the Freestyle Libre Flash Glucose device. The data are presented in comma separated values (.csv) format for each healthy individual (N = 42). The filenames represent the unique identification of the individual to preserve anonymity. (ZIP) [file pdig.0000072.s010.zip › 0M0060ALZX0.csv]

Elapsed Time	Glucose (mmol/L)
0	5.2
900	5.4
1920	5.4
1980	5.4
2820	5.1
3720	4.8
4620	5.2
5520	6.4
6420	6.8
7320	6.2
8280	5.6
8880	5.1
9180	5.4
10080	4.7
10980	5.2
11880	6
12780	5.8
13680	5.4
14580	6.1
15480	6.8
16380	6.3
17340	5.5
17760	5.4
18240	5.8
19140	6
20040	6.1
20940	5.8
21240	6.2
21840	5.4
22740	5
23640	4.4
24540	4.2
25440	4.4
26400	4.9
27120	4.9
27300	5.3
28200	5.4
29100	5.4
30000	5.2
30900	5.1
31800	5.2
32700	5.4
33600	5.5
34500	5.1
35400	5.1
36360	6.4
36780	6.8
37260	6.5
38160	6.2
39060	6.1
39960	5.4
40020	5.4
40860	5.6
41760	5.4
42660	5.1
43560	5.3
44460	5.6
45000	5.4
45600	5.4
46140	5.6
46500	5.3
47400	5.1
48300	5.8
49200	6.4
50100	6.1
51000	5.9
51900	5.7
52800	5.2
53700	4.2
54600	3.7
55500	3.9
56400	4.6
57300	4.1
58200	3.5
59100	4
60000	4.4
60900	4.6
61800	4.5
62700	3.6
63600	3.4
64500	3.7
65400	4.3
66300	4.9
67200	4.7
68100	4.3
69000	4.4
69900	4.7
70800	4.8
71760	4.7
72120	4.6
72660	4.9
73560	5.2
74460	5.3
75360	5.3
76260	5.2
77160	5.4
78060	5.9
78960	5.7
79860	5.2
80760	5.1
81660	5
82560	5.2
83520	6.1
83940	6.4
84420	6.7
85320	6.6
86220	6.1
87120	5.7
88080	5.6
88080	5.7
88980	5.8
89880	5.8
90780	5.7
91680	5.3
92580	5.3
93480	5.5
94440	5.8
94500	6.7
95340	6.2
96240	6.7
97140	6.6
98040	5.9
98940	6.1
99720	6.5
99840	6.5
100740	6.3
101640	6.1
102540	6.2
103440	6.8
104340	7.1
105300	6.9
105960	6.7
106200	6.2
107100	5.4
108000	5.6
108900	6.3
109800	6.6
110700	5.9
111600	5.3
112500	5.3
113400	5.7
114300	5.8
114360	5.7
115260	5.8
116160	5.7
117060	5.7
118020	5.7
118500	5.6
118920	5.4
119820	5.3
120720	5.2
121620	5.1
122520	5.2
123420	5.7
124380	5.2
124380	5.4
125280	4.9
126180	4.7
127080	4.5
127980	5.2
128880	5.6
129780	5.4
129840	5.2
130740	5.3
131640	5.4
132540	5.2
133440	5.1
134340	5.2
135240	5.1
136140	5.1
137040	4.6
137940	4.4
138840	5.2
139740	5.8
140820	5.7
140880	6.6
141720	5.4
142620	5.6
143520	6
144420	6.1
145320	5.9
146220	5.9
147120	5.7
148020	5.4
148920	5.1
149820	4.8
150720	4.7
151620	4.4
152520	3.9
153420	3.8
154320	4
155220	4.1
156120	4
157020	4.1
157920	4.2
158820	4.2
159720	3.9
160620	3.6
161520	3.5
162420	3.4
163320	3.9
163800	4.4
164220	4.3
165120	4.3
166020	4.1
166920	3.8
167820	3.4
168720	3.2
169620	4.8
169740	4.7
170640	4.8
171540	5.2
172440	5.3
173340	4.9
174240	5
175140	5.2
175980	5
176340	5
176880	4.9
177900	5.6
178560	6.6
178800	6.8
179700	6.9
180600	6.1
181500	5.6
182400	6.1
183300	6.5
184200	6.4
185100	6.4
186060	5.8
186780	4.7
186960	5.3
187860	5.8
188760	6.4
189660	6.1
190560	5.1
191460	4.7
192360	5.4
193260	5.6
194160	5.2
195060	5.2
195960	5.6
196860	5.4
197760	5.3
198660	5.4
199620	5.4
200280	5.3
200520	5.6
201420	5.6
202320	5.4
203220	5.3
204120	5.2
204360	5.3
205020	5.4
205920	5.8
207000	5.7
207120	5.7
207900	6.1
208800	6.3
209700	5.7
210600	5.3
211500	5.8
212400	6.6
213300	6.2
214200	5.1
215100	4.8
216000	5.6
216900	6.3
217800	6.1
218700	5.7
219600	5.5
220500	5.5
221400	6
222300	6.5
223200	6.3
224100	6
225000	5
225300	4.3
225900	4.7
226800	4.8
227700	4.9
228600	5.3
229560	5.6
229740	4.7
230640	4
231540	4.1
232440	4.7
233340	4.9
234240	5.1
235140	4.8
236040	4.3
236940	4.5
237840	4.7
238740	4.7
239640	4.7
240540	4.7
241440	4.6
242340	4.6
243240	4.8
244140	4.8
245040	4.6
245940	4.3
246840	4.3
247740	4.5
248640	4.6
249540	4.7
250440	4.7
251340	4.8
252240	4.7
253140	4.7
254040	4.8
254940	4.7
255840	4.6
256740	4.5
257640	4.7
258300	5.1
258540	4.6
259440	4.7
260340	4.9
261240	4.9
262140	5
262200	4.8
263040	5.4
263940	5.7
264840	5.2
265740	4.7
266700	4.7
266760	5.1
267660	5.7
268560	5.9
269460	5.8
270360	5.9
271260	6.3
272220	6.6
272460	7
273120	5.9
274020	5.7
274920	6.3
275820	6.6
276720	6.1
277620	5.9
278520	5.9
279420	5.7
280320	5.6
281220	5.7
282120	5.8
283020	5.6
283920	5.3
284340	5.2
284820	5.4
285720	5.3
286800	5.1
287460	4.7
287700	4.9
288600	5.1
289500	4.9
290400	4.8
291300	4.7
292200	4.6
293100	5
294000	6
294900	6.9
295800	7.1
296700	6.9
297600	7.1
298500	7.2
299400	7.1
300300	7.1
301200	7.3
302100	7.4
303000	7.4
303900	7.1
304800	6.6
305040	6
305700	5.9
306600	4.9
307500	5.3
308400	6.6
309420	7.3
309480	6.1
310380	5.2
311280	5.3
312180	5.6
313080	5.7
313980	5.8
314880	5.7
315780	5.3
316680	5
317580	4.8
318480	5
319380	5.3
320280	5.4
321180	5.6
322080	5.3
322980	4.9
323880	4.6
324780	4.5
325680	4.4
326580	4.2
327480	4.3
328380	4.4
329280	4.2
330180	4.3
331080	4.6
331980	4.5
332880	4.5
333780	4.7
334680	4.9
335580	5
336480	5.2
337440	5.5
337620	5.4
338340	5.5
339240	5.3
340140	5.1
341100	5.6
341160	6.2
342060	6.6
342960	5.9
343860	5.5
344760	5.3
345660	5
346560	4.9
347460	5.1
348360	5
349260	5
350160	5
351060	4.9
351960	5.2
352860	6.1
353760	7.1
354660	6.9
355560	6.2
356460	5.8
357360	5.7
358320	6.1
358620	5.8
359220	5.9
360120	5.2
361020	5
361920	5.1
362820	5.1
363780	5.2
364020	5.2
364680	5.6
365580	6
366480	6.3
367380	6.4
368280	6.2
369180	6.1
370080	6.2
370980	6.3
371880	6.5
371880	6.6
372780	6.4
373680	6.4
374580	6.3
374580	6
375420	5.9
375480	5.5
376380	5.5
377280	5.8
377940	5.9
378180	5.8
379080	5.9
379980	4.8
380040	4.7
380940	4.7
381840	5.1
382140	5.1
382740	5
383760	5.5
384060	5.4
384660	6.1
385560	5.8
386460	5.4
387360	5.7
388260	6.3
389160	6.5
390060	6.1
390960	5.6
391860	5.7
392760	5.8
393660	5.8
394560	5.6
395460	5.7
396360	6
397260	6
398340	6
398700	6.1
398940	6.4
399240	5.6
400140	5.3
401040	5.4
401940	5.8
402840	5.8
403740	5.7
404640	5.7
405540	5.6
406440	5.2
407340	4.8
408240	5.2
409140	5.7
410040	5.9
410940	5.7
411840	5.4
412740	5.1
413640	4.6
414540	4.3
415440	4.4
416340	4.5
417240	4.5
418140	4.4
419040	4.4
419940	4.5
420840	4.4
421740	4.7
421860	3.8
422640	5.1
423660	5.4
424260	5.4
424560	5.9
425460	6.1
426360	5.4
427260	5.1
428160	5.4
429060	6.3
429960	6.6
430860	6.1
431760	5.6
432660	5.2
433560	5.1
434460	5.1
435360	5.1
436260	5.1
437160	4.9
438060	4.9
439020	5
439380	5.2
439920	4.9
440820	4.7
441720	4.8
442620	4.8
443520	5.1
444420	6.1
445320	6.6
446220	5.9
447120	5.8
448020	6.3
449040	7
449340	7.2
449940	6.8
450840	6.1
451740	6
452640	6.6
453540	6.7
454440	6.6
455340	6.6
456240	6.6
457140	6.3
458040	5.9
459060	5.5
459360	5.3
459960	5.4
460860	4.9
461760	4.5
462660	4.9
463560	5.2
464460	4.7
465360	4.9
466260	5.6
467160	5.7
468060	5.1
468960	4.6
469860	4.8
470760	5.1
471660	5.2
472560	5.1
473460	5
474360	5.3
475260	5.3
476160	4.9
477060	4.9
477960	4.7
478860	4.2
479220	3.9
479760	4.4
480660	4.6
481560	4.6
482700	5.3
482700	4.4
483600	3.9
484500	3.9
485400	4.8
486300	5.3
487200	4.3
488100	4
489000	4.9
489900	5.9
490800	6.4
491700	6.1
492600	5.2
493500	4.8
494400	4.7
495300	4.8
496200	5.2
497100	5.4
498000	5.8
498900	5.7
499800	4.9
500700	4.7
501600	5.3
502500	6
503400	5.8
504300	5.3
505200	5.2
506100	5.5
507000	5.4
507900	5.5
508800	5.6
509700	5.9
510360	6.3
510600	5.8
511680	5.8
512040	5.8
512580	5.7
513480	5.8
514380	5.9
515280	5.3
516180	4.8
517080	4.9
517980	4.8
518880	4.7
519780	5.2
520680	6
521580	6.1
522480	5.5
523380	5.3
524280	5.7
525180	6
526080	6.1
526980	6.2
527880	6.4
528780	6
529680	5.2
530580	5.1
531480	4.9
532380	4.8
533340	5.2
533820	5.3
534240	6.2
535140	7.1
536040	6.9
536940	6.2
537840	5.9
538740	6.1
539640	6.3
540540	6.5
541440	6.7
542340	6.7
543300	5.8
543360	5.7
544200	5.6
545100	5.9
546000	5.9
546900	5.9
547800	5.4
548700	4.9
549600	5.1
550500	5.2
551460	5.1
552180	5
552360	5.1
553260	5.6
554160	5.9
555060	5.4
555960	5.4
556020	5.4
556920	5.7
557820	6.1
558720	6.6
559620	6.4
560520	5.1
561420	4.7
562320	5.8
563220	6.1
564120	5.4
565020	5.7
565920	6.6
566820	6.4
567720	5.6
568620	5.2
569760	5.8
570360	7.2
570660	5.7
571560	4.5
572460	3.9
573360	4.4
574260	5.1
575160	5.4
576060	5.6
576960	5.6
577860	5.7
578760	5.7
579660	5.5
580560	5.3
581460	5.1
582360	5
583260	4.8
584160	4.6
585060	4.6
585960	4.8
586860	4.8
587760	4.5
588660	4.5
589560	4.4
590460	4.5
591360	4.7
592260	4.7
593160	4.7
594060	4.6
594960	4.6
595860	4.7
596820	5
597120	4.8
597720	5.2
598620	5.2
599520	5.2
600420	5.5
601320	5.5
602220	4.9
603120	4.8
604020	5.1
604920	5.6
605820	5.7
606720	5.2
607680	4.9
608220	5
608580	5.2
609480	5.6
610380	5.7
611280	5.2
612360	5.5
612840	5.2
613260	5.4
614160	5
615060	4.9
615960	4.6
616860	4.8
617760	4.7
618660	4.5
619560	5.2
620460	6.4
621360	6.8
622260	6.4
623160	6.7
624060	7.6
624960	7.7
625860	7.4
626760	6.8
627660	6
628560	6
629460	6.4
630360	6.2
630600	6.4
631260	5.9
632160	6.4
633060	7.2
633600	7.5
633960	6.9
634860	6.2
635760	5.7
636780	5.8
637320	5.6
637680	5.6
638580	4.9
639480	5.1
640380	5.4
641280	5.2
642180	5
643080	5.1
643980	5.6
644880	5.7
645780	5.3
646680	5.5
647580	6.4
648480	6.6
649440	4.7
649680	4.1
649680	4.1
650340	4.8
651240	6.6
652140	7.5
653040	7.3
653940	6.8
654840	6.3
655740	6.1
656820	6.1
656820	6
657720	5.8
658620	5.3
659520	5.2
660420	5.4
661320	5.7
662220	5.9
663120	6.1
664020	6.1
664920	6
665820	5.9
666720	6
667620	6
668520	5.8
669420	5.3
670320	4.7
671220	4.2
672120	4.2
673020	4.4
673920	4.6
674820	4.6
675720	4.7
676620	4.8
677520	4.8
678420	4.8
679320	4.8
680220	4.8
681120	4.8
682020	5.1
682920	5.4
683340	4.9
683820	5.3
684720	5.2
685620	5.2
686700	5.4
686940	5.5
687600	5.4
688500	5.4
689400	5.4
690300	5.2
691200	5.1
692100	5.1
693000	5.2
693900	5.6
694800	5.8
695700	5.5
696600	5.1
697500	5.1
698400	5.2
699300	5.4
700200	5.5
701100	5.1
702000	4.9
702900	5.1
703800	5.2
704700	5.7
705600	6.1
706500	6.2
707400	6.2
708300	6
709260	5.8
709320	5.8
710160	6
711060	6.1
711960	6.3
712860	6.2
713760	5.7
714660	5.6
715560	5.9
716460	6.1
717360	6.1
718440	6.1
718980	5.7
719340	5.9
720240	5.4
721140	4.9
722040	5.1
722940	5.6
723840	5.3
724740	4.5
725640	4.7
726540	5.4
727440	5.7
728340	5.6
729240	5.1
730140	4.9
731040	4.9
731940	5.2
732840	5.3
733740	5.3
734640	5.2
735540	4.9
736440	5
737340	5.9
738240	6.4
739140	6.3
740040	6.2
740940	6
742500	5.4
742980	5.2
743880	5.4
744780	5.7
745680	5.6
746580	5.2
747480	5
748380	4.7
749280	4.8
750180	5.6
751080	6.2
751980	6.1
752880	5.4
753780	4.8
754680	5
755580	5.4
756480	5.4
757380	5.1
758280	5
759180	4.9
760080	4.8
760980	4.6
761880	4.4
762780	4.4
763680	4.7
764580	5
765480	4.9
766380	4.4
767280	3.9
768180	4.2
769080	4.8
769980	4.8
770940	4.6
771000	4.8
771840	4.6
772740	4.5
773640	4.4
774540	4.4
775440	4.5
776340	4.6
777240	4.7
778140	4.9
779040	4.8
779940	4.8
781020	5.2
781080	4.9
781920	6.3
782820	6.2
783720	5.1
784620	5.4
785520	5.8
786420	5.5
787320	5.3
788220	5.1
789120	5.2
790020	6
790920	6.6
791820	5.7
792720	4.9
793620	5.4
794520	6.3
795420	6.2
796320	5.6
797220	5.4
798120	5.4
799020	5.1
799920	5.1
800880	5.3
801300	5.6
801780	5.7
802680	5.7
803580	5.2
804480	5.4
805380	5.8
806280	5.4
807180	5.1
808080	5.1
808980	4.8
809880	4.8
810780	5.2
811680	5.4
812580	5.6
812760	5.7
813480	5.4
814020	5
814380	5.4
815280	5.4
816300	5.3
816420	5.3
817200	5.5
818100	5.4
819000	5.3
819900	5.4
820800	5.3
821700	5.1
822600	5.2
823500	5.4
824460	5.3
825120	5.3
825360	5.1
826260	5.1
827160	5
828060	4.8
828960	4.8
829860	5.7
830760	6.8
831660	7.2
832560	7.1
833460	6.6
834360	5.9
835260	5.8
836160	5.9
837060	6.1
838800	6.2
840900	5.2
841800	5.5
842700	5.2
843600	5
844500	5
845400	4.9
846300	4.7
847200	4.6
848100	4.7
849000	4.7
849900	4.6
850800	4.5
851700	4.4
852600	4.5
853500	4.6
854400	4.5
855300	4.4
856200	4.4
857100	4.6
858000	4.5
858900	4.4
859800	4.4
860700	4.4
861600	4.4
862500	4.3
863400	4.1
864300	4
865200	4.1
866100	4.1
867000	4.2
867900	4.3
868860	4.6
869100	3.9
869760	4.7
870660	4.8
871560	4.8
872460	5.8
872640	5.6
873360	7.9
874260	8.1
875160	6.3
876060	5.5
876960	5.4
877860	5.8
878760	6.6
879660	6.4
880680	5.2
880980	5.2
881580	5.8
882480	6.5
883380	5.8
884280	5.5
885180	5.8
886080	5.8
886980	5.8
887880	6.3
888780	6.8
889680	6.6
890580	6.1
891480	5.5
892380	5.6
893340	5.5
893820	5.5
894240	6.2
895140	6.5
896040	5.8
896940	5.8
897840	6.6
898740	6.7
899640	5.2
900540	4.3
901440	5.2
902340	6.8
903240	6.2
903420	5.9
904320	5.6
905220	5.7
906120	5.7
907020	5.7
907920	5.3
908820	4.7
909720	4.6
910620	4.7
911520	4.8
912420	4.7
913320	4.9
914220	5.6
915120	5.8
916200	5.4
916380	6
917100	5
918000	4.4
918900	4.3
919800	4.6
920700	4.8
921600	4.9
922500	4.9
923400	5.1
924300	5.2
925200	5.1
926100	5
927000	4.9
927900	4.7
928800	4.8
929700	4.7
930600	4.7
931500	4.9
932400	4.6
933300	4.4
934200	4.5
935100	4.4
936000	4.6
936900	4.6
937800	4.5
938700	4.4
939600	4.3
940500	4.6
941400	4.7
942480	4.9
942720	4.4
943380	4.9
944280	5.1
945180	5
946080	4.9
946980	5.4
947880	5.7
948780	5.3
949680	4.9
950580	4.9
951480	5.7
952380	6.3
953280	5.8
954180	5.4
955080	5.6
955980	5.5
956880	5.3
957780	5.3
958680	5.5
959580	5.6
960480	6.2
961380	7.2
962280	7.1
963180	6.8
964080	6.9
964980	6.9
965880	6.7
966780	6.3
967680	6.3
968280	6.2
968580	6.7
969600	5.8
970260	5.2
970500	5.2
971400	5.4
972300	5.3
973200	5.1
974100	5.3
975000	5.4
975900	5.7
976800	6.6
977700	7.6
978600	7.5
979500	6.5
980400	4.7
981300	4.1
982200	4.4
983100	4.7
984000	4.9
984960	4.8
985620	5
985860	5
986760	5.4
987660	6.2
988560	6.8
989460	6.7
990360	6.9
990900	7.2
991260	6.9
992160	6.8
993060	7
993960	7.3
994860	6.8
994920	6.2
995820	5.2
996720	5.2
997620	5.4
998520	5.5
999420	5.7
1000320	5.6
1001220	5.2
1002120	5.1
1003260	5.2
1003320	6.1
1004160	5.2
1005060	5.3
1005960	5.5
1006860	5.3
1007760	5.1
1008660	4.9
1009560	4.8
1010460	5
1011360	5.2
1012260	5.1
1013160	4.7
1014060	4.4
1014960	4.7
1015860	5.1
1016760	4.9
1017660	4.8
1018560	4.7
1019460	4.6
1020360	4.7
1021260	4.9
1022160	4.9
1023060	4.7
1023960	4.6
1024860	4.6
1025760	4.6
1026660	4.6
1027560	4.6
1028460	5
1029120	4.4
1029360	5.2
1030260	5.2
1031160	5.1
1032240	5.1
1032480	5.3
1033140	5.3
1034040	5.5
1034940	5.3
1035840	5.1
1036740	5.2
1037640	6
1038540	6.7
1039440	6.4
1040340	5.4
1041240	5.1
1042140	5.3
1043040	5.4
1043940	5.4
1044840	5.2
1045740	4.8
1046640	5
1047540	5.7
1048440	5.8
1049340	5.4
1050240	5.6
1050240	6
1051140	6.8
1052040	7.1
1052940	6.8
1053840	6.6
1054740	6.3
1055640	5.9
1056540	6.2
1057440	6.9
1058340	6.6
1059240	6.2
1060260	6.1
1060680	5.9
1061160	5.9
1062060	5.6
1062960	5.4
1063920	5.5
1064580	5.6
1064820	5.4
1065720	4.9
1066620	4.8
1067520	5.2
1068420	5.6
1069320	5
1070220	4.6
1071120	5.1
1072020	5.3
1072920	5.2
1073820	5.1
1074720	4.9
1075620	4.8
1076520	4.9
1077420	5.6
1078320	6.4
1079220	6.7
1080120	6.8
1081140	6.3
1081620	6.3
1082040	5.4
1082940	5.1
1083840	5.4
1084740	5.3
1085640	5.1
1086540	5.3
1087440	5.5
1088460	5.3
1089120	5.2
1089360	4.8
1090260	4.8
1091160	4.9
1092060	4.9
1092960	4.9
1093860	4.9
1094760	5
1095660	4.9
1096560	4.9
1097460	4.9
1098360	4.7
1099260	4.7
1100160	4.9
1101060	4.8
1101960	4.7
1102860	4.6
1103760	4.4
1104660	4.3
1105560	4.4
1106460	4.6
1107360	4.6
1108260	4.5
1109160	4.3
1110060	4.3
1110960	4.3
1111860	4.4
1112760	4.3
1113660	4.2
1114620	4.7
1115340	4.6
1115520	4.9
1116420	4.7
1117320	4.8
1118220	5.4
1119120	5.6
1120020	4.8
1120920	4.7
1121820	4.9
1122840	4.9
1123560	4.8
1123740	5.1
1124640	5.5
1125540	5.4
1126440	5.1
1127340	4.9
1128240	5.3
1129140	5.7
1130040	5.7
1130940	5.5
1131840	5.3
1132740	5.3
1133640	5.7
1134600	6.3
1135320	6.1
1135500	6
1136400	4.9
1137300	5
1138200	6.2
1139100	6.8
1140000	6.8
1140900	6.6
1141800	6.2
1142400	6.3
1142700	6.3
1143600	6.4
1144500	6.3
1145520	5.8
1146240	5.8
1146420	6
1147320	6.1
1148220	5.9
1149120	6.2
1150020	6.1
1150920	5.5
1151820	6
1152720	6.2
1153620	5.1
1154520	5
1155420	5.6
1156320	5.7
1157340	5.8
1157580	5.5
1158240	5.4
1159140	5.1
1160040	5.4
1160940	5.4
1161840	5.1
1162740	5.3
1163640	5.8
1164540	5.9
1165440	5.9
1166340	5.6
1167240	5.1
1168140	5.2
1169040	5.8
1169880	5.9
1170060	6.2
1171020	5.1
1171020	5.4
1171920	4.6
1172820	4.4
1173720	4.8
1174620	5.1
1175520	5.2
1176420	5.2
1177320	4.9
1178220	4.7
1179120	4.8
1180020	4.7
1180920	4.8
1181820	5
1182720	4.8
1183620	4.7
1184520	4.8
1185420	4.7
1186320	4.6
1187220	4.6
1188120	4.7
1189020	4.7
1189920	4.7
1190820	4.5
1191720	4.4
1192620	4.6
1193520	4.6
1194420	4.4
1195320	4.5
1196280	4.8
1196640	3.9
1197180	4.9
1198080	5.1
1198980	5
1199880	5.1
1200780	5.2
1201680	4.9
1201920	4.8
1202580	4.8
1203480	5.3
1204380	6.8
1205280	8.1
