# Supplementary material for: A parsimonious model of blood glucose homeostasis
Source: PLOS Digit Health. 2022 Jul 14;1(7):e0000072. doi: 10.1371/journal.pdig.0000072 (PMC9931355; doi:10.1371/journal.pdig.0000072)
Supplement: S1 Data — Blood glucose data of Klick Pilot Study measured using the Freestyle Libre Flash Glucose device. The data are presented in comma separated values (.csv) format for each healthy individual (N = 42). The filenames represent the unique identification of the individual to preserve anonymity. (ZIP) [file pdig.0000072.s010.zip › 0M0060PTJHM.csv]

Elapsed Time	Glucose (mmol/L)
0	5.4
960	5.7
1320	5.7
1860	6.3
2760	6.7
3660	6.8
4560	6.8
5460	6.3
5520	6.2
6420	6.1
7320	6.1
8220	6.1
9120	5.9
9420
9420	5.9
10020	5.4
10920	4.8
11820	4.4
12120	4.4
12720	4.6
13680	4.8
14400
14400	4.7
14580	4.6
15480	4.6
16380	4.6
17280	4.7
18180	4.6
19080	4.8
19620	5.3
19980	5.2
20880	5.1
21780	5.1
22680	5.3
23640	5.7
24420	5.4
24540	6
25440	6.7
26340	6.7
27240	6.4
28140	6.2
29040	5.8
29940	6.1
29940	6.3
30840	6.6
31740	6.9
32640	7.4
33600	7.7
33960
33960	7.4
34500	7.7
35400	7.6
36300	7.6
36360	7.5
37200	7.7
38100	8
39000	8.3
39900	8.1
40860	7.2
41040	7.3
41760	6.4
42660	6.2
43560	6.4
44460	6.9
45360	7
46260	6.8
47160	6.6
48060	6.2
48960	6.2
49860	6.3
50760	6.3
51780	6.3
51960	6.1
52680	6.2
53580	6.2
54480	6.2
55380	6.1
56280	6.1
57180	5.9
58080	5.8
58980	5.8
59880	5.5
60780	5.5
61680	5.5
62580	5.4
63480	5.4
64380	5.5
65280	5.3
66180	5.1
67080	5.3
67980	5.8
68880	5.7
69780	5.8
70680	6.1
71640	6.1
72000	6.3
72540	6.3
73440	6.4
74340	6.4
75240	6.6
76140	6.9
77040	6.9
77940	6.4
78840	6.4
79740	6.4
80700	6.5
81060	6.6
81600	6.5
82500	6.5
83400	6.5
84300	6.5
85080	6.6
85200	6.4
86100	6.3
87000	6.4
87120	6.4
87900	6.4
88800	6.4
89760	6.4
90480	6.4
90660	6.3
91560	6.7
92460	7.7
93360	9.2
93720	9.2
94260	9.3
95160	9.2
96060	9.3
96960	8.5
97200	8.7
97860	6.9
98760	6
99660	6.4
100560	6.9
101580	7
102180	6.6
102480	6.3
103380	5.9
104280	6
105180	6.1
106080	6.2
106980	6.2
107880	5.9
108780	5.9
109320	6.3
109680	6.1
110580	6.2
111480	6.9
111960
111960	7.2
112380	7.7
113280	7.7
114180	7.4
115080	7.3
115980	7.3
116880	7.4
117540	7.9
117780	7.4
118680	7.2
119580	7.3
119700	7.3
120600	7.3
121500	6.9
122400	7
123300	7.2
124200	6.9
125100	6.7
126000	6.7
126900	6.8
127800	7
128700	7
129600	7.2
129600	6.7
130620	6.6
130920	6.7
131520	6.5
132420	6.3
133320	5.9
134220	5.4
135120	5.4
136020	5.4
136920	5.1
137820	5.1
138720	5
139620	5
140520	5.1
141420	5
142320	4.7
143220	4.6
144120	4.7
145020	4.7
145920	4.4
146820	3.9
147720	4.2
148620	5.1
149520	5.3
150420	5.4
151320	5.7
152340	5.9
152460	6.5
153240	5.7
154140	5.5
155040	5.6
155940	5.9
156840	5.8
157740	5.4
158640	5.2
159540	5.1
160440	4.9
161340	4.9
162240	5
163140	5.1
164040	4.9
164940	4.9
165840	4.9
166740	5.1
167640	5.4
168540	5.6
169440	5.7
169620	5.4
170340	5.7
171300	5.7
171840	5.8
171900	5.8
171900
172200	5.9
173040	7.7
173700	8.6
173940	9.6
174840	9.7
175500	9.1
175740	8.4
176700	6.6
177360	6.1
177600	5.7
178500	5.4
179400	5.6
180240	5.9
180300	5.9
181200	6.2
182160	6.1
182760	6.1
183060	6.1
183900	6.1
184380	6.2
184800	6.1
185700	6.1
186720	6.2
187080	6.1
187620	6.6
188520	7
189420	6.8
190260	6.2
190860	6
191160	6.2
192120	6.4
192540	6.6
193020	6.3
193920	6.2
194820	5.9
195720	5.7
196620	5.7
197520	5.7
198420	5.7
198780	6.2
199320	5.6
200220	5.6
200520	5.6
201120	5.5
202020	5.6
202380	5.6
202920	5.5
203880	5.7
204300	5.7
204300
204780	6.4
205500
205500	6.9
205680	6.8
206040	6.7
206580	6.4
207480	6
207720	6.1
208380	5.7
208500	5.5
209280	5.7
210180	5.9
211080	6.5
211140	6.4
211920	6.2
212160	6.3
212400	6.5
212760	6.2
213060	6.1
213960	5.8
214860	5.8
215760	5.8
216660	5.8
217560	6.1
218460	6.1
219360	5.9
220260	5.9
220260	5.3
221160	5.5
221160	5.9
222060	5.8
222060	5.6
222960	5.4
222960	5.4
223860	5.6
224760	5.8
225660	5.6
226560	5.5
227460	5.7
228420	5.6
228960	5.4
229020	5.5
229320	5.3
230220	5.3
231120	5.3
232020	5.4
232920	5.4
233820	5.3
234720	5.4
235620	5.5
236520	5.5
237420	5.6
238320	5.4
239220	5.3
240120	5.2
241020	5.1
241980	4.9
242580	4.8
242880	5
243780	5.2
244680	5.2
245580	5.3
246480	5.3
247380	5.4
248280	5.7
248880	5.6
249180	5.7
250080	5.8
250380	5.7
250980	6.3
251880	8.4
252180	8.9
252780	9.8
253740	9.7
253980	9.5
254640	9.1
255540	8.1
256440	6.9
257340	6
257580	5.9
258240	5.7
259140	5.6
260040	5.6
260940	5.7
261180	5.7
261180	5.7
261240	5.8
261840	5.7
262740	5.7
263640	5.7
264540	5.7
265440	5.8
266280	6.1
266340	6.4
267240	6.8
268140	7
269100	7.1
269160	7.5
270000	6.8
270900	6.8
271320	6.9
271800	7.2
272700	7.1
273600	6.8
274500	6.6
275400	6.7
276360	7
276600	7.7
277260	7
278160	6.9
279060	6.9
279960	6.9
280860	6.7
281820	6.4
282120	6.1
282720	6.2
283620	6.2
284520	6.3
285420	6.4
286320	6.6
287220	6.7
288120	6.7
289020	6.7
289920	6.8
290820	6.9
291720	6.7
292620	6.4
293520	6.2
294420	6.1
295320	6.1
296340	6.4
296940	6.2
297240	6.8
298140	6.7
299040	6.4
299940	6.1
300840	5.9
301740	6.2
302640	6.3
303540	6.7
304440	7.3
305340	7.3
306240	7.1
307140	6.6
307260	6.4
308160	6
309060	5.8
309960	5.6
310860	5.6
311760	5.6
312660	5.6
313560	5.7
314460	5.8
315360	5.8
316260	5.6
317160	5.4
318060	5.7
318960	5.7
319860	5.6
320760	5.6
321660	5.5
322560	5.2
323460	5.2
324360	5.2
325260	5.2
326160	5.2
327060	5.1
327960	4.9
328860	4.8
329760	4.9
330720	5.4
331500	5.7
331620	5.7
332520	5.9
333420	6.2
334320	6.4
335220	6.5
336120	6.3
337020	6.2
337920	6.2
338640	6.2
338820	6.2
339720	6.2
340620	6.2
341520	6.2
342420	6.2
343380	6.1
343920	5.8
344280	5.9
345180	5.7
346080	5.9
346080	6
346980	6.2
347880	5.9
348780	5.8
349440	5.8
349680	6
350580	6.2
351480	6.2
352380	6.2
353040
353040	6.3
353280	6.2
354240	6.2
354660	6.3
355140	6.3
356040	6.3
356940	6.2
357840	6.3
358140	6.3
358740	6.2
359640	6.2
360540	6.1
361440	6
362340	5.8
363240	5.9
363360	5.9
364260	5.8
365160	5.8
366060	5.9
366960	5.9
367860	5.9
368760	5.9
369660	5.8
370560	6.3
370740	6.1
371460	6.4
372360	6.7
373260	6.8
374160	6.6
375060	6.4
375960	6.6
376860	6.8
377760	7.3
378660	7.7
378720	7.3
380160	6.6
381240
381420	7.3
382320	7.2
383220	7.1
383220	6.8
384120	6.7
384120	7
385020	6.6
385860	5.9
386220	5.5
386880	5.9
390600	5.6
391500	5.4
392400	5.5
393300	5.4
394200	5.4
395100	5.4
396000	5.2
396900	5.1
397800	5.1
398700	5.1
399600	5
400500	4.8
401400	4.7
402300	4.7
403200	4.6
404100	4.6
405000	4.6
405900	4.7
406800	4.7
407700	4.7
408600	4.6
409500	4.6
410400	4.8
411300	4.8
412200	4.9
413100	4.8
414000	4.7
414900	4.7
415800	4.9
416700	5.1
417600	5.3
418620	5.5
418800	5.4
419520	5.6
420420	5.7
421320	5.4
422220	5.4
423120	5.5
424020	5.5
424920	5.6
425820	5.6
426720	5.4
427620	5.4
428520	5.8
429420	6.6
430320	7
431220	7
432240	6.8
432960	6.6
433140	6.4
434040	6.1
434940	5.9
435840	5.9
436740	5.9
437640	5.8
438540	5.9
439440	6.1
440340	6.3
441240	6.4
442140	6.3
443040	6.1
443940	6
444840	5.9
445740	6.1
446640	6.3
447540	6.6
448440	6.8
449340	6.8
450300	6.8
450720	6.6
451200	6.7
452100	6.6
453000	6.7
453900	7
454800	7.2
455700	7.8
456600	9.3
457500	11
458400	12.3
459300	12.3
460200	11.3
461100	9.9
462000	8.9
462900	8.4
463860	8.1
463920	8.3
464760	7.1
465660	6.4
466560	6.8
467460	7.2
468360	7.3
469260	7.2
470160	6.9
470580	7
471060	6.9
471960	6.9
472860	6.8
473760	6.8
474720	6.8
475320	6.9
475620	6.8
476520	6.6
477420	6.4
478320	6.3
479220	6.1
480120	5.9
481020	6
481920	6.1
482820	6.1
483720	5.9
484620	5.8
485520	5.8
486240	5.7
486420	5.7
487320	5.4
488220	5.2
489120	5.2
490020	5.2
490920	5.1
491820	5.1
492840	5.2
493140	5.2
493740	5.2
494640	5.1
495540	5.2
496440	5.3
497340	5.2
498240	5.2
499140	5.2
500040	5.1
500940	5.1
501840	4.8
502740	4.8
503640	5.2
504540	5.2
505620	5.6
505620	5.6
506520	5.7
507420	6.4
508320	7.9
509220	8.1
510120	6.4
511020	5.8
511920	6.3
512820	6.3
513720	6.3
514620	6.4
515520	6.2
516420	6.3
517320	6.4
518220	6.4
519120	6.4
520020	6.7
520920	7
521820	6.6
522720	5.8
523620	5.5
524520	5.7
525420	5.8
526320	5.8
527220	5.7
528120	5.7
529020	5.9
529920	5.9
530820	6.2
531720	6.8
532800	7.6
533040	7.7
533700	7.6
534600	7.4
535500	7.2
536400	7.1
537300	7.3
538200	7.7
539100	7.9
540000	8.1
540900	7.9
541800	6.9
542700	5.8
543600	5.9
544500	6.4
545400	7.1
546300	7.4
547200	7.2
548100	7.3
549000	7.7
549900	7.6
550800	7.5
551700	7.7
552600	7.4
553500	6.4
554400	6.3
559020	7.3
559920	7.1
560820	7
561720	7.1
562620	7.2
563520	7.3
564420	7.1
565320	6.9
566220	6.9
567120	6.7
568020	6.6
568920	6.4
569820	6.5
570720	6.6
571620	6.4
572520	6.3
573420	6.2
574320	6
575220	5.9
576120	6.1
577020	6
577920	5.8
578820	5.9
579720	5.7
580620	5.7
581520	5.8
582420	5.8
583320	5.7
584220	5.6
585120	5.6
586020	5.6
586980	5.7
598920	6.2
599820	6.6
600720	7.1
601620	7.1
602520	6.4
603420	6.1
604320	6.3
605220	6.7
606120	7.2
607020	7.8
607920	7.6
608820	6.7
609720	6.4
610620	6.7
611520	7.3
612420	7.7
613320	7.6
614220	6.9
615120	6.4
616020	6.2
616920	6.6
617820	7.2
618720	7.3
619620	7.2
620520	7.3
621420	7.3
622320	7.1
623220	7.1
624120	7.2
625020	7.2
625920	7.2
626880	7.2
626880	7.1
627780	7
628680	6.7
629580	6.7
630480	7
631380	7.1
632280	6.9
633180	6.6
634080	6.3
634980	6.4
635880	6.6
636780	7.3
637680	8.2
638580	7.8
639480	6.9
640380	7.3
641340	8.1
641400	8.3
642240	8.1
643140	7.9
644040	8.2
644940	7.9
645840	6.2
646740	4.9
647700	5.4
648360	5.7
648600	6.1
649620	6.6
649620	5.9
650520	5.6
651420	5.4
652320	5.4
653220	5.4
654120	5.3
655020	5.3
655920	5.3
656820	5.2
657720	5.2
658620	5.3
659520	5.4
660420	5.4
661320	5.3
662220	5.2
663120	5.2
664020	5.3
664920	5.2
665820	5.1
666720	5.2
667620	5.3
668520	5.2
669420	5.2
670320	5.3
671220	5.4
672120	5.4
673020	5.3
673920	5.2
675000	5.4
675600	5.2
675900	5.6
676800	5.7
677700	5.7
678600	5.7
679500	6.4
680400	7.2
681300	6.6
682200	5.5
683100	5.7
684000	5.7
684900	5.7
685800	6.4
686700	6.6
687600	6.2
688500	6.1
689400	6.2
690300	6.4
691200	6.7
692100	7
693000	7.1
693900	6.7
694800	6.4
695700	6.5
696600	6.6
697500	6.4
698400	6.6
699300	6.7
700200	6.5
701100	6.2
702000	6.3
703080	7
704940	7.1
705840	6.8
706740	6.8
707640	6.9
708540	6.7
709440	6.6
710340	6.7
711240	6.5
712140	6.2
713040	6.4
713940	6.5
714840	6.3
715740	6.2
716640	6.1
717540	5.9
718440	5.8
719340	5.9
720240	6.2
721140	6.3
722040	6.1
722940	5.7
723840	5.8
724740	6.3
725640	6.7
726540	6.4
727440	6.1
728340	6.3
729240	6.5
730140	6.5
731040	6.5
731940	6.7
732840	6.9
732960	7.1
733740	6.5
735300	6.3
736620	5.8
737520	5.7
738420	5.4
739320	5.4
740220	5.5
741120	5.5
742020	5.4
742920	5.4
743820	5.4
744720	5.7
745620	5.9
746520	5.6
747420	5.5
748320	5.5
749220	5.4
750120	5.1
751020	4.8
751920	4.9
752820	5.1
753720	5.2
754620	5
755520	4.7
756420	5.1
757320	5.1
758220	5
759120	5.2
760020	5.2
760920	5.2
761820	5.2
762720	5.1
763620	5.1
765360	5.3
768360	5.7
769260	5.8
770160	5.8
771060	5.8
771960	5.8
772860	5.9
773760	7
774660	8
775560	7.2
776460	6.2
777360	5.9
778260	6.2
779160	6.6
780060	6.8
780960	6.7
781860	6.7
782760	6.8
783660	7.1
784560	7.2
785460	7.4
786360	7.6
787260	7.6
788160	7.5
789060	7.4
789960	7.5
790860	7.9
791760	7.9
792660	6.8
793560	6.3
794460	6.8
795360	7.2
796260	7.3
796860	7.7
797160	7.1
798060	6.7
798960	6.9
799860	7.2
800760	7.1
801660	7
802560	7.1
803460	6.8
804360	6.4
805080	6.3
805260	6.6
806160	6.9
807060	7.6
807960	7.9
809040	7.5
809220	8
809940	7.1
810840	7
811740	7.7
812640	8
813540	7.6
814440	7.4
815340	7.6
816240	7.4
817140	7.2
818040	6.9
818940	6.9
819840	7.5
820740	8.2
821640	8.6
822540	7.8
823440	6.9
824340	6.6
825240	6.8
826140	6.7
827040	6.2
827940	6.3
828840	6.7
829740	6.9
830640	6.8
831540	6.6
832440	6.4
833520	6.3
833640	6.4
834420	6.1
835320	5.9
836220	5.8
837120	5.7
838020	5.8
838920	5.6
839820	5.4
840720	5.4
841620	5.3
842520	5.2
843420	5.1
844320	4.9
845220	4.7
846120	4.9
847020	4.9
847920	4.9
848820	4.9
849720	5
850620	4.9
851520	4.7
852420	4.6
853320	4.9
854220	5.1
855120	5.1
856140	5.3
856440	5.4
857040	5.5
857940	5.7
858840	5.7
859740	5.8
860640	6.3
861540	5.9
862440	5.3
863340	5.2
864240	5.4
865140	5.4
866040	5.4
866940	5.6
867840	5.8
868740	6.3
869640	6.7
870540	6.7
871440	6.6
872340	6.7
873360	6.8
873540	7.2
874260	6.2
875160	5.6
876060	5.6
876960	6.3
877860	6.6
878760	6.3
879660	5.9
880560	6.1
881460	6.6
882360	6.5
883260	6.1
884160	6.2
885060	6.4
885960	6.4
886860	6.3
887760	6.5
888660	6.4
889560	6.4
890460	6.6
891360	6.3
892260	5.9
893160	5.8
894060	6.1
894960	6.7
895860	6.9
896820	6.2
897420	5.7
897720	5.7
898620	5.6
899520	5.6
900420	5.6
901320	5.6
902220	5.4
903120	5.2
904620	5.7
927720	4.4
928620	4.3
929520	4.3
930420	4.4
931320	4.3
932220	4.5
933120	4.9
934020	5.1
934920	5.1
935820	6.1
936720	7.1
937620	6.2
938520	5.3
939420	5.1
940320	5.1
941220	5.2
942120	5.3
943020	5.3
943920	5.3
944820	5.6
945720	5.8
946620	5.8
947520	5.7
948420	6
949320	6.2
950220	6.1
951120	6.1
952020	6.4
952920	6.2
953820	5.8
954720	5.7
956100	6.2
963060	6.7
963960	6.3
964860	6.1
965760	6.2
966660	6.5
967560	6.4
968460	6.3
969360	6.4
970260	6.1
971160	5.7
972060	5.8
972960	6
973860	6.2
974760	6.1
975660	5.8
976560	5.7
977460	5.6
978360	5.9
979260	6.2
980160	6.3
981060	6.7
981960	7.1
982860	7.8
983760	7.8
984660	7
985560	6.8
986460	6.8
987360	7.1
988260	7.2
989160	7.1
990060	6.9
991560	7.6
996600	6.2
997500	6
998400	5.7
999300	5.4
1000200	5.4
1001100	5.8
1002000	5.7
1002900	5.6
1003800	5.6
1004700	5.7
1005600	5.7
1006500	5.7
1007400	5.7
1008300	5.6
1009200	5.3
1010100	5.3
1011000	5.2
1011900	5.2
1012800	5.2
1013700	4.8
1014600	4.5
1015500	4.8
1016400	5
1017300	4.9
1018200	4.7
1019100	4.6
1020000	5.1
1020900	5.6
1021800	5.8
1022700	5.9
1023600	5.9
1024560	5.4
1083540	4.9
1084440	4.8
1085340	4.7
1086240	4.7
1087140	4.8
1088040	4.8
1088940	4.8
1089840	4.8
1090740	4.8
1091640	4.6
1092540	4.6
1093440	4.7
1094340	4.7
1095240	4.7
1096140	4.7
1097040	4.3
1097940	3.9
1098840	4.2
1099740	4.6
1100640	4.6
1101540	4.5
1102440	4.5
1103340	4.6
1104240	4.8
1105140	4.8
1106040	4.7
1106940	4.6
1107840	4.5
1108740	4.7
1109640	5.2
1110540	5.7
1111560	6.2
1133340	7.2
1134240	7
1135140	6.7
1136040	6.3
1136940	6
1137840	6
1138740	6.1
1139640	5.9
1140540	5.7
1141440	5.7
1142340	5.8
1143240	5.9
1144140	6.4
1145040	6.7
1145940	6.6
1146840	6.3
1147740	6
1148640	5.9
1149540	6.2
1150440	6.6
1151340	6.3
1152240	6.2
1153140	6.8
1154040	7.8
1154940	7.9
1155840	7.6
1156740	7.6
1157640	7.7
1158540	7.3
1159440	6.4
1160340	5.6
1161480	5.5
