# Supplementary material for: A parsimonious model of blood glucose homeostasis
Source: PLOS Digit Health. 2022 Jul 14;1(7):e0000072. doi: 10.1371/journal.pdig.0000072 (PMC9931355; doi:10.1371/journal.pdig.0000072)
Supplement: S1 Data — Blood glucose data of Klick Pilot Study measured using the Freestyle Libre Flash Glucose device. The data are presented in comma separated values (.csv) format for each healthy individual (N = 42). The filenames represent the unique identification of the individual to preserve anonymity. (ZIP) [file pdig.0000072.s010.zip › 0M0061EKZQM.csv]

Elapsed Time	Glucose (mmol/L)
0	5.3
900	5.6
1800	5.8
2700	5.6
3600	5.6
4500	5.4
5400	4.8
6300	4.2
7200	4.1
8100	4.9
9000	5.7
9900	5.8
10800	5.7
11700	5.7
12600	5.8
13500	5.8
14400	5.9
15300	5.9
16200	6.3
17100	7.1
18000	7.3
18900	6.6
19800	5.4
20700	4.9
21600	4.8
22920	6.9
23100	7
25320	5.6
26220	5.3
27120	5.2
28020	5.2
28920	5.6
29820	5.7
30720	5.4
31620	5.2
32520	5.4
33420	5.5
34320	5.6
35220	5.5
36120	5.1
37020	4.8
37920	4.8
38820	5
39720	4.8
40620	4.6
41520	4.9
42420	5.1
43320	5
44220	4.8
45120	4.8
46020	4.8
46920	4.8
47820	4.8
48720	4.7
49620	5
50520	5.2
51420	5.2
52320	5.3
53280	5.4
53640	5.7
54180	5.3
55080	5.6
55980	5.7
56880	5.8
57780	7.4
58260	8.2
58260	8.2
58680	7.8
59580	6.5
60480	5.7
61380	5.8
62280	6.1
63180	6.1
64080	5.7
64980	5.4
65880	5.4
66780	5.4
67680	5.5
68100	5.4
68580	5.3
69480	5
70440	5.3
71220	5.8
71340	6.4
72240	7.2
73140	7.3
74040	7.4
74940	7.3
75840	6.9
76740	6.5
77640	6
78540	5.8
79440	5.2
80340	4.6
81240	4.7
82140	5.2
83040	5.9
83940	6.3
84840	6.2
85740	6.2
86640	6.3
87540	6.2
88440	6.2
89340	6.3
89820	6.3
89880	6.3
90240	6.2
91140	5.1
91200	5.2
92100	5.2
93000	5.7
93900	6.1
94800	6.4
95700	6.8
96600	7.2
97500	7.3
98400	7.4
99300	8.3
100200	9.9
101100	10.9
102840	10.6
111120	7.2
112020	6.8
112920	6.4
113820	5.8
114720	5.8
115620	6
116520	5.8
117420	5.9
118320	6.5
119220	6.7
120120	6.6
121020	6.2
121920	5.7
122820	5.6
123720	5.7
124620	5.7
125520	5.7
126420	5.6
127320	5.6
128220	5.7
129120	5.8
130020	5.8
130920	5.9
131820	5.9
132720	5.8
133620	5.8
134520	5.8
135420	5.7
136320	5.6
137220	5.6
138120	5.6
139140	5.8
148140	5.4
149040	5.6
149940	5.8
150840	5.9
151740	5.7
152640	5.6
153540	5.6
154440	5.7
155340	5.6
156240	5.2
157140	5.1
158040	5.4
158940	6.1
159840	6.6
160740	6.7
161640	6.7
162540	6.7
163440	6.6
164340	6.2
165240	5.9
166140	6
167040	6.3
167940	6.2
168840	5.8
169740	5.6
170640	5.6
171540	5.7
172440	6.2
173340	6.9
174240	7.3
175140	7.5
176040	7.2
176460	7.2
176520	6.8
176940	6.2
177840	6.3
178740	6.4
179640	5.9
180540	5.7
181440	5.9
182340	6.7
183240	7.2
184140	7.7
185040	7.7
185940	7.3
186840	7.2
187740	7.2
188640	7.1
189480	6.8
189540	7
190440	6.8
191340	6.7
192660	5.7
208560	5.5
209460	5.3
210360	5.3
211260	5.4
212160	5.5
213060	5.6
213960	5.4
214860	5.3
215760	5.4
216660	5.4
217560	5.4
218460	5.6
219360	5.6
220260	5.6
221160	5.6
222060	5.7
222960	5.7
223860	5.5
224760	5.5
225660	5.6
226560	5.6
227460	5.6
228360	5.5
229260	5.3
230160	5.3
231060	5.6
231960	5.6
232860	5.4
233760	5.4
234660	5.4
235560	5.3
236580	5.5
237120	5.5
237480	5.8
238380	7.1
239280	8.3
240180	7.8
241080	6.8
241980	6.3
242880	6.3
243780	6
244680	5.3
245580	5
246480	5.3
247380	6.4
248280	7.3
249180	6.8
250080	6
250980	5.7
251880	5.6
252780	5.7
253680	6.4
254580	7.6
255480	7.8
256380	7.3
257280	6.7
258180	6.3
259080	6.1
259980	6
260940	5.9
261240	6.1
261840	5.3
262740	5.1
263640	4.9
264540	4.8
265440	4.7
266340	4.6
267240	4.9
268140	6.4
269040	8.4
269940	8.6
270840	7.9
271740	7.9
272640	8.7
273540	9.3
274440	9.3
275340	9
276240	8.4
277140	7.8
278040	6.9
278940	6.1
279840	5.8
281340	6.2
294360	5
295260	5.2
296160	5.2
297060	5.1
297960	5.1
298860	4.9
299760	5
300660	5.1
301560	5.3
302460	5.4
303360	5.2
304260	5.2
305160	5.2
306060	5.1
306960	4.8
307860	4.6
308760	4.7
309660	4.9
310560	4.9
311460	4.8
312360	5.1
313260	5.1
314160	5
315060	5
315960	5.1
316860	5.1
317760	5.2
318660	5.2
319560	5.2
320460	5.3
321360	5.4
322260	5
323040	4.9
323160	5.2
324060	5.3
324960	5.1
325860	5
326760	5
327660	5.2
328560	5.4
329460	5.6
330480	5.2
330600	5.2
331380	5.1
332280	5.1
333180	5.1
334080	5.4
334980	6.1
335880	6.6
336780	6.6
337680	6.6
338580	6.4
339480	5.9
340380	5.3
341280	5
342180	5.2
343080	5.9
343980	6.3
344880	6.4
345780	6.5
346680	6.3
347580	6.4
348480	6.3
349380	6.4
350280	6.6
351180	6.6
352080	6.4
352980	6.2
353880	6.3
354780	6.6
356520	6.1
384660	6.4
385560	5.9
386460	5.4
387360	5.2
388260	5.1
389160	5.3
390060	5.4
390960	5.3
391860	5.3
392760	5.5
393660	5.5
394560	5.5
395460	5.8
396360	5.9
397260	5.7
398160	5.9
399060	5.9
399960	5.9
400860	5.9
401760	5.6
402660	5.4
403560	5.7
404460	5.7
405360	5.5
406260	5.8
407160	6.8
408060	7.3
408960	7.1
409860	6.7
410760	6.7
411660	6.8
412560	6.6
412740	6.8
413460	6.1
414360	5.5
415260	5.3
416160	5.1
417060	4.9
417960	4.9
419040	5.4
461340	5.4
462240	5.2
463140	5.1
464040	5.2
464940	5.3
465840	5.2
466740	5.3
467640	5.3
468540	5.4
469440	5.6
470340	5.6
471240	5.6
472140	5.7
473040	5.5
473940	5.4
474840	5.5
475740	5.5
476640	5.8
477540	6.6
478440	6.9
479340	6.8
480240	6.6
481140	6.2
482040	5.8
482940	5.4
483840	5.2
484740	5.2
485640	5.2
486540	5.2
487440	5.2
488340	5.2
489300	5.1
489360	5
490200	5.2
491100	5.1
492000	5
492900	5.1
493800	5.1
494700	5.4
495600	6.5
496500	7.2
497400	6.9
498300	6.4
499200	6.4
500100	7.3
501000	7.3
501900	6.2
502800	5.4
503700	5.3
504600	5.5
505500	5.2
506400	4.7
507300	4.8
508200	5.1
509100	5.4
510000	5.7
510900	5.9
511800	5.8
512700	5.8
513600	6.4
515100	7.4
533580	5
534480	4.9
535380	5.1
536280	5.1
537180	4.9
538080	5
538980	4.9
539880	4.7
540780	4.8
541680	5.2
542580	5.3
543480	5.4
544380	5.3
545280	5
546180	4.9
547080	4.8
547980	4.8
548880	4.8
549780	4.9
550680	5.1
551580	5.2
552480	5.3
553380	5.3
554280	5.3
555180	5.2
556080	5.1
556980	5.1
557880	5.1
558780	4.9
559680	4.9
560580	5.1
561480	5.4
562200	5
562380	5.7
563280	5.7
564180	6.2
565080	7.7
565980	9.4
566880	9.9
638280	5.1
639180	5.1
640080	4.9
640980	4.9
641880	5.2
642780	5.6
643680	5.8
644580	5.6
645480	5.4
646380	5.4
647280	5.6
648180	5.7
649080	5.7
649980	6
650880	6.1
651780	5.8
652680	5.4
653580	5.6
654480	5.7
655380	5.7
656280	6.2
657180	6.2
658080	6.1
658980	6.1
659880	6.2
660780	6.3
661680	5.9
662580	5.3
663480	5.1
664380	5.1
665280	5.1
666480	5
693300	6.5
694200	7.2
695100	8.7
696000	9.3
696900	7.9
697800	6.1
698700	6.1
699600	7.3
700500	7.6
701400	6.9
702300	6.1
703200	5.6
704100	5.3
705000	5.5
705900	6.1
706800	6.6
707700	6.3
708600	5.8
709500	5.4
710400	5.4
711300	5.3
712200	5.4
713100	5.5
714000	5.3
714900	5.3
715800	5.2
716700	5.1
717600	5.1
718500	5
719400	4.9
720300	4.9
721200	5.4
721440	5.5
722100	5.4
723000	8.1
728520	5.3
729420	5.2
730320	5.6
731220	6.3
732120	6.7
733020	6.4
733920	5.6
734820	5.2
735720	5.3
736620	5.4
737520	6.6
738420	8.1
739320	7.6
740220	5.9
741120	4.9
742020	4.8
742920	5.4
743820	6.1
744720	5.8
745620	5.1
746520	5.7
747420	7.3
748320	7.6
749220	6.2
750120	5.7
751020	6.1
751920	5.6
752820	5.2
753720	5.2
754620	5.2
755520	5.1
757260	5.1
835980	7.3
836880	6.9
837780	6.7
838680	6.2
839580	5.8
840480	5.6
841380	5.4
842280	5.4
843180	5.2
844080	5
844980	5.2
845880	5.5
846780	5.1
847680	4.8
848580	5
849480	5.1
850380	5.3
851280	5.7
852180	6.4
853080	7.2
853980	7.7
854880	7
855780	6.7
856680	7.4
857580	7.7
858480	7.7
859380	7.1
860280	5.9
861180	5.4
862080	5.7
862980	6.4
864540	7.5
870240	5.6
871140	5.8
872040	6.1
872940	6
873840	5.8
874740	5.8
875640	5.6
876540	5.4
877440	5.5
878340	5.7
879240	5.6
880140	5.4
881040	5.4
881940	5.4
882840	5.3
883740	5.3
884640	5.5
885540	5.6
886440	5.4
887340	5.2
888240	5.3
889140	5.3
890040	5.2
890940	5.3
891840	5.6
892740	5.6
893640	5.4
894540	5.4
895440	5.4
896340	5.3
897240	5.3
898380	5.6
915420	6.9
916320	6.9
917220	6.4
918120	5.9
919020	5.7
919920	5.6
920820	6.1
921720	6.8
922620	6.8
923520	6.4
924420	6.1
925320	6.4
926220	7
927120	6.9
928020	6.2
928920	5.6
929820	5.4
930720	5.8
931620	5.6
932520	4.8
933420	4.4
934320	4.8
935220	5.4
936120	5.9
937020	5.6
937920	5.3
938820	5.7
939720	6.1
940620	5.9
941520	5.6
942420	5.2
943440	5.4
955980	5.4
956880	5.3
957780	5.6
958680	5.8
959580	5.7
960480	5.4
961380	5.3
962280	5.6
963180	5.8
964080	5.8
964980	5.8
965880	5.3
966780	5
967680	5
968580	5.3
969480	5.4
970380	5.3
971280	5.5
972180	5.8
973080	5.5
973980	5.2
974880	5
975780	4.9
976680	5.1
977580	5.3
978480	5.3
979380	5.3
980280	5.4
981180	5.4
982080	5.6
982980	5.6
984120	5.4
998460	5.6
999360	5.3
1000260	5.4
1001160	6
1002060	6.6
1002960	6.2
1003860	5.4
1004760	5.3
1005660	5.2
1006560	4.8
1007460	4.7
1008360	4.8
1009260	5.3
1010160	5.8
1011060	5.8
1011960	5.6
1012860	5.9
1013760	6.2
1014660	6.1
1015560	5.3
1016460	4.5
1017360	4.6
1018260	5.1
1019160	6.2
1020060	7.2
1020960	6.9
1021860	6.8
1022760	6.7
1023660	6.3
1024560	6.4
1025460	6.2
1026720	5.3
1045380	5.2
1046280	5.4
1047180	5.5
1048080	5.4
1048980	5.3
1049880	5.3
1050780	5.4
1051680	5.5
1052580	5.1
1053480	4.9
1054380	5.1
1055280	5.3
1056180	5.2
1057080	5
1057980	5
1058880	5.2
1059780	5.2
1060680	5.2
1061580	5.2
1062480	5.2
1063380	5.3
1064280	5.4
1065180	5.4
1066080	5.5
1066980	5.5
1067880	5.7
1068780	5.8
1069680	5.7
1070580	5.6
1071480	5.6
1072380	6
1074000	8.3
1135620	6
1136520	5.7
1137420	5.4
1138320	5.4
1139220	5.2
1140120	4.8
1141020	4.5
1141920	4.7
1142820	4.9
1143720	4.9
1144620	5.1
1145520	5.4
1146420	5.3
1147320	5.1
1148220	5.1
1149120	5.2
1150020	5.3
1150920	5.3
1151820	5.4
1152720	5.5
1153620	5.4
1154520	5.2
1155420	5.1
1156320	5.1
1157220	5.2
1158120	5.3
1159020	5.3
1159920	5.2
1160820	5.2
1161720	5.4
1162620	6
1164300	7.2
1168140	6.4
1169040	5.9
1169940	5.5
1170840	5.4
1171740	5.6
1172640	5.6
1173540	5.4
1174440	5.5
1175340	5.9
1176240	5.9
1177140	5.5
1178040	5.3
1178940	5.2
1179840	4.9
1180740	4.9
1181640	4.8
1182540	4.7
1183440	5.2
1184340	5.4
1185240	5.4
1186140	5.4
1187040	5.3
1187940	5.1
1188840	4.7
1189740	4.7
1190640	5.2
1191540	6.6
1192440	7.6
1193340	7.2
1194240	6.4
1195140	6.3
1196040	6.7
1196160	6.8
