# Supplementary material for: A parsimonious model of blood glucose homeostasis
Source: PLOS Digit Health. 2022 Jul 14;1(7):e0000072. doi: 10.1371/journal.pdig.0000072 (PMC9931355; doi:10.1371/journal.pdig.0000072)
Supplement: S1 Data — Blood glucose data of Klick Pilot Study measured using the Freestyle Libre Flash Glucose device. The data are presented in comma separated values (.csv) format for each healthy individual (N = 42). The filenames represent the unique identification of the individual to preserve anonymity. (ZIP) [file pdig.0000072.s010.zip › 0M00081XT1M.csv]

Elapsed Time	Glucose (mmol/L)
0	2.7
180	2.4
660	3.8
780	4.2
900	4.7
1140	4.4
1320	4.5
1800	6.3
1800	5.8
2640	4.7
3180	4
3600	4.3
3720	4.6
4500	3.5
5040	4
5400	3.2
6300	2.9
7200	2.4
8100	2.2
8280	2.2
8340	2.2
9000	2.2
9900	2.2
10860	2.2
10980	2.2
11760	2.2
12660	2.2
13500	2.2
13560	2.2
15900	2.2
16260	2.2
16680	2.2
17160	2.2
18060	2.2
18960	2.2
19860	2.2
20820	2.2
21360	2.2
21720	2.2
22620	2.2
23520	2.2
23940	2.2
24420	2.3
25320	2.3
26220	2.2
27120	2.2
28020	2.4
28440	2.2
28920	2.5
29820	2.2
30720	2.4
31620	2.8
32520	3
33480	4.2
33480	3.8
34080	3.9
34380	4.3
35280	4
36180	3.6
37080	4.1
37800	4.3
37980	4.3
38880	4.1
39780	4.4
40680	4.7
41700	4.8
42600	5.1
43500	5.2
44400	3.8
45300	3.4
46200	3.7
47100	4.3
48000	5
48900	5.4
49800	5.2
50700	4.7
51600	4.6
52500	4.4
53400	3.9
54300	3.7
55200	3.9
56100	3.4
57000	3.4
57900	3.2
58800	2.9
59700	3.1
60600	3.2
61500	4.1
62400	4.7
63300	4
64200	3.7
65100	3.8
66000	3.8
66900	3.9
67800	3.9
68700	3.5
69600	3.1
70560	2.9
70560	3.2
71460	3.9
72360	4.1
73260	4.9
74160	5.6
74340	6.2
75060	3.9
75240	3.8
75960	3.3
76860	3.6
76920	4.2
77820	4.7
78720	4.6
79620	4.5
80520	4.4
81420	4.6
82320	4.6
82740	4.3
82860	4.2
83220	4.7
84120	4.6
85020	4.6
85980	4.8
86460	4.6
86880	4.6
87720	4.4
87900	4.6
88620	3.9
89520	3.6
90420	4.3
91320	5.3
91380	5.4
91500	6.2
92280	4.4
92880	4
93180	3.6
94080	3.4
94980	4.9
95880	5.9
96780	5.2
97680	4.8
98700	5.2
98700	4.8
98940	5.2
99600	5.1
100500	5.7
101400	5.8
102300	5.4
103200	5.6
104100	6.2
105000	6.1
105900	5.8
106800	5.2
107700	4.7
108600	4.4
109500	4.4
110400	4.7
111300	4.8
112200	3.9
113100	3.3
114000	3.6
114900	4.7
115800	5.6
116460	4.4
116700	5.6
117600	4.5
118500	3.6
119400	3.7
120300	4.6
121200	4.6
122100	4.8
123060	5.1
123120	4.1
123960	5.2
124860	4.6
125760	4.9
126660	5.6
127680	5.4
127800	5.6
128220	5.8
133140	5.6
134040	5.1
134940	4.3
135840	4.5
136740	4.9
137640	4.9
138540	4.4
139440	3.9
140340	4
141240	4.2
142140	4.6
143040	4.7
143940	4.6
144840	4.8
145740	4.8
146640	4.4
147540	4.3
148440	4.4
149340	4.3
150240	4.3
151140	4.6
152040	4.7
152940	4.6
153840	4.6
154740	4.8
155640	4.8
156540	4.6
157440	4.2
158340	3.9
159240	3.9
160140	3.9
161100	4.3
161760	4.4
162000	4.7
162900	4.4
163680	4.1
163800	4.4
164700	5.1
165600	5.8
166500	5.2
167400	4.2
168300	4.1
168780	5.4
169200	4.8
170100	4.8
171000	4.3
171900	3.9
172800	4
173700	4.5
174660	4.9
175380	5.1
175560	4.7
176460	4.6
176700	4.6
177360	4.7
178260	4.5
179160	4.2
180060	3.9
180960	3.9
181860	3.8
182820	4.1
183000	3.6
183720	4.7
184620	4.7
185520	4.6
186420	4.4
187320	4.4
188340	4.3
188820	4.3
189240	4.2
190140	4.3
191040	4.9
191940	5.9
192840	6.1
193740	6.4
194640	6.2
195540	5.2
196440	4.9
197340	5.4
198240	5.1
199140	4.7
200040	5
200940	4.6
201840	4.7
202740	5.3
203640	4.8
204540	4.6
205440	4.7
206340	5.1
207240	5.2
207960	4.8
208140	4.4
209040	4.1
209940	4.6
210840	4.9
210840	5.2
211740	5.5
212640	5.4
213540	5.1
214440	4.8
215340	4.6
216240	4.6
217980	6.3
220920	4.4
221820	4
222720	3.7
223620	3.7
224520	3.3
225420	3.1
226320	3.8
227220	3.6
228120	3.7
229020	4.7
229920	4.7
230820	4.2
231720	4.3
232620	4.6
233520	4.6
234420	4.3
235320	4.4
236220	4.5
237120	4.3
238020	3.7
238920	3.8
239820	4.3
240720	4.2
241620	3.9
242520	3.8
243420	3.6
244320	4
245220	4.6
246120	4.6
247020	4.5
247920	4.6
248820	4.6
248940	4.9
249780	4.7
250260	5.1
250680	4.6
251580	5.1
252480	5.8
253380	6.3
253680	6.6
254280	6.3
255180	4.9
255900	4.3
256080	4.4
256980	5.1
257880	5.6
258840	5.1
258900	5.1
259740	4.8
260640	5.1
261540	5.1
262440	5
263340	5.1
264240	5.1
265140	5.2
266040	5.2
266940	5.1
267840	5.3
268740	6.7
269640	9.9
270240	11.8
270540	9.1
271440	6.5
272340	5.1
273120	6.1
273240	5.9
274140	6.6
275040	7.1
276000	6.9
276300	5.7
276900	6.4
277380	6.6
277800	6.6
278700	5.9
279600	4.6
280500	4.5
281400	5.5
282300	6.4
283260	6.9
283320	6.5
284160	6.8
285060	6.7
286020	6
286260	6.1
286920	5.7
287820	5.8
288720	5.6
289620	5.3
290520	5.4
291420	5.1
292260	5.3
292320	4.9
293220	4.8
294120	5.4
295020	6.4
295920	6.2
296820	5.4
297720	5.1
298620	5.4
299640	5.8
299940	5.9
300540	5.4
301440	5.2
302340	5.3
303240	5.3
304140	5.1
305040	5
305940	5.3
306840	5
307740	4.4
308640	4.6
309540	4.6
310440	4.6
311340	4.9
312240	5
313140	4.9
314040	4.9
314940	4.8
315840	4.4
316740	4.4
317640	4.7
318540	4.9
319440	4.8
320340	4.8
321240	4.6
322140	4.2
323040	4.5
323940	4.6
324840	4.5
325740	4.7
326700	4.9
327060	5.2
327600	5.3
328500	6.8
329400	8.4
330300	7.4
331200	5.5
332100	4.6
333000	4.8
333900	5
334800	5.1
335700	5
336660	5
337260	4.9
337560	5
338460	5.3
339360	7.2
340260	9.9
341160	10.6
342060	9.3
342960	7.7
343380	7.8
343860	7
344760	7
345660	7
346560	6.6
347460	6.2
348360	5.9
349260	5.7
350160	5.9
351060	6.1
352080	5.8
352140	5.7
352980	5.5
353880	5.5
354780	6
355680	6.5
356580	5.8
357480	5
358380	4.8
359280	5.2
360180	5.9
361080	6.1
361980	5.7
362880	5.2
363780	4.8
364680	5.6
365580	6.1
366480	4.8
367380	4.1
368280	4.6
369180	5.8
370080	6.6
370980	5.9
371880	5.2
372780	5.5
373800	5.8
374400	4.9
374700	6.1
375600	6.2
376500	5.6
377400	6.2
378300	7.7
379200	7.2
380100	5.4
381000	5.4
381900	6.3
382800	6.8
383700	6.4
384600	6.2
385500	6.2
386520	6.2
387180	5.4
387420	6.1
388320	6.2
389220	6.1
390120	5.9
391020	5.7
391920	5.7
392820	6.2
393720	6.2
394620	5.2
395520	4.8
396420	5.1
397320	5.2
398220	5
399120	4.9
400020	4.9
400920	4.8
401820	4.7
402720	4.7
403620	4.8
404520	4.9
405420	5.1
406320	5.1
407220	5.2
408120	5.2
409020	4.9
409920	4.7
410820	4.5
411840	4.8
412560	4.9
412740	4.9
413640	5.2
414540	6.5
415440	7.5
416340	6.6
417240	4.9
418140	4.5
419040	4.7
419940	4.7
420840	4.8
421740	5.3
422640	6.4
423540	7.3
424440	7.5
425340	7.1
426240	6.2
427140	5.7
428040	4.9
428820	4.2
428940	4.1
429840	3.9
430740	4.3
431640	4.8
432540	5.4
433440	5.3
434220	5.1
434340	4.8
435240	5.1
436140	5.3
437100	6.2
437220	5.3
438000	7.5
438900	6.9
439800	6.1
440700	6.2
441600	6
442500	5.6
443400	5.4
444300	5.3
445200	5.2
446100	5
447000	4.9
447900	5.7
448920	8.7
449400	9.1
449820	8.4
450720	6.2
451620	5.1
452520	4.6
453420	4.4
454320	4.5
455220	4.7
456120	4.6
457020	4.9
457920	5.3
458820	5.4
459720	5.6
460620	5.5
461520	5.5
462420	5.7
463320	5.9
464220	5.7
465120	5.4
466020	5.4
466920	5.4
467820	5.3
468720	5.5
469620	5.5
470520	5.4
471360	5.3
471420	5.3
472320	5.3
473400	5.3
473640	5.1
474300	5.2
475200	5
476100	5
477000	5.2
477900	5.2
478800	5.3
479700	5.3
480600	5
481500	4.7
482400	4.6
483300	4.8
484200	5.1
485100	4.9
486000	4.8
486900	4.8
487800	4.9
488700	4.9
489600	4.8
490500	4.8
491400	4.7
492300	4.4
493200	4.4
494100	4.6
495000	4.7
495900	4.7
496800	4.5
497700	4.5
498720	4.7
499020	4.9
499620	4.9
500520	6.3
501420	8
502320	7.2
503220	5.4
504120	4.7
505020	4.7
505920	4.9
506820	5.3
507720	6.4
508620	7.6
509520	7.9
510420	7.2
511320	6.6
512220	6.4
513120	5.4
514020	4.6
514920	4.7
515820	4.7
516720	4.7
517620	4.8
518580	5.6
519000	5.9
519480	7.6
520380	9
521280	9.4
522180	8.6
523080	7.6
523980	7.4
524880	6.6
525780	5.9
526680	6.7
527580	7.6
528480	7.2
529380	6.3
530280	5.8
530700	6.1
531180	6.2
532080	7.3
532980	7.5
533880	6.2
534780	5.4
535680	5.2
536580	5.1
537480	5.7
538440	7.3
538860	7.9
539340	6.7
540240	5.6
541140	5.8
542040	6.6
542940	6.6
543840	5.8
544740	5.1
545640	5.1
546540	5.3
547440	5.2
548340	5.1
549240	5.2
550140	5.2
551040	5.2
551940	5.5
552840	5.9
553800	6.3
554160	6.2
554700	5.8
555600	5.6
556500	6.1
557400	6.3
558300	5.8
558780	6.2
559320	6.3
559800	7
560220	7.8
561120	8.6
562020	8.3
562920	8.1
563820	8.1
564720	8.2
565620	7.8
566520	7.1
567420	6.4
568320	5.9
569220	5.6
570120	5.4
571020	5.3
571920	4.9
572820	5.1
573720	5.3
574620	5.2
575520	5.1
576420	5
577320	4.9
578220	5.1
579120	5
580020	4.9
580920	5.1
581820	5.3
582720	5.4
583620	5.3
584580	5.2
585360	5.1
585480	5.2
586380	6.5
587280	8
588180	6.9
589080	4.8
589980	4.6
590880	5.3
591780	5.6
592800	5.6
593520	5.5
593700	5.7
594600	5.9
595500	6.5
596400	6.2
597300	5.2
598200	5.3
599100	5.7
600000	5.7
600900	5.7
601800	5.7
602700	5.7
603600	7.5
604500	9.9
605400	9.2
605880	9.1
606300	8.1
607200	8.2
608100	8.8
609000	8.6
609900	7.1
610800	5.7
611700	4.9
612600	4.7
613500	4.7
614400	5.1
615360	6.7
615840	7.2
616260	7.5
617160	6.8
618060	5.9
618960	6.4
619860	6.6
620760	6.2
621660	6.3
622680	7.6
623040	7.8
623580	7.3
624480	5.7
625380	5
626280	5.4
627180	5.7
628080	5.9
628980	6.1
629880	6.3
630780	6
631680	5.3
632580	5.1
633480	5.2
634380	5.3
635280	5.4
636180	5.3
637080	4.9
637980	4.8
638820	5.1
639240	5.9
639720	5.2
640620	5.2
641640	5.3
641940	4.8
642540	5.6
643440	6.3
644340	7.7
645240	8.5
646140	8.8
647040	8.8
647940	7.8
648960	6.3
658860	6.6
659760	6.2
660660	5.4
661560	5.2
662460	5.3
663360	5.1
664260	4.6
665160	4.3
666060	4.4
666960	4.6
667860	4.7
668760	4.6
669660	4.6
670560	4.6
671460	4.7
672360	4.8
673260	4.6
674160	4.7
675060	5
675960	5
676860	4.9
677760	4.7
678660	4.4
679560	4.5
680460	4.6
681360	4.7
682260	4.6
683160	4.5
684060	4.4
684960	4.4
685860	4.4
686820	4.6
687000	5.2
687720	4.7
688620	4.8
689520	4.6
690420	4.7
691320	4.7
692220	4.8
693120	5.3
694020	5.5
694980	4.9
695700	4.7
695880	4.9
696780	5.2
697680	5.3
698580	4.9
698640	5.3
699480	4.7
700380	4.8
701280	4.9
702180	5.1
703080	4.7
703980	4.6
704880	4.8
705780	4.9
706680	4.8
707580	4.7
708480	4.7
709560	4.7
709560	4.7
710460	5.1
711360	5.6
712260	6.2
713160	6.2
714060	6.1
714960	6.4
715860	6.7
716760	6.5
717660	6.5
718560	6.3
719460	5.6
720360	5.7
721260	6.1
722160	6.3
723060	5.9
723900	5.2
724620	5.2
724800	5.8
725700	6.1
726600	5.8
727500	5.8
728400	5.7
729360	5.2
729720	5.2
730260	5.2
731160	5.4
732060	5.5
733080	5.1
737640	6.3
738540	6.6
739440	7
740340	6.7
741240	6.2
742140	5.7
743040	5.2
743940	5.1
744840	5.2
745740	5.3
746640	5.3
747540	5.2
748440	5.2
749340	5.3
750240	5.3
751140	5.1
752040	4.8
752940	4.8
753840	4.7
754740	4.6
755640	4.6
756540	4.6
757440	4.6
758340	4.8
759240	4.9
760140	4.8
761040	4.7
761940	4.7
762840	4.8
763740	4.7
764640	4.6
765600	5.1
765600	4.8
766500	4.7
767400	4.4
768240	6.2
768660	7.2
769140	7.1
770040	5.5
771000	5.2
771120	5.6
771900	5.7
772800	5.7
773700	5.6
774600	5.8
774660	5.8
775560	5.2
776460	4.9
777360	4.9
778260	4.8
778800	4.7
779160	5.7
780060	6.8
780960	6.5
781860	5.8
782220	5.6
782760	5.6
783660	5.6
784560	5.8
785460	5.8
786360	5.6
787260	5.4
788160	5.6
789060	5.6
789960	5.3
790920	4.8
791580	4.6
791820	4.8
792720	4.7
793620	4.6
794520	5.4
795420	6.1
796320	5.7
797220	5.5
798120	6
799020	6.4
799920	6.4
800820	5.9
801720	5.3
802620	5.7
803520	6.4
804420	5.7
805320	4.8
806220	4.9
807240	5.7
807240	4.9
808140	6.4
809040	6
809940	6.3
810840	6.7
811740	5.7
812640	5.2
813540	5.9
814440	6.5
815340	6.4
816180	6.2
816480	6.4
817080	6.2
818160	5.9
818280	6.2
819060	5.8
819960	5.9
820860	6.3
821760	6.5
822660	6.7
823560	6.6
824460	6.4
825360	6.9
826260	6.9
827160	6.5
828060	6.1
828960	5.9
829860	6
830760	6.1
831660	5.9
832560	5.7
833460	5.6
834360	5.6
835260	5.8
836160	5.6
837060	5.2
837960	5
838860	5
839760	4.9
840660	4.9
841560	4.9
842460	4.8
843360	4.7
844260	4.8
844560	5.1
845160	4.9
846060	5.3
846960	6.2
847920	7.2
848040	6.6
848940	5.3
849840	5.2
850740	5.2
851640	5.6
852540	5.6
853440	5
854340	5.2
855240	5.6
856140	5.4
857040	5.1
857940	5
858840	5.1
859740	5.1
860640	5.2
861540	6.2
862440	7.9
863340	7.6
864240	6
865140	6
866040	6.2
866940	5.7
867900	5.3
868620	4.7
868800	5.5
869700	6.7
870600	7.4
871500	6.9
872400	6.1
873300	5.4
874200	5.2
875100	6.1
876000	6.2
876900	5.4
877800	5.3
878700	5.7
879600	5.9
880500	5.5
880740	5.7
881400	5.3
882300	6
883200	6.7
884100	5.7
885000	4.3
885900	4.4
886800	5.6
887700	6.1
888600	5.1
889500	4.7
890400	5.6
891300	5.8
892320	5.8
892380	5.3
893220	6.5
894120	6.4
895020	5.4
895920	4.5
896820	5.5
897720	6.5
898620	5.7
899520	5.3
900420	6.2
901320	6.6
902220	6.3
903120	5.8
904020	5.2
904920	5.3
905940	5.8
906240	6
906840	6.1
907740	6.2
908640	5.6
909540	5.2
910440	5.7
911340	6.2
912240	6.1
913140	5.8
914040	5.4
914940	5.1
915840	5.3
916740	5.4
917640	5.2
918540	5.1
919440	5.2
920340	5.3
921240	5.2
922140	5.1
923040	4.9
923940	4.8
924840	5.1
925740	5.2
926640	5.1
927540	5
928440	5.1
929340	4.9
930300	4.9
930900	4.8
931200	4.9
932100	4.8
933000	5.1
933960	5.9
934200	6.7
934860	5.4
935760	5.1
936660	5.2
937560	5.2
938460	5.2
939360	5.3
940260	5.2
941160	4.7
942060	4.4
942960	4.6
943860	5.8
944760	7.6
945660	7.1
946560	5.3
947460	4.8
948360	4.9
949260	4.5
949860	4
950160	4.7
951060	5.6
951960	5.8
952860	5.9
953760	5.7
954660	5.2
955560	5.8
956460	5.7
957360	5.7
958260	6.8
959160	6.8
960060	5.4
960960	5.1
961860	5.9
961980	6
962880	5.3
963780	4.8
964680	5.2
965580	5.4
965820	5.6
966480	5.8
967380	7
968280	7.3
969180	6.5
970080	5.4
970980	4.9
971880	4.9
972780	4.9
973680	5.4
974040	5.6
974580	5.8
975480	5.6
976380	6
976380	6.3
977280	6.6
978300	4.3
978960	3.7
979200	3.9
980100	4.6
981000	5.2
981900	5.1
982800	4.9
983700	4.9
984600	5
985500	5.1
986400	5.1
987300	5.1
988200	5.1
988440	5.1
989100	5.1
990000	5.2
991020	5.8
991620	6.9
991920	6.6
992820	6.8
993720	7.2
994620	7.2
995520	6.7
996420	6.3
997320	6
998220	5.9
999120	5.8
1000020	5.2
1000920	4.9
1001820	5.1
1002720	4.9
1003620	4.7
1004520	4.6
1005420	4.8
1006320	4.7
1007220	4.6
1008120	4.7
1009020	4.7
1009920	4.7
1010820	4.7
1011720	4.8
1012620	4.9
1013520	4.9
1014420	4.8
1015320	4.7
1016220	4.6
1017120	4.8
1017420	4.9
1018020	4.9
1018920	5.1
1019820	5.7
1020900	6.9
1021380	7.3
1021800	6.4
1022700	5.6
1023600	5.3
1024500	5.2
1025400	5.7
1026300	5.9
1027200	5.5
1028100	4.9
1029000	4.6
1029900	4.6
1030800	4.6
1031700	4.9
1032600	5.4
1033500	5.4
1034400	4.9
1035300	4.6
1036200	4.6
1037100	5.1
1038000	5.6
1038900	5.4
1039800	5.3
1040700	5.3
1041600	5.4
1042500	5.3
1042980	5.7
1043400	5.6
1044300	6.8
1045200	7.6
1046100	7
1047000	6
1047900	5.7
1048800	5.7
1049160	6.1
1049700	5.4
1050600	5.8
1051500	6
1052400	5.7
1053300	5.7
1054200	6.6
1055160	7.7
1055220	8
1056060	6.7
1056960	4.9
1057860	4.5
1058760	4.9
1058820	5.4
1059720	5.8
1060620	5.1
1061520	4.8
1062420	5.3
1063320	5.8
1064220	5.8
1065120	5.5
1066020	5.3
1066920	5.7
1067820	5.7
1068720	4.8
1069620	4.5
1070520	4.8
1071420	5
1071720	4.5
1072320	4.7
1073220	4.7
1074120	5.1
1075200	6.3
1075380	6.7
1076100	7.2
1077000	6.7
1077900	6.6
1078800	6.6
1079700	6.2
1080600	6.1
1081500	5.8
1082400	5.3
1083300	4.9
1084200	4.7
1085100	4.6
1086000	4.6
1086900	4.8
1087800	5.1
1088700	4.9
1089600	4.7
1090500	4.6
1091400	4.4
1092300	4.3
1093200	4.3
1094100	4.4
1095000	4.6
1095900	4.7
1096800	4.8
1097700	4.8
1098600	4.7
1099500	4.8
1100400	4.7
1101300	4.6
1102200	4.6
1103160	4.7
1103760	4.7
1104060	4.8
1104960	5
1105860	5.8
1106820	6.6
1107360	7.2
1107720	5.9
1108620	5.2
1109520	5.1
1110420	5.1
1111320	5.6
1112220	5.6
1113120	5.8
1114020	6.2
1114920	5.4
1115820	4.4
1116720	4.4
1117620	4.9
1118400	5.4
1118520	6.2
1119420	7.7
1120320	6.6
1121100	5.4
1121220	5.3
1122120	4.9
1123020	4.3
1123920	4.4
1124820	5.4
1125720	6.2
1126620	5.6
1127520	4.3
1128540	3.9
1128780	4.1
1129440	4.5
1130340	4.9
1131240	4.9
1132140	4.9
1133040	4.9
1133940	4.9
1134840	4.9
1135740	5.2
1136580	5.8
1136640	5.5
1137480	6.4
1137720	7.6
1138380	5.2
1139280	4.4
1140180	4.5
1141140	5.3
1141320	5.4
1142040	5.3
1142940	4.6
1143840	4.7
1144740	5.2
1145640	5.2
1146540	4.9
1147260	5.2
1147440	5.1
1148400	5.7
1148700	5.6
1149300	5.3
1150200	5.1
1151100	5.3
1152000	4.8
1152900	4.4
1153800	4.4
1154700	4.4
1155600	4.4
1156500	4.3
1157400	4.5
1158300	4.5
1159200	4.4
1160100	4.8
1160280	4.8
1161060	4.6
1161360	4.6
1161900	4.3
1162740	4.4
1162800	4.4
1163700	4.6
1164660	4.6
1164840	4.4
1165740	4.4
1166640	4.3
1167540	4.3
1168440	4.2
1169340	4.2
1170240	4.4
1171140	4.5
1172040	4.6
1172940	4.6
1173840	4.4
1174740	4.3
1175640	4.1
1176540	4.2
1177440	4.3
1178340	4.3
1179240	4.4
1180140	4.4
1181040	4.2
1181940	4.2
1182840	4
1183740	4.1
1184640	3.9
1185540	3.8
1186440	4
1187340	4.2
1188240	4.2
1189140	4.2
1189980	4.2
1190880	4.2
1190880	4.3
1191180	4.2
1191840	4.5
1192440	4.7
1192500	4.7
1192620	4.8
1192740	5.8
1193640	6.7
1194540	5.4
1195440	4.6
1196340	5.3
1197240	5
1197300	4.9
1198140	5.2
1199040	5.7
1199700	5.5
1199940	5.8
1200840	5.1
1201740	4.2
1202640	4.1
1203540	4.3
1204260	4.3
1204440	4.4
1205100	4.2
1205400	4.4
1205820	4.4
