# Supplementary material for: A parsimonious model of blood glucose homeostasis
Source: PLOS Digit Health. 2022 Jul 14;1(7):e0000072. doi: 10.1371/journal.pdig.0000072 (PMC9931355; doi:10.1371/journal.pdig.0000072)
Supplement: S1 Data — Blood glucose data of Klick Pilot Study measured using the Freestyle Libre Flash Glucose device. The data are presented in comma separated values (.csv) format for each healthy individual (N = 42). The filenames represent the unique identification of the individual to preserve anonymity. (ZIP) [file pdig.0000072.s010.zip › 0M00081XT20.csv]

Elapsed Time	Glucose (mmol/L)
0	5.8
900	5.8
1800	5.8
2700	5.7
3600	5.6
4500	6.1
5400	7
5700	7.8
6300	6.6
7200	5.8
8100	5.5
9000	5.4
9900	5.4
10800	5.8
11700	6.6
12600	6.6
13500	6.1
14400	5.8
15300	6.1
16200	6.4
17100	6.6
18000	6.4
18960	6
19620	5.9
19860	6.3
20760	7.1
21660	7.4
22560	6.9
23460	6.6
24360	6.4
25260	6.3
26160	6.4
27060	6.8
27960	6.9
28860	6.9
29760	6.7
30660	6.7
31560	6.8
32460	6.6
33360	6.3
34260	6.3
35160	6.1
36060	5.8
36960	6.1
37860	7.2
39120	8.3
43380	6.8
44280	8.2
45180	7.3
46080	5.6
46980	5.6
47880	6.4
48780	6.7
49680	6.9
50580	7
51480	6.2
52380	4.8
53280	4.3
54180	5.1
55080	6.7
55980	7.3
56880	7.1
57780	6.7
58680	6.9
59580	6.7
60480	5.6
61380	5.3
62280	6.3
63180	6.9
64080	6.2
64980	5.4
65880	5.6
66780	5.9
67680	5.8
68580	6.1
69480	6.5
70380	6
71340	5.7
72060	5.9
72240	5.4
73140	4.3
74040	4.6
74940	5.4
75840	5.4
76740	5
77640	5
78540	5.3
79440	5.3
80340	5.4
81240	5.5
82140	5.4
83040	5.2
83880	5.5
84000	5.4
84780	5.7
85680	5.6
86580	6.1
87480	6.9
88380	6.7
89280	5.9
90240	5.7
90600	6.6
91140	5.4
92040	6.1
92940	6.9
93840	7
94740	6.8
95640	6.7
96540	7.1
97440	7.2
98340	6.3
99060	6.3
99240	6.2
100140	6.3
101040	6.1
102000	5.9
102600	5.9
102900	6.1
103800	6.2
104700	6.2
105600	6.3
106500	6.7
107400	6.8
108300	6.6
109200	6.2
110100	5.9
111000	6
111900	6.3
112800	6.6
113700	6.4
114600	5.8
115500	5.6
116400	6.2
117300	6.6
118200	6.9
119100	6.9
120000	6.2
121320	5.9
129120	6.7
130020	6.6
130920	6.7
131820	6.7
132720	6.4
133620	7.1
134520	8.4
135420	8.5
136320	7.7
137220	7.2
138120	6.9
139020	6.5
139920	6.4
140820	6.7
141720	6.7
142620	6.4
143520	5.9
144420	5.7
145320	5.9
146220	6.1
147120	5.7
148020	5.4
148920	6
149820	6.7
150720	6.9
151620	6.6
152520	6
153420	6
154320	6.1
155220	5.4
156120	4.5
157080	4.7
157860	4.5
157980	5.8
158880	6.4
159780	6.2
160680	6.2
161580	5.9
162480	5.7
163380	5.8
164280	5.5
165180	5.3
166080	5.3
166980	5.2
167880	5.4
168780	5.6
169680	5.7
170580	5.8
171480	5.8
172380	5.7
173280	5.8
174180	5.7
175080	5.7
175980	6.3
176880	6.9
177780	6.6
178680	6.2
179580	5.4
180480	5
181380	5.6
182160	6
182280	5.9
183180	5.8
184080	5.8
184980	5.8
185880	5.7
186780	5.7
187680	5.8
188640	5.7
189300	5.8
189540	5.8
190440	5.9
191340	5.9
192240	6.3
193140	6.6
194040	6.2
194940	5.9
195840	5.7
196740	5.4
197640	5.5
198540	6.4
199440	7.8
200340	7.7
201240	6.6
202140	5.7
203040	5.3
203940	5.2
204840	5.2
205740	5.4
206640	5.3
207540	5.2
208440	5.6
209400	6.7
209880	7.2
210300	7.4
211200	6.4
212100	5.2
213000	4.7
213900	4.4
214800	5.6
215700	6.8
216600	6.6
217500	5.9
218400	5.1
219300	5.2
220200	5.5
221100	5.3
222000	5.1
222900	5.3
222900	5.1
223800	4.9
224700	5.3
225600	5.8
226500	6.1
227400	5.7
228300	5.2
229200	5.4
230100	6.1
231000	6
231900	5.5
232800	5.3
233700	5.2
234600	5
235500	5.3
236400	5.6
237300	5.6
238200	5.7
239100	5.9
240000	6.2
240900	6.1
241800	5.9
242700	5.8
243600	5.8
244500	5.8
245460	5.8
246000	5.6
246360	5.6
247260	5.9
248160	5.9
249060	5.6
249960	5.4
250860	5.5
251760	5.6
252660	5.4
253560	5.4
254460	5.4
255360	5.4
256260	5.6
257160	5.7
258060	5.7
258960	5.6
259860	5.9
260760	7.1
261660	7.5
262560	6.2
263460	5.6
264420	6.3
264840	6.4
265320	6.4
266220	6.2
267120	6.3
268020	6.2
268920	5.9
269760	5.9
269820	6.3
270720	7.2
271620	7.9
272520	7.8
273420	6.9
274440	5.6
305100	5.7
306000	6.3
306900	6.5
307800	6.3
308700	6.6
309600	6.5
310500	6.4
311400	6.4
312300	5.7
313200	5.6
314100	6.4
315000	6.5
315900	6.2
316800	6.2
317700	6.2
318600	5.6
319500	5.6
320400	5.8
321300	5.5
322200	5
323100	5.1
324000	5.4
324900	5.7
325800	5.9
326700	6.1
327600	6
328500	6.1
329400	6
330300	5.6
331200	5.2
332100	5.3
333000	6
333480	6.6
333900	6
334800	6
335700	6.4
336600	5.9
337500	5.6
338400	5.6
339300	5.7
340200	5.7
341100	5.4
342000	5.4
342900	5.6
343800	6.1
344700	6.7
345600	7
346500	6.8
347400	6.6
348300	6.3
349200	6.2
350100	6.1
351000	6.6
351900	6.8
352800	5.9
353700	5.6
354600	5.6
355500	5.9
356400	7.4
357300	8
358560	5.4
358620	5.4
359220	5.4
360120	6.3
361020	6.7
361920	7.1
362820	6.7
363720	6.3
364620	6.1
365520	6
366420	6
367320	6.2
368220	6.3
369120	6
370020	5.7
370920	5.8
371820	5.6
372720	5.6
373620	5.6
374520	5.4
375420	5.3
376320	5.8
377220	6.7
378120	6.5
379020	5.8
379920	5.8
380820	5.6
381720	5.6
382620	5.8
383520	6
384420	5.8
385320	5.9
386220	6.3
387180	6.6
387720	6.3
388080	6.4
388980	6
389880	6.4
390780	6.8
391680	6.4
392580	6.2
393480	7
394380	7.2
395280	6.6
396180	6.3
397080	6.5
397980	6.7
398880	6.8
399780	7.2
400680	7.1
401580	6.3
402480	5.1
403380	4.6
404280	5.4
405240	5.4
405480	5.1
406140	4.4
407040	5.3
407940	7.3
408840	8.7
409740	8.5
410640	7.8
411540	7.1
412440	6.5
413340	6.1
414240	6.1
415140	6.3
416040	5.7
416940	4.7
417840	4.9
418740	5.4
419640	5.7
420540	6.1
421440	6.1
422340	5.7
423240	5.6
424140	5.7
425040	6.1
425940	6.2
426840	6.4
427800	6.6
445860	7.7
446760	8.1
447660	7.3
448560	7
449460	6.9
450360	6.6
451260	7.2
452160	7.4
453060	7.2
453960	6.8
454860	5.9
455760	5.6
456660	5.8
457560	5.6
458460	5.5
459360	6.2
460260	6.9
461160	6.7
462060	5.4
462960	4.6
463860	4.5
464760	4.4
465660	4.7
466560	4.6
467460	4.3
468360	4.7
469260	4.6
470160	4.5
471060	5.5
471960	6.5
472860	6.4
474180	5
475620	5.9
476520	6.8
477420	6.8
478320	6.4
479220	6
480120	5.7
481020	5.3
481920	5
482820	5.1
483720	5.2
484620	5.1
485520	4.9
486420	4.7
487320	4.8
488220	5
489120	5.1
490020	4.9
490920	4.9
491820	4.9
492720	4.9
493620	4.9
494520	4.8
495420	4.7
496320	4.8
497220	5
498120	5.1
499020	5.2
499920	5.3
500820	5.3
501720	5.2
502620	5.3
503520	5.6
503940	5.1
504420	6.1
505320	5.8
506280	5.4
506400	5.2
507180	5.4
508080	5.4
508980	5.2
509880	5.2
510780	5.2
511680	5.7
512580	6.4
513480	6.3
514380	5.3
515280	4.8
516180	4.7
517080	4.8
517980	5.1
518880	4.9
519780	4.7
520680	5.2
521580	6.2
522480	7.2
523380	7.1
524280	5.6
525180	4.9
526080	5.6
526980	6.4
527880	6.3
528780	5.6
529680	5.5
530580	6
531480	6.6
532380	6.7
532620	6.6
533280	5.7
534180	5
535080	4.8
535980	4.9
536940	5.1
564900	6.7
565800	6.8
566700	6.8
567600	6.1
568500	5.6
569400	5.4
570300	5.1
571200	5.3
572100	5.6
573000	5.5
573900	5.6
574800	5.9
575700	5.7
576600	4.8
577500	4.7
578400	5.1
579300	5.5
580200	6
581100	6.2
582000	5.8
582900	5.3
583800	5.4
584700	5.6
585600	5.6
586500	5.6
587400	5.6
588300	5.4
589200	5.1
590100	5.6
591000	6.1
591900	5.4
593460	5.9
595560	5.1
596460	5.1
597360	5.1
598260	5.9
599160	6.8
600060	6
600960	4.9
601860	4.8
602760	5.1
603660	5.3
604560	5.3
605460	5.3
606360	5.3
607260	5.3
608160	5.4
609060	5.3
609960	5.3
610860	5.7
611760	6.4
612660	6.7
613560	6.4
614460	5.8
615360	5.3
616260	4.9
617160	5.1
618060	5.8
618960	5.8
619860	5.7
620760	5.8
621660	6
622560	6.1
623640	6.4
659640	5.6
660540	5.5
661440	5.4
662340	5.6
663240	5.7
664140	5.6
665040	5.3
665940	5.2
666840	5.1
667740	4.9
668640	5.1
669540	5.2
670440	5
671340	4.9
672240	4.9
673140	5
674040	5.1
674940	5.6
675840	5.8
676740	5.3
677640	6.1
678540	6.3
679440	5.9
680340	6.4
681240	7.2
682140	7.4
683040	6.8
683940	6.1
684840	5.7
685740	5.5
686640	5.1
688380	4.8
699300	5.7
700200	5.3
701100	5.2
702000	5.4
702900	6.1
703800	6.3
704700	6.8
705600	7.1
706500	6.4
707400	5.8
708300	5.3
709200	5.4
710100	5.7
711000	5.4
711900	5.5
712800	6
713700	5.7
714600	5.5
715500	5.6
716400	5.8
717300	6.3
718200	6.1
719100	5.8
720000	5.8
720900	5.7
721800	6.6
722700	6.7
723600	5.1
724500	4.7
725400	5.4
726300	6.1
727980	10.1
732720	6.4
733620	6.2
734520	6.3
735420	6.1
736320	5.7
737220	5.8
738120	6.1
739020	5.8
739920	5.4
740820	5.3
741720	5.1
742620	4.9
743520	5.2
744420	5.6
745320	5.6
746220	5.2
747120	5
748020	5.2
748920	5.3
749820	5.2
750720	5
751620	4.7
752520	4.6
753420	4.7
754320	4.9
755220	5
756120	5.1
757020	5.1
757920	5
758820	5.5
759720	5.9
760740	5.9
821040	4.6
821940	4.2
822840	4.4
823740	4.8
824640	4.3
825540	3.6
826440	3.5
827340	4.3
828240	5.1
829140	5.1
830040	5
830940	5.1
831840	4.9
832740	4.8
833640	4.8
834540	4.8
835440	4.9
836340	4.7
837240	4.4
838140	4.4
839040	4.6
839940	5
840840	5.3
841740	5.3
842640	5.1
843540	5.1
844440	4.9
845340	4.7
846240	4.4
847140	4.9
848040	5.6
849420	4.8
854460	5.4
855360	5.6
856260	5.4
857160	5.4
858060	5.3
858960	5.3
859860	5.4
860760	5.4
861660	5.3
862560	5.2
863460	5.1
864360	5.1
865260	5.2
866160	5.6
867060	5.5
867960	5.5
868860	5.7
869760	7.2
870660	9.3
871560	9.7
872460	9.2
873360	8.4
874260	7.9
875160	7.3
876060	6.4
876960	5.4
877860	5.3
878760	5.7
879660	5.7
880560	5.3
881460	5.7
882780	8.8
913980	5.1
914880	5.3
915780	5.9
916680	5.3
917580	5.2
918480	5.8
919380	6.2
920280	6.4
921180	6.4
922080	6.5
922980	6.6
923880	6.5
924780	6.2
925680	5.9
926580	5.9
927480	6.2
928380	6.1
929280	6.3
930180	6.7
931080	6.4
931980	5.6
932880	5.3
933780	5.5
934680	5.6
935580	5.7
936480	5.9
937380	5.9
938280	5.9
939180	5.6
940080	5.3
940980	5.6
942480	5.6
1004220	5.6
1005120	5.6
1006020	5.4
1006920	5.3
1007820	4.9
1008720	4.7
1009620	4.8
1010520	4.9
1011420	5.1
1012320	5.2
1013220	5.2
1014120	5
1015020	4.9
1015920	4.9
1016820	4.8
1017720	4.9
1018620	4.8
1019520	4.7
1020420	5.1
1021320	4.8
1022220	4.6
1023120	4.8
1024020	4.6
1024920	4.4
1025820	4.6
1026720	4.5
1027620	4.6
1028520	4.9
1029420	5.1
1030320	4.9
1031220	4.9
1032780	5.6
1032780	5.6
1085400	5.3
1086300	5.3
1087200	5.1
1088100	5.5
1089000	6.1
1089900	5.6
1090800	5.8
1091700	6.7
1092600	7.2
1093500	6.6
1094400	5.8
1095300	5.7
1096200	5.1
1097100	3.8
1098000	3.4
1098900	3.8
1099800	4.5
1100700	4.8
1101600	5
1102500	5.1
1103400	5.3
1104300	5.2
1105200	5.4
1106100	5.1
1107000	5
1107900	5.4
1108800	5.8
1109700	5.4
1110600	4.8
1111500	5.1
1112400	5.3
1113300	5.4
1113300	5.4
1114320	5.1
1115220	4.9
1116120	4.8
1117020	4.7
1117920	4.8
1118820	4.9
1119720	5.1
1120620	5.2
1121520	4.9
1122420	4.7
1123320	4.7
1124220	5.1
1125120	6.9
1126020	8.9
1126920	8
1127820	6.2
1128720	5.9
1129620	5.5
1130520	5.6
1131420	7
1132320	7.3
1133220	6.7
1134120	6.4
1135020	5.9
1135920	5.8
1136820	6.3
1137720	5.7
1138620	4.8
1139520	5.1
1140420	5.4
1141320	5.6
1142640	6
1142640	6
1142880	5.9
1173840	5.3
1174740	4.9
1175640	4.9
1176540	4.8
1177440	4.9
1178340	5.2
1179240	4.9
1180140	3.6
1181040	2.5
1181940	4.2
1182840	5.3
1183740	4.6
1184640	4.5
1185540	4.9
1186440	5.2
1187340	5.1
1188240	4.9
1189140	4.9
1190040	5
1190940	5
1191840	4.9
1192740	4.5
1193640	4
1194540	4.1
1195440	4.7
1196340	5.3
1197240	5.8
1198140	5.5
1199040	5.4
1199940	5.3
1200840	5.2
1201740	5
1201920	4.9
1201920	4.9
1201920	4.9
1202640	4.9
1203540	4.9
1204440	4.8
1205340	4.6
