# Supplementary material for: A parsimonious model of blood glucose homeostasis
Source: PLOS Digit Health. 2022 Jul 14;1(7):e0000072. doi: 10.1371/journal.pdig.0000072 (PMC9931355; doi:10.1371/journal.pdig.0000072)
Supplement: S1 Data — Blood glucose data of Klick Pilot Study measured using the Freestyle Libre Flash Glucose device. The data are presented in comma separated values (.csv) format for each healthy individual (N = 42). The filenames represent the unique identification of the individual to preserve anonymity. (ZIP) [file pdig.0000072.s010.zip › 0M00082GJLD.csv]

Elapsed Time	Glucose (mmol/L)
0	4.6
900	4.7
1800	5.1
2700	5.1
3600	4.3
5040	5.1
15660	4.3
16560	4.4
17460	4.4
18360	4.2
19260	4.2
20160	4.1
21060	4.1
21960	4.1
22860	4.2
23760	4.4
24660	5.2
25560	6.3
26460	6.5
27360	6
28260	5.3
29160	4.9
30060	4.4
30960	4.2
31860	3.9
32760	3.9
33660	4.4
34560	4.7
35460	4.4
36360	4.2
37260	4.2
38160	4.2
39060	4.3
39960	4.4
40860	4.5
41760	4.4
42660	4.4
43620	4.8
43860	4.7
44520	5.1
45420	5.3
46860	4.8
55620	5.4
56520	5.3
57420	5.1
58320	4.6
59220	4.3
60120	4.1
61020	3.9
61920	3.8
62820	3.8
63720	3.7
64620	3.8
65520	4.1
66420	4.4
67320	4.5
68220	4.7
69120	4.7
70020	4.7
70920	5.3
71820	6.2
72720	6.2
73620	5.6
74520	5.2
75420	5.2
76320	5.3
77220	5.2
78120	5.1
79020	5
79920	4.8
80820	4.7
81720	5
82620	5.1
83640	5.1
83820	4.9
84540	5.1
85440	5
86340	4.9
87240	5
88140	4.9
89040	4.8
89940	4.9
90840	5
91740	5.2
92640	5.1
93540	5.3
94560	6.8
94980	7.2
95460	7.8
96360	7.5
97260	5.8
98160	4.3
99060	3.7
99960	3.8
100860	4.2
101760	4
102660	3.9
103560	3.8
104460	3.8
105360	3.9
106260	3.9
106620	3.8
107160	3.9
108060	4.2
108960	3.9
109860	4.1
110760	5.2
111660	5.3
112560	4.6
113460	4.3
114480	4.3
115020	4.9
115380	4.4
116280	4.8
117180	5.9
117840	5.9
118080	6.2
118980	5.8
119880	5.9
120780	6.1
121680	5.8
122640	5.2
123060	5.4
123540	5
124440	5.7
125340	6.3
126240	5.4
127140	4.8
128040	6.2
128940	7.4
129840	6.5
130740	4.8
131640	3.9
132540	4.5
132600	4.9
133500	5.2
134400	5.6
135540	6.4
143700	4.3
144600	4.6
145500	4.7
146400	5.1
147300	6.2
148200	7.1
149100	7.5
150000	7.5
150900	7.1
151800	6.5
152700	5.8
153600	5.6
154500	5.9
155400	6.3
156300	6.2
157200	5.8
158100	5.6
159000	5.3
159900	5
160800	4.8
161700	4.7
162600	4.7
163500	4.7
164400	4.7
165300	4.8
166200	4.8
167100	4.8
168000	4.9
168900	5.1
169800	5
170700	4.9
171720	5.3
172080	5.4
172620	5.4
173520	5.7
174420	6.3
175320	6
176220	4.8
177120	4.3
178020	4.6
178920	4.8
179820	5
180780	5.8
180780	5.5
181680	5.2
182580	5.1
183480	5.1
184380	5.3
185280	5.4
186180	5.2
187080	5.1
187980	5.1
188880	5
189780	5.1
190680	4.9
191580	5.6
192480	6.8
193440	6.5
193800	6.2
194340	5.7
195240	4.9
196140	4.1
197040	4
197940	4.3
198960	4.1
199320	4.3
199860	4.3
200760	4.5
201660	5.1
202560	5.8
203460	5.3
204360	4.4
205260	4.3
206160	4.8
207060	4.8
207960	4.6
208860	4.4
209760	4.4
210660	4.8
211560	4.9
212580	4.2
212760	4.1
213480	4.6
214380	5.6
215280	5.6
216180	4.8
217080	4.5
217980	4.9
218880	5.3
219780	5.4
220680	5.3
221580	5.1
222480	5.1
223380	4.9
224280	4.9
225180	5.1
226080	5
226980	4.9
227940	4.4
228420	4.4
228840	4.1
229740	4.2
230640	4.7
231540	5.4
232440	5.8
233340	5.4
234240	5.2
235140	5
236160	4.9
236880	5.9
237060	5.4
237960	5.9
238860	6.7
239760	6.6
240660	6.3
241560	6.6
242460	6.5
243360	5.9
244260	5.6
245160	5.5
246060	5.3
246960	5.2
247980	4.9
248040	5.1
248880	4.8
249780	5.2
250680	5.6
251580	5.3
252480	5.4
253380	5.6
254280	5.1
255180	5.9
256080	7.5
256980	6.8
257880	4.8
258840	4.1
259560	5.1
259740	5.6
260640	6.7
261540	6.4
262440	6.2
263340	6.1
264300	6.3
264720	6.2
265200	6.2
266100	6.2
267000	5.9
267900	4.9
268800	4.4
269700	4.4
270600	4.7
271500	4.7
272400	4.6
273360	4.5
274020	4.2
274260	4.3
275160	4.4
276060	4.5
276960	4.4
277860	4.4
278760	4.4
279660	4.3
280560	4.3
281460	4.8
282360	5.6
283320	5.1
283440	4.9
284220	4
285120	3.7
286020	4.2
286920	4.4
287820	4.1
288720	3.8
289680	3.8
289740	3.9
290580	4.1
291480	4.2
292380	4.2
293280	4.3
294180	4.3
295080	4.2
295980	4.2
297060	4.4
297660	4.8
297960	4.7
298860	4.7
299760	4.6
300660	4.8
301560	4.9
302460	4.9
303360	5.1
304260	5.1
305160	4.9
306060	4.9
306960	5
307860	5.3
308760	5.4
309660	4.4
310560	3.8
311460	4
312360	5.3
313260	6.7
314160	7.1
315060	6.8
315960	6.4
316860	6.3
317760	6.3
318780	5.8
318960	6.4
319680	4.7
320580	4.8
321480	5.6
322380	5.7
323280	5.1
324180	5.1
325080	5.5
325980	6.1
326880	6.4
327780	6.1
328680	5.6
329580	5.1
330480	4.7
331380	4.6
331560	4.9
332280	4.7
333180	4.9
333600	4.9
334080	5.1
335100	5
335820	4.9
336000	5.1
336900	5.4
337800	5.6
338700	5
339600	4.6
340500	4.8
341400	5
342300	5.1
343200	5
344100	4.8
345000	4.6
346020	4.8
346260	5.2
346920	5.9
347820	7.1
348720	6.9
349620	6.2
350520	5.4
351420	4.7
352320	4.7
353220	5
354120	5
355020	4.8
355920	4.8
356520	4.7
356820	4.7
357720	4.6
358620	4.3
359520	4.1
360420	4.2
361320	4.7
361380	4.6
362280	4.3
363180	4.6
364080	5.9
364980	7.6
365880	7.9
366780	7.6
367680	7.9
368580	7.7
369480	6.9
370380	6.3
371280	5.9
372780	4.9
376980	4.2
377880	4.9
378780	5.6
379680	5.7
380580	5.2
381480	4.4
382380	3.9
383280	3.8
384180	3.9
385080	4.2
385980	4.3
386880	4.2
387780	4
388680	3.9
389580	4
390480	4.1
391380	4
392280	3.9
393180	4
394080	4.1
394980	4.3
395880	4.4
396780	4.3
397680	4.3
398580	4.2
399480	4.1
400380	3.9
401280	3.8
402180	3.8
403080	3.8
403980	3.8
405060	4.2
411540	4.8
412440	5
413340	4.9
414240	4.8
415140	5.1
416040	5.2
416940	5
417840	4.9
418740	4.7
419640	4.9
420540	5.7
421440	6.3
422340	6.4
423240	5.8
424140	5.2
425040	5
425940	4.9
426840	4.9
427740	4.9
428640	4.9
429540	4.9
430440	4.9
431340	4.9
432240	4.9
433140	4.8
434040	4.7
434940	4.6
435840	4.7
436740	4.7
437640	4.7
438540	4.8
439560	4.7
439920	4.8
440460	4.6
441360	4.6
442260	4.6
443160	4.9
444060	5.2
444960	5.2
445860	4.9
446760	4.7
447660	4.6
448560	4.7
449460	4.9
450360	4.8
451260	4.7
452160	4.6
453060	4.4
453960	4.5
454860	4.6
455760	4.6
456660	4.5
457680	4.4
458400	4.4
458580	4.3
459480	4.3
460380	4.2
461280	4.2
462180	4.3
463080	4.4
463980	4.2
464880	4.2
465780	4.2
466680	4.2
467580	4.2
468480	4.3
469380	4.3
470280	4.3
471180	4.2
472080	4.1
472980	4
473880	3.9
474780	4.2
474960	4.3
475860	4.4
476760	4.4
477660	4.5
478560	4.9
479460	5.5
480360	4.9
481260	4.4
482160	4.5
483060	4.7
483960	4.6
484860	4.4
485760	4.3
486660	4.4
487560	4.7
488460	4.8
489360	5.1
490260	5.4
491160	5.4
492060	5.3
492960	5.1
493860	5.1
494760	5.3
495840	5.6
495840	5.8
496740	5.7
497640	5.8
498540	5.8
499440	5.7
500340	5.6
501240	5.6
502140	5.6
503040	5.6
503940	5.5
504840	6
505740	6.7
506640	6.9
507540	6.6
508440	6.1
509340	5.7
510240	5.7
511080	5.7
511200	5.3
511800	5.3
512100	5
513000	5.2
513900	5.2
514800	5.3
515700	5.3
516600	5
517500	4.9
518400	5.1
519300	5.1
520200	5.1
521100	4.9
522000	4.9
522900	4.8
523800	4.8
524700	4.8
525600	4.8
526620	4.9
527340	5.1
527520	5.6
528420	6.6
529320	6.6
530220	6.3
531240	6.2
531840	6.2
532140	5.8
533040	5.3
533940	4.8
534840	4.6
535740	4.7
536640	4.8
537540	4.9
538440	5.1
539340	4.8
540240	4.5
541140	4.4
542040	4.4
542940	4.3
543840	4.3
544740	4.2
545640	4.2
546540	4.3
547440	4.3
549120	4.2
560340	4.3
561240	4.2
562140	4.4
563040	4.3
563940	4.4
564840	4.9
565740	5
566640	4.4
567540	3.9
568440	4.6
569340	5.9
570240	6.9
571140	7.1
572040	6.6
572940	6.1
573840	5.7
574740	5.3
575640	5.1
576540	5
577440	4.7
578340	4.5
579240	4.4
580140	4.4
581040	4.6
581940	4.6
582840	4.5
583740	4.6
584640	5
585540	5.2
586440	5.2
587340	5.3
588360	5.5
588480	5.7
589260	5.8
590160	5.9
591060	6.2
591960	6.7
592860	6.6
593760	6.3
594660	6.3
595560	6.3
596460	6.2
597540	6.5
598140	6.8
598440	6.7
599340	6.5
600240	5.9
601140	5.6
602040	5.4
602940	5.3
603840	5.2
604740	5.3
605640	5.8
606540	6
607440	5.9
608340	5.9
609240	6.1
610140	6
611040	5.7
611940	5.4
612840	5.3
613740	5.2
614640	5.3
615540	5.4
616440	5.5
617340	6.1
618240	6.3
619140	5.2
620040	4.1
620940	4.1
621000	4.2
621900	4.3
622800	4.5
623700	5.2
624600	5.2
625500	4.8
626400	4.6
627300	4.6
628200	4.6
629100	4.7
630000	4.8
631020	6.1
646620	5.3
647520	5.5
648420	5.2
649320	4.8
650220	4.8
651120	5.2
652020	5.8
652920	6.6
653820	6.5
654720	6
655620	5.4
656520	5.2
657420	5.7
658320	5.9
659220	5.6
660120	6
661020	6.6
661920	7.1
662820	7.2
663720	6.6
664620	5.8
665520	5.2
666420	4.8
667320	4.5
668220	4.3
669120	4.3
670020	4.2
670920	4.2
671820	4.4
672720	4.6
673620	4.7
674640	5.2
675180	5.2
675540	5.3
676440	5.3
677340	5.3
678240	5.4
679140	5.6
680040	5.7
680940	5.8
681840	5.5
682740	5.2
683640	5.2
684540	5.3
685440	5.5
686340	5.4
687240	5.4
688140	5.4
689220	5.4
689700	5.6
690120	5.3
691020	5.3
691920	5.3
692820	5.5
693720	5.6
694620	5.6
695520	5.4
696420	5.3
697320	5.2
698220	5.2
699120	5.1
700020	5.2
700920	6.6
701820	8.8
702720	8.9
703620	7.2
704400	6.8
704520	5.9
705420	5.2
706320	5.1
707220	5.3
708120	5.2
709020	4.8
709920	4.7
710820	4.8
711960	4.9
718380	4.1
719280	4.6
720180	5.6
721080	6.6
721980	6.2
722880	4.8
723780	4.8
724680	6.7
725580	6.4
726480	4.7
727380	4.4
728280	4.9
729180	4.9
730080	5.3
730980	5.9
731880	6.1
732780	6.4
733680	6.2
734580	5.6
735480	5.2
736380	4.8
737280	4.3
738180	4.1
739080	4.1
739980	4.7
740880	5.2
741780	4.9
742680	5
743580	5.6
744480	6.2
745380	6.2
746400	5.6
746760	5.5
747300	5.1
748200	5.2
749100	5.4
750000	5.9
750900	6.4
751800	6.4
752700	6.1
753600	5.1
754500	4.4
755400	4.2
756300	4.3
757200	4.9
758100	6
759000	7.3
759900	7.7
760800	6.7
761700	5.4
762600	4.5
763500	4.3
764400	4.7
765360	4.9
765600	5.2
766260	4.7
767160	5.1
768060	5.4
769020	5.5
769140	5.8
769920	5.5
770820	5.8
771720	6.8
772620	7.3
773520	6.2
774420	5.2
775320	5.1
776160	5.1
776220	5.2
777120	5.7
778020	5.8
778920	5.4
779820	5.3
780840	5.7
780840	5.6
781740	5.9
782640	6.7
783540	6.8
784440	6.1
785340	5.1
786240	4.8
787140	5
788040	5.6
788940	6.1
789840	5.5
790740	4.7
791640	4.7
792660	4.7
792960	4.5
793560	4.3
794460	4.3
795360	4.7
796260	4.8
797160	4.3
798060	4.3
798960	4.8
799860	4.4
800760	4.2
801660	4.7
802560	4.3
802680	5.2
803460	3.9
804360	4.3
805260	4.1
806160	4.4
807060	4.7
807960	4.3
808860	4.2
809760	4
810720	5.3
810720	4.9
811680	4.1
812460	4.4
812580	4.1
813480	4.7
814380	5.6
815280	5.3
816180	4.3
817080	3.8
818280	4.2
829080	4.9
829980	4.3
830880	4.1
831780	4.2
832680	4.4
833580	4.6
834480	4.7
835380	4.8
836280	4.6
837180	4.4
838080	4.2
838980	4.2
839880	4.5
840780	4.9
841680	5.6
842580	5.5
843480	4.9
844380	4.7
845280	4.5
846180	4.5
847080	4.7
847980	4.8
848880	5.1
849780	5.2
850680	5.2
851580	5.1
852480	4.9
853380	4.9
854280	5
855180	5
856080	5
856980	5.7
857160	5.2
858060	5.1
858960	5.3
859860	6.2
860760	6
861660	4.8
862560	5
863460	5.4
864360	5.4
865260	6.1
866160	6.7
867060	5.7
867960	5
868860	6.1
869760	7.1
870660	6.3
871560	5.3
872520	4.3
872580	4.2
873420	4.2
874320	4.8
875220	4.8
876120	4.6
877020	4.6
877920	4.7
878820	5.1
879720	5.1
880620	5.2
881640	5.4
882300	5.2
882540	5.1
883440	4.7
884340	5.1
885240	6.1
886140	5.4
887040	4
887940	3.5
888840	3.7
889740	4
890640	4.2
891540	4.1
892440	3.8
893340	3.9
894240	4.1
895140	4.3
896160	4.2
896340	3.6
897060	4.5
897960	4.5
898860	4.1
899760	3.9
900660	3.9
901560	3.8
902460	3.8
903360	4.8
904260	5.3
905160	4.9
906060	4.6
906960	4.3
907860	3.8
908760	3.4
909660	3.6
910740	4.3
910800	4.3
911640	4.3
912540	4.1
913440	4.3
914340	4.9
915240	5.2
916140	4.7
917040	4
917940	3.9
918840	4.1
919740	4.2
920640	4.2
921540	4.2
922440	4.2
923340	4.2
924240	4.2
925140	4.2
926040	4.3
926940	4.5
927840	4.5
928740	4.3
929640	4.1
930600	4.4
931140	4.7
931500	4.7
932400	5.4
933300	6.8
934200	7.8
935100	6.6
936000	4.7
937620	4.8
943500	5
944400	5.1
945300	5.2
946200	5.1
947100	5.1
948000	5.1
948900	5.1
949800	5.2
950700	5.1
951600	5.2
952500	5.4
953400	5.8
954300	5.8
955200	4.9
956100	4.4
957000	4.4
957900	4.4
958800	4.4
959700	4.6
960600	4.8
961500	4.9
962400	4.7
963300	4.5
964200	4.2
965100	4.2
966000	4.1
966900	4.1
967800	4.4
968700	4.7
969600	4.6
970500	4.7
971400	4.6
971460	4.7
972360	4.8
973260	4.6
974160	4.3
975060	4.2
975960	4.1
976860	4.1
977760	4
978660	3.9
