# Supplementary material for: A parsimonious model of blood glucose homeostasis
Source: PLOS Digit Health. 2022 Jul 14;1(7):e0000072. doi: 10.1371/journal.pdig.0000072 (PMC9931355; doi:10.1371/journal.pdig.0000072)
Supplement: S1 Data — Blood glucose data of Klick Pilot Study measured using the Freestyle Libre Flash Glucose device. The data are presented in comma separated values (.csv) format for each healthy individual (N = 42). The filenames represent the unique identification of the individual to preserve anonymity. (ZIP) [file pdig.0000072.s010.zip › 0M00082GJMW.csv]

Elapsed Time	Glucose (mmol/L)
0	5.2
240	5.1
900	4.5
1800	4.1
2700	3.7
3660	3.3
4200	3.2
4560	3
5460	2.7
6360	2.7
7260	3.1
8160	4.2
9060	5.1
9420	5.4
9960	5.3
10860	4.8
11760	4.3
12660	4.4
13560	4.9
14520	5.5
14640	5.5
15420	5.7
16320	5.6
17220	5.3
18120	5.2
19020	5.5
19920	5.8
20820	5.6
21180	5.6
21720	5.2
22620	4.6
23520	4.6
24420	5.2
25440	4.7
25440	4.9
26340	4.8
27240	5.2
28140	5.2
29040	4.5
29940	4
30840	3.8
31740	3.6
32640	3.7
33540	4.1
34440	4.1
35340	3.8
36240	4.1
37140	4.4
38160	4.1
45360	4.9
46260	4.7
47160	4.3
48060	4.9
48960	5.1
49860	4.9
50760	4.7
51660	4.2
52560	3.7
53460	3.7
54360	3.8
55260	4.2
56160	4.4
57060	3.9
57960	3.9
58860	4.3
59760	3.8
60660	3.1
61560	2.9
62460	4
63360	4.4
64260	4.1
65160	4.3
66060	4.8
66960	5.2
67860	5.1
68760	5
69660	4.9
70560	4.4
71460	3.7
72360	3.4
73260	5.5
73320	5.2
74220	5.1
75120	4.6
76020	4.6
76920	4.7
77820	4.7
78720	4.8
79680	5.7
79920	6.1
80580	7.2
81480	8.4
82380	7.8
83280	6.2
84180	5.8
85080	6.5
85980	7.1
86700	6.7
86880	6.1
87780	5.4
88680	5.3
89580	5.3
90480	5.3
90540	5.1
91440	4.2
92340	3.7
93240	4.2
94140	5.7
95040	6
95940	5.6
96900	5.4
97080	5.6
97800	5.6
98700	6.1
99600	6.2
100500	5.8
101400	5.1
102240	5.2
102300	5.7
103200	6.6
104100	6.3
105000	6.1
105900	5.7
106800	5.5
107700	6.4
108600	6.4
109500	5.3
110460	4.8
110580	5
111420	5.9
112200	6.6
112320	6.3
113220	6.1
114120	5.8
115020	4.9
115920	4
116820	4
117720	4.6
118620	4.7
119520	4.9
120420	6.3
121320	6.8
122220	6.1
123120	5.5
124560	5.8
135000	5.8
135900	6.4
136800	6.7
137700	5.9
138600	4.8
139500	4.4
140400	4.6
141300	4.9
142200	4.8
143100	4.6
144000	4.4
144900	4.5
145800	4.8
146700	4.9
147600	4.8
148500	4.9
149400	5.3
150300	4.9
151200	4.6
152100	4.8
153000	4.8
153900	4.4
154800	4.4
155700	4.8
156600	4.9
157500	5.2
158400	5.3
159300	5.2
160200	4.9
161100	4.3
162000	4.2
163020	4.9
163440	4.8
163920	4.9
164820	4.8
165720	5.4
166620	6.3
167520	6.3
168420	5.6
169320	4.9
170220	4.6
171120	4.9
172020	5.6
172920	6.2
173820	6.2
174720	5.3
175620	5.2
176520	5.4
177420	5.4
178320	4.6
179220	3.7
180120	3.6
181020	5.1
181920	7
182820	6.6
183720	5.2
184620	5
185520	5.4
186540	5.2
186780	5.6
187440	5.5
188340	5.6
189240	5.3
190140	5
191040	4.8
191940	5.1
192840	5.1
193740	4.7
194640	4.4
195540	4.6
196440	4.8
197400	5.2
197940	5.6
198300	5.4
199200	5.2
200100	5
201000	5.2
201900	5.3
202800	5.4
203700	5.3
204600	5.4
205500	5.7
206400	5.6
207300	5.3
208200	5.2
209100	5.6
210000	5.9
210900	6
211800	6.4
212700	6.8
214320	5.9
216480	6.6
217380	6.8
218280	6.3
219180	5.6
220080	5.7
220980	6.3
221880	6.3
222780	6.1
223680	5.8
224580	5.7
225480	6.3
226380	6.8
227280	6.8
228180	6.3
229080	5.9
229980	5.8
230880	5.7
231780	5.8
232680	6
233580	5.7
234480	5.1
235380	5.2
236280	6.2
237180	6.9
238080	6.2
238980	5.6
239880	5.4
240780	5.3
241680	5
242580	4.7
243480	5
244380	5.9
244920	5.6
245280	5.7
246180	5.8
247080	5.7
247980	5.4
248880	5.2
249780	5.2
250680	5.3
251580	5.4
252480	5.4
253380	5.2
254280	5
255300	5.2
255840	5.4
256200	5.9
257100	6.8
258000	6.9
258900	6.3
259800	5.4
260700	4.9
261600	4.8
262500	4.6
263400	4.4
264300	4.4
265200	4.7
266100	5.7
267000	7
267900	7.4
268800	6.6
269700	6
270600	6.2
271500	6.6
272400	7.2
273060	7.1
273300	6.9
274200	6.4
275100	6.2
276060	6.1
276420	6.2
276960	5.8
277560	5.9
277860	5.7
278760	5.3
279660	5.1
280560	5.3
281460	6.6
282360	7.2
283260	6
284160	4.7
285180	5.1
303360	7.4
304260	7.6
305160	7.1
306060	7.2
306960	7.6
307860	7.1
308760	6.6
309660	6.6
310560	6.9
311460	6.9
312360	6.4
313260	5.8
314160	5.1
315060	5.2
315960	6
316860	6.3
317760	5.6
318660	5.3
319560	5.6
320460	5.5
321360	5.7
322260	5.8
323160	6.2
324060	6.1
324960	5.4
325860	5.1
326760	5.4
327660	6
328560	6.1
329460	5.9
330360	5.8
331980	5.6
332340	5.4
333240	5.4
334140	5.6
335040	5.5
335940	5.4
336840	5.7
337740	6.7
338640	8.4
339540	8.9
340440	7.4
341340	6.1
342240	6.2
343140	6.3
344040	5.7
344940	4.9
345840	4.7
346740	4.2
347640	3.9
348540	3.9
349440	4.3
350340	4.9
351240	5.5
352140	6.3
353040	7.4
353940	8.1
354840	7.5
355740	6.7
356640	6.1
357540	5.6
358440	5.9
359340	6.9
360240	7.3
360360	7.3
360720	7.1
361260	6.4
362160	5.3
363060	5.1
363960	6.1
364860	7
365760	6.9
366660	6.2
367560	6.2
368460	6.2
369360	5.8
370260	5.4
371160	5.3
372060	5.1
372960	4.8
373860	4.6
374760	4.6
375660	4.6
376560	4.7
377460	5.1
378360	5.8
379260	5.9
380160	5.5
381060	5.4
381960	5.9
382860	6.3
383760	6.1
384660	5.8
385800	6.7
391140	6.4
392040	6.7
392940	6.6
393840	6.8
394740	6.8
395640	6.4
396540	6.2
397440	5.7
398340	5.4
399240	5.8
400140	6.3
401040	6.4
401940	5.8
402840	5.5
403740	5.8
404640	6.1
405540	6.6
406440	6.3
407340	5.9
408240	5.6
409140	5.8
410040	6.2
410940	6
411840	5.6
412740	5.7
413640	6.1
414540	6.1
415440	5.9
416340	5.9
417240	5.9
418140	6.1
419820	6.2
428220	6.6
429120	6.2
430020	5.9
430920	6
431820	5.7
432720	5.5
433620	5.4
434520	5.2
435420	4.9
436320	4.8
437220	4.9
438120	5
439020	4.9
439920	5.4
440820	7.1
441720	8.4
442620	8.1
443520	7.8
444420	7.9
445320	7.8
446220	7.4
447120	7.4
448020	7.7
448920	7.8
449820	7.9
450720	8.3
451620	8.8
452520	8.1
453420	6.4
454320	7
455220	7.9
456240	6.3
456300	6.2
457140	5.3
458040	5.5
458940	6
459840	6.3
460740	6.3
461640	5.9
462540	5
463440	4.4
464340	5
465240	5.6
466140	5.6
467040	5.6
467940	5.9
468840	5.8
469740	5
470820	5.1
493320	6
494220	6.4
495120	5.9
496020	5.1
496920	4.9
497820	5.6
498720	6
499620	5.7
500520	5.4
501420	5.5
502320	5.7
503220	5.8
504120	5.9
505020	5.7
505920	5.4
506820	5.4
507720	5.7
508620	5.8
509520	5.9
510420	5.7
511320	5.6
512220	5.5
513120	5.2
514020	5.3
514920	5.4
515820	5.4
516720	5.5
517620	5.8
518520	6.9
519420	7.6
520320	7.6
521220	7.7
521340	7.6
522240	7.2
523140	6.7
524040	5.9
524940	6.4
525840	7.6
526740	6.9
527640	5.1
528540	4.4
529440	4.2
530340	4.3
531240	5.4
532140	6.9
533040	7.4
534060	6.4
534120	5.8
534960	5.7
535860	6.8
536760	7.8
537660	7
538560	6
539460	6.2
540360	7.3
541260	7.8
542160	7.6
543060	7.4
543960	7.7
544860	8.1
545760	7.4
546660	5.5
547560	4.9
548460	6.3
549360	7.3
550260	7.2
551160	6.8
552060	6.6
552960	6.2
553860	5.6
554760	5.4
555660	5.6
556560	6.1
557460	6.6
558360	6.6
559260	6
560340	6.9
563100	7.4
564000	7.1
564900	7.4
565800	7.3
566700	6.8
567600	6.2
568500	6.4
569400	6.7
570300	6.1
571200	5.4
572100	5.8
573000	6.3
573900	6.1
574800	5.7
575700	5.6
576600	5.8
577500	6.1
578400	6
579300	5.8
580200	6.1
581100	6.3
582000	6.1
582900	5.9
583800	5.6
584700	5.6
585600	5.9
586500	6
587400	6.2
588300	6.3
589200	6.1
590100	5.9
590940	6.2
591540	6.9
591840	6.3
592740	6.4
593700	5.9
594420	5.9
594600	6
595500	6.1
596400	6.1
597300	6.9
598200	9
599100	10.3
600000	9.2
600900	7.4
601800	7
602700	7.9
603600	8.1
604560	7.4
604980	7.3
605460	7.3
606360	7.1
607260	6.4
608160	5.9
608760	6.1
609060	5.7
609960	5.7
610860	6.1
611760	6.8
612660	7.1
613560	6.3
614460	5.7
615360	6.1
616260	6.7
617160	6.7
618060	6.7
619020	6.7
619380	6.4
619920	6.2
620820	5.7
621720	5.9
622620	6.1
623520	5.8
624420	6.3
625320	6.9
626220	6.1
627120	5.2
628020	5.6
628920	6.2
629940	5.7
630240	6
630840	5.7
631740	6.3
632640	5.7
633540	4.7
634440	5.2
635340	6.2
636240	6.7
637140	7.1
638040	6.9
638940	6.6
639840	6.4
640740	7.3
641640	8.6
642540	8.1
643440	6.4
644340	5.7
645240	6.6
646140	7.6
647520	7.9
649020	6.4
649920	6.6
650820	6.9
651720	7.3
652620	7.6
653520	7.4
654420	6.6
655320	6.1
656220	6.8
657120	7.5
658020	6.7
658920	6.3
659820	6.4
660720	6.3
661620	6.2
662520	6.2
663420	5.9
664320	5.5
665220	5.7
666120	5.8
667020	5.7
667920	5.6
668820	5.8
669720	5.9
670620	5.8
671520	5.8
672420	5.9
673320	6
674220	6
675120	5.8
676020	5.8
676980	6.2
677280	5.9
677880	6
678780	5.9
679680	6.1
680580	6.1
681480	5.9
682380	5.8
683280	6.3
684180	7.9
685080	9.3
685980	8.8
686880	7.1
687780	6.9
688680	8
689580	7.9
690480	6.8
691440	6.5
691500	6.6
692400	6.7
693300	6.2
694200	5.8
695100	5.6
696000	5.3
696900	5.1
697800	5.1
698700	5.4
699600	6.3
700500	7.1
701400	6.9
702300	6.5
703200	6.6
704100	6.7
705000	6.4
705840	6
705900	5.9
706800	5.7
707700	5.4
708600	5.3
709500	5.2
710400	5.2
711300	5.1
712200	5.2
713100	5.1
714000	5.1
714900	5.4
715620	5.5
716640	5.2
735900	6.4
736800	6.1
737700	6.1
738600	5.8
739500	5.9
740400	6.7
741300	7.2
742200	6.8
743100	6.3
744000	6
744900	5.6
745800	5.7
746700	6.3
747600	6.4
748500	5.9
749400	5.7
750300	5.7
751200	5.6
752100	5.9
753000	6.1
753900	6
754800	6
755700	6.1
756600	5.9
757500	5.7
758400	5.7
759300	5.6
760200	5.6
761100	5.7
762000	6
762900	6
763860	6
764340	6.5
764760	5.7
765660	6
766560	6.2
767460	6
768360	5.8
769260	5.9
770160	7
771060	9.1
771960	10.4
772860	10
773760	8.8
774660	7.7
775560	7.4
776460	7.4
777540	7
777840	6.9
778440	6.8
779340	6.6
780240	6
781140	5.8
782040	6.3
782940	6
783840	5.1
784740	5.1
785640	6.3
786540	6.9
787440	6.4
788340	6
789240	5.8
790140	5.8
791040	5.9
791940	5.8
792840	5.6
793740	5.6
794640	5.6
795540	5.7
796440	5.6
797340	5.1
798240	5.1
799140	5.3
800040	5.6
800940	5.4
801840	5.1
802800	4.9
803040	4.8
803700	5.1
804600	5.1
805500	5.2
806400	5.2
807300	5.1
808200	5.1
809100	5.4
810000	5.9
810900	5.6
811800	5.1
812700	5.2
813600	7.1
814500	9.1
815400	9.5
816300	9.1
817620	8.3
822780	6.6
823680	6
824580	6.3
825480	7.2
826380	7.8
827280	7.2
828180	6.7
829080	6.3
829980	5.4
830880	5.4
831780	5.8
832680	6
833580	5.8
834480	5.4
835380	5.2
836280	5.1
837180	5.3
838080	5.7
838980	5.9
839880	6.2
840780	6.2
841680	6
842580	5.9
843480	5.5
844380	5.5
845280	5.8
846180	5.8
847080	5.6
847980	5.4
848880	5.6
849780	5.8
850740	5.9
850980	6.3
851640	5.7
852540	5.5
853440	5.7
854340	5.8
855240	5.9
856140	6.6
857040	7.3
857940	7.7
858840	7.5
859740	7.3
860640	7.3
861540	7
862440	6.7
863340	6.3
864240	5.8
865140	5.4
866040	5.1
866940	4.9
867840	4.9
868740	4.8
869640	4.8
870540	5.1
871440	5.9
872340	7.3
873240	8.2
874260	8.1
874860	7.9
875160	7.4
876060	6.8
876960	7.1
877860	7.3
878760	7.4
879660	7.6
880560	7.4
881460	6.6
882360	5.6
883260	5.4
884160	6.3
885060	6.8
885960	6.2
886860	5.8
887760	5.6
888780	5.3
889440	5.5
889440	5.5
889680	5.7
890580	6.1
891480	5.8
892380	5.3
893280	5.2
894180	5.2
895080	5.1
895980	5
896880	5
897780	5.1
898680	5.1
899580	5.2
900480	5.3
901380	5.5
902280	6.6
903180	8.2
904080	8.7
905520	8.3
922260	5.8
923160	5.5
924060	6.3
924960	7.2
925860	7
926760	6.5
927660	6.4
928560	6.3
929460	5.9
930360	5.4
931260	5.6
932160	6.1
933060	6.3
933960	6.5
934860	6.7
935760	6.7
936660	6.1
937560	5.6
938460	5.9
939360	5.9
940260	5.9
941160	5.8
942060	5.8
942960	6.1
943860	6.4
944760	6.7
945660	7.2
946560	7.5
947460	6.9
948360	6.6
949260	7
950280	7.6
950580	7.7
950640	7.7
951180	7.4
952080	6.8
952980	6.4
953880	6.4
954780	6.5
955680	6.2
956580	5.7
957480	5.7
958380	6
959280	6.9
960180	7.6
961080	6.9
961980	5.8
962880	5.6
963780	6.4
964740	6.3
964980	6.2
965640	5.5
966540	5.1
967440	5.2
968340	5.4
969240	5.7
970140	5.8
971040	5.7
971940	5.6
972840	5.7
973740	5.7
974640	5.7
975540	5.7
976500	5.8
977040	5.6
977400	5.7
978300	5.5
979200	5.3
980100	5.3
981000	5.4
981900	5.3
982800	5.2
983700	5.2
984600	5.3
985500	5.4
986400	5.3
987300	5.3
988200	5.4
989100	5.4
990000	5.5
990900	5.5
991860	6.1
1003740	7.7
1004640	6.6
1005540	6.1
1006440	6.3
1007340	6.8
1008240	7
1009140	6.9
1010040	6.7
1010940	6.3
1011840	6.2
1012740	6.4
1013640	6.7
1014540	6.2
1015440	5.7
1016340	5.6
1017240	5.3
1018140	5.2
1019040	5.2
1019940	5.3
1020840	5.4
1021740	5.4
1022640	5.5
1023540	5.6
1024440	5.4
1025340	5.2
1026240	5.4
1027140	5.7
1028040	5.8
1028940	5.8
1029840	5.7
1030740	5.9
1031700	5.9
1031880	5.9
1032600	5.7
1033500	5.6
1034400	5.3
1035300	5.3
1036200	5.3
1037100	5.9
1038000	7.1
1038900	7.7
1039800	7.4
1040700	6.9
1041600	6.9
1042500	7.2
1043400	7.1
1044300	6.9
1045200	6.4
1046100	6.1
1047720	7.1
1047720	7.1
1050780	5.9
1051680	5.9
1052580	6.9
1053480	7.7
1054380	6.8
1055280	5.5
1056180	5.6
1057080	6.1
1057980	6
1058880	5.6
1059780	5.3
1060680	5.1
1061580	5
1062480	5.2
1063380	5.7
1064280	6.5
1065180	7
1066080	7.2
1066980	7.4
1067880	7.4
1068780	6.7
1069680	6.1
1070580	6.4
1071480	6.9
1072380	7.3
1073280	7.1
1074180	6.5
1075080	6.3
1075980	6.7
1076880	6.7
1077780	6.2
1078860	5.8
1098720	6
1099620	5.8
1100520	5.9
1101420	5.9
1102320	5.6
1103220	5.5
1104120	5.6
1105020	5.4
1105920	5.4
1106820	5.7
1107720	5.6
1108620	5.7
1109520	5.7
1110420	5.4
1111320	5.2
1112220	5.5
1113120	5.8
1114020	5.9
1114920	5.9
1115820	5.7
1116720	5.5
1117620	5.4
1118520	5.6
1119420	6.4
1120320	7.6
1121220	8
1122120	7.6
1123020	7.8
1123920	8.1
1124820	6.9
1125720	5.4
1126740	5.4
1127460	6.4
1127520	6.4
1127640	6.8
1128540	7.1
1129440	6.4
1130340	5.8
1131240	5.4
1132140	5.6
1133040	6.5
1133940	7.3
1134840	6.6
1135740	5.3
1136640	5.6
1137540	6.1
1138440	6
1139340	5.9
1140240	6.1
1141140	6.3
1142040	6.2
1142940	5.7
1143840	5.3
1144740	5.6
1145700	6.6
1146180	7.1
1146600	6.6
1147500	5.8
1148400	5.5
1149300	6.2
1150200	7.1
1151100	7.6
1152000	6.9
1152900	5.6
1153800	5.2
1154700	5.6
1155600	6.3
1156500	6.8
1157400	6.5
1158300	5.8
1159200	5.7
1160100	6
1161000	6.7
1161900	6.9
1162800	6.4
1163760	5.6
1163820	5.4
1164660	5.3
1166100	6.2
1170240	5.2
1171140	5.5
1172040	6.4
1172940	6.7
1173840	6.8
1174740	6.8
1175640	6.4
1176540	5.9
1177440	5.7
1178340	5.8
1179240	5.6
1180140	5.4
1181040	5.7
1181940	5.8
1182840	5.7
1183740	6
1184640	6.4
1185540	6
1186440	5.1
1187340	5.1
1188240	6.1
1189140	6.6
1190040	6.4
1190940	6.1
1191840	6.2
1192740	6.1
1193640	5.8
1194540	5.6
1195440	5.4
1196340	5.3
1197240	5.4
1198200	5.8
1198800	5.9
1199100	5.7
1200000	5.4
1200900	5.6
1201800	5.6
1202640	5.6
1203300	5.7
1203300	5.6
1203300	5.6
1203540	5.6
1204140	5.5
1204440	5.6
1205340	5.8
