# Supplementary material for: A parsimonious model of blood glucose homeostasis
Source: PLOS Digit Health. 2022 Jul 14;1(7):e0000072. doi: 10.1371/journal.pdig.0000072 (PMC9931355; doi:10.1371/journal.pdig.0000072)
Supplement: S1 Data — Blood glucose data of Klick Pilot Study measured using the Freestyle Libre Flash Glucose device. The data are presented in comma separated values (.csv) format for each healthy individual (N = 42). The filenames represent the unique identification of the individual to preserve anonymity. (ZIP) [file pdig.0000072.s010.zip › 0M00094U0MW.csv]

Elapsed Time	Glucose (mmol/L)
0	3.8
900	3.7
960	3.6
1860	3.3
2220	3.2
2280	3.2
2880	3.7
2880	3.8
3780	4.6
4680	4.6
5580	4.1
6480	3.5
7380	3.1
8280	2.8
9180	2.8
10080	2.6
10980	2.2
11880	2.2
12780	2.2
13620	2.2
13860	2.2
14520	2.2
15480	2.2
15480	2.2
15540	2.2
16320	2.2
16500	2.2
17220	2.2
17280	2.2
18180	2.2
19080	2.2
19980	2.2
20880	2.2
20940	2.2
20940	2.2
21840	2.2
22740	2.2
23640	2.4
24540	2.7
25440	2.8
26340	3.1
27240	3.9
28140	4.6
29040	4.6
29940	4.4
30840	4.4
31740	4.3
32700	4.3
32700	4.3
33600	4.7
33660	5
33660	5.1
34020	4.8
34500	4.7
35400	4.8
35820	4.6
36300	4.4
37200	4
37260	3.9
37680	3.6
38160	3.8
39060	4.3
39960	4.3
40860	3.8
41760	3.6
42660	3.5
42900	4.2
43680	3.7
44400	4.6
46440	4
47340	3.6
48240	2.6
49140	2.5
50040	4.3
50940	4.6
51840	4.4
52740	4.4
53640	4.1
54540	3.5
55440	3.1
56340	3.1
57240	3.8
58140	3.8
59040	3.5
59940	3.7
60840	3.9
61740	4
62640	3.9
63540	3.4
64440	3
65340	3.2
66240	2.9
67140	3
68040	3.6
68940	4.1
69840	4.2
70740	4.2
71640	4
72540	3.8
73440	3.8
74340	4.3
74400	4.1
75240	4.7
76140	4.6
76680	4.3
77220	4.4
77820	4.3
78120	4.5
79020	4.6
79920	4.8
80820	5.2
81720	5.6
82620	5.3
83520	4.9
84420	4.6
85320	4.6
86220	5
87120	5.2
88020	5.1
88920	4.8
89820	4.5
90720	4.5
91620	4.8
92520	4.9
92640	5
93420	5.2
94320	5.9
95220	5.9
96120	5.4
97020	5.1
97920	4.8
98820	4.8
98880	4.8
98880	4.9
99720	4.9
99780	4.9
99960	5
100020	5.1
100620	5
100620	4.9
100680	5
101280	4.7
101280	4.7
101580	4.8
102480	4.7
103380	4.6
104280	4.6
104760	4.6
105180	4.7
105480	4.9
106080	4.7
106980	4.8
107880	5.2
108780	5.8
109800	7.1
109800	7.1
110700	7.7
111600	7.3
112500	6.7
113400	5.7
114300	4.6
115200	4.4
116100	4.6
117000	5.1
117900	6
118800	6.2
119700	5.2
120600	5.2
121500	5.8
122400	4.7
123300	3.6
124200	3.5
125100	4.6
126000	5.4
127380	6.6
131640	5.8
132540	5.9
133440	5.5
134340	4.7
135240	4.7
136140	5.8
137040	6.4
137940	6.2
138840	5.4
139740	4.8
140640	5
141540	5.2
142440	5.1
143340	4.7
144240	4.3
145140	4.8
146040	5.1
146940	5.1
147840	4.7
148740	4.3
149640	4.6
150540	4.7
151440	4.7
152340	4.6
153240	4.2
154140	4.2
155040	4.4
155940	4.6
156840	4.8
157740	5
158640	5.4
159540	5.6
159960	5.5
160440	5.1
161340	4.8
162360	4.9
162840	5.2
163260	5.1
164160	5.1
165060	5.1
165960	5.1
166860	4.9
167760	4.8
168660	4.8
169560	4.8
170460	4.8
171360	4.9
172260	4.9
173160	4.8
174060	4.8
174960	4.7
175020	4.8
175860	4.6
175920	4.8
176760	4.5
177660	4.7
178560	5.1
179520	5.6
180060	5.7
180420	6
181320	6.3
182220	6.6
183180	6.8
183420	6.9
184080	6.6
184980	5.9
185880	5.2
186780	4.8
187260	4.8
187680	4.7
188580	5
189420	5.2
189480	5.2
190380	5.2
190500	5.3
191280	5.1
192180	5.1
192900	5.1
192960	5.1
193080	5.2
193980	4.9
194040	5
194940	5.7
195840	6.2
196740	5.2
197640	4.4
198540	4.8
199440	5.3
200520	5.2
201060	5.7
201420	5.1
202320	5.2
203220	5.2
204120	5.3
205020	6.7
205920	8
206820	6.7
207720	5.4
208620	6.1
209520	6.2
210420	5.8
211320	6.6
212220	6.7
213120	6.2
214020	5.9
214920	5.5
215820	5.5
216720	5.8
217620	5.7
218520	5.6
219420	5.8
220320	5.6
221220	5.2
222120	5.3
223020	5.4
223920	5.7
224820	6.1
225720	5.4
226620	4.2
227580	4.6
227700	5.1
228600	6.1
229500	6.1
230400	6.2
231300	6.5
232200	7
233100	6.8
234000	5.3
234900	4.4
235800	4.9
236700	5.4
237600	5.3
238500	4.9
239400	4.5
240300	4.6
241200	4.3
242100	4.1
243000	5
243900	5.2
244800	5
245700	4.9
246600	4.7
247500	4.4
248400	4.5
249300	4.7
250200	4.7
251160	4.9
251160	5.2
251940	5.2
252060	5.3
252960	5.4
253860	5.3
254760	4.9
255660	4.8
256560	5.2
257460	6.4
258360	6.9
259260	6
260160	5.3
261060	5.4
261960	5.9
262860	5.9
263760	5.7
265380	6.4
286620	5.3
287520	6.4
288420	7.8
289320	6.7
290220	5.8
291120	6.3
292020	6.3
292920	5.7
293820	5.6
294720	6
295620	6.2
296520	5.5
297420	4.6
298320	4.6
299220	5.2
300120	5.4
301020	5.2
301920	4.8
302820	5.1
303720	5.2
304620	4.7
305520	4.9
306420	5.2
307320	5.3
308220	5.6
309120	5.7
310020	5.7
310920	5.8
311820	5.8
312720	5.6
313620	5.1
315300	4.9
316560	5.7
317460	6.4
318360	6.6
319260	5.8
320160	5.1
321060	4.7
321960	4.3
322860	4.3
323760	5.4
324660	6.7
325560	6.4
326460	5.1
327360	4.1
328260	3.8
329160	4.3
330060	5.1
330960	5.6
331860	5.2
332760	4.9
333660	5.1
334560	5.2
335460	5.1
336360	5
337260	5.1
338160	4.8
339060	4.4
339960	4.2
340860	4.3
341760	4.7
342660	4.9
343560	4.7
344520	4.9
344760	5.2
345420	5.2
346320	5
347220	4.8
348120	4.8
349020	4.9
349980	5.2
350040	5.1
350940	5.1
351840	5.1
352740	5.4
353640	5.6
354540	5.1
355440	5
356340	5.7
357240	6.1
358140	6.3
359040	6.2
359940	5.7
360840	5.5
361740	5.6
362640	5.4
363540	6.1
364440	7.1
365340	7.1
366240	6.3
367140	6.2
368040	6.2
368940	6.2
369840	6.6
370740	6.6
371640	5.8
372540	5.6
373440	5.5
374340	5.2
375240	5.7
376140	5.6
377160	5
377340	4.8
378060	5
378960	5.5
379860	5.7
380760	5.3
381660	5.8
382560	6.3
383460	5.7
384360	5.6
385260	6.5
386160	6.4
387780	5.7
388140	5.6
389040	5.5
389940	5.6
390840	5.2
391740	5
392640	5.2
393540	5
394440	4.6
395340	4.8
396240	5.2
397140	5.2
398040	4.9
398940	5
399840	4.9
400740	4.6
401640	4.3
402540	4.6
403440	5
404340	4.9
405240	4.7
406140	4.6
407040	4.6
407940	4.9
408840	4.9
409740	4.9
410640	4.8
411540	4.9
412440	4.9
413340	4.9
414240	4.8
415140	4.8
416220	5.7
416460	6.3
417120	5.2
418020	4.9
418920	5.2
419820	5.3
420720	5.3
421620	5.2
422520	5.2
423420	5.1
424320	5.1
425220	5.2
426120	5.3
427020	5.2
427920	5.3
428820	5.3
429720	5.4
430620	5.4
431520	5.3
432420	5.3
433320	5.4
434220	5.3
435120	5.1
436020	5.5
436920	6.7
437820	7.7
438720	7.6
439620	7.7
440520	8.2
441480	8.5
441480	7.6
442380	6.1
443280	5.9
444180	7.1
445080	7.3
445980	5.9
446880	4.4
447780	4
448680	4.2
449580	4.6
450480	4.8
451380	5
452280	5.2
453300	5.6
453480	5.9
454200	5.4
455100	5.4
456000	6.1
456900	6.7
457800	6.4
458700	6.1
459600	5.7
460500	4.9
461400	4.6
462300	5.1
463200	5.3
464100	5.1
465000	4.9
465900	4.9
466800	5.9
467700	7.4
469140	6.8
483300	5.7
484200	5.5
485100	5.1
486000	5.1
486900	5.3
487800	5.4
488700	5.4
489600	5.1
490500	5
491400	5.1
492300	5.2
493200	4.9
494100	4.8
495000	4.8
495900	4.8
496800	4.9
497700	5.1
498600	5
499500	4.8
500400	4.8
501300	4.8
502200	4.7
503100	4.6
504000	4.7
504900	4.8
505800	5.1
506700	5.1
507600	4.6
508500	4.6
509400	4.8
510300	4
511260	4.6
514980	6.4
515880	6.1
516780	5.3
517680	4.6
518580	4.5
519480	4.8
520380	4.9
521280	4.9
522180	5.2
523080	5.6
523980	5.6
524880	5.3
525780	5
526680	5.1
527580	5.1
528480	5.1
529380	5
530280	4.9
531180	4.9
532080	4.9
532980	4.8
533880	4.8
534780	5.2
535680	6
536580	6.4
537480	6.8
538380	6.8
539280	6.2
540180	5.4
541080	4.9
541980	4.8
543480	5.2
620160	5.3
621060	4.9
621960	4.9
622860	4.8
623760	4.8
624660	4.8
625560	4.7
626460	4.6
627360	4.6
628260	4.5
629160	4.7
630060	5.9
630960	7.2
631860	6.6
632760	5.4
633660	4.8
634560	4.6
635460	4.4
636360	4.3
637260	4.6
638160	5.8
639060	7.1
639960	6.8
640860	5.7
641760	5.3
642660	5.6
643560	6.2
644460	6.8
645360	6.9
646260	6.3
647160	6.2
648240	6.6
663660	4.8
664560	4.9
665460	5.1
666360	5.1
667260	4.9
668160	4.7
669060	4.6
669960	4.7
670860	4.7
671760	4.7
672660	4.8
673560	4.8
674460	4.8
675360	4.7
676260	4.6
677160	4.2
678060	4.3
678960	4.6
679860	4.7
680760	4.8
681660	4.9
682560	4.8
683460	4.7
684360	4.8
685260	5.1
686160	5.1
687060	5
687960	5.1
688860	5.6
689760	5.8
690660	5.4
691620	5.9
692040	7.2
692520	6.6
693420	6.6
694320	6
695220	6.2
696120	6.3
697020	5.5
697920	4.9
698820	5.3
699720	6
700620	6.2
701520	5.8
702480	5.4
703080	5.4
703380	5.3
704280	5.1
705180	5.4
706080	5.7
706980	5.7
707880	5.6
708780	5.3
709680	5.2
710580	5.1
711480	5.1
711540	5.1
712440	5
713280	5.1
713400	5.1
714180	5.1
714480	5.2
715560	4.9
737100	5.9
738000	6.5
738900	6.2
739800	5.2
740700	4.8
741600	5.4
742500	5.9
743400	5.7
744300	5.3
745200	5.1
746100	5.1
747000	5.1
747900	5.1
748800	5.1
749700	5.1
750600	4.9
751500	4.8
752400	4.8
753300	4.8
754200	4.7
755100	4.7
756000	4.7
756900	4.7
757800	4.7
758700	4.9
759600	5
760500	5.1
761400	5.1
762300	5.2
763200	5.2
764100	5.3
765060	5.3
782340	5.8
783240	6.6
784140	6.8
785040	6.7
785940	6.8
786840	6.7
787740	6.3
788640	6.2
789540	6.3
790440	6.4
791340	5.9
792240	5.2
793140	5
794040	5.1
794940	5.3
795840	5.4
796740	5.4
797640	5.4
798540	5.6
799440	5.6
800340	5.3
801240	5.1
802140	5.1
803040	5.3
803940	5.5
804840	5.3
805740	5.2
806640	4.9
807540	4.6
808440	4.5
809340	4.8
810300	5.4
810840	5.3
811200	5.5
812100	5.3
813240	5.2
828600	5.9
829500	5.9
830400	5.4
831300	4.9
832200	4.9
833100	4.7
834000	4.6
834900	4.9
835800	4.9
836700	4.6
837600	4.6
838500	4.4
839400	4.2
840300	4.1
841200	4.1
842100	4
843000	3.9
843900	3.9
844800	4.1
845700	4.3
846600	4.4
847500	4.2
848400	3.9
849300	4.1
850200	4.2
851100	4.1
852000	4.1
852900	4.1
853800	4.2
854700	4.3
855600	4.3
856560	4.3
856860	4.1
857460	4.8
858360	5.2
859260	4.7
860160	4.6
861060	5.4
861960	6.2
862860	5.6
863760	5.1
864660	5.6
865560	5.1
866640	4.7
875700	8.3
876600	8.8
877500	6.8
878400	5.6
879300	7.3
880200	8.3
881100	7.1
882000	5.7
882900	5.4
883800	5.2
884700	5.1
885600	5.6
886500	5.4
887400	4.7
888300	4.6
889200	4.7
890100	4.4
891000	4
891900	4.3
892800	4.5
893700	4.1
894600	3.9
895500	4.6
896400	4.9
897300	4.6
898200	4.2
899100	4.1
900000	4.3
900900	4.6
901800	4.6
902700	4.2
904140	4.1
