# Supplementary material for: A parsimonious model of blood glucose homeostasis
Source: PLOS Digit Health. 2022 Jul 14;1(7):e0000072. doi: 10.1371/journal.pdig.0000072 (PMC9931355; doi:10.1371/journal.pdig.0000072)
Supplement: S1 Data — Blood glucose data of Klick Pilot Study measured using the Freestyle Libre Flash Glucose device. The data are presented in comma separated values (.csv) format for each healthy individual (N = 42). The filenames represent the unique identification of the individual to preserve anonymity. (ZIP) [file pdig.0000072.s010.zip › 0M00098MTZM.csv]

Elapsed Time	Glucose (mmol/L)
0	4.1
900	4.6
1800	4.2
2700	4.2
3660	4.4
4440	4.4
4500	4.4
4560	4.3
5460	5
6360	6.6
7260	7.4
8160	6.6
9060	5.1
9960	4.2
10920	3.9
10920	4.2
11820	4.8
12720	5.6
13620	4.9
14520	3.9
15480	3.4
16200	3.4
16380	3.2
17280	3.2
18180	3.3
19080	3.6
19980	3.7
20940	3.9
21480	4.6
21600	4.6
21840	4.5
22740	6.5
23640	9.7
24540	9.1
24600	10.6
25440	6.7
26340	5.3
27300	4.4
27720	4.2
27960	4.3
28200	5.1
29100	6.4
30000	6.1
30900	5
31800	4.1
32460	4.2
32700	4.2
32760	4.1
33660	4.1
34560	4.5
35460	5.3
36060	5.7
36600	5.7
45720	6.1
46620	6.3
47520	5.2
48420	4.6
49320	5.3
50220	4.8
51120	4.8
52020	5.1
52920	4.7
53820	4.6
54720	5.3
55620	5.7
56520	4.3
57420	3.8
58320	4.4
59220	4.3
60120	4.2
61020	4.3
61920	4.7
62820	4.2
63720	3.6
64620	3.4
65520	3.3
66420	3.4
67320	4.2
68220	4.1
69120	4
70020	3.9
70920	3.4
71820	3.2
72720	3.4
73740	4.5
74460	4.2
74640	4.6
75540	4.6
76440	5.2
77340	5.3
78240	4.2
79140	3.8
80040	4.2
80940	5.3
81840	6.5
82740	5.9
83640	4.4
84540	4
85440	4.2
86340	4.4
87240	4.8
88140	5.8
89280	6.7
89520	7.1
90180	5.4
91080	3.9
91980	3.6
92880	4.8
93780	6.9
94680	7.2
95580	5.9
96480	4.6
97380	4.3
98280	5.2
99180	6.1
100080	5.6
100980	5.7
101880	6.4
102780	5.8
103680	4.7
104580	4.9
105480	6.1
106380	5.7
106680	5.7
107280	4.7
108180	4.4
109200	4.7
109500	4.7
110100	5
111000	5.8
111900	6
112800	5.5
113700	5.6
114600	5.4
115500	4.9
116400	4.8
117300	4.8
118200	4.9
118440	5.1
118980	5.9
119100	6.2
120000	7.7
120900	7.7
121800	6.2
122700	4.8
123600	4.8
124500	5.3
125400	5.9
126300	6.2
127620	5.2
129360	5.4
130260	5.8
131160	5.6
132060	5.1
132960	5.7
133860	5.8
134760	5.7
135660	5.9
136560	5.9
137460	5.6
138360	5.3
139260	4.7
140160	4
141060	4.1
141960	4.8
142860	5.3
143760	5.1
144660	4.7
145560	4.3
146460	4.1
147360	3.9
148260	4.6
149160	5.1
150060	4.6
150960	4.6
151860	4.6
152760	4.7
153660	4.8
154560	4.6
155460	4.4
156360	4.3
157800	5.7
217560	6.3
218460	7.1
219360	6.9
220260	6.6
221160	6
222060	5.1
222960	4.9
223860	5.6
224760	5.9
225660	5.3
226560	4.8
227460	5.4
228360	5.5
229260	5.4
230160	5.6
231060	5
231960	3.9
232860	3.5
233760	3.2
234660	2.8
235560	3.4
236460	5.2
237360	4.6
238260	3.9
239160	3.8
240060	3.7
240960	3.9
241860	4.3
242760	4.6
243660	4.5
244560	4.1
245880	5.9
252960	7.4
253860	6.9
254760	5.9
255660	6.3
256560	8.1
257460	8.1
258360	6.8
259260	6.2
260160	6.2
261060	6
261960	6
262860	6.2
263760	6.5
264660	6.4
265560	5.7
266460	5.6
267360	5.8
268260	6.3
269160	7.8
270060	8.6
270960	7.2
271860	5.3
272760	4.8
273660	5.8
274560	7.1
275460	6.7
276360	5.3
277260	4.8
278160	4.9
279060	5.4
279960	6.7
281040	8.8
330240	4.7
331140	5
332040	5.5
332940	5.6
333840	5.3
334740	5.2
335640	5.3
336540	5.3
337440	5.7
338340	6.4
339240	6.6
340140	7
341040	6.4
341940	5.2
342840	4.7
343740	5
344640	5.4
345540	5.2
346440	4.6
347340	4.5
348240	4.7
349140	4.8
350040	4.8
350940	4.8
351840	4.9
352740	5.6
353640	6.9
354540	7.3
355440	6.5
356340	6.1
357240	6.2
358140	6.7
358560	6.4
359040	6.5
359940	6.3
361080	5.9
361620	5.2
361980	5.8
362880	5.9
363780	6.3
364680	6.4
365580	6.1
366480	5.6
367380	5.4
368280	5.4
369180	5.7
370080	5.6
370980	5.1
371880	4.8
372780	4.8
373680	4.8
374580	5
375480	6
376380	6.9
377280	6.8
378180	6.1
379080	5.4
379980	5.1
380880	5.6
381780	6.6
382680	6.9
383580	6.6
384480	6.2
385380	5.9
388380	5.8
389280	5.8
390180	5.6
391080	5.3
391980	5
392880	5
393780	5.1
394680	5.1
395580	4.9
396480	4.5
397380	3.9
398280	3.9
399180	4.2
400080	4.5
400980	4.5
401880	4.7
402780	4.7
403680	4.7
404580	4.5
405480	4.6
406380	4.7
407280	4.6
408180	4.5
409080	4.4
409980	4.5
410880	4.4
411780	4.2
412680	4.1
413580	4.1
414480	4.6
415380	5
416460	5.2
416580	5.6
417360	5.7
418260	5.8
419160	5.4
420060	5.3
420960	5.6
421860	5.9
422760	7.2
423660	7.2
424560	5.5
425460	4.7
426360	5.2
427260	5.9
428160	5.6
429060	4.7
429960	4.4
430860	4.8
431760	5.3
432660	6.8
433560	8.7
434760	9.1
563820	4.9
564720	4.9
565620	4.9
566520	4.9
567420	4.8
568320	4.8
569220	5.1
570120	5.1
571020	5.1
571920	5.2
572820	5.1
573720	4.8
574620	4.9
575520	5.3
576420	5.5
577320	5.2
578220	5.1
579120	5.2
580020	5.2
580920	5.2
581820	5.2
582720	5.1
583620	4.9
584520	5.1
585420	5.2
586320	5.2
587220	5.2
588120	5.2
589020	5.2
589920	5.2
590820	5.3
592020	5.8
