# Supplementary material for: A parsimonious model of blood glucose homeostasis
Source: PLOS Digit Health. 2022 Jul 14;1(7):e0000072. doi: 10.1371/journal.pdig.0000072 (PMC9931355; doi:10.1371/journal.pdig.0000072)
Supplement: S1 Data — Blood glucose data of Klick Pilot Study measured using the Freestyle Libre Flash Glucose device. The data are presented in comma separated values (.csv) format for each healthy individual (N = 42). The filenames represent the unique identification of the individual to preserve anonymity. (ZIP) [file pdig.0000072.s010.zip › 0M00098UZDM.csv]

Elapsed Time	Glucose (mmol/L)
0	4.9
900	5.4
1800	6.3
3180	6.5
40560	4.1
41460	4.8
42360	5.4
43260	4.7
44160	4.1
45060	5.1
45960	5.1
46860	4.8
47760	5.1
48660	4.9
49560	4.7
50460	4.7
51360	4.8
52260	4.9
53160	4.9
54060	3.8
54960	2.8
55860	4.1
56760	4.4
57660	3.3
58560	2.8
59460	3.7
60360	4.9
61260	4
62160	3.5
63060	4.5
63960	4.7
64860	4.7
65760	5
66660	5.2
67560	5.2
69060	4.9
87420	5.5
88320	5.4
89220	5.4
90120	5.3
91020	5.4
91920	6
92820	6.9
93720	7.7
94620	7.8
95520	7.7
96420	7.7
97320	7.7
98220	7.6
99120	7.5
100020	7.6
100920	7.7
101820	6.9
102720	6.5
103620	6.8
104520	6.4
105420	5.5
106320	5.8
107220	6.4
108120	6
109020	5.4
109920	5.2
110820	5.3
111720	5.3
112620	5.4
113520	5.6
114420	5.7
115380	5.3
119880	4.7
120780	4.8
121680	5.1
122580	5.2
123480	4.9
124380	4.6
125280	5.1
126180	5.1
127080	4.4
127980	4.1
128880	3.6
129780	3.4
130680	3.7
131580	3.9
132480	4.2
133380	4.6
134280	4.8
135180	4.5
136080	4.4
136980	4.7
137880	4.9
138780	4.9
139680	4.6
140580	4.6
141480	4.9
142380	4.7
143280	4.4
144180	4.5
145080	4.7
145980	4.9
146880	5.2
148560	5.3
163980	6.1
164880	5.6
165780	5.1
166680	4.8
167580	5.1
168480	5.4
169380	5.3
170280	5.6
171180	5.8
172080	5.6
172980	5.3
173880	5.3
174780	5.6
175680	5.9
176580	6.2
177480	6.1
178380	5.4
179280	5.4
180180	5.8
181080	5.9
181980	5.8
182880	5.8
183780	5.6
184680	5.6
185580	5.7
186480	5.4
187380	5.2
188280	5.3
189180	6.1
190080	6.7
190980	6.1
192360	5.2
209940	4.7
210840	4.6
211740	4.6
212640	4.6
213540	4.4
214440	4.3
215340	4.5
216240	4.7
217140	4.3
218040	3.7
218940	4
219840	4.7
220740	4.7
221640	4.7
222540	4.6
223440	4.4
224340	4.8
225240	4.9
226140	4.7
227040	4.9
227940	4.6
228840	4.2
229740	4.7
230640	5
231540	5.1
232440	5.2
233340	5.1
234240	4.8
235140	4.9
236040	5.1
236940	5.1
237900	5
255000	5.9
255900	6.3
256800	5.9
257700	5.4
258600	5.1
259500	4.9
260400	5.2
261300	5.6
262200	5.8
263100	5.6
264000	5.4
264900	5.3
265800	5.5
266700	5.8
267600	5.6
268500	5.2
269400	5.1
270300	5.2
271200	5.3
272100	5.3
273000	5.4
273900	5.9
274800	5.8
275700	5.4
276600	5.7
277500	5.6
278400	5.6
279300	6.1
280200	6.1
281100	5.7
282000	5.9
283500	6.3
297360	4.9
298260	4.6
299160	4.6
300060	5.2
300960	5
301860	4.4
302760	4.3
303660	4.9
304560	5.1
305460	4.9
306360	4.7
307260	4.5
308160	4.7
309060	4.9
309960	5.3
310860	5.4
311760	5.1
312660	5.2
313560	5.3
314460	5.4
315360	5.6
316260	5.9
317160	6.2
318060	6.2
318960	5.9
319860	5.8
320760	6.1
321660	6.2
322560	5.7
323460	5.9
324360	6.3
325680	6.1
339660	5.9
340560	5.9
341460	6.3
342360	6
343260	6.1
344160	6.1
345060	5.8
345960	6.1
346860	6.3
347760	5.9
348660	6
349560	6.3
350460	6.1
351360	5.4
352260	4.9
353160	5.2
354060	5.4
354960	5.2
355860	5
356760	5.2
357660	6.1
358560	7.3
359460	6.8
360360	5
361260	4.6
362160	5.8
363060	6.3
363960	6.2
364860	6.2
365760	5.9
366660	5.7
368220	5.2
369420	5.7
370320	5.6
371220	5.2
372120	5.1
373020	5.5
373920	5.5
374820	5.1
375720	5.2
376620	5.5
377520	5.5
378420	5.4
379320	5.3
380220	4.9
381120	5.1
382020	5.1
382920	4.9
383820	4.9
384720	5
385620	5.2
386520	5.4
387420	5.1
388320	4.5
389220	4.7
390120	5.1
391020	5.2
391920	5.1
392820	4.4
393720	3.9
394620	4.4
395520	5.3
396420	5.5
397560	5.4
467580	5.1
468480	4.7
469380	4.5
470280	4.6
471180	4.7
472080	4.7
472980	4.8
473880	4.9
474780	4.9
475680	4.8
476580	4.6
477480	4.7
478380	4.7
479280	4.7
480180	4.7
481080	4.6
481980	4.8
482880	5.2
483780	5.2
484680	5.3
485580	5.3
486480	5.1
487380	5.2
488280	5.5
489180	5.5
490080	5.3
490980	5.6
491880	6.1
492780	5.8
493680	5.6
494580	5.7
496080	5.4
547800	5.6
548700	5.8
549600	5.8
550500	5.6
551400	5.4
552300	5.4
553200	5.3
554100	5.1
555000	4.8
555900	4.6
556800	4.4
557700	4.7
558600	4.8
559500	4.8
560400	4.6
561300	4.5
562200	4.7
563100	4.7
564000	4.7
564900	4.8
565800	4.7
566700	4.7
567600	4.8
568500	4.9
569400	4.9
570300	4.8
571200	4.7
572100	4.7
573000	4.9
573900	5.3
574800	5.6
576420	5.3
650460	5.2
651360	5.2
652260	5.2
653160	4.8
654060	4.9
654960	5.2
655860	5.2
656760	5.1
657660	4.9
658560	4.9
659460	5.4
660360	5.4
661260	5.3
662160	4.9
663060	4.8
663960	4.9
664860	5
665760	5
666660	4.9
667560	5
668460	5.1
669360	5.1
670260	5.1
671160	5.4
672060	5.7
672960	5.5
673860	5.3
674760	5.5
675660	5.3
676560	5.1
677460	5.1
678420	5.3
693720	5.5
694620	5.2
695520	5.4
696420	5.7
697320	5.4
698220	5.1
699120	5.1
700020	4.9
700920	4.9
701820	5
702720	4.8
703620	4.7
704520	4.7
705420	4.8
706320	5.7
707220	6.8
708120	6.4
709020	5.4
709920	5.6
710820	5.8
711720	5.8
712620	6.8
713520	7.6
714420	8.1
715320	7.8
716220	6.1
717120	5.2
718020	5.6
718920	5.9
719820	5.8
720720	5.5
722220	4.8
724380	4.4
725280	4.2
726180	3.9
727080	4.2
727980	4.4
728880	4.6
729780	4.6
730680	4.6
731580	4.7
732480	4.4
733380	4.4
734280	4.4
735180	4.4
736080	4.6
736980	4.7
737880	4.5
738780	4.5
739680	4.6
740580	4.7
741480	4.7
742380	4.5
743280	4.5
744180	4.7
745080	4.7
745980	4.7
746880	4.7
747780	4.7
748680	4.7
749580	4.8
750480	5
751380	4.9
752700	5.1
772980	5.5
773880	6.3
774780	6.6
775680	6.1
776580	5.6
777480	5.9
778380	6.3
779280	6.1
780180	5.8
781080	5.8
781980	5.5
782880	5.4
783780	5
784680	5.2
785580	5.9
786480	5.4
787380	4.9
788280	5.4
789180	6.1
790080	5.8
790980	5.4
791880	5.2
792780	4.7
793680	5.1
794580	6.2
795480	5.9
796380	5.6
797280	5.7
798180	5.4
799080	5.1
799980	5.4
801300	5.4
805500	4.4
806400	4.4
807300	4.3
808200	4.3
809100	4.3
810000	4.6
810900	4.8
811800	4.6
812700	4.7
813600	4.8
814500	4.7
815400	4.6
816300	4.6
817200	4.2
818100	3.9
819000	4.6
819900	5.1
820800	4.9
821700	4.6
822600	4.1
823500	3.8
824400	3.5
825300	3.6
826200	4.2
827100	4.5
828000	4.6
828900	4.6
829800	4.6
830700	4.7
831600	5
832500	5
833520	4.9
949560	5.7
950460	5.5
951360	5.3
952260	5.6
953160	5.7
954060	5.5
954960	5.4
955860	5.2
956760	5
957660	5.3
958560	5.7
959460	5.4
960360	4.9
961260	4.8
962160	4.9
963060	4.8
963960	4.7
964860	4.7
965760	5
966660	5.9
967560	6.7
968460	6
969360	4.7
970260	5.1
971160	6
972060	5.6
972960	5.1
973860	5.3
974760	5.4
975660	5.8
976560	6.2
977520	5.9
978180	6.4
978420	5.3
979320	4.9
980220	4.6
981120	4.6
982020	4.9
982920	5.3
983820	5.4
984720	5.3
985620	5.3
986520	5.4
987420	5.5
988320	5.7
989220	5.7
990120	5.4
991020	5.2
991920	4.7
992820	4.8
993720	5.2
994620	5.4
995520	5.5
996420	5.4
997320	5.3
998220	5.1
999120	4.9
1000020	4.9
1000920	4.9
1001820	5.1
1002720	5.1
1003620	4.9
1004520	4.7
1005840	5.4
1032420	5.7
1033320	5.6
1034220	5.8
1035120	6.2
1036020	6.3
1036920	5.9
1037820	5.8
1038720	5.8
1039620	5.8
1040520	5.5
1041420	5.3
1042320	5.8
1043220	6.1
1044120	5.6
1045020	5.4
1045920	5.7
1046820	5.3
1047720	4.8
1048620	4.8
1049520	5.4
1050420	5.9
1051320	6.2
1052220	6.1
1053120	5.3
1054020	5.4
1054920	6.2
1055820	5.8
1056720	5.2
1057620	5.9
1058520	6.3
1059420	5.6
1060680	5
1060800	5
1061280	5.2
1062180	5.4
1063080	5
1063980	4.8
1064880	5
1065780	5
1066680	5.2
1067580	5.3
1068480	5.1
1069380	4.8
1070280	4.8
1071180	4.6
1072080	4.7
1072980	5.1
1073880	4.9
1074780	4.3
1075680	4.2
1076580	4.9
1077480	5
1078380	4.7
1079280	4.7
1080180	4.7
1081080	4.8
1081980	4.9
1082880	4.8
1083780	4.7
1084680	4.7
1085580	4.7
1086480	4.8
1087380	5
1088280	5.1
1089360	4.8
1122540	5.2
1123440	5.4
1124340	5.6
1125240	5.6
1126140	5.2
1127040	5.3
1127940	6.1
1128840	6.6
1129740	5.7
1130640	4.9
1131540	5.2
1132440	5.5
1133340	5.4
1134240	4.7
1135140	4.3
1136040	4.7
1136940	5.1
1137840	5.7
1138740	5.5
1139640	4.8
1140540	5.4
1141440	5.5
1142340	5.1
1143240	5.5
1144140	5.6
1145040	5.1
1145940	5.2
1146840	5.1
1147740	4.9
1148640	5.1
1149540	5.8
1150620	7.1
1156800	5.1
1157700	4.6
1158600	5
1159500	5.4
1160400	5.6
1161300	5.4
1162200	5.4
1163100	5.4
1164000	5.4
1164900	5.6
1165800	5.3
1166700	4.7
1167600	4.6
1168500	4.9
1169400	4.9
1170300	4.7
1171200	4.7
1172100	4.8
1173000	4.8
1173900	4.7
1174800	4.4
1175700	4.6
1176600	4.8
1177500	4.8
1178400	5.2
1179300	5.3
1180200	4.9
1181100	4.9
1182000	4.9
1182900	4.9
1183800	5.1
1184700	5.2
1185180	5.1
1185600	5
1186500	5.2
1187400	5.2
1188300	4.6
1189200	4.4
1190100	4.6
1191000	4.7
1191900	5
1192800	5.1
1193700	5.2
1194600	5.2
1195500	5.1
1196400	5
1197300	4.9
1198200	5.3
1199100	5.6
1200000	5.4
1200900	5.3
1201800	4.9
1202700	4.7
1203600	4.9
1204500	5.2
