# Supplementary material for: A parsimonious model of blood glucose homeostasis
Source: PLOS Digit Health. 2022 Jul 14;1(7):e0000072. doi: 10.1371/journal.pdig.0000072 (PMC9931355; doi:10.1371/journal.pdig.0000072)
Supplement: S1 Data — Blood glucose data of Klick Pilot Study measured using the Freestyle Libre Flash Glucose device. The data are presented in comma separated values (.csv) format for each healthy individual (N = 42). The filenames represent the unique identification of the individual to preserve anonymity. (ZIP) [file pdig.0000072.s010.zip › 0M00098VVGM.csv]

Elapsed Time	Glucose (mmol/L)
0	4.4
960	4.7
1140	5
1860	4.7
2760	4.4
3660	3.9
4560	3.5
5460	3.8
6360	5
7260	6
8160	5.6
9060	4.5
9960	3.8
10860	3.8
11760	4.3
12660	4.4
13560	4.4
14460	4.8
15360	4.5
16260	3.8
17160	3.7
17160	3.6
17340	3.6
18060	3.4
19020	3.4
19260	3.4
19920	3.3
20820	3.2
21720	3.2
22020	3.4
22620	3.4
23520	4
24480	4.4
24720	4.4
25380	3.6
26280	3.4
27180	3.6
28080	3.6
28980	3.5
29880	3.6
30780	3.8
31680	3.9
32580	3.8
33480	3.7
34380	3.7
35280	3.3
36180	3.1
37080	2.9
37980	2.8
38880	2.8
39780	2.7
40680	2.3
41580	2.3
42480	2.7
43440	2.4
43440	2.4
44400	2.4
45300	2.7
46200	2.4
47100	2.2
48000	2.4
48900	2.7
49800	2.6
50700	2.2
51600	2.2
52500	2.2
55200	2.2
56100	2.2
57000	2.2
57900	2.2
58800	2.2
59700	2.2
60600	2.2
61500	2.2
62400	2.2
63300	2.2
64200	2.2
65100	2.2
66000	2.2
66900	2.2
67800	2.2
68700	2.2
69600	2.5
70500	2.6
71400	2.6
72300	2.6
73140	2.7
73200	2.7
74100	2.6
75000	2.8
75900	3.2
76800	2.9
77700	2.7
78600	2.6
79500	2.6
80400	2.8
81300	3.9
82200	4.3
83160	3.8
83220	4
84060	3.6
84960	3.3
85860	3.2
86760	3.2
87660	3.2
88560	3.1
89280	3
89460	3
90360	2.7
91260	3.3
92160	4.6
93060	4.1
93960	3.5
94920	3.9
94980	3.9
95820	4.4
96720	4
97620	3.4
98520	3.3
99420	3.3
100320	3.6
101220	4.3
102120	5.1
103020	5.1
103860	4.8
104160	4.6
104760	4.6
105660	4.1
106560	3.6
107520	3.4
107880	3.3
108420	3.6
109320	3.9
110220	3.9
111120	4.4
111540	4.9
112020	6.6
112920	5.7
113820	3.7
114720	3.2
115620	3.3
116520	3.1
117420	2.9
118320	3.2
119220	3.3
120120	3.2
121020	3.4
121920	3.5
122880	4.1
123540	5.1
123780	6.4
124680	7.6
125580	7.8
126480	7.4
127380	6.1
128280	5.3
129180	5.6
130080	5.9
130980	5.8
131940	4.6
132420	4.9
132840	4.1
133740	3.9
134640	4.1
135540	3.8
136440	3.8
137340	4.1
138240	4.2
139140	4.3
140040	4.1
140940	3.6
141840	3.4
142740	3.1
143640	2.7
144540	2.9
145440	3.2
146340	3.3
147240	3.7
148140	3.8
149040	3.8
149940	3.8
150840	3.7
151740	3.3
152640	3.1
153540	3.1
154440	3.3
155340	3.3
156240	3.1
157140	3.1
158100	3.1
158760	3
159000	3.2
159900	3.4
160800	3.6
161700	3.7
162600	3.6
163500	3.4
164400	3.4
165300	3.6
166200	3.4
166800	3.4
167100	3.9
168000	4.8
168900	5.2
169800	4.5
169920	4.6
170700	4.2
171600	4.3
172500	4.1
173400	4
174300	4.1
175200	4.4
176100	5.3
177000	5.5
177900	4.9
178800	4.3
179700	4.2
179940	4.4
180600	4.3
181560	4.6
181560	4.7
182460	4.6
183360	4.4
184260	4.3
185160	3.8
185400	3.7
186060	3.6
186960	3.7
187860	4.8
188760	7.2
189660	8.2
190560	7.8
191460	7.5
192360	6.9
193260	6.1
194160	6.1
194400	6.3
195060	6.4
195960	6.1
196860	5.4
197760	5
198660	5
199560	4.9
200460	4.8
201360	4.7
202260	4.5
203160	4.6
204060	4.3
204960	4.6
205860	5.4
206760	5.9
207660	5.8
208560	5.6
209460	5.6
210360	6.1
211260	6.3
212160	5.8
213060	5.5
213960	5.6
215220	5
221340	4.3
222240	4.4
223140	4.8
224040	4
224940	3.6
225840	3.7
226740	4.2
227640	4.2
228540	4
229440	4.2
230340	4.4
231240	4.3
232140	4.1
233040	3.9
233940	3.9
234840	4.1
235740	4.2
236640	4.2
237540	4.1
238440	3.9
239340	3.5
240240	3.3
241140	3.5
242040	4.2
242940	4
243840	3.6
244740	3.7
245640	3.8
246540	4.1
247440	4.3
248340	4.6
249240	4.9
249240	4.4
250140	4.2
251040	4.3
251940	4.2
252840	4.2
253740	4.4
254640	5.4
255540	5.6
256440	4.7
257340	4.1
258240	3.8
259140	3.8
260040	3.9
261000	4.2
261180	4
261900	4.9
262800	5.2
263700	4.6
264600	4.4
265500	4.7
266400	5.2
267300	5.4
268200	5.3
269100	5.2
270000	5.3
270900	5.7
271800	5.7
272700	5.7
273000	5.6
273600	5.3
274500	4.9
275400	4.8
276300	4.7
277200	4.3
278100	5.3
279000	6.8
279900	6.8
280800	5.6
281700	4.6
282600	4.3
283500	5.1
284400	6.3
285300	6.1
286200	5.4
287100	4.9
288060	4.9
288120	4.9
289020	4.5
289920	4.5
290820	5.3
291720	5.6
292620	5.6
293520	5.8
294420	5.9
295320	5.9
296220	5.6
297120	5.3
298020	5.4
298920	5.2
299820	5.1
300720	5.3
301620	5.2
302520	4.9
303420	4.9
304320	5.1
305220	5.3
306180	4.9
306600	4.6
307080	4.6
307980	4.4
308880	4.2
309780	4.4
310680	4.6
311580	4.6
312480	4.3
313380	4.1
314280	3.8
315180	3.5
316080	3.2
316980	2.9
317880	3.4
318780	4.2
319680	3.9
320580	3.7
321480	4.1
322380	4.2
323280	4.3
324180	4.4
325080	4.4
325980	4.4
326880	4.3
327780	3.9
328680	3.7
329580	4
330540	4.5
330780	4.6
331440	4.4
332340	4.2
333240	4.1
334140	4.2
335040	4.4
335940	4.4
336840	4.4
337740	4.6
338640	4.8
339540	4.7
340440	4.7
341340	4.6
342240	4.6
343140	4.6
344040	4.6
344940	4.6
345840	4.6
346620	4.4
346740	4.5
347640	4.4
348540	4.4
349440	4.6
350340	4.7
351240	4.5
352140	4.5
353040	4.4
353940	4.7
354840	5.3
355740	6
356640	6.2
357120	6.1
357600	5.9
358200	5.8
358500	5.8
359400	5.8
360300	5.9
361200	6.1
362100	6
363000	5.7
363900	5.4
364800	5.3
365700	5.4
366600	5.2
367500	4.7
368400	4.8
369300	5.2
370260	4.5
370920	4.4
371160	4.5
372060	4.4
372960	4
373860	4.2
374760	4.8
375660	5.7
376560	6.1
377460	6
378360	6
379260	6.7
380160	6.9
381060	5.8
381960	5.3
382860	6.6
383760	7.8
384660	7.6
385560	6.7
386460	6.8
387360	7.2
388260	6.4
389160	5.8
390480	6
409080	4.3
409980	3.9
410880	4.2
411780	4.8
412680	4.7
413580	4.4
414480	4.3
415380	4.4
416280	4.7
417180	5.1
418080	5.2
418980	5.3
419880	5.3
420780	5.3
421680	5.2
422580	5.2
423480	5.3
424380	5.2
425280	4.9
426180	4.7
427080	4.4
427980	4.4
428880	4.7
429780	4.8
430680	4.7
431580	4.7
432480	4.7
433380	4.7
434280	4.7
435180	4.7
436080	4.7
437100	4.6
437520	4.4
438000	4.6
438900	4.7
439800	5.1
440700	5.4
441600	5.2
442500	4.6
443400	4.7
444300	5.1
445200	5.3
446100	5.1
447000	4.7
447900	4.8
448800	4.9
449700	4.9
450600	4.9
451500	4.8
452400	4.8
453300	4.7
454200	4.6
455100	4.5
456000	4.5
456900	4.5
457800	4.9
459300	7.7
494880	4.2
495780	4.2
496680	4.2
497580	4
498480	4.1
499380	4.3
500280	4.5
501180	4.4
502080	4.2
502980	4.2
503880	4.1
504780	4.2
505680	4.4
506580	4.3
507480	4.2
508380	4.3
509280	4.4
510180	4.7
511080	4.7
511980	4.7
512880	4.6
513780	4.7
514680	4.8
515580	4.7
516480	4.7
517380	4.6
518280	4.6
519180	4.6
520080	4.6
520980	4.7
521880	5.1
522840	4.8
523620	4.6
523740	4.7
524640	4.7
525540	4.5
526440	4.2
527340	4.2
528240	4.3
529140	4.2
530040	4.9
530940	6.3
531840	6.6
532740	6.2
533640	5.9
534540	5.3
535440	4.9
536340	5.2
537240	5.1
538140	4.8
539040	5
567960	4.6
568860	4.7
569760	4.8
570660	4.6
571560	4.4
572460	4.6
573360	4.6
574260	4.4
575160	4.4
576060	4.5
576960	4.6
577860	4.6
578760	4.6
579660	4.6
580560	4.6
581460	4.6
582360	4.7
583260	4.8
584160	4.7
585060	4.4
585960	4.2
586860	4.2
587760	4.6
588660	4.6
589560	4.4
590460	4.1
591360	4.2
592260	4.6
593160	4.8
594060	4.8
594960	4.7
595920	4.7
595920	4.9
596820	4.8
597720	4.7
598620	4.8
599520	4.9
600420	5
601320	4.9
602220	4.8
603120	4.8
604020	4.9
604920	4.7
605820	4.7
606720	4.8
607620	5.1
608520	5.1
609420	4.7
610320	5.1
611220	5.3
612120	5.2
613020	4.9
613920	4.6
614880	4.6
615600	4.5
615780	4.4
617400	4.4
620400	5.8
621300	5.8
622200	5.7
623100	5.9
624000	5.7
624900	5.4
625800	6.1
626700	6.1
627600	5.3
628500	5.3
629400	5.9
630300	6.1
631200	5.9
632100	5.7
633000	5.4
633900	5.3
634800	5.2
635700	5.2
636600	5.2
637500	5.1
638400	4.9
639300	4.9
640200	5.2
641100	5.4
642000	5.5
642900	5.3
643800	4.9
644700	5.3
645600	6.3
646500	7.4
647400	7.6
648360	6.4
648960	6.1
649260	5.7
650160	5.9
651060	6
651960	6.3
652860	6.4
653760	5.6
654660	5.1
655560	5.4
656460	5.4
657360	5.2
658260	5
659160	5.2
660060	5.5
660960	5.4
661860	5.1
662760	4.9
663660	5.1
664560	4.9
665460	4.6
666360	4.8
667260	5.1
668160	5.3
669060	5.2
669960	4.8
670860	4.7
671760	4.6
672660	4.7
673560	4.8
674460	4.8
675360	4.7
676260	4.6
676680	4.9
677160	4.7
678060	5.2
678960	5.1
679860	4.9
680760	5.1
681660	5.1
682560	5.1
683460	5
684360	4.9
685260	5.7
686160	7.6
687060	8.2
687960	6.7
688860	5.2
689760	5
690660	5.2
691560	5.4
692340	5.8
692460	5.7
693420	5.6
693540	5.4
694320	5.3
695220	4.7
696120	4.4
697020	4.4
697920	5.3
698820	6.4
699720	6.2
700620	5.9
701520	5.9
702420	5.4
703320	5.1
704220	5.4
705120	6.1
706020	6.2
706080	6.3
706920	5.9
707820	5.5
708720	5.6
709620	6.2
710520	6.3
711540	6.2
712200	6.1
712440	6
713340	5.6
714240	5.4
715140	5.7
716040	5.6
716940	5.7
717840	5.9
718740	5.8
719640	5.2
720540	5.2
721440	5.8
722340	5.8
723240	5.2
724140	5.1
725040	5.2
725940	5.1
726840	5.2
727740	5.9
728640	7.2
729540	7.2
730440	6.2
731340	5.4
732240	5.8
733140	7
734040	6.9
734940	5.9
735840	6.1
736740	6.6
737640	6.4
738600	5.7
739320	5.6
739500	5.8
740400	5.9
741300	5.6
742200	5.8
743100	6.1
744000	5.9
744900	6
745800	5.8
746700	5.6
747600	5.6
748500	5.7
749400	6.1
750300	6.3
751200	5.9
752100	5.6
753000	5.3
753900	5.6
754800	5.9
755700	5.7
756600	5.2
757500	4.8
758400	4.7
759300	4.7
760200	4.9
761100	4.8
762000	4.7
762900	4.8
763800	5
764760	5.2
765060	4.8
765660	5.5
766560	5.1
767460	5
768360	5.1
769260	5.1
770160	5.1
771060	5.2
771960	5.1
772860	5.3
773700	5.8
773760	6.5
774660	7.3
775560	6.6
776460	5.8
777360	6
778260	5.7
779160	5
780060	5.4
780960	6.2
781860	6.2
782760	5.8
782940	5.9
783660	5.6
784560	5.6
785460	6.2
786360	6.2
787260	5.7
788160	5.8
789060	6.2
789960	6.3
790860	6.6
791760	6.3
792660	5.5
793560	5.1
794460	5.3
795360	5.6
796260	5.6
796440	5.6
797160	5.6
798060	5.5
798960	5.1
799980	4.8
800700	4.8
800880	4.9
801780	4.9
802680	5
803580	5
804480	4.9
805380	5.1
806280	5.3
807180	5.4
808080	5.4
808980	5.4
809880	5.9
810780	7.2
811680	8.2
812580	8.3
813480	7.7
814380	7.2
815280	6.8
816180	6.9
817080	7.7
817980	8.3
818880	8
819780	6.9
820680	6.5
821580	6.7
822540	6.9
822900	7.2
823440	6.3
824340	6.1
825240	6.4
826140	6.7
827040	6.7
827940	5.9
828840	5.5
829740	5.8
830640	5.9
831540	5.4
832440	5.1
833340	5.2
834240	5.5
835140	5.9
836040	5.6
836940	5.1
837840	5.1
838740	5.5
839640	5.6
840540	5.1
841440	5
842340	5.2
843240	5.1
844140	4.8
845040	4.7
845940	4.6
846840	4.6
847740	4.7
848640	4.8
849600	5
850140	5.4
850500	5.4
851400	5.6
852300	5.4
853200	5.2
854100	5.2
855000	5.2
855900	4.9
856800	5.2
857700	6.1
858600	6.5
859500	5.8
860400	5.3
861300	5.4
862200	5.6
863100	5.5
864000	5.2
864900	4.6
865440	4.3
865440	4.3
865800	4.4
866700	4.4
867480	4.4
867600	4.7
868500	5.1
869460	5.3
869700	5
870360	5.5
871260	5.6
872160	5.3
873060	5
873960	4.9
874860	5.1
875760	5.4
876660	5.7
877560	5.5
878460	5.3
879360	5.4
880260	5.9
881160	6.3
882060	6.3
883020	5.8
883560	5.7
883740	5.7
883920	6.3
884820	7.7
885720	7.6
886620	5.3
887520	4.7
888420	5.7
889320	5.7
890220	5.3
891120	5.4
892020	5.9
892920	6.6
893820	7.2
894720	7.1
895620	6.3
896520	5.7
897420	5.2
898320	4.9
899220	5
900120	5.2
901020	5.1
901920	5
902820	5.2
903720	6.3
904620	6.9
905520	5.7
906420	5.5
907320	6.8
908220	7.3
909120	6.7
910020	6.8
910980	5.9
911040	5.8
911940	6
912840	6.1
913740	6
914640	5.9
915540	5.9
916440	6.1
917340	6.1
918240	5.9
919140	5.6
920040	5.4
920940	5.6
921840	5.8
922740	6
923640	5.9
924540	5.7
925440	5.5
926340	5.2
927240	5
928140	4.8
929040	4.7
929940	4.7
930840	4.8
931740	4.9
932640	5.2
933540	5.2
934440	4.9
935340	4.8
936240	4.9
937140	5.1
938040	5.1
938940	4.8
939300	4.9
939840	4.9
940740	4.9
941640	5
942600	5.1
942660	5.2
943500	4.8
944400	5.1
945300	6
946200	6.5
947100	5.8
948000	5.1
948900	4.9
949800	5.2
950700	5
951600	4.6
952500	4.4
953400	4.3
954300	4.4
955200	5.4
956100	6
957000	5.2
957900	4.7
958800	4.8
959700	5.8
960120	6.4
960600	7.1
961500	6.9
961860	7.2
962400	5.7
963300	5.1
964200	5.5
965100	6
966000	6.3
966900	6.8
967800	7.5
967860	7.2
968280	7.3
968760	6.1
969660	4.5
970560	3.9
972240	4.1
1009380	4.6
1010280	4.6
1011180	4.6
1012080	4.5
1012980	4.5
1013880	4.5
1014780	4.5
1015680	4.6
1016580	4.7
1017480	4.7
1018380	4.4
1019280	4.3
1020180	4.4
1021080	4.7
1021980	4.6
1022880	4.4
1023780	4.6
1024680	4.7
1025580	4.4
1026480	4.4
1027380	4.7
1028280	4.8
1029180	4.9
1030080	5.7
1030980	6.6
1031880	5.7
1032780	4.3
1033680	4.2
1034580	4.4
1035480	4.5
1036380	4.6
1038000	5.6
1087020	5.3
1087920	5.5
1088820	5.3
1089720	5.4
1090620	5.5
1091520	5
1092420	4.8
1093320	4.7
1094220	4.8
1095120	4.9
1096020	4.5
1096920	4
1097820	4.3
1098720	4.5
1099620	4.6
1100520	4.9
1101420	4.8
1102320	4.7
1103220	4.4
1104120	4.2
1105020	4.2
1105920	4.3
1106820	4.4
1107720	4.4
1108620	4.3
1109520	4.4
1110420	4.6
1111320	4.7
1112220	4.8
1113120	4.8
1114020	4.4
1114980	4.6
1114980	4.6
1115880	4.9
1116780	4.7
1117680	4.6
1118580	4.8
1119480	4.7
1120380	4.4
1121280	4.4
1122900	5.1
1169220	5.7
1170120	5.4
1171020	5.2
1171920	5.3
1172820	5.3
1173720	5.3
1174620	5.2
1175520	5.1
1176420	5
1177320	5.1
1178220	5.1
1179120	4.8
1180020	4.9
1180920	5.3
1181820	5.4
1182720	5.4
1183620	5.3
1184520	5.2
1185420	5.1
1186320	5.1
1187220	5
1188120	4.7
1189020	4.7
1189920	4.8
1190820	4.8
1191720	4.8
1192620	4.7
1193520	4.6
1194420	4.7
1195320	5
1196220	5.1
1197180	5
1197600	5.1
1198080	5
1198980	4.9
1199880	4.8
1200780	4.8
1201680	4.6
1202580	4.6
1203480	5.4
1204380	6.7
1205280	7.4
