# Supplementary material for: A parsimonious model of blood glucose homeostasis
Source: PLOS Digit Health. 2022 Jul 14;1(7):e0000072. doi: 10.1371/journal.pdig.0000072 (PMC9931355; doi:10.1371/journal.pdig.0000072)
Supplement: S1 Data — Blood glucose data of Klick Pilot Study measured using the Freestyle Libre Flash Glucose device. The data are presented in comma separated values (.csv) format for each healthy individual (N = 42). The filenames represent the unique identification of the individual to preserve anonymity. (ZIP) [file pdig.0000072.s010.zip › 0M000821E1W.csv]

Elapsed Time	Glucose (mmol/L)
0	6.4
900	6.3
1800	6.1
2700	5.9
3600	5.9
4500	5.8
5400	5.9
6480	6.8
6600	7.5
7380	6.8
8280	6.5
9180	6.3
10080	6.2
10980	6.2
11880	6.1
12780	5.9
13680	5.8
14580	5.8
15480	6.1
16380	6.2
17280	6
18180	5.7
19080	6.1
19980	6.4
20880	6.4
20940	6.4
21840	6.1
22740	5.6
23640	6.2
24540	7.5
25440	8.2
26340	7.3
27240	6.2
28140	5.4
29040	4.9
30060	5.5
30780	5.7
30960	6.5
31860	6.5
32760	6.3
33660	6.4
34560	5.9
35460	6.2
36360	6.7
37260	6.7
38160	6.4
39060	6.3
39960	6.1
40740	5.6
40860	5.9
41760	5.7
42660	6.1
43560	7.4
44460	8.3
45360	7.7
46260	6.2
47220	4.4
47460	4.1
48120	4.4
49320	6.2
49800	7.3
50220	6.5
51120	6.6
52020	6.7
52920	6
53820	4.7
54720	4.8
55620	5.9
56520	5.9
57420	5.4
58320	5
59220	4.9
60120	5.1
61020	4.8
61920	4.9
62820	5.1
63720	4.9
64620	4.8
65520	4.8
66420	4.9
67320	5.1
68220	5.3
69120	5.4
70020	5.4
70920	5.3
71820	5.2
72720	5.2
73620	5.1
74580	5.4
74820	5.1
75480	5.7
76380	5.7
77280	5.6
78180	5.4
79080	5.4
79980	5.4
80880	5.6
81780	5.6
82680	5.6
83700	5.4
84360	5.3
84600	5.3
85500	5.3
86400	5.4
87300	5.7
88200	7.1
89100	8.1
90000	6.9
90900	5.6
91800	5.8
92700	6.6
93600	6.9
94500	7
95520	6.9
95580	6.9
96480	7
97380	7.3
98280	7.1
99180	6.2
100080	5.9
100980	6.2
101880	6.9
102780	7.6
103680	7.7
104580	7.6
105480	7.4
106380	7.3
107280	7.6
108180	7.9
109080	7.6
109980	6.6
110880	6.2
111780	6.2
112680	6.3
113700	5.9
113760	6.1
114600	5.4
115500	5.4
116400	5.3
117300	5.3
118200	5.2
119100	5.1
120000	5.1
120960	5.1
121560	5.8
121860	5.1
122760	5.3
123660	5.8
124560	7.2
125460	8.6
126360	9.2
127260	8.8
128160	7.3
128400	7.6
129060	5.8
129960	5.7
130860	6.5
131520	6.9
131760	6.7
132900	6.3
133380	6.7
133800	6.3
134700	6.4
135600	6.4
136500	6
137400	5.9
138300	5.9
139200	5.8
140100	5.5
141000	5.5
141900	5.7
142800	5.6
143700	5.3
144600	5.2
145500	5.2
146400	5.1
147300	5.1
148200	5.1
149100	5.3
150000	5.2
150900	5.1
151800	5.1
152700	5.2
153600	5.1
154500	5.2
155520	5.6
156180	5.6
156420	5.4
157320	5.2
158220	5.2
159120	5.3
160020	5.3
160920	5.4
161820	5.5
162720	5.5
163620	5.3
164520	5.2
165420	5.2
166320	5.2
166440	5.2
167220	5.3
168120	5.2
169020	5.2
169920	5.9
170100	6.5
171000	7.3
171900	6.5
172800	5.3
173700	4.9
174600	5.8
175500	6.6
176400	5.9
177300	5.3
178200	5.4
179100	6.3
180000	7.1
180900	6.7
181800	5.8
182700	5.6
183660	6
183960	6
184560	6.3
185460	6.6
186360	7
187260	7.3
188220	7.1
188340	6.9
189240	6.4
190140	6.3
191040	6.4
191940	6.4
192840	6.2
193740	6
194640	5.8
195540	5.7
196440	5.9
197340	7
198240	7.9
199140	7.2
200040	5.7
200940	5.8
201840	6.7
202740	7.3
203640	6.9
204540	6.2
205440	5.9
206340	6.3
207240	6.7
208320	7.4
208800	7.4
209220	7.4
210120	6.3
211020	5.9
211920	6.6
212820	6.6
213720	6.2
214620	6
215520	5.8
216420	5.5
217320	5.6
218220	5.6
219120	5.4
220020	5.4
220920	5.8
221820	6.4
222720	7.4
223020	8.1
223620	8.4
224520	9
225420	8.8
226320	8.2
227220	7.8
228180	7.6
228660	6.2
229080	7.5
230220	6.7
230760	5.8
231120	6.4
232020	6.3
232920	6.2
233820	6.7
234720	7.4
235620	7.8
236520	7.3
237420	6.7
238320	6.3
239220	6.1
240120	6.1
241020	5.9
241920	5.8
242820	6.1
243720	6.1
244620	5.6
245520	5.3
246420	5
247320	4.9
248220	4.9
249120	4.9
250020	5
250920	5
251820	4.9
252720	4.8
253620	4.9
254520	4.8
254880	5.1
255420	4.9
256320	5
257220	5.2
258120	5.3
259020	5.3
259920	5.5
260820	5.7
262020	5.6
262320	5.7
262920	5.7
263820	6.1
264720	6
265620	6
266520	5.9
267420	5.8
268320	5.7
269220	5.6
270120	5.4
271020	5.3
271920	5.2
272820	5.2
273720	4.9
274620	4.7
275520	5
276420	5.1
277320	5.2
278220	6
279120	7.6
280020	8.7
280920	7.9
281820	6.7
282720	8.2
282900	8.4
283800	8.3
284700	7.8
285600	7.4
286500	6.8
287400	6.4
288300	6.7
289200	7.1
290100	7.4
291000	7.4
291900	6.9
292800	6.3
293700	6.5
294600	7.4
295500	7.9
296400	7.4
297300	7.1
298200	6.7
299100	6.2
300000	6.1
300900	6.7
301800	6.8
302760	5.9
302940	6.1
303660	5.5
304560	6.1
305460	7.4
306360	7.7
307260	6.8
308160	6.1
308580	5.4
309060	6.2
309960	5.4
310860	4.5
311760	4
312660	4.1
312960	4.2
313860	4.3
314760	4.9
315660	5.8
316560	6.6
317460	7
318360	7.2
319260	6.9
320160	6.6
321060	6.5
321960	6.1
322860	6
323760	6.3
324660	6.6
325560	6.3
326460	5.7
327360	5.2
328260	5.1
329160	4.7
330060	4.2
330960	4.6
331860	5.4
332760	5.1
333660	4.9
334560	5
335460	4.3
336360	3.5
337260	3.1
338160	3.3
339060	3.7
339960	3.3
340980	3.7
341100	4.2
341880	4.4
342780	4.8
343680	5
344580	4.9
345480	4.8
346380	4.7
347280	4.8
348180	4.8
349080	4.7
349980	5.1
350880	5.6
351780	5.6
352680	5.7
353580	5.9
354480	5.6
355380	5.7
356280	6.1
357300	5.6
359340	5.1
360240	5.3
361140	5.4
362040	5.3
362940	5.1
363840	5
364740	5.2
365640	5.2
366540	5.1
367440	5.1
368340	5
369240	5.1
370140	5.1
371040	4.9
371940	4.7
372840	4.8
373740	4.9
374640	4.9
375540	4.8
376440	4.6
377340	4.7
378240	4.9
379140	5.1
380040	4.9
380940	4.7
381840	4.9
382740	4.8
383640	4.6
384540	4.4
385440	4.7
386340	5.4
387360	6.8
387780	7.4
388260	8.1
389160	8.5
390060	7.5
390960	6.7
391860	7.1
392760	7.3
393660	6.8
394560	7
395460	7
396360	6.6
397260	6.6
398400	7.7
398460	7.8
399300	7.6
400200	6.8
401100	6
402000	5.7
402900	6.1
403800	6.3
404700	6.2
405600	6.1
406500	5.2
407400	4.6
408300	5.2
409200	6.2
410100	6.9
411000	6.3
411900	5.9
412800	6.6
413700	7.2
414600	7.7
415500	7.7
416400	7.1
417300	6.9
418200	7.3
419100	7.2
420120	6.9
420780	6.4
421020	7.1
421920	6.5
422820	6
423720	6.1
424620	6.1
425520	6
426420	5.9
427320	5.4
428220	5
429120	4.9
430020	4.9
430920	4.8
431820	4.6
432720	4.3
433620	4.7
434520	5.6
435420	5.6
436320	4.6
437220	4.1
438300	4.2
438720	4.5
439200	4.4
440100	4.5
441000	4.4
441900	4.4
442800	4.3
443700	4.4
444600	4.9
445500	5.1
446400	4.9
447300	4.6
448200	4.4
449100	4.5
450000	4.8
450900	4.9
451800	4.8
452940	4.6
453540	4.1
453840	4.4
454740	4.7
455640	6.2
456540	7.4
457440	6.9
458340	6.2
459240	6.1
460140	6.6
461040	6.8
461940	6.8
462840	6.7
463740	6.5
464640	6.7
465540	6.6
466440	5.9
467340	5.4
468240	5.4
469140	5.2
470040	5.1
470940	5.3
471840	5.3
472800	4.4
473520	4.4
473700	4.1
474600	4.2
475500	4.5
476400	4.3
477300	3.9
478200	3.7
479100	4.1
480000	4.7
480900	4.8
481800	4.9
482700	5.1
483600	5.2
484500	6.4
485400	8.3
486300	9.2
487440	8.6
487800	8.4
488340	7.5
489240	7.6
490140	7.9
491040	7.1
491940	6.6
492840	6.2
493740	5.7
494640	6
495540	6.7
496440	6.8
497340	6.6
498240	6.2
499140	5.8
500040	6
500940	6
501840	5.9
502740	5.7
503640	5.3
504540	4.3
505440	3.7
506340	4.7
507060	4.3
507240	5.3
508140	5.1
509280	5.1
509640	5.1
510180	5.2
511080	5.2
511980	5.3
512880	5.3
513780	5.3
514680	5.2
515580	5.3
516480	5.3
517380	5.2
518280	5.2
519180	5.1
520080	5
520980	5.1
521880	5.1
522780	5.1
523680	5.3
524580	5.4
525480	5.4
526380	5.5
527280	5.8
528180	5.9
529200	5.8
529320	5.8
530100	5.2
531000	4.6
531900	5.1
532800	5.8
533700	5.4
534600	4.9
535500	5.4
536400	5.9
537300	5.6
538200	4.8
539100	4.7
540060	4.6
540420	4.9
540960	4.8
541860	5.8
542760	5.9
543660	4.6
544560	3.7
545460	4.3
546360	5.9
547260	5.6
548160	5.4
549180	5.7
549840	4.9
550080	5.7
550980	5.7
551880	5.6
552780	5.6
553680	6.1
554580	6.4
555480	6.3
556380	6.3
557280	6.3
558180	5.8
559080	5.2
559980	5.2
560880	5.2
561780	5.1
562680	5.1
563580	5.2
564480	5.2
565740	5.4
566100	5.7
566640	5.7
567540	6.1
568440	6.4
569340	6.4
570240	5.9
571140	5.5
572040	5.8
572940	6.2
573840	6.2
574740	5.9
575640	5.3
576540	4.9
577440	4.8
578340	4.9
579240	5.1
580140	5.1
581040	4.8
581940	4.8
582840	4.9
583740	5.2
584640	5.2
585540	4.1
586440	3.8
587340	4.3
588240	4.2
589140	4.2
590040	4.7
590940	4.9
591840	4.9
592860	4.9
593580	4.8
593760	5.1
594660	5.1
595560	4.9
596460	4.9
597360	5
598260	4.9
599160	4.9
600060	4.9
600960	4.9
601860	4.9
602760	5.2
603660	5.7
604560	5.6
605460	4.9
606360	5
607260	6.1
608340	6.7
609000	6
609240	5.6
610140	5.6
611040	6.1
611940	5.7
612840	5
613740	5.2
614640	6.1
615540	6.1
616440	5.7
617340	5.9
618240	6.3
619140	6.3
620040	6.2
620940	6.1
621840	6.1
622920	6.2
622980	6.6
623820	6.1
624720	5.9
625620	5.8
626520	5.2
627420	4.4
628320	3.9
629220	4
630120	3.9
631020	4.4
631920	4.9
632820	4.9
633720	4.8
634620	4.7
635520	4.8
636420	4.8
637320	4.9
638220	4.8
639120	5.2
640020	7.3
640920	9.7
641820	10.4
642720	9.5
643620	8.8
644520	8.8
645420	8.7
646380	8.3
646440	7.7
647340	7.4
648240	7.8
649140	7.5
650040	6.8
650940	6.7
651840	6.6
652740	5.7
652860	6.3
653640	5
654840	5.9
655080	7.7
655740	6.9
656640	7.2
657540	6.8
658440	5.8
659340	4.8
660240	4.3
661140	3.8
662040	3.5
662940	3.5
663840	3.8
664740	3.5
665640	3.1
666540	2.7
667440	3.3
668340	4.9
669240	4.7
670140	4.2
671040	4.2
671940	4.4
672840	4.4
673740	4.4
674640	4.5
675540	4.6
676440	4.6
677340	4.7
678240	4.8
679080	5.3
679680	4.8
679980	5.6
680880	5.2
681780	5.3
682740	6.2
682860	6.7
683760	7.2
684660	6.9
685560	6.5
686460	6.3
687360	6.1
688260	6
689160	5.8
690060	5.3
690960	5
691860	5.7
692760	6.7
694320	6.9
705780	4.9
706680	4.7
707580	4.9
708480	5
709380	5.2
710280	6.1
711180	7.1
712080	6.5
712980	4.8
713880	4.2
714780	4.4
715680	4.8
716580	4.9
717480	4.9
718380	4.8
719280	4.9
720180	5
721080	5.1
721980	5.1
722880	5.1
723780	5.1
724680	5.2
725580	5.2
726480	5.2
727380	5.3
728280	5.4
729180	5.7
730080	5.6
730980	5.4
731880	5.3
732780	5.1
733740	4.9
734040	4.9
734640	4.9
735540	5.6
736440	5.6
737340	5.1
738180	4.4
738840	4.3
739080	4.9
739980	6.1
740880	6.8
741840	6
741840	5.6
742740	5.5
743880	6
743940	5.4
744780	5.9
745680	5.4
746580	5.4
747480	5.5
748380	5.8
749280	5.6
750180	5.1
751080	4.9
751980	5.4
752880	6
753780	5.7
754680	5.1
755580	5.2
756480	5.1
757380	5.2
758280	5.5
759180	5.7
760080	5.9
760980	6.3
761880	5.4
762780	5.4
763680	6.1
764580	5.9
765480	5.3
766500	5.2
767040	6.3
767400	4.9
768300	4.3
769200	4.4
770100	4.7
771000	4.6
771900	4.4
772800	4.4
773700	4.6
774600	4.6
775500	4.4
776400	4.3
777420	4.4
777540	4.3
778320	4.5
779220	5
780120	5.7
781020	5.7
781920	4.8
782820	4.4
783720	4.9
784620	6.1
785520	7.2
786420	6.4
787320	4.8
788220	4.7
789120	6
790020	6.7
790920	6.2
791820	5.5
792720	5.1
793620	5.1
794520	5.3
794640	5.2
795540	4.8
796440	5.2
797340	6.4
798240	6.6
799140	5.7
800040	4.9
800940	4.4
801840	4.4
802740	4.8
803640	5.4
804540	5.2
805440	4.8
806400	4.7
806520	4.8
807420	5.4
808320	5.8
809220	5.3
810120	4.8
811020	5.2
811920	5.7
812820	5.6
813720	5.2
814620	5.3
815520	5.2
816420	5.2
817500	5.5
818100	5.3
818400	5.4
819300	5.1
820200	5.2
821100	5.3
822000	5.3
822900	5.2
823800	5
824700	5.2
825600	5.4
826500	5.3
827400	5
828300	4.8
829200	4.8
830100	4.7
831000	4.9
831900	5.2
832800	5.1
833700	5.1
834600	5.2
835500	5.1
836400	4.9
837300	4.9
838320	4.9
838620	4.7
839220	4.9
840120	4.8
841020	4.8
841920	4.8
842820	4.8
843720	4.8
844620	4.7
845520	4.8
846420	4.4
847320	4
848220	4.3
849120	4.8
850080	5
850140	5.7
850980	4.6
851880	4.8
852780	4.7
853680	4.3
854580	4.4
855480	4.7
856380	4.6
857460	4.7
857580	4.9
858480	5.4
859380	5.4
860280	5.1
861180	5.4
862080	5.9
862980	5.8
863880	5.7
864780	5.7
865680	5.6
866580	5.1
867480	4.9
868380	5.2
869280	5.6
870180	5.9
871080	6.1
871980	6.5
872880	7.5
873780	7.3
874680	5.1
875580	4.1
876480	4.7
877380	5.4
878280	5.3
879180	4.9
880080	4.5
880980	5.1
881880	6.2
882780	6.3
883680	5.9
885180	5.7
890280	6.2
891180	6
892080	5.8
892980	6.1
893880	6.8
894780	6.7
895680	6.1
896580	6.8
897480	7.4
898380	5.9
899280	4.9
900180	5.6
901080	6.4
901980	6
902880	6.1
903780	6.4
904680	6.3
905580	5.8
906480	5.4
907380	5.8
908280	6.4
909180	6.7
910080	6.9
910980	6.6
911880	5.7
912780	5.3
913680	6.2
914580	7.1
915480	6.7
916380	6
917280	5.9
918240	6.1
918300	6.7
919140	6.1
920160	6.1
920280	5.4
921180	4.4
922080	4.3
922980	4.9
923880	5.1
924780	4.9
925680	4.8
926580	4.8
927480	4.8
928380	4.8
929280	4.6
930180	4.2
931080	3.9
931980	4.8
932880	5.3
933780	4.9
934680	4.7
935580	4.7
936480	4.8
937380	4.6
938280	4.1
939180	4.2
940080	4.3
940980	4.3
941880	4.4
942780	4.6
943680	4.3
944580	3.7
945480	5.1
945540	4.9
946440	4.9
947340	4.8
948240	4.9
949140	4.8
950040	4.7
950940	4.8
951840	4.8
952920	4.9
953280	5.1
953820	4.7
954720	4.8
955620	5
956520	4.9
957420	4.9
958320	4.9
959220	4.9
960120	4.9
961020	5.1
961920	5.1
962820	5.1
963720	5.2
964620	5.3
965520	5.2
966420	5
967980	2.8
