# Supplementary material for: A parsimonious model of blood glucose homeostasis
Source: PLOS Digit Health. 2022 Jul 14;1(7):e0000072. doi: 10.1371/journal.pdig.0000072 (PMC9931355; doi:10.1371/journal.pdig.0000072)
Supplement: S1 Data — Blood glucose data of Klick Pilot Study measured using the Freestyle Libre Flash Glucose device. The data are presented in comma separated values (.csv) format for each healthy individual (N = 42). The filenames represent the unique identification of the individual to preserve anonymity. (ZIP) [file pdig.0000072.s010.zip › 0M000981Z38.csv]

Elapsed Time	Glucose (mmol/L)
0	4.3
180	4.2
480	4.6
900	4.7
1800	5.3
2700	5.2
3600	4.9
4500	4.1
5340	3.5
5640	3.7
6300	3.6
6300	3.5
6840	3.6
7200	3.3
7740	3.2
7980	3.2
7980	3.2
8100	3.2
9000	3.4
10020	3.9
10500	3.7
10920	3.3
11820	2.9
12720	2.7
13620	2.5
14520	2.7
15420	2.7
16320	2.6
17220	2.8
18120	2.4
19020	2.2
19200	2.2
19200	2.2
19620	2.2
19920	2.2
20820	2.2
20820	2.4
21720	2.8
22680	2.7
23340	2.2
23340	2.2
23580	2.3
24480	2.2
25380	2.2
26280	2.6
27180	3
28080	3.3
29040	4
29460	4.4
29940	4.8
30840	4.2
31740	3.6
32640	3.6
33540	3.6
34440	3.8
35280	3.9
35340	4.2
36240	4.3
37140	4.7
38100	5.6
38460	6.3
39000	5.3
39900	4.9
40500	5.5
40800	5.3
41700	5.5
42180	5.9
42600	6
43680	6.2
43740	6
44640	5.7
45540	6
46440	6.3
47340	6.6
48240	6.3
49140	5.6
50040	5.2
50940	5.1
51840	4.9
52740	5.1
53640	5.4
54540	5.5
55440	5.4
56340	5.6
57240	5.7
58140	5.5
59040	5.3
59940	5.6
60840	5.7
61740	5.8
62640	5.8
63540	5.6
64440	5.3
65340	4.9
66240	4.8
67140	5
68040	5.2
69000	5.2
69720	5
69900	5.3
70800	5.3
71700	5.1
72600	5
73500	5
74400	5.1
74460	5.2
75300	5
76200	5
77100	5
78000	5
78960	4.8
78960	4.8
79860	4.8
80760	4.6
81660	4.6
82560	4.7
83040	4.6
83460	4.6
84420	4.4
84420	4.6
85320	4.6
86220	4.9
87120	5.8
88020	5.6
88920	4.8
89820	4.6
89940	4.6
90720	4.8
91680	4.9
91740	5.1
92580	4.9
93480	4.7
94380	4.6
95280	4.7
95520	4.6
96180	4.9
97080	5
97980	5
98280	4.9
98880	4.9
99900	5.2
100080	5.1
100800	5.1
101700	4.9
102600	4.8
103500	4.8
104400	4.9
105300	4.9
105780	4.8
106200	4.7
106500	4.7
107100	4.3
108000	4.2
108900	4.4
109800	4.9
110580	5.4
110700	5.2
111600	5.1
112500	4.9
114180	5
126360	4.7
127260	4.8
128160	5.3
129060	5.7
129960	5.4
130860	5.1
131760	4.9
132660	4.8
133560	4.7
134460	4.7
135360	4.7
136260	4.7
137160	4.7
138060	4.9
138960	5.2
139860	5
140760	4.8
141660	4.7
142560	5
143460	5.2
144360	5
145260	4.8
146160	4.7
147060	5
147960	5.3
148860	5.3
149760	5.1
150660	4.9
151560	5.1
152460	5.2
153360	5.2
154380	5.4
154980	4.6
155280	5.6
156180	5.3
157080	5.4
157980	5.2
158880	5.1
159780	5.3
160680	5.4
161580	5.5
162540	5.4
163080	5.3
163440	5.4
164340	5.4
165240	5.3
166140	5.4
167040	5.3
167940	5.3
168840	5.2
169500	5.2
169740	5.1
170640	5
171540	5.1
171840	5
172440	5.1
173340	5.1
174240	5.3
175140	6.2
176100	6.9
176160	7.2
177000	6.6
177900	6.4
178800	6.7
179700	7.1
180600	7.1
181500	6.5
182400	6.1
183300	6.8
183360	7.2
184260	7.5
185160	7.2
186060	7.1
186960	6.8
187860	6.2
188760	5.6
189660	5.8
190140	6.2
190380	6.2
190560	6.1
191520	5.7
192240	5.7
192240
192420	5.7
193440	5.2
194040	5.1
194340	4.7
195240	4.8
196140	5.1
197040	5.2
197940	5
198840	4.8
199740	5.3
200640	6.1
201540	5.9
202440	5.1
203340	5.3
204240	6.2
205140	6.6
205980	6.4
206220	6.4
206340	6.3
207720	5.6
211680	5.1
212580	4.9
213480	5.1
214380	5.6
215280	6.3
216180	6.3
217080	5.7
217980	5.8
218880	5.8
219780	5.6
220680	5.3
221580	5.1
222480	5.2
223380	5.2
224280	4.8
225180	4.6
226080	4.8
226980	5.1
227880	5.2
228780	5.2
229680	5.3
230580	5.4
231480	5.9
232380	5.6
233280	5
234180	5.3
235080	5.8
235980	5.7
236880	5.3
237780	5.1
238680	5.3
239820	5.2
248940	5.2
249840	5.2
250740	5.2
251640	5.3
252540	5.1
253440	4.9
254340	4.9
255240	4.9
256140	5.1
257040	5.1
257940	4.9
258840	4.9
259740	5.2
260640	5.2
261540	5.2
262440	5.3
263340	5.9
264240	6.7
265140	6.7
266040	6.1
266940	6.4
267840	6.6
268740	5.3
269640	4.3
270540	4.3
271440	5
272340	5.7
273240	6.2
274140	5.8
275040	5.3
275940	5.4
276960	6.1
276960	6
277860	6.9
278760	8.3
279660	8.2
280560	6.8
281460	5.7
282360	5.2
283260	5.3
284160	6.1
285060	6.2
285960	5.6
286860	5.4
287760	5.1
288660	4.5
289560	5.4
290460	6.4
291360	6
292260	5.3
293160	5.3
294720	8.1
301560	6.2
302460	6.1
303360	5.7
304260	5.1
305160	4.7
306060	4.8
306960	5.1
307860	5.3
308760	5.6
309660	5.7
310560	5.6
311460	6.2
312360	6.7
313260	6.5
314160	6.1
315060	5.7
315960	5.7
316860	5.9
317760	6.1
318660	6.2
319560	5.9
320460	5.7
321360	5.8
322260	5.5
323160	5.3
324060	5.3
324960	5.1
325860	4.8
326760	5.1
327660	5.6
328560	5.7
329940	5.7
341460	5.3
342360	4.9
343260	5
344160	5.3
345060	5.7
345960	5.8
346860	5.7
347760	5.8
348660	6.4
349560	6.3
350460	5.3
351360	4.8
352260	4.6
353160	4.7
354060	4.8
354960	4.9
355860	4.8
356760	4.8
357660	5
358560	5.7
359460	6.4
360360	6.2
361260	5.9
362160	5.9
363060	6.2
363960	6.3
364860	6
365760	5.5
366660	5.2
367560	5.2
368460	5.3
369420	5.2
369480	5.7
370320	5.3
371220	5.6
372120	5.6
373200	5.6
373320	5.6
374100	5.6
375000	5.2
375900	5.2
376800	5.2
377700	5.8
378600	8
379500	9.4
380400	7.9
381300	6.6
382200	6.9
383100	6.9
384000	6.5
384900	6.3
385800	6.2
386700	6.1
387600	6.1
388500	6.2
389400	5.9
390300	5.5
391380	5.3
391980	5.4
392280	5.4
393180	5.3
394080	5.1
394980	5
395880	4.8
396780	5.1
397680	5.3
398580	5.3
399480	5.4
400380	5.5
401280	5.3
402180	5.3
403080	5.8
403980	6.1
404880	5.9
405780	5.7
406680	5.5
407580	5.3
408480	5.5
409380	5.4
410280	5
411180	5.2
412080	5.4
413040	5.1
413820	4.4
413940	5.3
414840	5.8
415740	5.8
416640	5.7
417540	5.9
418440	6.1
419340	5.7
420180	5.8
420240	5.6
420300	5.7
421140	5.7
422040	5.7
422940	5.6
423840	5.4
424740	5.3
425640	5.3
426540	5.4
427440	5.4
428400	5.3
428460	5.4
429300	5.3
430260	5.4
430440	5.3
431160	5.3
432060	5.1
432960	5.4
433860	6.4
434760	7.4
435660	7.4
436680	6.7
437340	6.2
437580	6
438480	5.9
439380	6.3
440280	6.1
441180	6.1
442080	6.8
442980	7.2
443880	7.1
444780	6.3
445680	5.8
446580	5.7
447480	5.7
448380	6.2
449280	6.2
450180	5.6
451080	5.1
452100	5.2
452580	5.2
453000	5.4
453900	5.2
454800	5.1
455700	5.1
456600	5.1
457500	5.4
458400	6.1
459300	6.2
460200	6.3
461340	6.4
461700	7.2
462240	5.8
463140	5.2
464040	5.8
464940	6.8
465840	6.7
466740	6.1
467640	5.9
468540	6.7
469440	6.9
470340	6.2
471240	5.8
472140	5.5
473040	5
473940	5.1
474840	5.1
475740	5
476640	4.9
477540	4.7
478440	4.4
479340	4.3
480240	4.4
481140	4.5
482040	4.6
482940	4.9
483840	5.4
484740	5.7
485640	5.6
486540	5.7
487440	5.6
488340	5.3
489360	5.3
489600	5.4
490260	5.4
491160	5.5
492060	5.6
492960	5.5
493860	5.4
494760	5.5
495660	5.6
496560	5.5
497460	5.6
498360	5.6
499260	5.6
500160	5.6
501060	5.6
501960	5.4
502860	5.5
503760	5.7
504660	5.7
505560	5.4
506460	5.4
507360	5.3
508320	5.3
508320	5.3
509220	5.3
510120	5.5
511020	5.6
511920	5.5
512820	5.5
512940	5.5
513720	5.4
514620	5.4
515520	5.5
516420	5.5
517320	5.5
518220	5.4
519120	5.3
519180	5.3
520080	5.8
520980	6.5
522420	7
528480	5.6
529380	5.7
530280	5.7
531180	5.8
532080	5.7
532980	5.6
533880	5.7
534780	5.8
535680	5.8
536580	5.7
537480	5.5
538380	5.5
539280	5.5
540180	5.9
541080	5.9
541980	5.1
542880	4.9
543780	5.6
544680	6.3
545580	6.6
546480	6.6
547380	6.2
548280	5.7
549180	5.1
550080	4.7
550980	4.6
551880	4.6
552780	4.6
553680	4.7
554580	4.6
555480	4.5
556560	4.7
561180	4.7
562080	4.7
562980	4.6
563880	4.6
564780	4.5
565680	4.4
566580	4.6
567480	4.8
568380	4.6
569280	4.4
570180	4.4
571080	4.4
571980	4.4
572880	4.4
573780	4.4
574680	4.4
575580	4.4
576480	4.3
577380	4.2
578280	4.2
579180	4.1
580080	4.3
580980	4.6
581880	4.6
582780	4.4
583680	4.6
584580	4.8
585480	4.6
586380	4.6
587280	4.7
588180	5
589560	5.1
600180	4.8
601080	4.7
601980	4.7
602880	4.6
603780	4.4
604680	4.4
605580	4.4
606480	4.3
607380	4.3
608280	4.3
609180	4.3
610080	4.4
610980	4.6
611880	4.6
612780	4.6
613680	4.7
614580	4.6
615480	4.6
616380	4.6
617280	4.5
618180	4.4
619080	4.6
619980	4.4
620880	4.3
621780	4.3
622680	4.3
623580	4.4
624480	4.3
625380	4.2
626280	4.1
627180	4.2
628140	4.4
628200	4.3
629040	4.8
629940	6
630840	6.8
631740	6.5
632640	6.1
633540	5.9
634440	6.3
635400	6.7
635580	7.1
635700	6.9
636300	6.2
637200	5.6
638100	5.2
639000	4.9
639900	5.2
640800	5.4
641700	5.2
642600	5.2
644040	5.4
645600	5
646500	4.9
647400	4.9
648300	4.9
649200	4.7
650100	4.6
651000	4.7
651900	4.8
652800	4.9
653700	5
654600	5.2
655500	5.2
656400	4.9
657300	4.8
658200	4.8
659100	5.1
660000	5.3
660900	5.1
661800	4.8
662700	4.7
663600	4.8
664500	4.8
665400	4.9
666300	5.1
667200	5.1
668100	5
669000	4.7
669900	4.8
670800	5.1
671700	4.7
672600	4.6
673500	5
673800	4.7
674400	5.2
675300	5.1
676260	5.2
676740	5.2
677160	5.2
678060	5.2
678960	5.1
679920	4.9
680160	5
680820	4.9
681720	5
682620	5.2
683520	5.3
684420	5.4
685320	5.3
686280	5.2
686820	5.1
687180	5.2
688080	5.2
688980	5.1
689880	4.9
690780	4.9
691680	4.8
692700	4.9
693180	4.9
693600	5.1
694500	5.2
695400	5.2
696300	5.1
697200	4.9
698100	5
699000	5
699900	5
700800	4.9
701700	4.9
702600	4.8
703500	4.8
704400	4.7
705300	4.7
706200	4.6
707100	4.5
708000	4.4
709140	4.2
733620	4.8
734520	5.4
735420	5.7
736320	5.6
737220	5.2
738120	4.8
739020	4.8
739920	5.1
740820	5.3
741720	5.1
742620	4.8
743520	4.9
744420	5
745320	5
746220	4.8
747120	4.8
748020	5
748920	4.9
749820	5.1
750720	5.1
751620	4.9
752520	4.9
753420	4.9
754320	4.8
755220	4.7
756120	4.8
757020	5.3
757920	5.5
758820	5.3
759720	5.3
760620	5.1
761640	5.4
762060	6.2
762540	5.5
763440	5.8
764340	5.6
765240	5.4
766140	5.4
767040	5.3
767940	5.3
768840	5.3
769740	5.4
770640	5.4
771540	5.3
772440	5.3
773340	5.3
774240	5.3
775200	5.3
775560	5.4
776100	5.4
777000	5.3
777900	5.4
778800	5.3
779700	5.3
780660	5.2
781260	5.2
781560	5.2
782460	4.9
783360	4.7
784260	4.6
785160	4.7
786060	4.8
786960	4.9
787860	4.8
788760	4.7
789660	4.6
789960	4.7
790560	5.1
791640	7.4
792120	8.3
792540	8.9
793440	9.2
794340	8.7
795240	8.2
796140	8.1
797040	7.6
797940	7
798840	6.8
799740	6.5
800640	5.8
801540	5.2
802440	5.8
803340	7
804240	7.4
805140	6.3
806040	5.3
806940	5.6
807840	6.2
808740	6.2
809640	5.9
810540	5.7
811440	5.8
812340	6.1
813240	5.9
814260	4.1
827160	4.4
828060	4.4
828960	4.4
829860	4.5
830760	4.6
831660	4.5
832560	4.8
833460	5.2
834360	5.2
835260	5.1
836160	5.3
837060	5.3
837960	5.2
838860	5.2
839760	4.8
840660	4.6
841560	4.7
842460	4.7
843360	4.8
844260	5
845160	5.1
846060	5.2
846960	5.2
847860	5.3
848760	5.4
849660	5.2
850560	5.2
851460	5.2
852360	4.9
853260	5
854160	5.3
855180	6.4
855180	5.5
856080	5.3
856980	5.9
857880	6.9
858780	7.5
859680	6.9
860580	5.9
861480	5.3
862380	5.1
863280	4.8
864180	4.7
865080	4.8
865980	4.8
866880	4.6
867780	5
868680	5.3
869580	5.1
870480	4.8
871380	4.6
872400	4.6
872700	4.7
873300	4.5
874200	4.7
875100	4.7
876000	4.5
876900	4.3
877800	4.2
878700	4
879600	3.9
880500	3.9
881400	4.2
882300	4.6
883200	4.6
884100	4.7
885000	4.7
885960	4.7
885960	4.5
886860	4.4
887760	4.5
888660	4.5
889560	4.5
890460	4.4
891360	4.4
892260	5.2
893160	6.7
894060	7.4
894420	7.8
894960	6.8
895860	6.4
896760	6.4
897660	6.5
899100	7.2
907020	5.6
907920	5.7
908820	5.6
909720	5.5
910620	5.4
911520	5.4
912420	5.3
913320	5.3
914220	5
915120	4.5
916020	4.5
916920	4.8
917820	4.7
918720	4.8
919620	4.9
920520	4.8
921420	4.9
922320	5.3
923220	5.3
924120	4.9
925020	5.1
925920	5.1
926820	4.9
927720	4.8
928620	4.7
929520	4.8
930420	5.1
931320	5.2
932220	5.1
933120	5
934020	4.9
935160	5.1
935280	4.6
936060	5.2
936960	5.2
937860	5.3
938760	5.1
939660	4.9
940560	4.9
941460	4.8
942360	4.8
943260	4.7
944160	4.7
945060	4.7
945960	4.6
946860	4.6
947760	4.6
948660	4.5
949560	4.5
950460	4.4
951360	4.3
952260	4.5
953160	5
954060	5.8
954960	6.4
955860	6.9
956760	7.2
957660	7.2
958560	7
959460	6.9
960360	6.9
961500	6.6
990480	5.3
991380	5.3
992280	5.7
993180	6.1
994080	6.4
994980	6.5
995880	5.7
996780	5.3
997680	5.4
998580	5.5
999480	5.4
1000380	5.5
1001280	5.7
1002180	5.5
1003080	5.6
1003980	6.1
1004880	6.2
1005780	5.9
1006680	5.7
1007580	5.6
1008480	5.5
1009380	5.7
1010280	6.1
1011180	6.3
1012080	6.1
1012980	5.9
1013880	5.6
1014780	5.8
1015680	5.9
1016580	5.6
1017480	5.5
1018440	5.7
1019100	5.5
1019400	5.9
1020180	5.9
1020300	5.8
1021200	5.6
1022100	5.6
1023000	5.4
1023900	5.3
1024800	5.4
1025700	5.4
1026600	5.4
1027500	5.3
1028460	5.3
1028940	5.4
1029360	5.4
1030260	5.3
1031160	5.4
1032060	5.4
1032960	5.2
1033860	5.2
1034760	5.2
1035660	5.1
1036620	5
1036980	5
1037520	4.9
1038420	4.8
1039320	5.2
1040280	6.1
1040340	6.2
1041180	6.3
1042080	5.9
1042980	5.7
1043880	6.2
1044780	6.3
1045680	5.8
1046580	5.6
1047480	5.6
1048380	5.6
1049280	6.3
1050180	6.8
1051080	6.4
1051980	5.8
1052880	5.8
1053780	6.3
1054680	6.3
1055820	5.6
1056000	5.2
1056720	5.1
1057620	5.2
1058520	5.5
1059420	5.6
1060320	5.7
1061220	5.7
1062120	6.1
1063020	6.2
1063920	6.1
1064820	6.5
1065720	7
1066620	7.3
1067520	7.2
1068420	6.2
1069320	4.9
1070220	5
1071120	6.2
1072020	6.8
1072920	6.1
1073820	4.7
1074720	5.1
1075620	5.6
1076520	4.8
1077420	4.6
1078320	4.8
1079220	4.6
1080120	4.8
1115760	5.4
1116660	5.4
1117560	5.3
1118460	5.3
1119360	5.2
1120260	5.1
1121160	5
1122060	5
1122960	4.9
1123860	4.7
1124760	5.3
1125660	6.4
1126560	6.8
1127460	6.4
1128360	6.2
1129260	6.4
1130160	6.9
1131060	6.8
1131960	6.5
1132860	6.3
1133760	6.5
1134660	6.8
1135560	6.9
1136460	6.9
1137360	6.6
1138260	6.1
1139160	6.2
1140060	6.4
1140960	5.8
1141860	5
1142760	4.5
1143780	4.4
1144080	4.6
1144680	4.4
1145580	4.4
1146480	4.5
1147380	5.2
1148280	5.8
1149180	5.4
1150080	5.1
1150980	5.3
1151880	5.8
1152780	5.9
1153680	5.9
1154580	6.2
1155480	6.1
1156380	5.6
1157280	5.5
1158180	5.6
1159140	5.6
1159140	5.6
1160040	5
1160940	5.3
1161840	6.2
1162740	6.7
1163640	6.9
1164540	7.2
1165680	6.6
1165800	7.8
1166580	6.2
1167480	5.8
1168380	6.2
1169280	6.5
1170180	5.5
1171080	4.2
1171980	3.9
1172880	4.6
1173780	5.4
1174680	5.7
1175580	5.3
1176480	5.1
1177380	5.1
1178280	5.2
1179180	5.2
1180080	4.8
1180980	4.6
1181880	4.7
1182780	4.7
1183680	4.6
1184580	4.6
1185480	4.7
1186380	4.9
1187280	5.2
1188180	5.2
1189080	5.1
1189980	4.9
1190880	4.9
1191780	5.1
1192680	5.2
1193640	5.5
1193940	5.7
1194540	5.2
1195440	5.2
1196340	5
1197240	4.9
1198140	5.1
1199040	5.2
1199940	5.1
1200420	5
1200840	5
1201740	5.1
1202640	5.1
1203600	5.1
1204200	5.1
1204500	5.1
1205400	5.1
