# Supplementary material for: A parsimonious model of blood glucose homeostasis
Source: PLOS Digit Health. 2022 Jul 14;1(7):e0000072. doi: 10.1371/journal.pdig.0000072 (PMC9931355; doi:10.1371/journal.pdig.0000072)
Supplement: S1 Data — Blood glucose data of Klick Pilot Study measured using the Freestyle Libre Flash Glucose device. The data are presented in comma separated values (.csv) format for each healthy individual (N = 42). The filenames represent the unique identification of the individual to preserve anonymity. (ZIP) [file pdig.0000072.s010.zip › 0M006161AVH.csv]

Elapsed Time	Glucose (mmol/L)
0	4.6
660
660	4.4
900	4.5
1800	4.6
2700	4.6
3600	3.9
4500	3.7
5400	4
6300	4.2
7200	4.2
8100	4
9000	3.9
9900	3.9
10800	4
11700	4.4
12600	4.4
13500	4.3
14400	4.2
15300	3.9
16200	4.4
16800	5.3
17100	4.8
18000	4.4
18900	4.1
19800	4.3
20700	4.3
21600	4.4
22500	4.3
23400	4.2
24300	4.3
25200	4.5
26160	4.2
26340	4.5
27060	3.8
27960	4.3
28860	4.7
29760	4.5
30180
30180	4.7
30660	3.7
31560	3.9
32460	5.1
33360	5.4
34260	5.6
35160	5.8
36720	4.1
41520	3
42420	2.9
43320	3.1
44220	2.9
45120	3.7
46020	5.2
46920	4.3
47820	3.4
48720	3.6
49620	4.1
50520	4.3
51420	4.2
52320	3.8
53220	4.3
54120	5.1
55020	5
55920	4.7
56820	4.4
57720	4.1
58620	4.2
59520	4.4
60420	4.5
61320	4.7
62220	4.8
63120	4.7
64020	4.7
64920	4.7
65820	4.8
66720	5.1
67620	5.6
68520	5.9
69420	5.6
70020	5.4
70320	5.6
71220	5.2
72120	4.6
73020	4.7
73920	4.8
74820	4.8
75720	5
76620	5.9
77520	6.7
78420	6
79320	4.9
80220	4.7
81120	5.2
82080	5.5
82380	5.8
82980	4.8
83880	4.7
84780	5.4
85680	5.6
86100	5.4
86580	4.8
87480	4.6
88380	4.9
89280	5.2
90180	4.9
90600	4.7
91080	4.6
91980	4.8
92880	5.7
93780	5.9
94680	5.2
95580	4.8
96480	5.2
97380	5.4
98400	5.2
98760	5.2
99300	5
100200	4.9
101100	4.9
102000	4.8
102900	4.8
103800	4.8
104700	4.8
105600	4.8
106500	5
107400	5.6
108300	5.5
109200	4.4
110100	3.8
111000	4.1
111900	4.2
112800	4.4
113700	4.9
114600	5.5
115500	5.2
116400	4.5
117300	4.4
118200	5.1
119100	5.9
120000	5.7
120900	5.1
121800	5.1
122700	5.3
123660	5.4
123720	5.7
124560	5.3
125460	5.2
126360	4.6
127260	3.6
128160	3.1
129060	3.3
129960	3.7
130860	3.6
131760	4.1
132660	4.2
133560	4.1
134460	4.1
135360	4.2
136260	4.2
137160	4.2
138060	4.3
138960	4.5
139860	4.6
140760	4.5
141660	4.3
142560	4.1
143460	3.9
144360	4
145260	4.3
146160	4.3
147060	4.1
147960	3.8
148860	4.2
149160	5.3
149760	4.9
150660	4.9
151560	5.1
152460	6
153360	6.5
154260	6.4
155160	5.9
155340	5.9
156060	5.3
156960	5.3
157860	4.8
158760	4.8
159660	5
160560	4.9
161460	4.8
162360	5
163320	5
163380	5.5
164220	4.3
165120	4.7
166020	5.3
166920	5.5
167820	5.6
168720	5.4
169620	5.1
170520	4.9
171420	4.9
172320	5.1
173220	5.1
174120	4.8
175080	5.1
175500	5
175980	6.1
176880	6.3
177780	5.3
178680	4.7
179520	4.7
179940	4.5
180420	5.2
181380	5.7
181740	5.8
182280	4.8
183180	4.1
184080	5.1
184320	5.4
184980	5.7
185880	5.4
186780	5.2
187680	5.2
188580	5.3
189480	5.3
190380	5.2
191280	4.9
192180	5.3
193080	5.6
193980	5.2
194880	4.6
195780	4.5
196680	4.9
197580	5.4
198480	5.5
199380	5.3
200280	5.4
201180	5.5
202080	5.1
202980	4.2
203940	4.3
213000	4.8
213900	4.7
214800	4.8
215700	4.7
216600	4.7
217500	4.8
218400	4.8
219300	4.8
220200	4.7
221100	4.7
222000	4.8
222900	4.5
223800	4.1
224700	3.8
225600	3.9
226500	4.5
227400	4.7
228300	4.3
229200	4
230100	3.9
231000	4
231900	4.2
232800	4.2
233700	4.2
234600	4.3
235500	4.3
236400	4.5
237300	4.6
238200	4.6
239100	4.6
240000	4.3
240900	4.7
240900	4.5
241800	4.6
242700	5
243600	4.8
244500	4.7
245400	4.8
246300	4.8
247200	4.8
248100	4.8
249000	4.9
249900	4.9
250800	5.1
251700	5.5
252600	5.6
253500	4.9
254400	4.3
255180	3.9
255360	3.8
256080	3.8
256260	3.9
257160	4.9
258060	6
258960	6.1
259440	6.1
259860	5.4
260760	4.6
261420	4.2
261660	4.6
262560	4.6
263460	4.6
264360	4.5
265260	4.8
266160	5.2
266700	4.8
267060	4.1
267960	4.3
268260	4.8
268920	5.9
269580	5.9
269820	5.6
270720	5.1
271620	5.3
272520	5.9
273420	5.8
274320	5.4
275220	5.5
276120	5.3
277020	5.2
277920	5.5
278820	5.4
279720	5.1
280620	5.5
281520	5.4
282420	4.2
283320	3.8
284220	4.1
285120	4.4
286020	4.4
286920	4.5
287820	4.6
288720	4.4
289620	4.6
290520	5.1
291420	4.8
292320	3.8
293220	4
297840	4.1
298740	4.3
299640	4.4
300540	4.5
301440	4.5
302340	4.6
303240	4.5
304140	4.3
305040	4.2
305940	4.3
306840	4.4
307740	4.5
308640	4.5
309540	4.4
310440	4.3
311340	4.3
312240	4.3
313140	4.3
314040	4.5
314940	4.5
315840	4.4
316740	4.1
317640	3.7
318540	3.7
319440	3.8
320340	4.1
321240	4.4
322140	4.5
323040	4.6
323940	4.7
324840	4.7
325800	4.7
325920	4.8
326700	4.7
327600	4.8
328500	5.1
329400	4.9
330300	4.7
331200	4.7
332100	4.8
333000	4.4
333900	4.6
334800	5.1
335700	6.2
336600	5.9
337500	4.5
338400	4.8
339300	5.4
340200	4.8
341100	4.1
342000	3.9
342900	4.2
343800	4.6
344700	5.5
345600	6.3
346500	6
347340	5.1
347640	4.8
348240	5.4
349140	5.9
350040	5.7
350940	5.3
351840	5.2
352740	5.4
354060	4.4
361020	4.9
361920	5.3
362820	5.2
363720	4.7
364620	4.7
365520	4.8
366420	4.7
367320	4.5
368220	4.7
369120	5
370020	5.3
370920	5.3
371820	4.9
372720	4.7
373620	4.7
374520	4.4
375420	4.3
376320	4.3
377220	4.2
378120	4.4
379020	4.4
379920	4.4
380820	4.4
381720	4.5
382620	4.4
383520	4.4
384420	5.4
385320	5.9
386220	5.3
387120	4.8
388020	5.1
389340	4.5
390720	5
391620	5.4
392520	4.9
393420	5.1
394320	5.8
395220	6.3
396120	6.2
397020	5.7
397920	5.6
398820	6.3
399720	6.7
400620	5.9
401520	4.7
402420	4.1
403320	4.7
404220	5.3
405120	5.6
406020	5.2
406920	4.6
407820	4.2
408720	4.2
409620	4.3
410520	4.3
411420	4.3
412320	4.3
413220	4.3
414120	4.3
415020	4.2
415920	4.3
416820	4.4
417720	4.4
418680	4.5
418920	4.4
419580	4.6
420480	4.6
421380	4.7
422280	4.9
423180	4.8
424080	4.7
424980	5.1
425880	6.2
426780	6.7
427680	6
428340	5.9
428580	5.3
429480	5.3
430380	5.2
431280	5.3
432180	5.3
433080	4.7
433980	4.4
434880	4.7
435780	5
436680	5.1
437580	4.9
438480	4.6
439440	4.6
439440	4.6
440340	4.7
441240	4.8
442140	5.5
443040	6
443940	5.5
444840	4.8
445560	4.7
445740	4.7
446640	4.9
447540	5.7
448440	6.1
449340	5
450240	4.1
451140	4.2
452040	4.9
452940	5.9
453840	6.7
454740	6.1
455640	4.7
456540	4.2
457440	4.4
458340	4.7
459240	5.3
460140	5.4
461040	4.7
462000	4.1
462120	3.9
462900	4.5
463800	4.8
464700	4.9
465600	5.3
466500	5.7
467400	5.4
468300	5.3
469200	5.4
470100	5.3
471000	5.8
471900	6.3
472800	6.1
473700	6
474600	5.6
475500	5.4
476400	5.3
477300	5.3
478200	5.1
479100	5.1
480000	5.2
480900	5.3
481800	5.3
482700	5.1
483600	5
484500	5.1
485400	5.2
486300	5.4
487200	5.6
488100	5.7
489000	5.8
492720	4.4
493620	4.9
494520	4.8
495420	4.6
496320	4.4
497220	4.5
498120	4.8
499020	4.8
499920	4.4
500820	4.2
501720	4.3
502620	4.2
503520	4.2
504420	4.2
505320	4.3
506220	4.1
507120	3.9
508020	4.1
508920	4.1
509820	3.9
510720	4.1
511620	3.9
512520	3.6
513420	3.6
514320	3.9
515220	4
516120	3.9
517020	4.1
517920	4.2
518820	4.3
519720	4.5
520680	4.7
520800	4.7
521580	5.1
522480	5.7
523380	5.3
524280	4.5
525180	4.4
526080	4.9
526980	5.3
527880	5.1
528780	4.8
529680	4.6
530580	4.6
531480	4.8
532380	4.7
533280	4.7
534180	4.7
535080	4.8
535980	4.9
536880	5.2
537780	5.3
538680	5.1
539580	5.2
540480	5.5
541080	5.4
541380	5.2
542280	5.2
543180	5.7
544080	5.8
545040	5.6
545640	5.7
545940	5.3
546840	5.1
547740	5
548640	4.9
549540	5.3
550440	5.9
551340	5.9
553020	5.2
554040	4.8
554940	4.7
555840	5.1
556740	5.1
557640	4.8
558540	4.7
559440	4.9
560340	5.1
561240	5.1
562140	4.9
563040	4.4
563940	4.3
564840	4.4
565740	4.3
566640	4.3
567540	4.6
568440	4.7
569340	4.7
570240	4.8
571140	4.7
572040	4.8
572940	4.8
573840	4.5
574740	4.4
575640	4.4
576540	4.7
577440	4.9
578340	4.8
579240	4.6
580140	4.6
581040	4.9
582000	5
582660	5.6
582900	4.8
583800	4.7
584700	4.8
585600	5.1
586500	5.6
587400	5.7
588300	5.6
589200	5.6
590100	5.4
591000	5.1
591900	4.7
592800	4.8
593700	4.9
594600	5.1
595500	5.6
596400	5.4
597300	5.2
598200	5.7
599100	5.7
600000	5.3
600900	5.7
601800	6.1
602700	5.3
603600	4.7
605340	4.9
610920	5.7
611820	6.1
612720	6.4
613620	6
614520	5.3
615420	5.1
616320	5.2
617220	5.4
618120	5.4
619020	5.2
619920	5.1
620820	5.2
621720	5.1
622620	4.9
623520	4.8
624420	4.7
625320	4.8
626220	4.6
627120	4.6
628020	5.2
628920	6.1
629820	6.2
630720	5.1
631620	4.7
632520	5.3
633420	5.7
634320	5.6
635220	5.8
636120	5.3
637020	4.2
637920	4.1
639420	5.9
643380	4.3
644280	4.3
645180	4.3
646080	4.6
646980	4.8
647880	4.9
648780	4.8
649680	4.9
650580	4.9
651480	4.9
652380	5.1
653280	5.1
654180	4.9
655080	4.8
655980	4.8
656880	4.9
657780	4.8
658680	4.8
659580	4.8
660480	4.8
661380	4.8
662280	4.7
663180	4.6
664080	4.4
664980	4.4
665880	4.6
666780	4.7
667680	4.7
668580	4.7
669480	4.9
670380	4.9
671280	5
671940	4.4
672180	5
673080	4.9
673980	5.1
674880	5.4
675780	5.6
676680	5.4
677580	5.1
678480	4.9
679380	5
680340	5.3
680580	5.4
681240	4.7
682140	4.8
683040	5.2
683940	5.6
684840	5.1
685740	4.5
686640	5.2
687540	5.8
688440	5.7
689340	5.4
690240	5.6
691140	5.4
692040	4.9
692940	5
693840	5.1
694740	4.8
695640	4.6
696540	4.5
697440	4.5
698340	4.5
699240	4.6
700140	4.7
701160	5
701700	5.3
702060	4.9
702960	4.9
703860	4.7
704760	4.6
705660	4.7
706560	4.7
707460	4.7
708360	4.7
709260	4.6
710160	4.3
711060	4.3
711960	4.9
712860	5.4
713760	5.1
714660	4.8
715560	4.8
716460	5
717360	5.3
718260	4.9
719160	4.4
720060	4.9
720960	5.4
721860	5.1
722760	4.7
724260	4.5
727320	4.8
728220	4.7
729120	4.6
730020	4.6
730920	4.7
731820	4.7
732720	4.7
733620	4.7
734520	4.6
735420	4.2
736320	3.8
737220	3.9
738120	4.2
739020	4.5
739920	4.6
740820	4.3
741720	4.3
742620	4.4
743520	4.4
744420	4.3
745320	4.1
746220	4.1
747120	4.2
748020	4.1
748920	3.9
749820	3.9
750720	3.9
751620	3.9
752520	4.3
753420	4.7
754320	4.8
755460	4.4
759780	6.9
760680	6.4
761580	6.1
762480	5.1
763380	5.3
764280	5.9
765180	5.7
766080	4.7
766980	4.2
767880	4.8
768780	5.7
769680	5.4
770580	4.7
771480	4.5
772380	4.8
773280	5
774180	4.9
775080	4.8
775980	4.9
776880	4.8
777780	4.5
778680	4.5
779580	4.7
780480	5
781380	5.6
782280	5.4
783180	4.8
784080	4.7
784980	4.9
785880	5
786780	4.9
787680	4.6
787740	4.7
788640	5
789540	5.1
790440	5.2
791340	5.2
792240	5.3
793140	5.4
794040	5.4
795120	5.8
822960	4.1
823860	4
824760	4.4
825660	4.8
826560	4.7
827460	4.6
828360	4.8
829260	5.1
830160	5
831060	4.8
831960	4.6
832860	4.6
833760	4.7
834660	4.7
835560	4.5
836460	4.4
837360	4.3
838260	4.4
839160	4.7
840060	4.9
840960	4.7
841860	4.8
842760	5.4
843660	5
844560	4.9
845460	4.9
846360	4.8
847260	5.7
848160	7.1
849060	6.7
849960	5.2
850920	4.4
851700	4.8
851820	5.2
852720	6.2
853620	5.7
854520	4.7
855420	5
856320	5.7
857220	5.7
858120	5.1
859020	4.9
859920	5
860820	4.9
861720	4.8
862620	5.6
863520	7.2
864420	7.8
865320	7
866220	6.6
867120	6.9
868020	6.8
868920	6.7
869820	6.6
870720	6.5
871380	6.6
871620	6.3
872520	5.7
873420	5
874320	4.8
875220	5.2
876120	5.4
877020	5.3
877920	5.1
878820	4.9
879720	5.3
879720	5
880620	4.7
881520	4.7
882420	4.7
883320	4.9
884220	4.9
885120	4.8
886020	4.7
886920	4.8
887820	5.1
888720	5.3
889620	5.2
890520	4.8
891420	4.4
892320	4.4
893220	4.7
894120	4.7
895020	4.6
895920	4.6
896820	4.6
897720	4.7
898620	4.7
899520	4.6
900960	4.9
908700	4.2
909600	4.1
910500	4.1
911400	4.2
912300	4.2
913200	4.2
914100	4.3
915000	4.3
915900	4.2
916800	4.3
917700	4.5
918600	4.5
919500	4.3
920400	4.1
921300	4.2
922200	4.2
923100	4.1
924000	4.2
924900	4.3
925800	4.3
926700	4.6
927600	4.7
928500	4.4
929400	4.2
930300	4.3
931200	4.6
932100	4.7
933000	4.8
933900	5.1
934800	5
935700	5.1
936660	5.4
936660	5.7
937560	5.6
938460	5.1
939360	5
940260	5.3
941160	6
942060	6.4
942960	5.3
943860	4.4
944760	4.8
945660	5.3
946560	5.3
947460	4.9
948360	4.9
949260	4.9
950160	4.8
951060	4.7
951960	4.7
952860	4.8
953760	4.9
954660	5.1
955560	5.7
956460	6.3
957360	6.4
958260	6
959160	5.7
960060	5.7
960960	5.5
962100	5.8
1013340	4.9
1014240	4.8
1015140	4.4
1016040	4.4
1016940	4.4
1017840	4.2
1018740	3.9
1019640	4
1020540	4.2
1021440	4.2
1022340	4.2
1023240	4.3
1024140	4.3
1025040	4.4
1025940	4.7
1026840	5.6
1027740	6.5
1028640	6
1029540	5.4
1030440	6
1031340	6.4
1032240	6.3
1033140	5.7
1034040	5.2
1034940	4.8
1035840	4.8
1036740	5.3
1037640	5.4
1038540	5.3
1039440	5.4
1040340	5.7
1041240	5.7
1041360	6.3
1042140	5.2
1043040	5.3
1043940	6.1
1044840	6.3
1045740	6.3
1046640	6.4
1047540	6
1048440	5.7
1049340	6.1
1050240	6.1
1051140	5.9
1052040	5.8
1052940	5.8
1053840	5.8
1055160	5.7
1056660	5.9
1057560	6.3
1058460	7.6
1059360	7.1
1060260	4.8
1061160	4.3
1062060	5.6
1062960	6.7
1063860	6.6
1064760	5.9
1065660	5.3
1066560	5.4
1067460	6.2
1068360	6.3
1069260	5.1
1070160	4.2
1071060	4.9
1071960	5.6
1072860	5.6
1073760	5.8
1074660	5.7
1075560	5.4
1076460	5.2
1077360	4.9
1078260	5.2
1079160	5.7
1080060	5.8
1080960	5.6
1081860	5.2
1082760	5.4
1083660	6.3
1085160	7.9
1094520	5.3
1095420	5.5
1096320	5
1097220	4.6
1098120	4.9
1099020	5.3
1099920	5.4
1100820	5.4
1101720	5.3
1102620	5.3
1103520	5.6
1104420	5.6
1105320	5.2
1106220	5.1
1107120	5.8
1108020	6.1
1108920	5.1
1109820	4.7
1110720	5.6
1111620	6.2
1112520	5.6
1113420	4.6
1114320	4.1
1115220	4.4
1116120	4.6
1117020	4.8
1117920	5.3
1118820	5.2
1119720	5.2
1120620	5.7
1121520	5.5
1123260	6.1
1126140	5.2
1127040	5.1
1127940	5.6
1128840	6.7
1129740	6.5
1130640	5.2
1131540	5.1
1132440	5.2
1133340	5.6
1134240	6
1135140	5.4
1136040	5.1
1136940	5.4
1137840	5.7
1138740	5.7
1139640	5.5
1140540	5.6
1141440	5.8
1142340	5.9
1143240	5.9
1144140	5.7
1145040	5.8
1145940	5.8
1146840	5.4
1147740	5.2
1148640	5.3
1149540	5.4
1150440	5.4
1151340	5.2
1152240	5.1
1153140	5
1153980	4.9
1154460	5.1
1154880	5.3
1155780	5.8
1156680	5.4
1157580	4.3
1158540	4.1
