# Supplementary material for: A parsimonious model of blood glucose homeostasis
Source: PLOS Digit Health. 2022 Jul 14;1(7):e0000072. doi: 10.1371/journal.pdig.0000072 (PMC9931355; doi:10.1371/journal.pdig.0000072)
Supplement: S1 Data — Blood glucose data of Klick Pilot Study measured using the Freestyle Libre Flash Glucose device. The data are presented in comma separated values (.csv) format for each healthy individual (N = 42). The filenames represent the unique identification of the individual to preserve anonymity. (ZIP) [file pdig.0000072.s010.zip › 0M006161AX8.csv]

Elapsed Time	Glucose (mmol/L)
0	4.3
960	4.1
1680	3.8
1860	3.9
2760	4
3660	4.8
4560	5.9
5460	5.3
5760	4.9
6360	4.7
7260	5.2
8160	5.8
9060	5.9
9960	5.4
10860	4.6
11760	3.7
12660	3
13020	2.7
13200	2.7
13560	2.6
14460	2.8
15360	3.4
15420	3.6
16320	3.7
17220	3.2
18120	2.9
19020	2.9
19920	3.2
20940	3.2
21480	3.1
21840	2.9
22740	2.8
23640	3.4
24540	5
25440	4.6
26340	3.8
27240	3.7
28140	4.2
29040	4.7
29940	4.9
30840	4.7
31740	4.7
32640	4.5
33540	3.9
34440	4
35340	4.3
36240	4.1
37140	4.1
38040	4.1
38940	4.3
39840	4.7
40740	5.4
41640	6.2
42540	5.9
42660	6.1
43560	5.2
44460	4.4
45360	4.4
46260	4.8
47160	4.7
48060	4.1
48960	3.8
49860	4.2
50760	4.4
51660	4.2
52560	4.1
53460	3.9
54360	3.5
55260	3.4
56160	3.8
57060	3.9
57960	4.2
58860	4.2
59760	3.6
60660	3.2
61560	3.3
62460	3.8
63360	4.2
64020	4.2
64260	4.2
65160	3.7
66060	3.6
66960	3.7
67860	3.8
68760	3.9
69660	4.1
70560	4.6
70920	5.6
71460	5.2
71460	5.1
72360	5.2
73260	5.7
74160	5.7
75060	4.8
76020	4.3
76680	4.5
76920	4.7
77820	5.1
78780	5.3
79080	5.6
79680	5.1
80580	4.3
81480	4.3
82380	4.7
83280	4.7
84180	4.9
85080	4.9
85980	4.5
86880	4.3
87780	4.3
88320	4.5
88680	4.7
88680	4.6
89220	4.6
89580	4.6
90480	4.7
91380	4.7
92280	5.4
93000	6.7
93180	7
94080	7.9
94980	7.6
95460	7.8
95880	7.3
96780	6.7
97740	6.7
98220	6.7
98640	6.7
99480	6.3
99660	6.1
100440	6.2
100980	6.7
101340	6.4
101580	6.6
102240	6.1
103140	5.6
104040	5.1
104220	4.9
104940	4.9
105840	4.8
106740	4.8
107700	4.6
107700	4.7
108600	4.6
109500	4.4
110400	4.3
111300	4.2
112020	3.9
112200	4.2
113100	4.6
114000	4.6
114900	4.2
115800	4.2
116700	4.4
117600	4.9
118560	5.6
119160	6.1
119460	5.3
120360	4.9
121260	4.8
122160	4.7
123060	4.6
123960	4.4
124860	4.4
125760	4.9
126660	5.6
127560	5.3
128460	4.7
129360	4.9
130260	5.2
131160	5.2
131640	6
132060	5.1
133020	5.2
133620	5.1
133920	6.2
134820	6.6
135780	5.7
135840	5.7
136680	5.2
137580	5.1
138480	4.9
139380	4.8
140280	5.1
141180	5.1
142080	4.7
142980	4.4
143880	4.4
144780	4.3
145680	4.4
146580	4.8
147480	5.1
148380	5.2
149280	4.8
150180	4.1
151080	3.7
151980	3.8
152880	4.4
153780	4.9
154680	4.6
155580	4.3
156480	4.3
157440	4.6
158160	4.4
158340	4.9
159240	4.8
160140	4.9
161040	5.4
161940	5.2
162840	4.6
163740	4.2
164640	4
165180	4
165540	4.5
166440	4.7
167340	4.6
168240	4.7
169140	4.8
170040	5.1
170940	5
171840	4.7
172800	5.1
173460	4.5
173700	5.2
174600	4.7
175500	4.9
176400	5.8
177300	6
178200	5.8
179100	5.2
180000	5
180900	5.3
181800	5.1
182760	5.3
183540	5.9
183660	6.1
184500	5.8
184920	5.6
185400	5.6
186300	5.9
187200	5.6
188100	5
189060	4.8
189540	5.1
189960	4.8
190860	4.9
191760	4.9
192660	5.1
193560	5.1
194520	5.4
195180	6.3
195420	6.4
196320	6.4
197220	5.6
198120	5.1
199020	4.8
199920	4.8
200820	4.9
201720	4.6
202620	4.7
203520	5.3
204420	5.6
205440	5.1
205560	5.4
206340	4.8
207240	4.9
208140	4.8
209040	4.8
209940	4.9
210840	5
211740	4.9
212640	4.7
213540	4.8
214440	5
215340	5.2
216240	5.1
217140	5.2
218040	6.3
218940	7.7
219840	8.2
220740	7.9
221580	7.6
221640	7.8
222540	6.9
222540	5
223440	5.9
223500	4.7
223740	4.9
224340	5.2
224400	4.2
225240	4.9
225300	4.4
226200	4.5
227100	4.3
228000	4.3
228900	4.3
229800	4.2
230700	4.3
231600	4.5
232500	4.4
233400	4.4
234300	4.5
235200	4.2
236100	3.7
237000	3.6
237900	3.8
238800	4.3
239700	5
240600	5
241500	4.7
242400	5
243420	4.9
243420	5.4
244320	5.2
245220	5.3
246120	5.6
247020	5.1
247920	4.2
248820	4.1
249720	4.7
250620	5.5
251520	5.7
252420	5.2
253260	5
253920	5.1
254160	5.1
255060	5
255960	5.1
256920	5.1
256920	5.4
257820	6
258720	5.4
259440	4.6
259620	4.4
260520	4.8
261420	5.4
262320	5.1
263220	4.7
264120	4.8
265080	5.2
265620	5.9
265980	5.6
266880	5.2
267780	4.9
268680	5.5
269580	6.6
270540	7.3
271080	7.5
271440	6.6
272340	5.8
273240	6
274140	6.4
275040	6
275940	5.7
276840	6.3
277740	6.3
278640	5.4
279540	5.5
280440	6.1
281340	6.5
282240	5.8
283140	4.9
284040	5.2
284940	5.8
285900	5.8
286500	5.5
286800	5.2
287700	4.9
288600	4.9
289500	4.8
290400	4.6
291300	4.7
292200	4.9
293100	5
294000	5.1
294900	5.2
295800	5.4
296700	5.4
297600	5.5
298500	5.4
299400	5.6
300300	6.1
301200	6.4
302280	6.4
302340	6.6
303180	5.4
304080	4.8
304980	5.4
305880	7.1
306780	7.7
307680	6.7
308580	5.8
309480	5.4
310380	5.2
311280	4.9
312180	4.6
313080	4.4
313980	4.7
314880	4.8
315780	4.9
316680	4.9
317580	4.7
318480	4.4
319380	4.4
320280	4.6
321180	4.6
322080	4.6
322980	4.6
323880	4.8
324780	5.1
325680	4.7
326580	4.3
327480	4.3
328380	4.5
329160	4.2
329280	4.8
330180	5.3
331080	5.4
331980	5.4
332880	5.7
333780	6.5
334680	6.4
335580	5.2
336540	4.3
337080	4.6
337440	4.8
338340	5.2
339240	5.4
340140	5.4
341040	5.3
341940	5.3
342660	4.8
342900	4.9
343260	4.9
343800	5.4
344700	6.1
345600	6.2
346500	5.9
347400	5.7
348300	5.9
349200	6.3
350100	6.1
351000	5.7
351900	5.3
352800	4.9
353700	4.8
354600	4.9
355500	4.9
356400	4.8
357180	4.7
357300	4.9
358200	5.3
359100	5.7
360000	5.5
360900	5.1
361800	4.8
362700	4.7
363600	4.7
364500	4.7
365400	4.7
366300	4.8
367260	4.7
367740	4.3
368160	4.5
369060	4.4
369960	4.4
370860	4.9
371760	5.7
372660	5.8
373740	5.5
373740	5.6
374640	5.4
375540	5.1
376440	4.8
377340	4.8
378240	5.1
379140	5.7
380040	5.8
380940	5.6
381840	5.4
382740	5.4
383640	5.3
384540	4.8
385440	4.1
386340	3.4
387240	2.2
388140	2.2
389040	2.2
389940	2.2
390840	2.2
391740	2.2
392640	2.7
393540	4.9
394440	4.9
394920	4.3
395340	5.1
396240	4.6
397140	3.7
398040	3.4
398940	3.3
399840	3.7
400740	4.4
401640	4.7
402540	5.1
403440	4.9
404340	4.7
405240	4.8
406140	4.9
407040	4.6
407940	4.1
408840	4.3
409740	4.4
410640	4.3
411540	4.4
412500	4.8
413160	4.8
413400	5
414300	5.3
415200	5.7
416100	6.2
417000	5.9
417900	5.7
418800	5.7
419700	5.1
420600	4.3
421560	4.4
422160	4.7
422460	4.8
423420	4.8
424080	4.8
424320	4.9
425220	4.8
426120	4.8
427020	4.8
427920	4.7
428820	5.4
429720	6.4
430620	6.3
431520	5.6
432420	4.8
433320	4.4
434220	4.6
435120	4.8
436020	4.6
436140	4.7
436920	4.3
437820	4.4
438720	4.5
439320	4.5
439620	4.5
440280	4.6
440520	4.6
441420	5.5
442320	7.4
443220	8.5
444180	7.9
444240	8.2
445080	6.8
445980	6.3
446880	6.4
447780	6.7
448680	6.4
449580	5.6
450480	5.4
451380	6
452280	6.2
453180	5.5
454080	4.7
454980	4.4
455880	4.1
456780	3.6
457740	3.7
457740	3.9
458640	4.2
459540	4.1
460440	4.3
461340	4.7
462240	4.6
463200	4.3
463440	4.6
464100	4.6
465000	5.3
465900	5.8
466800	6
467700	5.6
467820	5.6
468600	5.4
469500	5.8
470400	6.2
471300	6.6
472200	7.1
473100	7.1
474000	6.4
475020	5.3
475380	5.2
475920	4.5
476820	4.6
477720	4.9
478620	4.7
479520	4.6
480420	4.5
481320	4.6
482220	4.8
483120	4.8
484020	4.7
484920	4.8
485820	4.8
486720	4.8
487620	4.8
488520	4.7
489420	4.9
490320	5
491220	4.6
492120	4.1
493020	4.1
493920	4.2
494820	4.3
495720	4.1
496620	3.9
497520	4.2
498420	4.7
499320	4.9
500280	5.1
500760	5
501180	5.1
502080	5.3
502980	6.1
503880	6.7
504780	6.2
505680	5.3
506580	5
507480	4.7
508380	4.9
509280	5.2
510180	5
511080	4.7
511980	4.7
512880	4.9
513780	5
514740	5.2
515520	6
515640	5.9
516540	7.1
517440	7.6
518340	7.6
519240	7.4
520140	7.3
521040	7.2
522000	6.8
522540	6.6
522900	6.4
523800	6.6
524700	7.2
525600	7.6
526500	7.4
527400	6.3
528240	5.2
528300	5
529200	4.2
530100	4.2
531000	4.2
531900	4.3
532800	4.4
533700	4.4
534660	5.2
535380	6.1
535560	6.6
536460	6.7
537360	6.4
538260	6.2
539160	5.8
540060	5.3
540960	4.7
541860	4.4
542760	4.8
543660	4.9
544620	5.4
544860	5.4
545520	7
546420	8.3
547320	8
548220	7
549120	5.8
550020	5.4
550920	5.6
551820	5.6
552720	5.1
552840	5.1
553620	5.2
554520	5.6
555420	6.1
556320	5.9
557220	5.2
558120	4.6
558360	4.1
559020	5.1
559920	5.2
560820	4.9
561720	5
562620	5.1
563520	5.1
564420	5.1
565440	5.3
565620	5.2
565740	5.3
565800	5.4
566340	4.9
567240	4.6
568140	4.6
569040	4.9
569940	4.9
570840	4.8
571740	4.5
572640	4.1
573540	3.7
574440	3.7
575340	4.3
576240	4.7
577140	4.3
578040	4.1
578940	4.4
579840	4.8
580740	4.9
581640	4.8
582540	4.7
583440	4.6
584340	4.6
585240	4.8
586140	5
587100	5.2
587700	4.9
588000	5.3
588900	5.3
589800	5.4
590700	5.7
591600	5.8
592500	5.1
592800	4.8
593400	4.7
594300	4.8
595200	5
596880	5.2
598920	5.2
599820	5.1
600720	5.1
601620	4.9
602520	4.8
603420	4.7
604320	4.8
605220	5.4
606120	6.6
607020	7.5
607920	7.4
608820	6.6
609720	5.7
610620	5.1
611520	4.9
612420	4.7
613320	4.4
614220	4.4
615120	4.6
616020	4.4
616920	4.6
617820	5.9
618720	7.3
619620	7.4
620520	6.7
621420	6.2
622320	5.9
623220	5.8
624120	5.8
625020	5.3
625920	4.8
626940	4.7
627060	4.9
627840	4.6
628740	4.3
629640	4.3
630540	4.5
631440	4.3
632340	4.6
633240	5.4
634140	6.4
635040	5.7
635940	5.1
636840	6.1
637740	6.8
638640	6.4
639540	5.9
640440	5.6
641340	5.2
642240	5.4
643140	5.7
644040	5.6
645000	5.3
645600	5
645900	5.2
646800	4.9
647700	4.9
648600	5.2
649620	5.3
650340	5.1
650520	5
651420	4.8
652320	4.7
653220	4.5
654120	4.5
655020	4.7
655920	4.7
656820	4.6
657720	4.6
658620	4.6
659520	4.4
660420	4.5
661320	4.8
662220	4.6
663120	4.3
664020	4.4
664920	4.4
665820	4.4
666720	4.3
667620	4.1
668520	4.2
669420	4.6
670320	4.8
671220	5
672120	4.8
673020	4.8
673920	5.3
690300	6.1
691200	6.4
692100	6.8
693000	7
693900	6.8
694800	6.7
695700	6.1
696600	5.3
697500	4.9
698400	4.6
699300	4.4
700200	4.4
701100	4.3
702000	4.4
702900	4.4
703800	4.6
704700	5.7
705600	7.2
706500	7.7
707400	7.2
708300	6.3
709200	5.8
710100	5.5
711000	5.3
711900	5.1
712800	4.9
713700	4.8
714600	4.8
715500	4.8
716400	5
717300	5.3
718260	4.9
718380	4.9
719160	5.4
720060	6.3
720960	6.6
721860	6.3
722760	5.9
723660	5.6
724560	5.6
725460	6.2
726360	6.4
727260	6.3
728160	6.6
729060	6.8
729960	6.7
730860	6.6
731940	6
739200	5.3
740100	5.3
741000	5.3
741900	5.2
742800	5.1
743700	5
744600	4.9
745500	5.1
746400	5.3
747300	5.2
748200	4.9
749100	4.8
750000	4.7
750900	4.8
751800	4.7
752700	4.6
753600	4.8
754500	4.9
755400	5.2
756300	5.3
757200	4.9
758100	4.7
759000	5
759900	5.3
760800	5.1
761700	4.9
762600	5.1
763500	5.3
764400	5.3
765300	5.5
766200	5.9
767100	6.3
767820	5.9
768000	5.6
768900	4.9
769800	4.9
770700	5.1
771600	4.7
772500	4.6
773400	4.4
774300	4.4
775200	4.6
776100	4.8
777000	4.9
777480	5.1
777900	5
778800	5.1
779700	5.2
780600	5.1
780720	5.3
781620	5.4
782520	5.4
783420	5.3
784320	5.4
785220	5.5
786120	5.3
787020	5.2
787920	6.1
788820	7.3
789720	7.3
790620	6.7
791280	6.2
791520	6.3
792420	5.8
793320	5.4
794220	5.2
795120	5.6
822360	5.1
823260	5.1
824160	5.1
825060	4.9
825960	4.7
826860	4.8
827760	4.8
828660	4.3
829560	4.2
830460	4.3
831360	4.7
832260	5
833160	5.1
834060	4.8
834960	4.7
835860	5.1
836760	5.1
837660	4.8
838560	4.6
839460	4.4
840360	4.6
841260	4.7
842160	4.7
843060	4.7
843960	4.9
844860	5
845760	4.8
846660	4.7
847560	4.6
848460	4.6
849360	5
850260	5.4
850320	5.3
851220	5.4
852120	6.1
853020	6.7
853920	6.2
854820	5.1
855720	4.8
856680	5.3
857280	5.2
857580	5.8
858480	5.9
859380	5.8
860280	5.6
861180	5.4
862080	5.2
862980	5.2
863160	5.1
863820	5.4
863880	5.7
864780	6.1
865680	5.9
866580	5.4
867480	5.4
868440	5.7
868560	5.9
869340	5.6
870240	5.4
871140	5.3
872040	5.3
872940	5.3
873840	5.2
874740	5
875640	5.1
876540	5.1
877500	5.1
877500	5
878400	4.9
879300	5.1
880200	5.8
881100	6.4
882000	6.3
882360	6.3
882900	5.7
883800	5.7
884700	5.9
885600	5.6
886560	5.3
886860	5.2
887460	5.4
888360	5.4
889260	6.2
890160	6.8
891060	5.9
891960	5.1
892860	5.4
893760	5.8
894660	4.9
895560	4.4
896460	5
897360	5.6
898260	5.5
899160	5.1
900060	4.8
900960	4.8
901860	4.9
902760	4.9
903660	5.1
904560	5.3
904620	5.4
905460	5.2
906360	5.2
907260	5.7
908160	6.8
909060	7.6
910620	6.9
914640	4.8
915540	4.7
916440	4.5
917340	4.3
918240	4.2
919140	4.2
920040	4.4
920940	4.6
921840	4.5
922740	4.6
923640	4.6
924540	4.5
925440	4.4
926340	4.4
927240	4.5
928140	4.6
929040	4.6
929940	4.6
930840	4.7
931740	4.8
932640	4.9
933540	5
934440	5.2
935340	5.2
936240	5.6
937140	6.6
938040	6.9
938940	5.9
939840	5.1
940740	4.7
941640	5.1
942660	6.1
954480	5.2
955380	5.9
956280	6.9
957180	7.2
958080	6.6
958980	6
959880	5.8
960780	5.7
961680	5.4
962580	5.1
963480	4.9
964380	5
965280	4.9
966180	4.7
967080	4.7
967980	4.7
968880	4.6
969780	4.6
970680	4.7
971580	4.7
972480	4.6
973380	4.6
974280	4.6
975180	4.6
976080	4.7
976980	4.7
977880	4.8
978780	4.8
979680	4.7
980580	4.6
981480	4.4
982440	4.4
982920	4.6
983340	4.7
984240	4.8
985140	5.6
986040	6.7
986940	6.6
987840	5.8
988740	5.7
989640	6.1
990540	6.5
991440	6.5
992340	6.1
993240	5.6
994140	5.6
995040	5.7
995940	6.2
996840	6.4
997740	6.1
998760	5.4
999240	5.2
999660	5.1
1000560	5.1
1001460	5
1002360	5.2
1003260	5.1
1004160	4.8
1005060	4.7
1005960	4.5
1006860	4.4
1007760	4.5
1008660	4.7
1009560	4.8
1010460	4.4
1011360	4.2
1012260	4.1
1013160	4.1
1014060	4.3
1014960	4.2
1015860	4.2
1016760	4.4
1017660	4.4
1018560	4.6
1019460	4.8
1020360	4.9
1021260	5.1
1022160	5.2
1023060	5.2
1023960	5.6
1025040	6
1025280	6.1
1025940	5.6
1026840	5.2
1027740	5.1
1028640	5.4
1029540	5.8
1030440	5.7
1031340	5.3
1032240	5.5
1033140	5.6
1034040	5.3
1034940	5.1
1035840	5
1036740	5.2
1037640	5.5
1038540	5.7
1039440	5.6
1040340	5.6
1041180	5.3
1041360	5.7
1042080	5.1
1042980	5.5
1043880	6.6
1044780	7.4
1045740	6.9
1045860	7.1
1046640	6.4
1047540	6.3
1048440	6
1049340	5.8
1050300	5.9
1051080	5.7
1051200	5.6
1052100	5.7
1053000	6.5
1053840	6.6
1054680	6.1
1054740	5.6
1055640	4.8
1056540	4.7
1057440	4.7
1058340	4.8
1059240	4.8
1060260	4.8
1060800	4.7
1061160	4.8
1062060	4.8
1062960	4.9
1063860	5.1
1064760	5.5
1065660	6.3
1066560	6.8
1067460	6.4
1068360	5.9
1069260	5.6
1070160	5.5
1071060	5.3
1071960	4.4
1072980	3.9
1079340	5.4
1080240	5.3
1081140	5.7
1082040	5.3
1082940	5.2
1083840	5.4
1084740	5.5
1085640	5.4
1086540	5
1087440	4.8
1088340	4.9
1089240	5.2
1090140	4.9
1091040	4.6
1091940	4.9
1092840	5.4
1093740	5.4
1094640	5.3
1095540	5.4
1096440	5.3
1097340	5.1
1098240	4.9
1099140	4.9
1100040	5
1100940	5
1101840	4.8
1102740	4.8
1103640	4.9
1104540	4.9
1105440	5
1106340	5
1107660	4.9
1119180	5.3
1120080	4.9
1120980	5.1
1121880	6.4
1122780	7.9
1123680	8.2
1124580	7.7
1125480	7.1
1126380	6.5
1127280	6.2
1128180	5.7
1129080	5
1129980	4.5
1130880	4.3
1131780	4.2
1132680	4.9
1133580	6.7
1134480	8.1
1135380	7.8
1136280	6.9
1137180	6.5
1138080	6.2
1138980	5.9
1139880	5.7
1140780	5.6
1141680	5.4
1142580	5.2
1143480	4.9
1144380	4.8
1145280	4.7
1146180	4.6
1147200	4.7
1147800	4.7
1148100	4.7
1149000	4.8
1149900	4.8
1150800	4.8
1151700	5
1152600	5.3
1153500	6
1154400	7
1155300	6.9
1156200	5.6
1157100	5.1
1158000	5.7
1158900	6.1
1159800	6.3
1160700	6.6
1161600	6.7
1162500	6.9
1163400	6.7
1164300	6.4
1165200	6.9
1166100	6.9
1167000	6.7
1167900	6.6
1168800	6.4
1169880	6.7
1172520	4.9
1173420	4.8
1174320	4.8
1175220	4.9
1176120	4.7
1177020	4.7
1177920	4.6
1178820	4.7
1179720	5
1180620	4.9
1181520	4.7
1182420	4.7
1183320	4.8
1184220	4.9
1185120	5
1186020	4.9
1186920	4.7
1187820	4.7
1188720	4.7
1189620	4.7
1190520	4.7
1191420	4.8
1192320	4.8
1193220	5.1
1194120	5.2
1195020	5.4
1195920	6
1196820	7.2
1197720	7.6
1198620	6.7
1199520	6
1200600	6.1
