# Supplementary material for: A parsimonious model of blood glucose homeostasis
Source: PLOS Digit Health. 2022 Jul 14;1(7):e0000072. doi: 10.1371/journal.pdig.0000072 (PMC9931355; doi:10.1371/journal.pdig.0000072)
Supplement: S1 Data — Blood glucose data of Klick Pilot Study measured using the Freestyle Libre Flash Glucose device. The data are presented in comma separated values (.csv) format for each healthy individual (N = 42). The filenames represent the unique identification of the individual to preserve anonymity. (ZIP) [file pdig.0000072.s010.zip › 0M006161C6M.csv]

Elapsed Time	Glucose (mmol/L)
0	4.7
900	4.4
1800	3.9
2760	3.7
2760	3.8
3000	3.8
3660	3.9
4560	4.1
5040	4.1
5460	4.1
6360	3.7
7080	4
7260	3.6
8160	4.1
9060	5.8
9960	6.9
10920	6.4
11220	6.1
11820	6.4
12360	6.4
12720	6.4
13620	6
14520	5.2
15420	4.6
16260	4.6
16500	4.3
17160	3.9
18060	3.4
18480	3.7
19020	4.6
19620	4.8
19920	5.1
20820	4.4
21180	4.3
21720	3.9
22680	4.6
23280	4.6
23580	5.2
24480	5.5
25320	4.8
25440	5.1
26220	4.4
26880	4
27120	4.6
28020	5.1
28920	5.1
29820	4.7
30780	4.6
31140	4.2
31680	5.2
32580	4.7
32640	4.9
33480	4.8
34500	4.8
34560	5.2
35400	4.6
36300	4.4
37200	4.3
38100	4.2
39000	3.9
39900	3.7
40800	3.7
41700	3.3
42600	2.8
43500	3.1
44400	3.9
45300	3.6
46200	3.4
47100	3.4
48000	3.4
48900	3.6
49800	3.9
50700	4.2
51600	4.2
52500	4
53400	4
54300	4
55200	4.1
56100	4.3
57000	4.5
57900	4.6
58800	4.2
59340	4.3
59700	4.1
60600	4.5
61080	4.3
61500	4.5
62400	4.3
63300	4.3
64260	4.5
64440	4.7
65160	4.6
66060	4.8
66960	5.7
67740	6.1
67860	6.3
68760	6.2
69660	5.2
70560	4.3
71460	4.1
72360	4.2
73260	4.2
74160	4.1
75060	4.1
75060	4.1
75480	4
75960	4
76860	4.6
77280	5.1
77760	5.7
78720	5.2
78900	5
79620	4.8
80520	5
81420	4.6
81480	4.4
82320	5.4
83220	6.4
83760	6.6
84120	5.9
84900	5.4
85080	4.8
85380	4.4
85920	4.4
85980	4.3
86820	5.3
87540	6.3
87780	6.7
88380	7.2
88680	6.7
89580	5.5
90480	4.5
91380	4.6
92280	4.7
93180	4.3
94080	4.4
94980	4.7
95880	4.8
96780	4.7
97680	4.4
98580	4.4
99480	5.3
99540	5.4
100380	5.2
101340	5.1
101460	5.3
102240	4.6
102300	4.9
103140	4.3
104040	4.7
104940	5.4
105840	5.7
106740	5.4
107640	6.2
107700	6.7
108540	6.1
109440	5.3
110340	4.9
110880	5.3
111300	5.3
111600	5.3
112200	4.8
113100	4.6
114000	5.1
114840	5.8
114900	5.2
115800	4.6
116700	4.8
117600	5.4
118020	5.4
118860	5.3
119460	5.2
120360	5.5
121260	5.3
122160	4.7
123060	4.5
123960	4.4
124860	4.2
125760	3.8
126660	3.4
127560	3.1
128460	3.3
129360	3.4
130260	3.4
131160	3.4
132060	3.5
132960	3.5
133860	3.4
134760	3.6
135660	3.8
136560	3.9
137460	3.9
138360	3.8
139260	3.7
140160	3.8
141060	3.9
141960	3.7
142860	3.6
143760	3.8
144660	3.9
145560	4.1
146460	4.5
147360	4.3
147420	4.2
148320	4.1
149220	4
150120	4.2
151020	4.5
151920	4.7
152820	5.1
153540	4.9
153720	4.7
154620	4.2
155280	4.2
155520	4.2
156420	4.3
157380	4.2
157980	4.3
158280	4.2
159180	4.4
160080	4.4
160980	4.1
161880	4.4
162780	4.7
163680	4.4
163800	4.3
164640	4.5
165420	5.1
165540	5.1
166440	4.9
166920	4.7
167340	4.3
168240	4.7
169140	5.4
170040	5.3
170940	4.9
171840	4.9
172740	5.7
173280	6.1
173640	5.9
174120	5.7
174540	4.7
175320	4.5
175440	4.4
176340	4.4
177240	4.4
178140	4.5
179040	4.8
179940	5.2
180480	4.9
180840	4.7
181800	4.4
181920	4.9
182700	4.7
183600	5
184500	5.1
185100	4.3
185100	4.3
185400	4.4
186300	4.1
187200	4.4
188100	4.9
189000	5.6
189360	6.7
189360	6.7
189360	6.7
189960	5.4
190620	5.6
190860	5.2
191760	4.9
192660	5.1
192840	5.3
193560	5.1
194460	5.8
195360	6.4
196200	5.8
196260	5.3
196740	5.3
197160	4.3
198060	4.6
198900	4.8
198960	5.5
199860	6.8
200640	7.8
200640	7.8
200760	8.4
201120	7.6
201660	7.1
201720	5.9
202560	4.3
202680	4.1
202680	4.1
202680	4.1
203460	4.8
203520	5.1
204360	5.3
204720	5.1
205860	4.7
212640	5.6
213540	5.7
214440	4.7
215340	3.8
216240	3.7
217140	3.9
218040	4.2
218940	4.5
219840	4.2
220740	3.6
221640	3.4
222540	3.6
223440	3.8
224340	3.7
225240	3.8
226140	4.1
227040	4.2
227940	4.2
228840	3.9
229740	3.8
230640	3.9
231540	3.8
232440	3.7
233340	3.8
234240	3.7
235140	3.5
236040	3.4
236940	3.8
237840	4.1
238740	4.3
239640	4.2
240600	3.9
240720	3.8
241500	3.9
242040	3.8
242400	4
243300	4
244200	4.3
245040	4.2
245100	4.2
246000	4.1
246780	4.2
246900	4.2
247800	4.1
248700	4.2
249360	4.2
249600	4.3
249960	4.6
250500	4.9
251400	5.7
252300	5.2
252900	5.6
253200	4.1
254100	3.8
255000	4
255480	4.1
255900	4.2
256800	4.4
257700	4.3
257820	4.4
258600	4.1
259500	4.4
260460	4.4
260880	4.3
261360	4.3
262260	4.2
263160	4.2
264060	4
264960	3.9
265200	3.8
265860	4.2
266760	5.3
267660	7.1
268560	8.1
269520	7.7
270180	7.2
270420	6.5
271320	5.2
272220	4.8
273120	5
274020	5.3
274920	5.5
275820	5.8
276720	5.7
277620	5.1
278520	5
279420	5.7
280320	6.2
281220	5.8
282120	5.2
282180	4.8
282900	4.2
283080	4.1
283980	4.2
284880	5.8
285420	6.4
285780	5.4
286680	4.5
287640	4.7
288180	4.4
288540	4.7
289440	4.9
290040	4.9
290100	4.9
290340	4.8
291240	4.4
292140	4.3
293040	4.2
294000	4.2
294060	3.6
294360	4.8
294960	3.8
295860	3.8
296760	3.8
297660	3.8
298560	3.8
299460	3.8
300360	3.9
301260	3.9
302160	4
303060	4.1
303960	4.1
304860	3.8
305760	3.8
306660	4.1
307560	4.2
308460	4.2
309360	3.9
310260	3.8
311160	3.9
312060	3.8
312960	3.9
313860	4.1
314760	4.3
315660	3.9
316560	3.5
317460	3.7
318360	3.9
319260	4.1
320160	4.4
321060	4.4
321960	4.2
322080	4.2
322860	3.9
323760	4.2
324000	4.1
324660	4.1
325560	4.1
326520	4.2
326820	4.3
327420	4.3
328320	4.7
329220	4.7
330120	4.3
331020	4.1
331920	3.9
332820	4.3
332820	4.4
332880	4.3
333720	4.3
334560	4.4
334620	4.5
335520	4.4
336420	4.3
337320	4.6
338220	4.6
338580	4.3
339120	4.3
340080	4.3
340140	4.4
340980	4.1
341820	4.1
341880	4.2
342780	6.1
342780	5.2
343680	5.2
344520	4.9
344760	4.9
345480	5.2
345840	5.6
346380	5.4
347280	5.3
348240	4.9
349020	4.8
349140	4.7
350040	4.6
350880	4.7
351660	5
351780	4.6
352740	4.6
353460	4.6
353640	4.4
354540	4.3
355440	4.3
356340	4.4
357240	4.3
357360	4.8
358140	4.2
359040	4.8
359880	4.9
359940	4.8
360840	4.3
361740	4.4
362340	4.8
362640	4.6
363120	4.6
363600	4.7
364380	4.9
364500	4.9
365400	4.4
366000	4.3
366240	4.8
366660	4.7
367140	4.7
368100	4.3
368700	4.2
369000	4.4
369900	4.8
370380	4.5
370800	4.8
371700	4.6
372600	4.4
372840	4.5
373260	5
373500	5.1
373860	6.1
374400	4.8
375300	5
376200	5.8
377220	5.6
378120	4.9
379020	4.8
379920	5.2
380820	5.4
381720	5.3
382620	5.8
383520	6.1
384420	5.7
385320	5.1
386220	4.7
387120	4.9
388020	5.1
388920	5.2
389820	4.9
390720	4.6
391620	4.4
392520	4.4
393420	4.7
394320	5.2
395220	5.1
396120	4.7
397020	4.5
397920	4.4
398820	4.3
399720	4.6
400620	4.9
401520	4.9
402420	4.8
403320	4.9
404220	5.4
405120	5.6
406080	5.2
406740	5
406980	4.8
407880	4.6
408780	4.5
409620	4.6
410280	4.7
411360	4.6
411420
411480	4.8
412380	5.6
413280	6.3
414180	5.9
414180	4.6
415080	5.1
415980	4.7
416100	4.7
416880	4.7
417780	5
417780	5.1
418680	4.6
419580	4.3
420480	4.3
420780	4.4
421380	4.7
422280	5.4
423180	6
424080	5.8
425040	5.1
425040	5
425940	5.1
426840	5.2
427260	5.2
427740	5.1
428640	5.2
429420	5.2
429540	5.2
430440	5
431340	5.2
432240	5.3
433020	5.1
433140	5
434040	4.7
434760	4.9
434940	4.9
435840	4.9
435900	4.9
436800	4.6
437700	4.3
438600	4.2
439500	4.3
440400	4.6
441300	4.6
442200	4.4
442440	4.6
443100	4.8
444000	4.9
444120	4.8
444900	4.5
445140	4.7
445500	5
445800	4.2
446760	5.1
447000	5.1
447660	5.1
448560	5.1
449460	4.7
449460	4.5
450360	4.3
451200	4.5
451440	4.7
451860	5.3
452160	4.6
452820	4.6
453120	4.6
453780	4.3
454020	4.6
454920	4.5
455760	4.3
456600	4.4
456720	4.7
457440	5
457620	5.3
458520	5.2
459420	5
461100	5
464040	4.3
464940	3.7
465840	3.8
466740	4.2
467640	4.4
468540	4.6
469440	4.6
470340	4.7
471240	4.8
472140	4.8
473040	4.7
473940	4.6
474840	4.4
475740	4.3
476640	3.9
477540	3.7
478440	4.1
479340	4.4
480240	4.6
481140	4.4
482040	4.4
482940	4.4
483840	4.4
484740	4.4
485640	4.4
486540	4.3
487440	4.2
488340	4.2
489240	4.1
490140	4.1
491040	4.2
492000	4.5
492180	4.5
492900	4.4
493800	4.2
494700	4.2
495600	4.3
496140	4.4
496500	4.7
497400	5.5
498300	5.9
499200	5.3
500100	4.3
500520	4.2
501000	4.9
501540	5.4
501660	5.4
501900	5.2
502800	4.4
503700	4.3
504000	4.3
504600	4.4
505500	4.5
506400	4.6
506460	4.5
507300	4.5
508200	4.4
509100	4.9
510000	6.2
510960	7.4
511320	7.8
511860	7.2
512760	5.6
513480	5.1
513660	5.2
514560	5.7
515460	5.8
516360	5.4
517260	4.9
517620	4.6
518160	4.8
519120	4.8
519660	4.7
520020	4.5
520920	4.4
521580	4.3
521820	4.4
522720	4.6
522960	4.7
523620	4.6
524520	4.3
525420	4.3
526320	4.4
527220	4.2
528120	4.3
529020	4.5
529920	4.4
530820	4.7
531720	5.2
532620	6.1
533520	6.5
534420	6
534960	5.7
535320	5.8
536280	5.6
536340	6.3
537180	5.1
537180	5.2
538020	5
538080	5.1
538980	4.8
539880	5.1
539940	5
540600	5.4
540780	4.9
541680	5.3
542100	5.1
542580	5.2
543120	4.8
543480	4.7
544860	4.2
550860	4.3
551760	4.6
552660	4.3
553560	4
554460	4
555360	3.9
556260	3.7
557160	3.7
558060	4.1
558960	4.4
559860	4.5
560760	4.5
561660	4.6
562560	4.9
563460	5.3
564360	5
565260	4.5
566160	4.2
567060	4.3
567960	4.4
568860	4.4
569760	4.2
570660	3.9
571560	4.1
572460	4.2
573360	4.1
574260	3.9
575160	4
576060	4.3
576960	4.4
577860	4.7
578820	4.7
578820	4.6
579720	4.5
580620	4.7
581520	4.6
582420	4.3
583320	4.4
584220	4.5
585120	4.5
586020	4.8
586920	5.1
587820	4.9
588720	4.6
589620	4.5
590460	4.4
590520	4.5
591420	4.4
592320	4.5
593220	5.2
593760	5.6
594120	6.4
595020	6.6
595920	5
596400	4.6
596820	4.4
597720	4.8
598620	5.2
599580	5.1
600060	5
600480	4.9
601380	4.8
602280	4.8
603180	4.6
604080	4.4
604980	4.7
605160	4.7
605880	5
606780	5.1
607680	4.7
607680	4.7
608580	4.8
609480	5
610500	4.6
611160	4.4
611400	4.3
612300	4.2
613200	4.4
614100	4.4
615000	4.3
615900	4.5
616800	5.1
617700	5.7
618600	6.2
619500	6.7
620400	5.9
621300	4.8
622200	4.7
623100	5.3
624000	5.6
624900	5.2
625800	4.9
626700	4.7
627600	4.7
629220	4.3
651240	4.3
652140	4.1
653040	4.1
653940	4.3
654840	4.3
655740	4.2
656640	4.2
657540	4.2
658440	4.2
659340	4.2
660240	4.2
661140	4.3
662040	4.3
662940	4.3
663840	4.5
664740	4.6
665640	4.6
666540	4.4
667440	4.3
668340	4.3
669240	4.4
670140	4.4
671040	4.6
671940	4.6
672840	4.5
673740	4.4
674640	4.3
675540	4.3
676440	4.4
677340	4.6
678240	4.4
679200	4.4
679800	4.5
680100	5
681000	5.7
681900	5.8
682800	5.5
683700	6
684600	6.1
685500	5.4
686400	5.6
687300	5.8
688200	5.1
688680	4.8
689100	4.8
690000	5.1
690900	5.3
691800	5.3
692700	4.9
693600	4.4
694500	4.4
695400	4.4
696360	4.5
696360	4.6
697260	4.7
698160	4.5
699060	4.4
699960	4.4
700860	4.3
701760	4.5
702660	5.6
703560	5.9
704460	5.3
705360	5.5
706260	5.4
707160	5
708060	4.9
708960	5.1
709860	5.5
711120	5.3
722700	4.2
723600	4.4
724500	4.4
725400	4.5
726300	4.4
727200	4.3
728100	4.4
729000	4.6
729900	4.7
730800	4.6
731700	4.4
732600	4.3
733500	4.4
734400	4.5
735300	4.5
736200	4.4
737100	4.4
738000	4.2
738900	4.2
739800	4.3
740700	4.3
741600	4.2
742500	4.2
743400	4.1
744300	4.1
745200	4
746100	3.9
747000	4
747900	4.2
748800	4.4
749700	4.4
750660	4.7
751440	4.6
751560	4.6
752460	4.3
753360	4.4
754260	4.4
755160	5.2
756060	6.3
756960	6.4
757860	5.3
758760	4.5
759660	4.5
760560	5.1
761460	5.6
762360	5.4
763260	4.8
764160	4.3
765120	4.3
765360	4.3
766020	5.1
766920	5.7
767820	5.4
768720	5.5
769620	5.9
770520	5.6
771420	4.8
772320	4.6
773220	4.8
774120	4.8
775020	4.9
775020	4.8
775920	4.7
776820	4.6
777720	4.6
778620	4.4
779520	4.6
780420	5.3
781320	6.3
782220	6.6
783120	6.7
784020	6.3
784920	4.7
785820	3.9
786120	4.1
786720	4.1
787620	4.7
788520	4.9
789480	4.5
789540	4.4
790380	4.6
791280	5
792180	4.9
793080	4.8
793980	5.4
794580	5.2
794880	5.2
795780	4.9
796680	5.3
796800	5.9
797280	6.1
797580	4.9
798480	4.3
799380	4
799560	3.8
799620	3.8
800160	4.6
800280	4.3
801240	5.1
801780	4.8
802140	4.9
802500	5.4
803040	4.7
804000	5
804360	5
805020	6.6
811320	4.2
812220	4.3
813120	4.8
814020	5.2
814920	5.2
815820	5.7
816720	5.8
817620	5.2
818520	4.7
819420	5.1
820320	5.3
821220	5.3
822120	5.4
823020	6
823920	6.5
824820	6.6
825720	6.1
826620	5.2
827520	4.3
828420	4.3
829320	4.6
830220	4.7
831120	4.7
832020	4.6
832920	4.6
833820	4.6
834720	4.6
835620	4.4
836520	4.3
837420	4.3
838320	4.2
839220	4.3
839700	4.4
840120	4.3
841020	4.2
841920	4.5
842580	4.4
842820	4.5
843720	4.4
844620	4.6
845580	5.3
845880	5.4
846480	6
847380	5.7
848280	5.1
849180	5.1
849600	4.9
850140	4.9
850800	4.6
851040	4.2
851940	4.1
852840	4.7
853740	4.8
854640	4.4
855540	4.1
856440	4.7
857340	5.9
858240	6.4
859140	5.3
860040	4.3
860940	4.6
861840	5
862740	5.1
863640	4.8
864540	4.7
865440	5.2
866340	4.9
866520	4.9
867240	4.4
868140	4.4
869040	4.4
870000	4.4
870300	4.6
870900	4.4
871800	4.5
872700	4.7
873360	4.3
873600	4.4
874500	4.2
875400	4.2
876300	4.4
876960	4.2
877200	4.4
878100	4.4
879000	4.7
879900	4.6
880800	4.5
881700	5
882060	5.4
882600	5
883560	5
883860	5.4
884460	5.6
884520	5.5
885360	5.4
885660	5.4
886260	4.9
887160	4.6
887280	4.7
888060	4.2
888960	4.1
889860	4.2
890760	4.2
892380	4.4
901740	4.4
902640	4.4
903540	4.4
904440	4.4
905340	4.3
906240	4.2
907140	4
908040	3.9
908940	3.9
909840	3.9
910740	3.9
911640	3.9
912540	4
913440	4
914340	4
915240	3.9
916140	3.8
917040	3.8
917940	3.9
918840	3.8
919740	3.9
920640	3.9
921540	3.8
922440	3.8
923340	3.8
924240	3.9
925140	3.9
926040	3.9
926940	4
927840	4
928740	3.9
929700	4.2
930180	4.2
930600	4.2
931500	4.2
932400	4.3
933300	4.5
934020	3.9
934200	4.3
935040	4.3
935700	4.4
935940	4.4
936900	4.4
937020	4.1
937800	5.3
938700	6.3
939600	6.6
940200	6.5
940500	6.1
941400	4.9
942300	4.2
943200	4.5
944100	4.8
945000	4.6
945960	4.6
946140	4.4
946860	5
947340	4.7
947760	4.9
948660	4.5
949560	4.4
950460	4.6
951360	4.4
951360	4.5
952260	4.4
952260	4.4
953160	4.9
954120	6.9
954720	7.6
955020	7.5
955920	6.1
956820	4.8
957720	5.2
958620	5.8
959520	5.9
960420	5.8
961320	5.2
961500	5.2
962220	4.8
963120	4.8
964020	4.6
964920	4.2
965820	4.1
966720	4
967620	4.1
968520	4.8
969480	5.4
969960	6.1
970380	5
971280	4.5
972180	4.6
972600	4.9
973080	4.8
973980	4.7
974880	4.7
975780	5.2
976680	5.9
977580	5.9
978480	5.7
979380	5.5
980280	5.7
981180	5.9
982080	5.4
982140	5.6
983040	5.3
983160	5.1
984060	5
984960	4.8
985860	4.6
986760	4.4
987660	4.5
988560	4.6
989460	4.6
990360	4.4
991260	4.2
992160	4.2
993060	4.3
993960	4.3
994860	4.3
995760	4.2
996660	4.2
997560	4.1
998460	4
999360	4.1
1000260	4.1
1001160	4
1002060	4.1
1002960	4.2
1003860	4.1
1004760	4.3
1005660	4.3
1006560	4.2
1007460	4.3
1008360	4.2
1009260	4.3
1009440	3.9
1010160	4.3
1011060	4.3
1011960	4.6
1013100	5.7
1031100	6
1032000	5.4
1032900	5.3
1033800	5.7
1034700	5.2
1035600	4.9
1036500	5.3
1037400	5.2
1038300	4.9
1039200	4.8
1040100	4.7
1041000	4.7
1041900	4.8
1042800	4.6
1043700	4.4
1044600	4.3
1045500	4.3
1046400	4.3
1047300	4.6
1048200	5.2
1049100	5.9
1050000	5.9
1050900	5.2
1051800	4.4
1052700	4
1053600	4.4
1054500	4.7
1055400	4.9
1056300	5.1
1057200	4.9
1058100	4.4
1059000	4.6
1059840	4.9
1059900	5.2
1060800	4.8
1061700	4.4
1062600	4.9
1063500	5.2
1064940	4.5
1075380	3.8
1076280	4.3
1077180	4.7
1078080	4.6
1078980	4.1
1079880	3.9
1080780	4.1
1081680	4.2
1082580	4.2
1083480	4.2
1084380	4.2
1085280	4.1
1086180	3.9
1087080	3.9
1087980	4.1
1088880	4.1
1089780	4
1090680	4.1
1091580	4.2
1092480	4.4
1093380	4.4
1094280	4.5
1095180	4.4
1096080	4.3
1096980	4.2
1097880	4.1
1098780	4.2
1099680	4.4
1100580	4.6
1101480	4.9
1102380	5.3
1103280	5.2
1103760	5.1
1104180	4.5
1105080	4.1
1105980	4.7
1106880	5.8
1107780	5.2
1107840	4.8
1108740	4.3
1109640	4.3
1110600	4.4
1110960	4.3
1111500	4.7
1112400	5.7
1113300	5.9
1114200	4.9
1115100	4.4
1116000	4.8
1116900	5.1
1117800	4.6
1118700	4.3
1119600	4.5
1120500	4.7
1121400	4.7
1122060	4.8
1122300	4.6
1123200	4.6
1124100	5.4
1124940	5.9
1125000	6.1
1125960	6.1
1126620	5.6
1126860	5.2
1127760	4.7
1128660	4.8
1129560	4.9
1130460	4.7
1131360	4.6
1132260	4.5
1133160	4.4
1134060	4.3
1134960	4.3
1135860	4.6
1136760	5.2
1137660	5.9
1138560	6.2
1139460	6.4
1140360	6.8
1141260	6.5
1142160	6
1143060	6
1143960	5.9
1144860	5.4
1145760	5.4
1146660	5.5
1147560	5.1
1148520	3.8
1154100	4.7
1155000	4.4
1155900	4.1
1156800	3.8
1157700	3.8
1158600	3.9
1159500	3.9
1160400	3.8
1161300	3.5
1162200	3.3
1163100	3.4
1164000	3.5
1164900	3.6
1165800	3.7
1166700	3.6
1167600	3.6
1168500	3.5
1169400	3.6
1170300	3.7
1171200	3.8
1172100	3.6
1173000	3.6
1173900	3.6
1174800	3.4
1175700	3.7
1176600	3.9
1177500	3.9
1178400	3.8
1179300	3.9
1180200	4.1
1181100	4.3
1182000	4.3
1182300	4.1
1182900	4.2
1183800	4
1184700	4.1
1185600	4.4
1186500	5.5
1187400	6.1
1188300	5.2
1189200	4.1
1190100	3.9
1191000	4
1191960	4.2
1192380	4.3
1192860	4.5
1193760	4.8
1194660	5.3
1195560	5.1
1196460	4.7
1197360	4.7
1198200	4.6
1198260	4.4
1199160	4.2
1200060	4.2
1200960	4.2
1201860	4.3
