# Supplementary material for: A parsimonious model of blood glucose homeostasis
Source: PLOS Digit Health. 2022 Jul 14;1(7):e0000072. doi: 10.1371/journal.pdig.0000072 (PMC9931355; doi:10.1371/journal.pdig.0000072)
Supplement: S1 Data — Blood glucose data of Klick Pilot Study measured using the Freestyle Libre Flash Glucose device. The data are presented in comma separated values (.csv) format for each healthy individual (N = 42). The filenames represent the unique identification of the individual to preserve anonymity. (ZIP) [file pdig.0000072.s010.zip › 0M006161C84.csv]

Elapsed Time	Glucose (mmol/L)
0	4.9
900	4.7
1800	4.5
2820	4.4
3540	4.5
3720	4.3
4620	4.2
5520	4.2
6420	3.9
7320	4.1
8220	4.5
9120	4.5
10020	4.3
10980	4
11460	3.9
11700	3.9
11880	3.7
12780	3.7
13680	4.1
14580	4.8
14820	5.2
15480	5.4
15660	5.3
16380	5.5
17280	5.1
18180	4.8
19140	4.9
19140	5.1
20040	5.6
20940	4.8
21000	4.6
21900	4.4
22800	4.7
23700	4.8
24600	4.8
25500	4.4
25560	4.2
25980	4.1
26400	4.6
27360	4.8
28080	4.6
28260	4.8
29160	5
30060	5
30960	4.9
30960	5.1
31860	5.1
32700	4.8
32880	4.8
33600	4.8
34680	4.9
34680	4.7
35580	4.8
36480	5.5
37380	5.7
38280	5.1
39180	4.6
40080	5.1
40980	5.9
41880	5.4
42780	4.7
43680	4.8
44820	5.2
45180	5.7
45720	4.2
46620	3.6
47520	4.4
48420	5.7
49320	5.3
50220	4.7
51120	4.7
52020	4.7
52920	4.7
53820	4.5
54720	4.4
55620	4.4
56520	4.3
57420	4.3
58320	4.4
59220	3.9
60120	3.7
61020	4.6
61920	4.7
62820	4.3
63720	4.3
64620	4.6
65520	4.6
66420	4.3
67320	4.2
68220	3.9
69120	4.1
70020	4.7
70920	5.6
71040	5.4
71940	5.4
72840	5.6
73740	5.7
74640	5.6
75540	5.2
76440	5.2
77340	5.4
78300	5.1
78660	4.8
79200	4.9
80100	4.7
81000	4.5
81900	4.4
82800	4.5
83700	4.6
84600	4.7
85500	4.8
86400	4.7
87300	4.5
88380	4.5
88440	4.4
89280	4.6
90180	4.6
91080	4.6
91980	4.7
92880	4.6
93780	5.1
94680	6.1
95580	6.4
96480	5.3
97380	4.4
98280	4.9
99180	5.8
100080	6.2
100980	6.2
101880	6.1
102780	6.1
103740	5.7
103800	5.9
104640	5.4
105540	5.4
105780	6.7
106440	5.3
107340	6.2
108240	6.3
109140	5.2
110040	4.7
110940	4.6
111900	4.7
112020	4.6
112860	5.1
113100	5.1
113760	5.2
114660	4.9
115560	4.9
116460	4.8
117360	4.9
118320	6.6
118860	7.4
119220	8.1
120120	7.6
121020	5.8
121920	5.2
122820	5.9
123720	5.8
123840	5.7
124620	5.7
125520	5.9
126420	5.8
128160	5.3
128520	4.9
129420	5
130320	5.2
131220	5.4
132120	5.3
133020	4.8
133920	4.6
134820	4.7
135720	4.7
136620	4.7
137520	4.6
138420	4.7
139320	4.8
140220	4.7
141120	4.4
142020	4.4
142920	4.4
143820	4.6
144720	4.6
145620	4.5
146520	4.7
147420	4.8
148320	4.7
149220	4.5
150120	4.4
151020	4.3
151920	4.5
152820	4.9
153720	4.8
154620	4.3
155520	3.7
156420	4.4
156540	5.1
157440	5.1
158340	5.1
159240	5.4
160140	5.6
161040	5.4
161940	4.9
162960	4.7
163620	4.7
163860	4.6
164760	4.7
165660	4.7
166560	4.6
167460	4.8
168360	4.6
169260	4.5
170160	4.8
171060	4.7
171960	4.6
172860	4.7
173760	4.7
174660	4.6
175560	4.7
176460	4.6
177540	4.5
178080	4.5
178440	4.4
179340	4.3
180240	4.8
181140	5.6
182040	6.1
182940	5.5
183840	4.8
184740	4.9
185640	5.4
186540	5.7
187440	5.8
188340	5.9
189240	5.7
190140	5.6
191040	5.6
191940	5.6
192840	6.1
193740	5.9
194640	4.4
195600	4.4
195660	4.6
196500	5.2
197400	5.3
198300	5.2
199200	5.1
200100	4.9
201000	4.8
201900	5
202920	5.1
202980	4.9
203820	5.3
204720	6.1
205620	6.7
206520	6.9
207420	6.9
208320	6.5
209220	5.8
210120	5.3
211020	5.3
211920	5.2
212820	5.2
213720	5.8
214920	6.2
240420	5.8
241320	5.8
242220	5.7
243120	5.2
244020	5.1
244920	5.1
245820	5
246720	5
247620	4.9
248520	4.9
249420	4.8
250320	4.8
251220	4.8
252120	4.8
253020	4.7
253920	4.6
254820	4.6
255720	4.6
256620	4.5
257520	4.3
258420	4.6
259320	4.9
260220	4.8
261120	4.8
262020	5.2
262920	5.6
263820	5.7
264720	5.1
265620	4.7
266520	4.9
267420	5.1
269160	5
269520	4.9
270420	5
271320	5.1
272220	5.1
273120	4.9
274020	4.7
274920	5.1
275820	5.8
276720	6.2
277620	4.9
278520	4.2
279420	4.9
280320	5.8
281220	6.4
282120	6.4
283020	5.9
283920	6.2
284820	6.6
285720	5.9
286620	5.2
287520	5.3
288420	6
289320	6.6
290220	6.2
291120	5.7
292020	5.8
292920	6.5
293820	6.6
294720	6.5
295620	6.8
296520	6.6
297600	6.1
297900	6.1
298500	6.7
299400	7.4
300300	7.4
301200	6.8
302100	6.7
303000	7.1
303900	7
304800	6.8
305700	6.9
306600	6.8
307500	6.7
308400	6.6
309300	6.4
310200	6.5
311640	6.3
355920	4.6
356820	4.7
357720	4.9
358620	4.9
359520	4.8
360420	4.7
361320	4.7
362220	4.7
363120	4.8
364020	4.9
364920	4.9
365820	4.9
366720	4.8
367620	4.7
368520	4.7
369420	4.7
370320	4.6
371220	4.6
372120	4.8
373020	4.6
373920	4.5
374820	4.5
375720	4.8
376620	5.2
377520	5.5
378420	5.6
379320	5.4
380220	4.9
381120	4.7
382020	4.9
382920	5.7
384000	6.7
384540	6.3
384900	5.4
385800	5
386700	6.3
387600	6.6
388500	6
389400	6.1
390300	6.3
391200	6.3
392100	6.2
393000	6.2
393900	6.2
394800	5.6
395700	5.1
396600	5.8
397500	6.2
398400	5.4
399300	5.4
400140	5.4
400200	5.9
401100	6.1
402000	6.1
402360	5.9
403260	5.9
404160	5.5
405060	5.2
405960	4.9
406860	5.2
407760	5.8
408660	5.4
409560	4.4
410460	4.2
411360	4.9
412260	5.3
413160	5.4
414060	5.4
414960	5.1
415860	5
416760	5.1
417660	4.9
418560	5.3
419460	6
420360	6.2
421260	5.9
422160	5.3
423060	5.2
423960	4.8
424860	4.2
425760	4.4
426660	4.7
427560	4.6
428460	4.4
429360	4.5
430320	4.7
430920	4.3
431220	4.7
432120	4.5
433020	4.2
433920	4.2
434820	4.3
435720	4.4
436800	4.7
437460	5.1
437700	4.8
438600	4.8
439500	4.9
440400	4.7
441300	4.5
442200	4.5
443100	4.6
444000	4.9
444900	5.5
445800	5.6
446700	4.4
447600	3.9
448500	4.4
449400	5.2
450300	6.1
451200	6.2
452100	5.2
453000	5.3
453900	5.9
454800	5.9
455700	5.4
456600	5.2
457500	5.4
458520	5.2
458580	5.5
459420	4.9
460320	5.3
461220	5.1
462120	4.4
463020	4.7
463920	4.9
464820	4.8
465720	5
466620	6.1
467520	7.1
468540	6.2
468660	5.8
469440	4.3
470340	4.1
471240	5.2
472140	6.3
473040	6.4
473940	6.1
474840	5.6
475740	4.8
476640	4.2
477780	5.1
478020	5.7
478680	6.1
479580	5.6
480480	4.8
481380	4.4
482280	4.2
483180	4.1
484080	4.2
484980	4.4
485880	4.4
486780	4.3
487680	4.2
488580	3.9
489480	3.4
490380	3.6
491280	4.3
492180	4.6
493080	4.4
493980	4.1
494880	4.1
495780	4.2
496680	4.1
497580	4
498480	4.2
499380	4.3
500280	4.2
501180	4.3
502320	4.8
502920	4.7
503220	4.6
504120	4.4
505020	4.6
505920	4.4
506820	4.6
507720	5
508620	4.7
509520	4.4
510420	4.7
511320	5
512220	4.9
513120	4.7
514020	4.7
514920	4.6
515820	4.6
516720	4.7
517620	4.7
518520	4.8
519420	4.8
520320	4.8
521220	4.7
522120	4.6
523140	4.6
523800	4.5
524040	4.6
524940	4.6
525840	5.2
526740	5.9
527640	5.6
528540	4.3
529440	3.9
530340	5.2
531060	5.8
531240	5.7
532140	5.1
533040	4.9
533940	5.4
534840	5.8
535740	5.4
536760	4.8
537300	4.6
537660	4.9
538560	4.9
539460	4.8
540360	5.1
541260	5.2
542160	5.4
543060	5.9
543960	5.7
544860	4.7
545760	3.9
546780	4.7
566940	4.5
567840	4.4
568740	4.3
569640	4.4
570540	4.5
571440	4.4
572340	4.2
573240	4
574140	4
575040	4.2
575940	4.6
576840	4.7
577740	4.4
578640	4.1
579540	3.9
580440	4.3
581340	4.6
582240	4.4
583140	4.1
584040	4.1
584940	4.2
585840	4.3
586740	4.4
587640	4.3
588540	4.1
589440	4.3
590340	4.4
591240	4.3
592140	4.3
593040	4.3
593940	4.3
595260	4.5
653340	5.3
654240	5.3
655140	4.7
656040	3.8
656940	3.4
657840	3.6
658740	4.1
659640	3.9
660540	3.6
661440	3.6
662340	3.6
663240	3.9
664140	4.1
665040	4.1
665940	3.9
666840	3.7
667740	3.8
668640	3.6
669540	3.6
670440	3.8
671340	3.9
672240	3.8
673140	3.9
674040	3.9
674940	3.9
675840	3.7
676740	3.4
677640	3.6
678540	3.8
679440	3.9
680340	3.9
681480	4.1
682080	4.3
682380	4.2
683280	4.3
684180	4.2
685080	4.3
685980	4.4
686880	4.3
687780	4.2
688680	4.3
689580	4.3
690480	4.3
691380	4.3
692280	4.4
693180	4.4
694080	4.3
694980	4.2
695880	4.2
696780	4.1
697680	3.9
698580	4
700080	4.4
753360	4.9
754260	4.6
755160	4.3
756060	4.3
756960	4.3
757860	4.2
758760	4.2
759660	4.2
760560	4.1
761460	3.9
762360	3.7
763260	3.8
764160	3.7
765060	4
765960	4.4
766860	4.4
767760	4.6
768660	4.6
769560	4.8
770460	5
771360	4.7
772260	4.4
773160	4.4
774060	4.4
774960	4.5
775860	4.3
776760	4
777660	4.3
778560	4.3
779460	4.3
780360	4.3
781380	4.3
782040	4.3
782280	4.2
783180	4.2
784080	4
784980	3.9
785880	4.7
786780	6.2
787680	7.2
788580	5.5
789120	4.8
789120	4.8
789480	4.5
790440	4.9
790920	5.2
791340	5.2
792240	5.1
793140	5.4
794100	5.7
794100	5.5
795000	5.2
795900	5.1
796800	5.3
797700	5.8
798600	5.4
799500	4.6
800400	4.3
800400	4.4
801360	5.3
828900	5
829800	5.6
830700	6.1
831600	5.7
832500	5.1
833400	4.8
834300	4.6
835200	4.7
836100	5
837000	5.2
837900	5.4
838800	5.5
839700	5.3
840600	4.4
841500	3.9
842400	4.2
843300	4.2
844200	4
845100	3.9
846000	4
846900	4.3
847800	4.3
848700	4.3
849600	4.2
850500	4
851400	4.1
852300	4.2
853200	4.3
854100	4.3
855000	4.6
855900	4.6
856860	4.6
857160	4.6
857760	4.6
858660	4.4
859560	4.5
860460	4.6
861360	4.4
862320	4.2
862380	4.2
863280	4.2
864180	4.2
865080	4.2
865980	4.2
866880	4.2
867780	4.2
868680	4.3
869580	4.3
870480	4
871380	3.8
872280	3.8
873180	4.3
874080	4.7
874980	4.5
875880	4.3
876780	4.6
877680	4.6
878160	4.7
878580	4.7
879480	5.3
880380	5.1
881280	4.3
882240	4.4
882300	4.5
883140	4.3
884040	3.8
884940	3.8
885960	4
919860	3.9
920760	3.5
921660	3.4
922560	3.9
923460	4.7
924360	4.7
925260	4.3
926160	4.3
927060	4.6
927960	4.4
928860	4.2
929760	4.1
930660	4
931560	4
932460	4.1
933360	4.1
934260	3.9
935160	3.8
936060	4.2
936960	4.2
937860	4.1
938760	4.2
939660	4.3
940560	4.1
941460	3.9
942360	3.7
943260	3.6
944160	4.1
945060	4.8
945960	4.7
946860	4.7
947760	4.9
948300	4.7
948660	4.4
949560	4.1
950460	4.1
951360	4.1
952260	3.9
953640	3.9
1003500	5.4
1004400	5.4
1005300	5.4
1006200	5.4
1007100	5.7
1008000	5.7
1008900	5.5
1009800	5.3
1010700	5.2
1011600	5.3
1012500	5.7
1013400	5.6
1014300	5
1015200	5.3
1016100	5.4
1017000	4.6
1017900	4.2
1018800	4.8
1019700	4.7
1020600	4
1021500	3.6
1022400	3.8
1023300	3.9
1024200	4.1
1025100	4.3
1026000	4.3
1026900	4.2
1027800	4.2
1028700	4.3
1029600	4.3
1030500	4.2
1031520	4.2
1031820	4.7
1032420	4.1
1033320	4.3
1034220	4.3
1035120	4.5
1036020	4.8
1036920	4.8
1037820	4.6
1038720	4.2
1039620	4.1
1040520	4.2
1041420	4.1
1042320	4.2
1043220	4.5
1044120	4.6
1045020	4.1
1045920	3.8
1046820	4.2
1048500	5
1052580	4.3
1053480	4.8
1054380	4.7
1055280	4.5
1056180	4.5
1057080	4.5
1057980	4.7
1058880	4.7
1059780	4.7
1060680	4.6
1061580	4.2
1062480	4.4
1063380	4.4
1064280	4.3
1065180	4.6
1066080	4.7
1066980	4.6
1067880	4.8
1068780	5
1069680	5.2
1070580	5.4
1071480	5.6
1072380	5.4
1073280	5.4
1074180	5.7
1075080	5.3
1075980	5.1
1076880	5.2
1077780	5.1
1078680	4.9
1079580	4.5
1080540	4.4
1084440	5
1085340	4.8
1086240	4.2
1087140	4.2
1088040	4.8
1088940	5.2
1089840	5
1090740	4.8
1091640	4.7
1092540	4.3
1093440	4.6
1094340	5.1
1095240	5.1
1096140	4.9
1097040	4.9
1097940	4.6
1098840	4.2
1099740	4.2
1100640	4.5
1101540	4.5
1102440	3.9
1103340	3.6
1104240	3.9
1105140	4.3
1106040	4.3
1106940	3.8
1107840	3.9
1108740	3.8
1109640	3.6
1110540	3.8
1111440	4.2
1112400	4.3
1112820	4.4
1113300	4.3
1114200	4.4
1115100	4.3
1116000	4.2
1116900	4.6
1117800	4.4
1118700	4
1119780	4.2
1120440	4.3
1120680	4.3
1121580	4.1
1122480	4.1
1123380	4.1
1124280	4.1
1125180	4.1
1126080	4.2
1126980	4.2
1127880	4.2
1128780	4.2
1129680	4.3
1130580	4.4
1131480	4.6
1132380	4.5
1133280	4.2
1134180	4.4
1135080	5.2
1135980	6
1136880	5.6
1137780	4.5
1138680	4.1
1139640	3.7
1139760	3.7
1140660	4.3
1141560	5.6
1142460	5.6
1143360	4.8
1144260	4.1
1145160	4.4
1146060	5.1
1146960	5.1
1147860	5.1
1148760	5
1149660	4.6
1150560	4.4
1151460	4.3
1152360	4.4
1153260	5.1
1154160	5.9
1155060	6.1
1156740	5.6
1170840	4.8
1171740	4.4
1172640	4.3
1173540	4.6
1174440	4.6
1175340	4.7
1176240	4.5
1177140	4.2
1178040	3.9
1178940	3.9
1179840	3.7
1180740	3.6
1181640	3.8
1182540	4.1
1183440	4.1
1184340	3.8
1185240	3.6
1186140	3.8
1187040	4.4
1187940	4.6
1188840	4.4
1189740	4.2
1190640	4.1
1191540	4.2
1192440	4.7
1193340	5.2
1194240	4.9
1195140	4.8
1196040	5.1
1196940	5.2
1197840	5
1199520	4.7
