# Supplementary material for: A parsimonious model of blood glucose homeostasis
Source: PLOS Digit Health. 2022 Jul 14;1(7):e0000072. doi: 10.1371/journal.pdig.0000072 (PMC9931355; doi:10.1371/journal.pdig.0000072)
Supplement: S1 Data — Blood glucose data of Klick Pilot Study measured using the Freestyle Libre Flash Glucose device. The data are presented in comma separated values (.csv) format for each healthy individual (N = 42). The filenames represent the unique identification of the individual to preserve anonymity. (ZIP) [file pdig.0000072.s010.zip › 0M006161T3R.csv]

Elapsed Time	Glucose (mmol/L)
0	2.2
900	2.3
1800	2.7
2700	2.8
2820	2.9
3600	2.9
4500	2.8
5400	2.4
6300	2.3
7200	2.7
8100	3.9
9000	4.8
9900	4.7
10800	4.6
11700	5.1
12600	5.7
12600	5.7
13500	5.5
14400	4.5
15300	3.8
16200	3.8
17100	4.3
18000	4.3
18900	3.5
19800	2.8
20700	2.3
22080	2.2
25200	3.2
26100	4.8
27000	5.3
27900	5.2
28800	5
29700	5.4
30600	5.6
31500	4.9
32400	4.3
33300	4.2
34200	4.2
35100	4.1
36000	3.8
36900	3.6
37800	3.6
38700	4.1
39600	4.6
40500	4.5
41400	4.3
42300	5
43200	5.5
44100	5.1
45000	4.3
45900	4.2
46800	4.3
47700	4.3
48600	4.1
49500	3.8
50400	3.4
51300	3.1
52200	2.8
53040	3.3
53220	3.4
53940	3.6
54840	3.4
55740	3.3
56640	3.2
57540	3.2
58440	3.1
59340	3.1
60240	3.2
61140	3
62040	2.3
62940	2.2
63840	2.2
64740	2.2
65640	2.2
66540	2.2
67440	2.8
68340	3.8
69240	3.7
70140	3.4
71040	3.3
71940	3.6
72840	3.9
72960	3.8
73740	3.8
74640	3.5
75540	3.7
76440	3.7
77340	3.8
78240	4.7
79140	5.1
80040	5.4
80940	5.3
81840	4.4
82800	4.2
83040	4.3
83700	4.7
84600	4.7
85500	4.7
86400	4.9
87300	4.7
88200	4.3
89100	3.9
90000	3.7
90900	3.9
91800	4.6
92700	5
93600	4.6
94500	4
95400	3.7
96240	3.8
96480	3.7
97140	4.2
98040	4.2
98940	4.1
99840	4.6
100740	5.8
101640	6.3
102540	5.8
103440	5.5
104340	5.4
105240	5.4
106500	6.1
110640	5.7
111540	5.5
112440	5.2
113340	5.2
114240	5.3
115140	5.7
116040	5.7
116940	5.2
117840	4.9
118740	5.1
119640	5.3
120540	5
121440	4.2
122340	4.4
123240	4.9
124140	5
125040	4.8
125940	4.4
126840	4.3
127740	4.3
128640	4.4
129540	4.9
130440	5.3
131340	5.3
132240	4.6
133140	3.6
134040	2.2
134940	2.2
135840	2.6
136740	4.4
137640	4.5
138480	4.4
139080	5.2
139380	4.8
140280	4.2
141180	4.1
142080	4.9
142980	5.2
143880	4.6
144780	4.1
145680	4
146580	4.1
147480	4.1
148380	3.9
149280	3.8
150180	4.1
151080	4.4
151980	4.6
152880	4.5
153780	4.3
154680	4.4
155580	4.4
156480	4.4
157380	4.4
158280	4.4
159180	4.6
160080	4.5
160920	4.9
161580	4.9
161820	4.9
162720	4.6
163620	4.4
164520	4.4
165420	4.6
166320	4.4
167220	4.3
168120	4.1
169020	4
169920	4
170820	4.1
171720	4.1
172620	4.1
173520	3.9
174420	4
175320	4.2
176220	4.2
177120	4.1
178020	3.9
178920	4
179820	4.2
180720	4.2
181620	4.1
182520	4.1
183420	4.1
184320	4
185220	4.1
186180	4.5
186780	4.9
187080	4.6
187980	4.2
188880	4.1
189780	4.1
190680	4.1
191580	4
192480	4.1
193380	4.2
194280	4.1
195180	4
196080	4.2
196980	4.3
198540	3.9
209520	5.5
210420	4.6
211320	3.4
212220	3.1
213120	4.9
214020	4.7
214920	4.1
215820	4.8
216720	5.6
217620	5.4
218520	5.3
219420	5.3
220320	4.8
221220	5.1
222120	5
223020	3.8
223920	3.7
224820	4.7
225720	4.3
226620	4.3
227520	4.3
228420	4.1
229320	4
230220	3.9
231120	3.9
232020	3.9
232920	3.9
233820	4.1
234720	4.2
235620	4.2
236520	4
237540	3.8
270660	5.9
271560	4.8
272460	4.6
273360	4.6
274260	4.9
275160	5.1
276060	4.3
276960	3.6
277860	3.4
278760	3.7
279660	3.7
280560	3.7
281460	3.9
282360	4
283260	4
284160	4.2
285060	4.7
285960	5
286860	5
287760	5.3
288660	4.9
289560	4.7
290460	4.8
291360	4.6
292260	4.3
293160	4.7
294060	5.2
294960	5.4
295860	5.5
296760	5.7
297660	5.7
298740	5.7
308460	5.4
309360	4.9
309360	4.4
310260	3.6
310260	4.6
311160	4.4
311160	3.1
312060	3.3
312060	4.6
312960	5
313860	5.3
314760	4.7
315660	3.8
316560	3.8
317460	4.3
318360	3.9
319260	3.7
320160	4.1
321060	4.4
321960	4.4
322860	4.2
323760	4
324660	4.1
325560	4.4
326460	4.4
327360	4.3
328260	4.2
329160	3.8
330060	3.1
330960	2.3
331860	2.2
332700	2.4
333480	2.4
333600	3.9
334500	4.8
335400	5.4
336300	5.6
337200	4.8
338100	4.5
339000	4.8
339900	5.4
340800	5.7
341700	5.4
342600	5.1
343500	4.8
344400	4.5
345300	4.4
346200	4.2
347100	3.9
348000	3.8
348900	3.7
349800	3.7
350700	3.9
351600	4.3
352500	4.5
353400	4.7
354300	4.7
355140	4.7
356040	4.9
356040	4.7
356940	4.7
357840	4.6
358740	4.4
359640	4.4
360540	4.7
361440	4.9
362340	5.2
363240	5.2
364140	4.8
365040	4.6
365940	5.2
366840	6.1
367740	5.3
368640	4.1
369540	3.8
370440	4.3
371700	4.7
392040	5.7
392940	5.6
393840	5.1
394740	4.5
395640	4.7
396540	5.6
397440	6.1
398340	5.7
399240	5.2
400140	5
401040	4.8
401940	4.7
402840	4.7
403740	4.4
404640	3.9
405540	3.4
406440	3.4
407340	3.8
408240	4.2
409140	4.3
410040	4.7
410940	4.8
411840	4.6
412740	4.4
413640	4.4
414540	4.4
415440	4.4
416340	4.3
417240	4.2
418140	4.2
419040	4.6
420000	4.6
431580	4.8
432480	5
433380	4.9
434280	4.7
435180	4.6
436080	4.5
436980	4.4
437880	4.2
438780	4.1
439680	4.6
440580	5
441480	4.8
442380	4.7
443280	4.7
444180	4.7
445080	4.8
445980	4.8
446880	4.7
447780	4.7
448680	4.4
449580	4.6
450480	4.8
451380	4.5
452280	4.4
453180	4.4
454080	4.4
454980	4.7
455880	5.3
456780	5.2
457680	5.1
458580	5.1
459420	5.8
460260	6
460320	5.9
461220	4.9
462120	4.1
463020	3.9
463920	4
464820	4
465720	4.3
466620	5
467520	5.2
468420	5.1
469320	6
470220	7.7
471120	8.5
472020	8.5
472920	8.4
473820	8.5
473880	6.6
474780	6.1
475680	6.4
476580	6.2
477480	5.6
478380	5.1
479280	4.8
480180	4.4
481080	4
481980	4
482880	3.7
483780	3.2
484680	2.8
485580	2.7
486480	2.6
487380	2.8
488280	3.7
489180	3.6
490080	3.4
490980	3.9
491880	4.4
492780	4.4
493680	3.9
494580	3.4
495480	3.4
496380	4.4
497280	4.4
498180	4.3
499080	4.4
499980	4.5
500880	4.6
501240	4.6
501780	4.6
502680	4.7
503580	4.6
504480	4.6
505380	4.7
506280	4.6
507180	4.5
508080	4.5
508980	4.6
509880	4.6
510780	4.3
511680	4.1
512580	4.1
513480	4.1
514380	3.9
515280	3.9
516060	4
516840	4
516960	4
517860	3.9
518760	3.9
519660	3.9
520560	3.9
521460	3.8
522360	3.8
523260	3.7
524160	3.7
525060	3.7
525960	3.7
526860	3.9
527760	4.7
528660	5.3
529560	5.3
530280	5.3
530460	4.8
531360	4.6
532260	4.5
533160	4.5
534060	4.3
535020	4.3
535080	4.3
535920	4.3
536820	4.3
537720	4.2
538620	4.5
539520	4.7
540420	4.4
541320	4.4
542220	4.5
543120	4.7
544020	4.8
544920	5
545820	5.1
546720	4.7
547620	4.7
548520	5
549420	5
550320	4.8
551220	4.9
552120	5.5
553020	5.7
553920	5.1
554820	4.7
555720	4.7
556620	4.8
557520	4.8
558420	4.9
559320	5.4
560220	5.6
561120	5.4
562020	5.4
563340	5.7
564660	5.9
565560	6
566460	5.8
567360	5.5
568260	5.3
569160	5
570060	5
570960	5
571860	4.9
572760	4.6
573660	4.5
574560	4.3
575460	4.1
576360	4.4
577260	4.7
578160	4.3
579060	4.3
579960	4.5
580860	4.6
581760	4.6
582660	4.6
583560	4.5
584460	4.4
585360	4.6
586260	4.6
587160	4.6
588060	4.6
588960	4.5
589860	4.4
590760	4.4
591660	4.2
592560	4.6
592680	4.3
593460	4.8
594360	4.9
595260	4.8
596160	4.8
597060	5.2
597960	5.8
598860	6
599760	6.1
600660	6.1
601560	5.9
602460	5.6
603360	5.3
604260	4.9
605160	4.6
606060	5.4
606960	6.7
607860	6
608760	4.3
609600	4
610260	4.9
610500	4.3
611400	4.7
612300	4.9
613200	4.8
614100	4.9
615000	4.7
615900	4.5
616800	4.7
617700	4.9
618600	4.7
619500	4.5
620400	4.9
621300	5.8
622200	5.8
623100	5
624000	4.5
624900	4.8
625800	5.2
627300	5.1
648300	5.9
649200	5.7
650100	5.6
651000	5.4
651900	4.9
652800	4.6
653700	4.6
654600	4.6
655500	4.6
656400	4.5
657300	4.4
658200	4.4
659100	4.4
660000	4.5
660900	4.6
661800	4.7
662700	4.6
663600	4.4
664500	4.5
665400	4.7
666300	4.7
667200	4.8
668100	4.8
669000	4.8
669900	4.9
670800	5.1
671700	5.1
672600	4.6
673500	4.6
674400	4.8
675300	4.7
676500	4.7
689640	3.6
690540	3.7
691440	3.9
692340	4.6
693240	5.2
694140	5.3
695040	5.1
695940	4.9
696840	5.2
697740	6.1
698640	6.3
699540	6
700440	5.4
701340	4.8
702240	4.9
703140	5.6
704040	5.8
704940	5.1
705840	4.7
706740	5.1
707640	5.3
708540	5.1
709440	4.9
710340	5
711240	5.1
712140	5.4
713040	5.7
713940	5.1
714840	4.4
715740	4.5
716640	4.9
718020	6.1
736380	4.3
737280	4.3
738180	4.2
739080	4.3
739980	4.3
740880	4.3
741780	4.3
742680	4.2
743580	4.1
744480	4.2
745380	4.3
746280	4.3
747180	4.4
748080	4.4
748980	4.3
749880	4.3
750780	4.3
751680	4.4
752580	4.4
753480	4.4
754380	4.4
755280	4.4
756180	4.4
757080	4.6
757980	4.5
758880	4.3
759780	4.4
760680	4.6
761580	4.6
762480	4.3
763380	4.1
764640	3.4
768720	4.7
769620	4.6
770520	4.3
771420	4.2
772320	4.4
773220	4.9
774120	5.2
775020	5.1
775920	5.2
776820	5.3
777720	5.1
778620	4.9
779520	4.8
780420	5.1
781320	5.4
782220	5.3
783120	4.6
784020	4
784920	4.2
785820	5.1
786720	6.2
787620	6.6
788520	5.9
789420	4.8
790320	4.3
791220	4.7
792120	5.6
793020	6.3
793920	6.4
794820	5.3
795720	4.3
796620	4.7
797400	5.3
798240	5.2
912660	5.5
913560	5.4
914460	5.2
915360	4.8
916260	4.5
917160	4.4
918060	4.3
918960	4.4
919860	4.4
920760	4.3
921660	4.3
922560	4.1
923460	4.1
924360	4.2
925260	4.1
926160	4.2
927060	4.3
927960	4.2
928860	4.1
929760	4.2
930660	4.7
931560	4.8
932460	4.5
933360	4.4
934260	4.6
935160	4.8
936060	4.8
936960	4.5
937860	4.4
938760	4.4
939660	4.3
940500	4.2
941040	4.1
941400	4.2
942300	4.1
943200	4.1
944100	4.1
945000	4.1
945900	4.3
946800	4.3
947700	4.3
948600	4.2
949500	4.1
950400	4.1
951300	4.1
952200	4.3
953100	4.9
954000	5.4
954900	5.6
955800	5.7
956700	6.1
957600	6.6
958500	7.1
959400	7.1
960300	6.6
961200	6.1
962100	5.8
963000	5.8
963900	6
964800	5.5
965700	4.8
966600	4.7
967020	4.9
967500	5
968400	5.5
969300	5.7
970200	5.2
971100	4.8
972000	5.2
972900	5.5
973800	5.4
974700	5.1
975600	5.3
976500	5.8
977400	5.9
978300	5.9
979200	5.9
980100	5.6
981000	5.5
981900	5.7
982800	6.1
983700	6.2
984960	6
996240	6.1
997140	5.6
998040	5.3
998940	5.7
999840	5.8
1000740	5.4
1001640	5.6
1002540	5.8
1003440	5.7
1004340	5.7
1005240	5.7
1006140	5.6
1007040	5.5
1007940	5.2
1008840	4.8
1009740	4.7
1010640	4.6
1011540	4.7
1012440	4.6
1013340	4.6
1014240	4.4
1015140	4.1
1016040	3.8
1016940	4.1
1017840	4.4
1018740	4.4
1019640	4.3
1020540	4.3
1021440	4.3
1022340	4.2
1023240	4.2
1024200	4.4
1024620	5.2
1025100	4.2
1026000	4.4
1026900	4.4
1028460	4.3
1034040	4.1
1034940	4.1
1035840	4.1
1036740	4
1037640	3.9
1038540	3.9
1039440	3.9
1040340	3.9
1041240	3.9
1042140	3.9
1043040	4.1
1043940	4.2
1044840	4.1
1045740	3.9
1046640	4.1
1047540	4.3
1048440	4.4
1049340	4.4
1050240	4.3
1051140	4.2
1052040	4.2
1052940	4.3
1053840	4.5
1054740	4.6
1055640	4.4
1056540	4.5
1057440	4.7
1058340	4.9
1059240	4.8
1060140	4.3
1061040	3.9
1061880	3.8
1062540	3.7
1062780	3.8
1063680	3.8
1064580	4.2
1065480	5.4
1066380	6.1
1067280	5.4
1068180	4.6
1069080	4.6
1069980	5
1070880	5
1071780	5.1
1072680	5.5
1073580	5.8
1074480	6.1
1075380	5.8
1076280	5.3
1077180	4.9
1078080	4.9
1078980	5
1079880	5.1
1080780	5.1
1082220	5.3
1096080	4
1096980	4.1
1097880	4.2
1098780	4.3
1099680	4.3
1100580	4.3
1101480	4.3
1102380	4.4
1103280	4.5
1104180	4.5
1105080	4.5
1105980	4.6
1106880	4.4
1107780	4.4
1108680	4.6
1109580	4.5
1110480	4.3
1111380	4.4
1112280	5.1
1113180	5.6
1114080	4.8
1114980	4.5
1115880	4.6
1116780	4.4
1117680	4.2
1118580	3.9
1119480	3.9
1120380	4
1121280	3.9
1122180	3.9
1123080	3.9
1123980	4
1124280	3.8
1124880	4.3
1125780	4.4
1126680	4.3
1127580	4.4
1128480	5
1129380	6.1
1130280	7.6
1131180	8
1132080	7.4
1132980	7.1
1133880	7.2
1134780	7.3
1135620	7.3
1135740	7.2
1136520	6.2
1137420	5.1
1138320	5.4
1139220	5.9
1140120	5.3
1141020	4.8
1141920	5.2
1142820	5.7
1143720	5.6
1144620	5.2
1145520	5.1
1146420	5.2
1147320	5.2
1148220	5.2
1149120	5.1
1150020	4.7
1150920	4.4
1151820	4.5
1152720	4.4
1153620	4.2
1154520	4.1
1155420	4.2
1156320	4.3
1157220	4.3
1158120	4.4
1159020	4.7
1159980	5
1159980	4.6
1160880	4.4
1161780	4.6
1162680	4.7
1163580	4.6
1164480	4.6
1165380	4.4
1166580	4.7
1171620	4.5
1172520	4.4
1173420	4.4
1174320	4.4
1175220	4.4
1176120	4.3
1177020	4.4
1177920	4.4
1178820	4.4
1179720	4.3
1180620	4.1
1181520	4.1
1182420	4.3
1183320	4.2
1184220	4.2
1185120	4.3
1186020	4.3
1186920	4.3
1187820	4.3
1188720	4.4
1189620	4.4
1190520	4.3
1191420	4.4
1192320	4.4
1193220	4.5
1194120	4.9
1195020	5.1
1195920	4.7
1196820	4.7
1197720	4.7
1198620	4.4
1200180	4.6
