# Supplementary material for: A parsimonious model of blood glucose homeostasis
Source: PLOS Digit Health. 2022 Jul 14;1(7):e0000072. doi: 10.1371/journal.pdig.0000072 (PMC9931355; doi:10.1371/journal.pdig.0000072)
Supplement: S1 Data — Blood glucose data of Klick Pilot Study measured using the Freestyle Libre Flash Glucose device. The data are presented in comma separated values (.csv) format for each healthy individual (N = 42). The filenames represent the unique identification of the individual to preserve anonymity. (ZIP) [file pdig.0000072.s010.zip › 0M006161T50.csv]

Elapsed Time	Glucose (mmol/L)
0	4.3
540	3.9
900	4.5
1800	4.9
2700	4.6
3600	4.4
4500	5.5
5160	6
5400	5.8
6300	5
7200	4.4
8100	4.4
9000	4.5
9960	4.7
10320	5.3
10860	4.9
11760	4.6
12660	4.2
13560	3.9
14460	3.9
15360	4
16260	4.6
17160	5.3
18060	5.4
18960	5.4
19860	5.1
20760	4.6
21660	4.8
22560	5.1
23460	4.9
24360	5.1
25260	5.8
26160	6.3
27060	6.2
28080	5.7
28740	5.7
28980	5.8
29880	5.7
30780	5.9
31680	6.1
32580	5.8
33480	5.2
34380	5.3
35280	5.3
36180	5.3
37080	5.3
37980	5.1
38880	4.8
39780	4.4
40680	4.4
41580	4.5
42480	4.4
43380	3.9
44280	3
45180	2.3
46080	2.9
46980	3.1
47880	2.9
48780	3
49680	3.1
50580	3
51480	2.8
52380	2.8
53280	3
54180	3.9
55140	4.2
55680	4.2
56040	4.6
56940	4.7
57840	4.6
58740	4.2
59640	4
60540	4.2
61440	4.4
62340	4.4
63240	4.3
64140	4.4
65040	4.3
65940	4.3
66840	4.1
67740	3.9
68640	4
69540	4.1
70440	4.1
71340	4.1
72240	4.3
73140	5.4
74040	6.3
74940	5.7
75900	4.2
76680	4.8
76800	5.1
77700	5.6
78600	4.7
79500	4.7
80400	5
81300	4.8
82200	4.7
83100	5.3
84000	6
84900	5.6
85800	4.7
86700	4.4
87660	4.7
88200	4.5
88560	4.6
89460	4.4
90360	5.1
91260	5.8
92160	5.7
93060	4.9
93960	4.1
94860	4.3
95760	5.3
96660	5.3
97560	4.4
98460	3.9
98520	3.6
99360	3.9
100260	3.9
101160	4.1
102060	4.2
102960	4.3
103860	5.2
104760	6.1
105660	5.8
106560	6.1
107460	6.4
108360	6.1
109260	5.7
110160	5.1
111060	5.3
111960	5.9
112860	5.6
113760	4
114120	3.7
114660	3.9
115560	4.7
116580	4.8
116820	5.1
117480	4.7
118380	4.6
119280	4.4
120180	4.7
121080	5
121980	4.9
122880	4.7
123780	4.4
124680	4.2
125580	4.3
126480	4.5
127380	4.2
128280	3.9
129180	4.1
130080	4.1
130980	4.1
131880	4.1
132780	4.2
133680	4.2
134580	4.1
135480	3.9
136380	3.9
137280	3.8
138180	3.7
139080	3.7
139980	3.6
140880	3.7
141780	3.9
142680	3.8
143580	3.6
144720	4.1
156240	4.1
157140	3.8
158040	3.8
158940	4
159840	4
160740	3.9
161640	4.1
162540	4.1
163440	3.9
164340	3.9
165240	3.9
166140	3.9
167040	3.8
167940	3.8
168840	3.7
169740	3.9
170640	5
171540	5.6
172440	5.2
173340	4.6
174240	4.3
175140	4.6
176040	5.1
176940	5.1
177840	5.1
178740	5.3
179640	5.3
180540	5.2
181440	5.2
182340	4.9
183240	5
184200	4.5
184320	5
185100	3.8
186000	4.2
186900	4.8
187800	4.7
188700	4.9
189600	5.3
190500	4.8
191400	4.5
192300	4.9
193200	4.8
194100	4.7
195000	5.3
195900	4.6
195900	4.3
196800	4.1
197700	4.9
198600	5.4
199500	4.8
200400	4.8
201300	5.6
202200	5.8
203100	4.9
204000	4.1
204960	5.3
205080	5.7
205980	5.3
206880	4.5
207780	4.8
208680	5.7
209580	5.9
210480	6.1
211380	6
212280	5.7
213180	5.4
214080	5
214980	4.9
215880	5
216780	4.9
217680	4.7
218580	4.6
219480	4.7
220380	5.1
221280	4.9
222180	4.4
223080	4.2
223980	4.4
224880	4.4
225780	4.1
226680	3.9
227580	4.2
228480	4.4
229380	4.2
230280	4
231180	4.2
232080	4.3
233040	4.3
233820	4.6
233940	3.9
234840	3.3
235740	3.2
236640	4.2
237540	4.2
238440	3.9
239340	3.9
240240	3.6
241140	3.4
242040	3.6
242940	4
243840	3.9
244740	3.7
245640	3.7
246540	3.8
247440	3.8
248340	3.8
249240	3.8
250140	3.7
251040	3.7
251940	3.8
252840	3.9
253740	3.8
254640	3.8
255540	3.9
256440	4.3
257400	5.5
258120	6.1
258300	6.3
259200	5.9
260100	5.1
261000	4.6
261900	4.9
262800	5.5
263700	5.6
264600	4.4
265080	3.9
265500	3.8
266400	4.4
266940	4.9
267300	5.5
268200	5.9
269100	5.4
270000	5.3
270900	5.3
271800	5.6
272700	5.9
273600	5.7
274500	5.3
275400	5.1
276300	4.8
277200	4.6
278100	4.7
279600	5.1
287220	6.1
288120	5.9
289020	6.1
289920	6.5
290820	6.9
291720	7.3
292620	7.1
293520	6.3
294420	6.1
295320	6.1
296220	5.1
297120	4.1
298020	3.8
298920	4.3
299820	5.3
300720	5.6
301620	5
302520	4.1
303420	4
304320	4.9
305220	5.2
306120	4.8
307020	4.6
307920	4.6
308820	4.5
309720	4.2
310620	3.8
311520	3.7
312420	4.2
313320	4.7
314220	4.6
315120	4.8
315180	4.9
316080	5
316980	5
317880	5.5
318780	6.1
319680	6
320580	5.3
321480	4.6
322380	4.2
323280	4.4
324180	4.6
325080	4.5
325980	4.6
326880	4.7
327780	4.5
328680	4.4
329580	4.6
330480	5.2
331380	5.7
332280	5.6
333240	5.4
333840	5.2
334140	5.8
335040	5.9
335940	5.2
336780	4.4
336960	4.3
337680	4.8
338580	5.2
339480	5.1
340440	4.6
340440	4.4
341340	4.6
342240	5.1
343140	5
344040	4.7
345000	4.6
345120	4.7
345900	4.7
346800	4.8
347700	4.7
348600	4.9
349500	5.4
350400	6.1
351300	5.9
352200	5.6
353100	5.9
354000	5.3
354900	4.1
355800	3.8
356700	4.3
357600	5.2
358500	6.7
359400	6.9
360300	5.4
361200	4.2
362100	4.4
363000	5.6
363900	6.2
364800	6.3
365460	6.1
365700	6.4
366600	5.7
367500	4.8
368400	5.2
369780	5.6
373920	5.2
374820	4.8
375720	4.7
376620	4.6
377520	4.6
378420	4.4
379320	4.2
380220	4.2
381120	4.1
382020	4.1
382920	4.1
383820	4.3
384720	4.4
385620	4.4
386520	4.3
387420	4.1
388320	4.2
389220	4.2
390120	4.3
391020	4.3
391920	4.3
392820	4.3
393720	4.2
394620	4.1
395520	3.9
396420	3.5
397320	3.4
398220	3.4
399120	3.3
400020	3.6
400920	4.6
401880	4.9
401880	4.8
402780	4.6
403680	4.6
404580	4.8
405480	4.8
406380	4.4
407280	4.4
408180	4.7
409080	4.5
409980	4.2
410880	4.1
411780	4.3
412680	4.6
413580	4.5
414480	4.1
415380	4
416280	4.2
417180	4.3
418080	4.5
418980	5.4
419940	6.6
420420	6.9
420840	6.2
421740	5.3
422640	4.9
423540	4.8
424440	4.7
425340	4.7
426240	4.3
427140	4
428040	4.4
428940	5.1
429840	5.1
430740	4.4
431640	4.2
432540	4.4
433440	4.3
434340	4.2
435240	4.8
436140	5.7
437040	5.2
437940	4.6
438840	4.7
439740	4.7
441240	4.7
459720	5.5
460620	5.3
461520	6.1
462420	6.1
463320	5.6
464220	5.9
465120	6.3
466020	6.1
466920	5.9
467820	5.9
468720	5.7
469620	5.4
470520	5.2
471420	5.3
472320	5.2
473220	4.9
474120	4.7
475020	4.8
475920	4.9
476820	4.8
477720	4.6
478620	4.5
479520	4.6
480420	4.6
481320	4.6
482220	4.6
483120	4.4
484020	4.3
484920	4.4
485820	4.4
486720	4.4
487620	4.6
488460	4.7
488520	4.7
489420	4.6
490320	4.3
491220	4.2
492120	4.2
493020	4.3
493920	4.4
494820	4.3
495720	4.3
496620	4.3
496620	4.2
497520	4.3
498420	4.8
499320	4.8
500220	4.3
501120	4.1
502020	4.1
502920	4
503880	4.2
504120	4.3
504780	4.4
505680	4.3
506580	4.7
507480	4.9
508380	4.8
509280	4.6
510180	4.4
510360	4.7
511080	5.1
511140	5
511980	4.9
512880	4.7
513780	4.9
514320	5.3
514680	4.8
515580	4.4
516480	4.2
517380	4.3
518280	4.7
519180	4.8
520080	4.4
520980	4.1
521880	4.2
522840	4.5
522900	4.7
523740	4.3
524640	4.1
525540	4.8
526440	5.8
527340	5.6
528240	5.3
529140	5.4
530040	5.1
530940	4.7
531840	5.1
532740	5.1
533640	4.8
534540	4.9
535440	5.2
536340	5.4
537240	5.2
538140	4.6
539040	4.9
539340	5.1
539940	5.1
540840	4.8
541740	4.7
542640	4.6
543540	4.4
544440	4.6
545340	4.8
546240	5.2
547380	5.3
548160	4
549060	4.1
549960	4.3
550860	4.4
551760	4.6
552660	4.8
553560	4.9
554460	4.7
555360	4.5
556260	4.4
557160	4.3
558060	4.1
558960	4
559860	4
560760	3.8
561660	3.8
562560	3.9
563460	4.1
564360	4.2
565260	4.2
566160	4.1
567060	4
567960	3.7
568860	3.4
569760	3.7
570660	3.9
571560	3.8
572460	3.9
573360	4
574260	3.9
575160	3.8
576060	4.2
576180	4.2
577080	4.3
577980	4.2
578880	3.9
579780	3.8
580680	3.9
581580	3.9
582480	3.9
583380	3.9
584280	3.8
585180	4.1
586080	5.2
586980	6.1
587880	5.2
588780	4.2
589680	3.9
590580	3.8
591480	3.7
592380	3.7
593280	3.7
594180	3.7
595080	4.6
595860	5.5
595980	5.8
596880	5.7
597780	4.4
598680	4.1
599580	4.7
600480	4.7
601380	4.1
602280	3.9
603240	4.3
603600	4.4
604140	4.6
605040	4.7
605940	4.8
606840	4.6
607740	4.1
608640	3.6
609540	4
610440	4.9
611340	5.1
612240	4.9
613140	5
614040	4.6
614940	4
615840	4.4
616740	4.7
617640	4.4
618540	4.5
619440	4.8
620340	5
621240	4.6
622140	4.3
623040	4.7
623940	5.2
624840	5.3
625740	4.9
626640	4.4
627540	4.3
628800	4.1
633000	4.2
633900	4.2
634800	4.3
635700	4.4
636600	4.4
637500	4.3
638400	4.1
639300	4.1
640200	4.1
641100	4.1
642000	4.3
642900	4.4
643800	4.3
644700	4.3
645600	4.2
646500	3.9
647400	3.7
648300	3.7
649200	3.8
650100	3.7
651000	3.5
651900	3.6
652800	3.6
653700	3.7
654600	3.7
655500	3.5
656400	3.4
657300	3.7
658200	4
659100	4.1
660000	4.1
661320	4
674580	4.3
675480	4
676380	3.7
677280	3.7
678180	4.3
679080	4.3
679980	3.7
680880	3.7
681780	4.2
682680	4.5
683580	4.6
684480	4.6
685380	4.3
686280	4.1
687180	4.2
688080	4.4
688980	4.3
689880	4.3
690780	4.2
691680	4.1
692580	3.8
693480	3.9
694380	4.4
695280	4.9
696180	4.7
697080	4.3
697980	4.2
698880	4.3
699780	4.6
700680	4.7
701580	4.7
702480	4.6
702900	4.6
703380	4.4
704280	4.6
705180	4.7
706080	4.6
706980	4.1
707880	3.9
708780	4.1
709680	4.3
710580	4.7
711480	5
712380	5.1
713280	5.3
714180	5.5
715620	5.1
763020	4.2
763920	4.8
764820	5.9
765720	6.2
766620	5
767520	3.9
768420	3.6
769320	3.7
770220	4.1
771120	4.6
772020	4.6
772920	4.3
773820	4.4
774720	4.3
775620	4.3
776520	4.3
777420	4.1
778320	3.7
779220	3.4
780120	3.3
781020	3.4
781920	3.6
782820	3.8
783720	3.9
784620	3.8
785520	3.9
786420	4.2
787320	4.1
788220	3.8
789120	3.7
790020	3.7
790980	3.9
791520	4.2
791880	3.9
792780	3.6
793680	3.3
794580	3.2
795480	3.1
796380	3.3
797280	3.4
798180	3.3
799080	3.3
799980	3.6
800880	3.6
801780	3.7
802680	4.2
803580	4.6
804480	4.7
806040	5.4
817200	5.2
818100	5
819000	4.6
819900	4.5
820800	4.6
821700	4.6
822600	4.4
823500	4.2
824400	3.9
825300	3.5
826200	3.4
827100	3.4
828000	3.5
828900	3.6
829800	3.4
830700	3.3
831600	3.4
832500	3.6
833400	3.7
834300	3.4
835200	3.2
836100	3.2
837000	3.1
837900	3.1
838800	2.7
839700	2.5
840600	2.6
841500	2.7
842400	2.9
843300	3.4
844200	3.6
845160	3.4
845700	3.2
846060	3.4
846960	3.5
847860	3.6
848760	3.7
849660	4
850560	5.1
851460	6.6
852360	6.9
853260	6.6
854160	6.2
855060	5.6
855960	5.2
856860	5.2
857760	5.2
858660	5
859560	5.1
860460	5.6
861360	5.7
862260	5.5
863220	5
863940	4.7
864120	4.9
865020	5.8
865920	6.1
866820	5.3
867720	4.8
868620	4.3
869520	3.8
870420	3.7
871320	3.6
872220	3.3
873120	3.6
874020	4.7
874920	5.3
875820	4.8
876720	4.7
877620	4.9
878520	4.8
879420	4.2
880320	4.1
881280	4.3
881760	4.5
881820	4.5
882180	3.9
883080	3.7
883980	4.3
884880	4.9
885780	5.2
886200	5.1
886680	5
887580	4.3
888480	3.9
889380	4.4
890280	5.1
891180	5.2
892080	4.7
892980	4.4
893880	4.6
894900	4.8
920160	4.4
921060	4.4
921960	4.4
922860	4.4
923760	4.6
924660	4.8
925560	4.6
926460	4.6
927360	4.5
928260	4.2
929160	4.1
930060	4.1
930960	4.1
931860	4.1
932760	4
933660	4.2
934560	4.2
935460	4.1
936360	4
937260	4.1
938160	4.4
939060	4.6
939960	4.4
940860	4.1
941760	4
942660	4.1
943560	4.1
944460	4
945360	4
946260	4.2
947160	4.4
948060	4.7
948300	4.8
948960	4.9
949860	4.9
950760	4.9
951720	4.6
952320	4.2
952620	4.1
953520	3.7
954420	3.7
955320	4
956220	4.2
957120	4.8
958020	5.4
958920	5.1
959820	4.5
960720	4.4
961680	4.4
962160	5.2
962580	4.8
963480	5.1
964380	4.9
965280	5
966180	5.9
967080	6.2
967980	5.3
968880	4.9
969780	4.9
970680	4.7
971580	4.7
972480	5.2
973380	5.3
974280	5.2
975180	5.4
976080	5.4
976980	5
978660	4.4
984300	3.8
985200	3.8
986100	3.7
987000	4.2
987900	4.4
988800	4.2
989700	4.2
990600	4.2
991500	4.2
992400	4.2
993300	4.1
994200	4.1
995100	4.1
996000	4.1
996900	4.1
997800	4.1
998700	4.1
999600	3.9
1000500	3.9
1001400	3.9
1002300	4
1003200	4.1
1004100	3.9
1005000	3.9
1005900	4
1006800	4.1
1007700	4.2
1008600	4.1
1009500	4.1
1010400	4.1
1011300	3.9
1012860	4.5
1019460	4.1
1020360	4.1
1021260	4.1
1022160	4.1
1023060	4.3
1023960	4.6
1024860	4.3
1025760	3.9
1026660	3.8
1027560	3.8
1028460	3.8
1029360	3.9
1030260	3.9
1031160	3.9
1032060	4.4
1032960	5.3
1033860	5.8
1034760	5.1
1035660	4.1
1036560	3.7
1037460	3.7
1038360	3.9
1039260	4.2
1040160	4.2
1041060	3.8
1041960	3.6
1042860	3.7
1043760	3.7
1044660	3.9
1045560	4.2
1046460	4.4
1047360	4.2
1047420	4.3
1048260	4.1
1049160	4.1
1050060	4.2
1050960	4.5
1051860	4.7
1052760	4.6
1053660	4.4
1054560	4.4
1055520	4
1056240	3.7
1056420	4
1057320	4.2
1058340	4
1058820	3.9
1059240	3.7
1060140	4.4
1061040	5.4
1061940	5.3
1062840	4.8
1063740	4.6
1064640	4.4
1065540	4.6
1066440	5
1067340	5.2
1068240	5.3
1069140	5.3
1070040	5
1070940	4.8
1071840	4.9
1072740	4.7
1073640	4.6
1074540	4.6
1075440	4.3
1076340	4.1
1077240	4.1
1078140	4.1
1079040	4.1
1079940	4.2
1080840	4.2
1081740	4.3
1082640	4.4
1083600	4.6
1083660	4.4
1084500	4.4
1085400	4.4
1086300	4.8
1087200	5.4
1088100	5.4
1089000	4.9
1089900	4.4
1090800	4.3
1091700	4.4
1092600	4.4
1093500	4.7
1094400	4.9
1095300	5.1
1096200	5
1097100	4.6
1098000	4.4
1098900	4.5
1099800	4.3
1100700	4.3
1101600	4.7
1102500	5.1
1103400	4.9
1104300	4.7
1105200	4.6
1106100	4.6
1107000	4.4
1107900	4.2
1108860	4.3
1109340	4.6
1109760	4.3
1110660	4.4
1111560	4.5
1112460	4.4
1113360	4.2
1114260	4.3
1115160	4.3
1116060	4.4
1116960	4.4
1117860	4.3
1118760	4.3
1119660	4.3
1120560	4
1121460	4.1
1122360	5.1
1123260	5.4
1124160	4.6
1125060	3.9
1125960	3.8
1126860	4.2
1127760	4.7
1128660	4.5
1128720	4.7
1129560	4.4
1130460	4.2
1131360	4.2
1132260	4.3
1133160	4.4
1134060	4.6
1134960	4.7
1135860	4.6
1136760	4.4
1137660	4.3
1138560	4.2
1139460	4.3
1140360	4.3
1141320	4.3
1142040	4.3
1142220	4.2
1143120	4.1
1144020	4.1
1144920	4
1145820	3.9
1146720	4.2
1147620	4.3
1148520	4.2
1149420	4.1
1150320	3.9
1151220	4.2
1152120	4.5
1153020	4.6
1153920	4.4
1154820	4.1
1155720	3.8
1156620	3.9
1157520	4.1
1158540	4.2
1159140	4.1
1159440	4.3
1160340	4.2
1161240	4
1162140	3.9
1163040	3.8
1163940	3.7
1164840	3.6
1165740	3.5
1166640	3.3
1167540	3.2
1168440	3.3
1169340	3.6
1170240	3.4
1171140	3.2
1172040	3.2
1172940	3.2
1173840	3.1
1174740	3.1
1175640	3.3
1176540	3.6
1177440	3.5
1178340	3.6
1179240	3.6
1180200	3.7
1180440	3.8
1181100	3.8
1182000	3.7
1182900	3.5
1183800	3.4
1184700	3.4
1185600	3.4
1186500	3.5
1187400	4
1188300	4.3
1189200	4.1
1190100	3.8
1191000	3.8
1191900	3.9
1192800	4.4
1193700	5.7
1194600	6.6
1195500	6.1
1196400	5.4
1197300	5.1
1197900	5.1
1198200	4.8
1199100	3.9
1200000	3.9
1200900	4.7
1201800	5.4
