# Supplementary material for: A parsimonious model of blood glucose homeostasis
Source: PLOS Digit Health. 2022 Jul 14;1(7):e0000072. doi: 10.1371/journal.pdig.0000072 (PMC9931355; doi:10.1371/journal.pdig.0000072)
Supplement: S1 Data — Blood glucose data of Klick Pilot Study measured using the Freestyle Libre Flash Glucose device. The data are presented in comma separated values (.csv) format for each healthy individual (N = 42). The filenames represent the unique identification of the individual to preserve anonymity. (ZIP) [file pdig.0000072.s010.zip › 0M0009831M8.csv]

Elapsed Time	Glucose (mmol/L)
0	5.2
960	5.7
1860	5.7
2760	6.1
3660	6.4
4560	6.3
5460	5.8
6360	5.1
7260	4.7
8160	4.5
9060	4.5
9960	4.4
10860	4.3
11760	4.3
12660	4.2
13560	4.2
14460	4.3
15360	4.3
16260	4.6
17160	5
18060	4.9
18960	4.6
19860	4.4
20760	4.7
21660	4.8
22560	4.8
23460	4.9
24360	5.1
25260	5.2
26160	4.9
27060	4.9
27960	5.2
29400	5
36180	4.9
37080	4.6
37980	4.7
38880	4.7
39780	4.6
40680	4.5
41580	4.6
42480	4.8
43380	4.4
44280	3.9
45180	4.4
46080	4.3
46980	4.2
47880	4.7
48780	4.9
49680	4.8
50580	4.8
51480	4.7
52380	4.4
53280	4.3
54180	4.6
55080	4.5
55980	4.1
56880	4
57780	4.4
58680	4.6
59580	4.6
60480	4.4
61380	4.1
62280	3.9
63180	3.9
64200	4.7
83940	5.6
84840	5
85740	6.1
86640	7.8
87540	7.9
88440	6.7
89340	5.8
90240	5.8
91140	5.7
92040	5
92940	4.8
93840	4.8
94740	4.7
95640	4.7
96540	4.7
97440	4.7
98340	4.7
99240	5.9
100140	8.4
101040	8.5
101940	7.2
102840	8.1
103740	9.5
104640	10.4
105540	10.4
106440	9.6
107340	8.7
108240	8.1
109140	7.7
110040	6.6
110940	5.3
111780	6.2
112140	6.4
112680	7.9
113580	8.4
114480	8.3
115380	7.8
116280	6.9
117180	5.9
118080	5.4
118980	5.2
119880	5.3
120780	5.7
121680	5.7
122880	5.7
123600	5.8
124500	5.3
125400	5
126300	5
127200	5.1
128100	4.9
129000	4.7
129900	4.9
130800	4.9
131700	4.6
132600	4.5
133500	4.6
134400	4.7
135300	4.6
136200	4.4
137100	4.5
138000	4.8
138900	4.7
139800	4.5
140700	4.7
141600	4.8
142500	4.6
143400	4.7
144300	4.8
145200	4.7
146100	4.6
147000	4.6
147900	4.6
148800	4.6
149700	4.7
150600	5.1
151560	4.9
166860	5.9
167760	8.4
168660	9.4
169560	8.4
170460	7.8
171360	7.5
172260	7.1
173160	6.9
174060	6.3
174960	5.6
175860	5.4
176760	5.5
177660	5.3
178560	4.9
179460	4.5
180360	4.7
181260	5.1
182160	5.2
183060	5.1
183960	4.9
184860	5.1
185760	5.1
186660	4.9
187560	5
188460	4.7
189360	4.8
190260	5.4
191160	6.3
192060	6.1
192960	5.3
193860	5.6
194760	5.7
208320	6.3
209220	6.2
210120	6.4
211020	6.5
211920	6.6
212820	6.7
213720	6.8
214620	7
215520	7.1
216420	6.9
217320	7.1
218220	7.1
219120	6.8
220020	6.7
220920	6.6
221820	6.3
222720	6.1
223620	5.9
224520	6.1
225420	6.3
226320	6.3
227220	6.3
228120	6.1
229020	6.1
229920	6
230820	6
231720	5.9
232620	5.7
233520	5.5
234420	5.6
235320	6
236640	6.2
268680	4.8
269580	4.8
270480	5.1
271380	5.4
272280	5.5
273180	5.6
274080	6
274980	6.1
275880	5.3
276780	4.6
277680	4.8
278580	5.4
279480	5.4
280380	4.8
281280	4.4
282180	4.7
283080	4.8
283980	4.7
284880	4.8
285780	4.8
286680	4.8
287580	4.8
288480	4.9
289380	4.8
290280	4.8
291180	5.1
292080	5.3
292980	5.7
293880	6.1
294780	6.4
295680	6.6
297060	6.3
300240	5.2
301140	5.2
302040	5.2
302940	5.4
303840	5.4
304740	5.3
305640	5.1
306540	4.9
307440	4.9
308340	5
309240	5.1
310140	5.2
311040	5.3
311940	5.2
312840	5.2
313740	5.3
314640	5.2
315540	5.1
316440	5
317340	4.9
318240	5.1
319140	5.3
320040	5.3
320940	5.1
321840	4.9
322740	4.7
323640	4.8
324540	5.2
325440	5.1
326340	4.9
327240	5
328200	5.1
328620	4.8
329100	5.1
330000	5.2
330900	5.3
331800	5.5
332700	5.7
333600	6.8
334500	8.5
335400	8.9
336300	7.9
337200	7.4
338100	7.7
339000	7.9
339900	8.1
340800	8.1
341700	7.2
342600	6.1
343500	6.1
344400	6.1
345300	5.5
346200	5
347100	4.8
348000	4.8
348900	4.7
349800	4.7
350700	4.6
351600	4.6
352500	4.5
353400	4.7
353820	4.7
354300	4.8
355200	4.7
356100	4.7
357000	5.4
357900	6.3
358800	7.4
359700	8
360600	7.6
361500	6.7
362400	6.1
363300	6.2
364200	6.9
365100	7.9
366000	7.9
366900	7.4
367800	7.6
368700	7.8
369600	7.5
370560	6.9
371280	6.3
371460	6.4
372360	6.4
373260	6.6
374160	6.4
375060	6.6
375960	6.7
376860	6.6
377760	6.2
378660	5.5
379560	5.1
380460	5.3
381360	5.3
382260	5.2
383160	5.5
384060	5.6
384960	5.8
385020	5.9
385860	5.6
386760	5.5
387660	5.5
388560	5.3
389460	5.3
390360	5.4
391260	5.6
392160	5.6
393060	5.6
393960	5.6
394860	5.6
395760	5.6
396660	5.6
397560	5.4
398460	5.3
399360	5.3
400260	5.3
401160	5.1
402060	5.1
402960	5.6
403860	5.9
404760	5.8
405660	5.7
406560	5.6
407460	5.5
407760	5.6
408360	5.4
409260	5.4
410160	5.5
411060	5.8
411960	6.3
412920	6.1
413820	5.5
414720	5.6
415620	6.3
416520	8
417420	8.8
418320	7.9
419220	7.2
420120	7.1
421020	7.3
421920	7.7
422820	7.8
423720	7.4
424620	6.9
425520	6.6
426420	6.2
427320	5.7
428220	5.2
429120	4.9
430020	4.7
430920	4.7
431820	4.7
432720	4.7
433620	4.7
434520	5.7
435420	7.2
436320	8.1
437220	7.8
438120	7.3
439020	6.8
439920	6.7
440820	6.9
441720	7.3
441780	7
442680	6.7
443580	6.6
444480	6.7
445380	6.6
446280	6.6
447180	6.6
448080	6.2
448980	5.9
449880	6.1
450780	5.9
451680	5.8
452580	5.9
453480	5.8
454380	5.6
455280	5.3
456180	5.2
457080	5.3
457980	5.5
458880	5.6
459780	5.5
460680	5.6
461580	5.7
462480	5.7
463380	5.6
464280	5.7
465180	5.8
466080	5.6
466980	5.6
467880	5.5
468840	5.5
471540	5.3
472440	5.5
473340	5.4
474240	5.5
475140	5.6
476040	5.6
476940	5.7
477840	5.8
478740	5.7
479640	5.7
480540	5.6
481440	5.4
482340	5.1
483240	4.9
484140	5.1
485040	5.1
485940	5.1
486840	5.2
487740	5.3
488640	5.3
489540	5.2
490440	5.1
491340	4.9
492240	5
493140	5.1
494040	5.1
494940	5.1
495840	5.2
496740	5.2
497640	5.2
498540	5.2
499680	5.2
524640	5.1
525540	5.6
526440	7.1
527340	7.6
528240	6.5
529140	6.1
530040	5.9
530940	5.7
531840	6.6
532740	7.2
533640	6.1
534540	5.1
535440	5.2
536340	5.7
537240	6
538140	5.9
539040	5.6
539940	5.8
540840	5.9
541740	5.9
542640	5.9
543540	6.2
544440	6.4
545340	6.9
546240	7.8
547140	7.7
548040	7.4
548940	7.8
549840	7.5
550740	7.4
551640	7.8
552900	7.9
559800	7.2
560700	6.8
561600	6.4
562500	6
563400	5.9
564300	6.4
565200	6.7
566100	6.7
567000	6.6
567900	6.6
568800	6.4
569700	6.3
570600	6
571500	5.7
572400	5.8
573300	5.9
574200	5.8
575100	5.8
576000	5.7
576900	5.3
577800	5.3
578700	5.6
579600	5.4
580500	5.2
581400	5.1
582300	5.1
583200	5.2
584100	5.3
585000	5.3
585900	5.2
586800	5.4
588120	5.4
604920	5.4
605820	5.4
606720	5.7
607620	7
608520	8.6
609420	8.5
610320	7.4
611220	6.3
612120	5.4
613020	5.1
613920	5.3
614820	6.3
615720	7.7
616620	7.6
617520	6.2
618420	6.3
619320	7.3
620220	6.8
621120	5.7
622020	5.4
622920	5.3
623820	5.1
624720	4.8
625620	4.7
626520	4.8
627420	5
628320	5.7
629220	7.1
630120	8.1
631020	8
631920	7.4
633120	7.1
688740	7.1
689640	6.7
690540	6.3
691440	6.4
692340	7.2
693240	7.8
694140	8
695040	7.9
695940	7.6
696840	6.9
697740	6.1
698640	5.8
699540	5.8
700440	5.3
701340	4.9
702240	5.3
703140	5.2
704040	4.8
704940	4.8
705840	4.7
706740	4.9
707640	6.1
708540	7.3
709440	7.1
710340	6.1
711240	5.6
712140	5.8
713040	6.6
713940	8
714840	8.1
715740	6.2
717180	5.6
729300	6.6
730200	6.6
731100	6.6
732000	6.4
732900	6.4
733800	6.3
734700	6.7
735600	7.3
736500	7.8
737400	8
738300	6.8
739200	5.6
740100	5.8
741000	6.3
741900	6.4
742800	6.6
743700	6.6
744600	6.3
745500	6
746400	5.7
747300	5.7
748200	5.7
749100	5.8
750000	5.6
750900	5.4
751800	5.4
752700	5.4
753600	5.3
754500	5.3
755400	5.3
756300	5.4
757260	5.1
826680	4.7
827580	4.6
828480	4.4
829380	4.5
830280	4.6
831180	4.6
832080	4.7
832980	4.7
833880	4.7
834780	4.8
835680	4.7
836580	4.7
837480	4.6
838380	4.4
839280	4.6
840180	4.7
841080	4.4
841980	4.3
842880	4.4
843780	4.4
844680	4.4
845580	4.6
846480	4.7
847380	4.7
848280	4.8
849180	4.9
850080	5
850980	4.9
851880	4.7
852780	4.9
853680	5.1
854580	5.2
860940	6.7
861840	6.8
862740	6.4
863640	5.4
864540	5.1
865440	5.4
866340	6
867240	5.9
868140	5.6
869040	5.3
869940	5.1
870840	5.1
871740	5.2
872640	5.2
873540	5.2
874440	5.2
875340	5.2
876240	5.2
877140	5.1
878040	5.1
878940	5.2
879840	5.3
880740	6.8
881640	9.2
882540	10.1
883440	9.9
884340	9.4
885240	9.2
886140	8.8
887040	7.6
887940	6.7
889320	8
893400	6.1
894300	6.1
895200	6.2
896100	6.1
897000	5.5
897900	5.3
898800	5.4
899700	5.4
900600	5.2
901500	4.9
902400	5
903300	5.3
904200	5.6
905100	5.5
906000	5.6
906900	5.8
907800	5.6
908700	5.6
909600	5.7
910500	5.5
911400	5.3
912300	5.4
913200	5.7
914100	5.4
915000	5.2
915900	5.2
916800	5.2
917700	5.2
918600	5.4
919500	5.6
920400	5.4
921300	5.1
922080	5.1
922200	5
923100	5.1
924000	5
924900	4.9
925800	4.9
926700	4.9
927600	5.1
928500	5.1
929400	5
930300	4.9
931200	4.9
932100	4.7
933000	4.2
933900	4.3
934800	5.2
935700	5.4
936600	5
937500	5.1
938400	5.3
939300	5.3
940200	5.3
941100	5.3
942000	5.8
942900	7.4
943800	9.3
944820	10.1
988920	5.6
989820	5.2
990720	5.2
991620	5.5
992520	5.8
993420	6.1
994320	6
995220	5.9
996120	5.9
997020	5.8
997920	5.8
998820	5.7
999720	5.6
1000620	5.5
1001520	5.5
1002420	5.4
1003320	5.5
1004220	5.6
1005120	5.6
1006020	5.6
1006920	5.6
1007820	5.6
1008720	5.5
1009620	5.4
1010520	5.5
1011420	5.8
1012320	5.8
1013220	5.3
1014120	5.2
1015020	5.3
1015920	5.4
1017600	5.6
1017660	5.6
1035780	5.6
1036680	5.6
1037580	5.6
1038480	5.5
1039380	5.5
1040280	5.5
1041180	5.6
1042080	5.7
1042980	5.6
1043880	5.8
1044780	7.5
1045680	9.2
1046580	8.7
1047480	8.1
1048380	8.7
1049280	8.5
1050180	7.1
1051080	5.9
1051980	6.4
1052880	8.2
1053780	9.4
1054680	8.2
1055580	5.6
1056480	5.6
1057380	8.3
1058280	9.1
1059180	7.7
1060080	5.9
1060980	5.2
1061880	5.2
1062780	4.8
1063680	4.6
1078140	4.9
1079040	4.9
1079940	4.8
1080840	4.8
1081740	4.8
1082640	4.8
1083540	4.9
1084440	4.8
1085340	4.8
1086240	4.9
1087140	5
1088040	5
1088940	5
1089840	5.1
1090740	5.2
1091640	5.3
1092540	5.2
1093440	5.3
1094340	5.2
1095240	5.2
1096140	5.1
1097040	4.9
1097940	4.8
1098840	4.8
1099740	4.9
1100640	4.9
1101540	5
1102440	5.1
1103340	5.1
1104240	5.3
1105140	5.3
1106520	5.6
1130460	6.5
1131360	6.2
1132260	5.8
1133160	5.3
1134060	5.1
1134960	5.1
1135860	5.1
1136760	5.1
1137660	5
1138560	5.4
1139460	7
1140360	9.3
1141260	10.8
1142160	11.1
1143060	10.5
1143960	9.7
1144860	9.4
1145760	8.6
1146660	7
1147560	7.2
1148460	8.3
1149360	7.9
1150260	6.6
1151160	5.9
1152060	5.7
1152960	5.4
1153860	5.2
1154760	5.2
1155660	5.2
1156560	4.9
1157460	4.8
1158360	4.9
1159080	5.1
1159260	4.9
1160160	5
1161060	4.9
1161960	5
1162860	5.1
1163760	4.9
1164660	4.9
1165560	4.9
1166460	5
1167360	5.3
1168260	5.7
1169160	5.6
1170060	5.4
1170960	5.4
1171860	5.4
1172760	5.3
1173660	5.2
1174560	4.9
1175460	4.9
1176360	4.8
1177260	4.8
1178160	4.9
1179060	4.9
1179960	4.7
1180860	4.8
1181760	4.9
1182660	5.1
1183560	5.2
1184460	5.2
1184700	5.7
1185360	5.1
1186260	4.9
1187160	5
1188060	4.9
1188960	4.9
1189860	5.1
1190760	5.2
1191660	5.1
1192560	5.1
1193460	5.3
1194360	5.4
1195260	5.2
1196160	5.3
1197060	5.3
1197960	5.2
1198860	5.3
1199760	5.2
1200660	5.1
1201560	5.2
1202460	5.9
1203360	7.1
1204260	7.8
1205640	7.6
