# Supplementary material for: A parsimonious model of blood glucose homeostasis
Source: PLOS Digit Health. 2022 Jul 14;1(7):e0000072. doi: 10.1371/journal.pdig.0000072 (PMC9931355; doi:10.1371/journal.pdig.0000072)
Supplement: S1 Data — Blood glucose data of Klick Pilot Study measured using the Freestyle Libre Flash Glucose device. The data are presented in comma separated values (.csv) format for each healthy individual (N = 42). The filenames represent the unique identification of the individual to preserve anonymity. (ZIP) [file pdig.0000072.s010.zip › 0M00048323W.csv]

Elapsed Time	Glucose (mmol/L)
0	7.3
480	7.2
900	6.8
1800	6.2
2760	6.3
2820	5.9
3660	7.2
4560	8.2
5460	8.5
6360	7.2
6540	7.1
7260	6.6
8340	7.3
8460	7.3
9240	6.6
10140	6.3
11040	6.1
11940	5.8
12840	5.5
13740	5.1
14640	4.8
15540	4.9
16440	6.2
17340	7.1
18240	5.6
19140	4.1
20040	4.2
20940	5.4
21840	6.3
22740	6.3
23880	4.4
31080	5.6
31980	5.8
32880	5.6
33780	5.4
34680	5.6
35580	5.9
36480	6.1
37380	6.1
38280	5.8
39180	5.5
40080	5.4
40980	5.2
41880	5.1
42780	5.2
43680	5.1
44580	4.8
45480	4.9
46380	5
47280	4.8
48180	4.9
49080	5.1
49980	5.1
50880	5.1
51780	5.2
52680	5.3
53580	5.4
54480	5.4
55380	5.3
56280	5.2
57180	5.2
58080	5.2
59040	5.1
59400	5.3
59940	5.1
60840	5.3
61740	5.7
62640	6.4
63720	7.9
64380	7.9
64620	7.7
65520	6.2
66420	5.5
67320	5.5
68220	5.5
69120	5.4
70020	5.3
70920	5.2
71820	5.2
72720	5.2
73620	5.2
74520	6.1
75420	7.5
76320	7.6
77220	6.6
78120	6
79020	5.8
79920	6.1
80880	8.3
81120	8.7
81780	9.6
82680	8.2
83580	6.1
84480	5.2
85380	5.7
86280	6.1
87180	6.3
88080	6.1
88980	5.3
89880	5.4
90780	5.7
91680	5.5
92580	5.6
93480	5.7
94380	5.7
95280	5.6
96180	5.7
97080	6.4
97980	7.5
99000	7.8
99000	7.4
99900	6.1
100800	5.3
101700	5.7
102600	6
103500	6
104400	5.9
105300	5.7
106260	5.5
106800	5.4
107160	5.8
108060	6.7
108960	7.3
109860	7.6
110760	7.7
111660	6.7
112560	5.6
113460	6.1
114360	6.8
115260	6.6
116160	6.3
117060	6.6
117960	6.8
118860	6.4
120360	5.9
132720	5.9
133620	6.3
134520	6.3
135420	5.7
136320	5.3
137220	5.3
138120	5.2
139020	5.3
139920	5.3
140820	5.4
141720	5.4
142620	5.5
143520	5.5
144420	5.4
145320	5.3
146220	5.3
147120	5.2
148020	5.2
148920	5.1
149820	4.9
150720	4.8
151620	5
152520	5.2
153420	5.1
154320	5.1
155220	5.1
156120	4.8
157020	5
157920	5.3
158820	5.4
159720	5.4
160620	5.5
161100	5.4
161520	5.7
162420	5.6
163320	5.6
164220	6.4
164340	6.7
165240	6.7
166140	6.3
167040	6.3
167940	5.8
168840	5.3
169740	5.2
170640	5.3
171540	5.7
172560	6.5
172620	7.1
173460	6
174360	5.6
175260	6.8
176160	7.9
177060	7.1
177960	5.9
178860	5.1
179760	5.3
180660	6.1
181560	7.1
182460	7.2
183360	6.3
184260	5.7
185160	5.7
186060	5.8
186960	5.8
187860	5.6
188760	5.6
189720	5.8
189900	5.6
190620	6.1
191520	5.8
192420	5.2
193320	6.4
194220	8.7
195120	8.5
195240	9.2
196020	6.2
196920	5.7
197820	6.5
198720	7.3
199740	7.1
199980	7.7
200640	6
201540	6.3
202440	7.1
203340	7.1
204240	6.6
205140	6.2
206040	6.1
206940	6.1
207840	5.9
208740	5.8
209640	5.8
210540	5.7
211440	5.4
212340	5.3
213240	5.7
214140	5.7
215220	5.4
215700	5.3
216120	5.4
217020	5.2
217920	5.1
218820	4.9
219720	4.5
220620	4.6
221520	4.8
222420	4.6
223320	4.7
224220	4.8
225120	4.9
226020	5.3
226920	5.4
227820	5.3
228720	5.3
229620	5.3
230520	5.2
231420	5.3
232320	5.3
233280	5.3
234000	5.2
234180	5.3
235080	5.2
235980	4.9
236880	4.8
237780	5
238680	5.3
239580	6.7
240480	8.2
241380	7.4
242280	5.4
243180	4.5
244080	4.4
245040	4.8
245220	5
245940	5.4
246120	5.4
246840	6.4
247740	7.3
248640	8.1
250500	6.7
251400	7.3
252300	7.4
253200	5.9
254040	5.2
254100	5.1
255000	4.7
255900	4.5
257700	5.4
257760	5.2
258660	5.7
258840	6.5
259560	6.1
260460	6.4
261360	5.6
261660	6.8
262260	5.6
263160	6
264120	6.1
264720	6.1
265020	5.8
265920	5.6
266580	5.4
266820	5.9
267720	6.3
268620	6.4
269520	6.4
270420	6.3
274020	7.3
274140	5.9
275040	6
280440	6.1
281340	7.9
282240	9.2
283140	8.9
284040	8.6
286920	5.1
291360	6.3
295980	5.6
296880	5.1
297780	4.8
298680	4.9
299580	4.8
315780	3.7
316680	3.7
317580	3.8
318480	4
319380	4.4
319500	4.3
320400	4.2
321300	4.1
322200	3.6
323100	3.4
324000	3.8
324180	4.1
324900	4.1
325800	4.1
326700	3.9
327600	3.9
328560	3.9
328860	3.9
328860	3.9
329040	3.9
329460	3.9
330360	4
331200	4.5
331560	5.3
332100	4.8
332580	5
333000	4.7
333060	4.8
333960	4.4
334860	4.8
335760	4.7
336660	4.4
337620	4.3
337800	4.1
338520	4.4
339420	4.9
340320	5.1
341220	4.6
342120	4.2
343020	4.2
343920	4.4
344820	4.9
345720	4.9
346620	4.6
347520	4.5
348420	4.2
349320	4
350220	4
350280	3.9
351180	3.9
351480	3.8
352080	3.9
353040	4.3
353520	4.2
353940	4.8
354840	4.9
355740	4.7
356640	4.4
357540	4.3
358440	4.7
359340	4.3
360240	3.7
361140	3.8
362040	4.1
362940	4.4
363840	4.8
365220	4.7
378660	4.6
379560	4.7
380460	4.4
381360	4.1
382260	3.9
383160	3.4
384060	3.4
384960	3.7
385860	3.9
386760	3.9
387660	3.9
388560	3.9
389460	3.8
390360	3.7
391260	3.6
392160	3.5
393060	3.4
393960	3.3
394860	3.3
395760	3.4
396660	3.6
397560	3.4
398460	3.4
399360	3.4
400260	3.3
401160	3.3
402060	3.3
402960	3.2
403860	3.3
404760	3.5
405660	3.6
406560	3.7
406980	3.7
407460	3.6
408420	3.5
408600	3.5
409320	3.4
410220	3.2
411120	3
412020	2.8
412920	2.9
413820	3.2
414720	3.7
415620	4.4
416520	4.7
417420	4.5
418020	4.4
418320	4.1
419220	3.4
420120	3.4
421020	4.2
421980	4.7
422460	4.9
422880	4.2
423300	3.9
423780	3.8
424680	3.5
425640	3.5
425880	3.6
426540	3.6
427440	3.9
428340	3.9
429240	3.7
430140	3.6
430440	3.6
431040	4
431940	4.6
432840	4.6
433740	4.3
434700	4.1
435360	4.1
435600	4.1
436500	4.6
437400	5
438300	4.4
439200	3.7
440100	3.7
441060	3.6
441180	3.7
441360	3.6
442080	4
442980	4.2
443880	3.8
444780	3.4
445680	3.5
446580	3.9
447480	3.9
448380	3.6
449280	3.7
450180	3.8
451080	3.9
451980	3.7
452880	3.2
453780	3.1
454680	3.2
455580	3.7
456480	4.7
457380	5.3
458280	4.9
459180	4.4
460080	4.3
460980	4.3
462060	3.9
462120	3.9
463020	3.8
463920	3.8
464820	3.7
465720	3.7
466620	3.7
467520	3.5
468420	3.3
469320	3.2
470220	3.3
471120	3.4
472020	3.5
472920	3.5
473820	3.4
474720	3.4
475620	3.3
476520	3.2
477420	3.2
478320	3.3
479220	3.3
480120	3.3
481020	3.3
481920	3.2
482820	3.2
483720	3.3
484620	3.3
485520	3.3
486420	3.3
487320	3.3
488220	3.4
488940	3.4
489120	3.4
490020	3.5
490920	3.8
491820	3.8
492720	4.1
493680	4.7
493800	4.9
494580	4.6
495480	4.3
496380	4.2
497280	3.7
498180	3.3
499080	2.9
499380	2.8
499980	2.9
500880	3.3
500880	3.3
501240	3.4
501780	3.4
502740	3.3
502920	3.2
503700	3.4
504240	3.4
504600	3.5
505500	3.5
506400	3.8
507300	4.6
508200	4.9
509100	4.6
510000	4.4
510900	4.3
511800	4.3
512700	4.8
513600	4.7
514560	3.9
514740	3.8
515460	3.7
516360	4.1
517260	4.2
518160	3.9
518760	3.6
519120	3.7
519900	3.5
520020	3.7
520920	4.1
521820	4.4
522720	4.2
523620	3.9
524460	3.8
525300	3.6
525480	3.7
525960	3.9
526380	3.8
527280	3.8
528180	3.8
529080	3.7
529980	3.7
530880	3.8
531780	3.9
532680	3.9
533580	3.7
534480	3.6
535260	3.8
535440	3.7
535740	3.9
536340	3.8
537240	3.8
538140	3.9
538980	3.9
539820	4.2
539880	4
540840	3.9
541320	4
541740	3.7
542640	3.7
543540	3.8
544500	4.1
544500	4.1
545340	3.9
545400	3.9
546660	3.8
573720	3.1
574620	3.2
575520	3.2
576420	3.1
577320	3.1
578220	3.1
579120	3
580020	3.1
580920	3.4
581820	3.6
582720	3.6
583620	3.4
584520	3.3
585420	3.4
586320	3.4
587220	3.6
588120	3.5
589020	3.4
589920	3.4
590820	3.8
591720	5.1
592620	5.6
593520	5.2
594420	4.9
595320	4.9
596220	4.3
597120	4.1
598020	4.3
598920	4
599820	3.6
600720	3.3
601620	3.2
601860	3.6
602520	3.3
603120	3.5
603420	3.6
604140	3.8
604320	4.3
604800	4.2
605220	5.1
606120	5.3
607020	5.1
607980	5.4
608640	5.5
608880	5.2
609780	4.7
610860	4.3
617280	4.8
618180	4.9
619080	4.7
619980	4.7
620880	4.6
621780	4.4
622680	4.3
623580	4.3
624480	4.1
625380	4.5
626280	5.1
627180	4.6
628080	3.9
628980	4.1
629880	4.4
630780	4.4
631680	4.2
632580	4.1
633480	3.9
634380	3.7
635280	4.1
636180	4.4
637080	4.6
637980	4.5
638880	4.2
639780	4.1
640680	4.4
641580	4.6
642480	4.4
643380	4.6
644280	4.8
645300	5.4
645480	6.1
646200	5.2
647100	4.6
648000	4.2
648900	4
649800	3.8
650700	3.7
651600	3.6
652500	3.6
653400	3.5
654300	3.4
655200	3.2
656100	3
657000	3.6
657900	3.6
658920	3.3
658980	3.4
659820	3.8
660720	3.9
661620	3.8
662520	3.6
663420	3.3
664320	3.3
665220	3.3
666120	3.2
667020	3.3
667920	3.2
668820	3
669780	3.3
670260	3
670680	3.4
671580	3.4
672480	3.3
673380	3.3
674280	3.4
675180	3.4
676080	3.3
676980	3.3
677880	3.5
678780	3.8
679680	4.5
680580	3.9
680640	3.9
681540	3.7
682440	3.8
683340	4
684240	4.2
685140	4.2
686040	3.9
686940	3.8
687840	3.7
688860	3.6
689040	3.8
689760	3.8
690660	4.3
691560	4.7
692460	4.1
693360	3.4
694260	3.8
695160	4.5
696060	4.3
696960	3.8
697860	3.4
698760	3.3
699660	3.3
700560	3.2
701040	3.2
701460	3.2
702360	3.4
703260	3.4
704160	3.2
705060	3.2
705960	4
706860	5.9
707760	6.7
708780	5.4
709500	4.2
709680	3.8
710580	3.6
711480	4.3
712380	4.5
713280	4.4
714180	4.3
715080	3.9
716040	3.4
716160	3.2
716940	3.4
717840	3.4
718740	3.4
719640	3.4
720540	3.7
721440	3.9
722340	3.9
723600	4.1
726180	4.4
727080	5
727980	5.7
728880	6
729780	5.7
730680	5.2
731580	4.7
732480	4.4
733380	3.8
734280	3.8
735180	4.1
736080	3.9
736980	3.8
737880	3.4
738780	3.1
739680	3.2
740580	3.7
741480	3.5
742380	3.2
743280	3.2
744180	3.2
745080	3.3
745980	3.1
746880	3.1
747780	3.2
748680	3.1
749580	3
750480	3
751380	3.1
752280	2.8
753180	2.7
754080	2.8
754260	2.8
754980	2.8
755880	2.9
756780	3.4
756840	3.3
757740	3.3
758640	3.2
759600	3.3
759600	3.4
760140	4.1
760500	3.4
761400	3.2
762300	2.9
763200	3.1
764100	3.1
765000	3.1
765900	3.3
766800	3.8
767700	3.9
768600	3.6
769500	3.3
770400	3.4
771300	3.4
772200	3.3
773040	3.2
773100	3.3
774000	3.7
774960	4.4
775740	4.4
775860	4.2
776760	3.9
777660	3.8
778260	3.8
778560	3.7
778800	3.5
779460	3.7
780360	3.6
780780	3.4
781260	3.5
782160	3.6
783060	4.1
784020	4.6
784260	5.1
784920	3.6
785640	3.3
785820	3.3
786780	3.6
787080	4
787680	4.1
788580	4.2
789480	4.2
790380	4.4
791160	4.4
791280	4.3
792180	4
793080	3.9
793980	4.1
794940	4.2
795180	4.1
795900	4.3
796260	4.3
796800	4.6
797700	4.3
798600	3.6
799500	3.7
800400	4.2
801300	3.7
802200	3.4
803100	3.3
804000	3.4
804900	4.1
805800	4.7
806700	5.1
807600	5.7
808920	5.8
810540	4.9
811440	5.4
812340	5.6
813240	5.3
814140	4.9
815040	4.8
815940	4.9
816840	5
817740	4.5
818640	3.9
819540	3.6
820440	3.4
821340	3.7
822240	3.4
823140	3.3
824040	3.7
824940	3.3
825840	3
826740	3.2
827640	3.4
828540	3.1
829440	3
830340	2.9
831240	3
832140	2.9
833040	2.7
833940	2.8
834840	3
835740	3.1
836640	3.3
837540	3.4
838440	3.5
838980	3.8
839460	3.5
839580
839580	3.4
840360	3.2
841260	3.1
842160	2.9
843060	2.8
843960	2.9
844860	4.6
845760	5.7
846660	4.3
847440	3.6
847560	3.5
848460	3.4
849360	4.1
849960	4.4
850260	4.1
850560	3.9
851160	3.5
852060	3.4
852960	3.2
853860	2.9
854820	3.6
855000	4.4
855720	4.7
856620	5.1
857520	4.8
858480	4.1
858960	4.1
859380	3.8
860220	4.1
861060	4.9
861180	5.7
861360	6.3
862080	6.1
862980	4.4
863580	4.1
863880	3.8
864780	3.7
865680	3.8
866580	3.8
867480	3.7
868020	3.8
868440	3.8
868500	3.7
869340	4
869580	4
870240	4.1
870900	4.2
871080	4.2
871620	4.7
871980	5.1
872100	5.2
873000	4.9
873900	4.4
874800	4.1
875700	3.8
876600	3.8
877500	3.4
878400	3.2
879300	3.2
880200	3.5
881100	3.4
882000	3.2
882900	3.1
883080	3.1
883800	3
884760	3.3
885000	3.8
885660	3.6
886560	3.6
887460	4.3
888360	5.3
889320	4.6
889680	4.9
890220	3.6
891120	3.2
892200	3.4
892380	3.4
893100	3.8
894000	3.7
894900	3.6
895800	3.3
896700	3.2
897600	3.3
898500	3.4
899400	3.2
900300	3.1
901200	2.9
902100	2.8
903000	2.6
903900	2.8
904800	3
905700	3.3
906600	3.3
907500	3.2
908400	3.3
909300	3.6
910200	3.7
911100	3.8
912000	3.6
912900	3.5
913800	3.7
914700	3.8
915660	3.3
915720	2.4
916560	3.2
917460	3.3
918360	3.5
919260	3.7
920160	3.7
921060	3.9
921960	3.7
922860	3.3
923760	3.1
924720	3.1
925020	3.7
925620	3.7
926520	3.7
927420	3.5
928320	3.4
929220	3.2
930120	3.3
931020	4.2
931860	5.1
931920	4.9
932880	3.6
933300	3.3
933780	3.2
934620	3.1
934980	3.2
935520	3
936480	3.2
936480	3.1
937380	3.3
938280	3.4
939120	3.4
939180	3.3
939540	3.5
940080	3.7
940980	4.2
941880	3.9
942180	3.5
942840	3.2
943320	3.6
943740	4.3
943740	4.8
944640	4.9
945540	3.5
945660	3.3
946080	3.2
946440	3.1
947340	3.3
947940	3.7
948300	4.8
948540	5.4
949200	4.2
950100	3.4
951000	3.3
951660	3.4
951900	3.4
952800	3.6
953700	3.7
954600	3.8
955320	3.8
955500	3.9
956280	4.3
956460	4.2
956880	3.7
957420	3.7
957540	3.6
958140	3.8
958440	3.5
959340	3.7
960240	3.8
961140	3.8
962040	3.7
962940	3.4
963840	3.3
964740	3.4
965640	4.1
966540	5.8
967440	5.4
968340	4.2
969240	4.4
970140	5.1
971040	5.7
971940	5.3
972840	4.9
973740	4.9
974640	4.5
975540	3.9
976440	4.6
977040	5.7
977340	5.6
978240	5.3
979140	4.3
980100	4.8
980160	4.8
981060	4.9
981960	4.8
982860	4.7
983760	4.8
984660	5
985560	4.9
986460	4.6
987360	4.1
988260	3.9
989160	4.1
990060	4.4
990960	4.1
991860	3.7
992760	4.1
993660	4.1
994560	3.3
995460	2.7
996360	2.6
996480	2.3
997260	4.6
998160	4.3
999060	3.9
999960	4.2
1000980	4.4
1001160	3.9
1001880	4.5
1002780	4
1003680	3.7
1004580	3.7
1005480	3.8
1006380	4.1
1007280	4.2
1008180	3.8
1009080	3.1
1009980	2.2
1011000	2.2
1011540	2.9
1011900	3.4
1012800	3.7
1013700	3.6
1014600	3.7
1015500	4.2
1016400	4.6
1017300	5.4
1018200	6.2
1019100	5.1
1020000	4.1
1020480	4.1
1020840	4.1
1020960	4.1
1021740	4.5
1022400	4.7
1022640	4.9
1023660	5.1
1024080	4.5
1024560	4.6
1025460	4.7
1026360	5.8
1027260	6.2
1028100	5
1028760	4.2
1029000	4.2
1029900	4
1030800	4.1
1031760	4.2
1031880	3.9
1032660	4.2
1033500	5.3
1033560	5.7
1034400	6.4
1034460	6.7
1034580	6.7
1035360	5.7
1036260	5.1
1036620	4.7
1037220	5.8
1037700	5.8
1037880	5.8
1038120	6.1
1038840	7.2
1038960	6.2
1039080	6.6
1039800	6.7
1039860	5.8
1040820	5.1
1041420	5.6
1041720	4.8
1042620	4.4
1043520	4.8
1043820	5.4
1044540	5.2
1044900	5.2
1045440	5.2
1046340	5.4
1047240	5.6
1048140	5.2
1049040	4.9
1049940	5.2
1050840	6.3
1051740	6.9
1052640	5.3
1053540	3.9
1054440	3.8
1055340	4.8
1056240	5.3
1057140	4.5
1058040	4.7
1058940	5.1
1059840	4.6
1060740	3.9
1061640	4.1
1062540	4.4
1063500	4.4
1063560	4.4
1064400	4.3
1065300	4
1066200	5.3
1066260	4.9
1067160	4.3
1068060	3.7
1069620	5.3
1070100	3.8
1071000	3.3
1071900	4.8
1072800	4.9
1073700	4.9
1074600	5
1075500	4.7
1076400	4.5
1077300	4.6
1078200	4.9
1079100	5.1
1080000	4.8
1080900	4.8
1081800	4.7
1082700	4.6
1083600	4.7
1084500	4.7
1085400	4.5
1086300	4.3
1087200	4.2
1088100	4
1089000	4
1089900	4.5
1090800	4.7
1091700	4.4
1092600	4.3
1093500	3.8
1094400	4.1
1095300	4.6
1096200	4.1
1097100	3.5
1097940	3.7
1098720	4.2
1098900	4.4
1098960	4.6
1099200	5
1099800	4.4
1100700	4.1
1101300	3.6
1101600	3.6
1102500	4.1
1102860	4.1
1103400	4.7
1104360	6.5
1104480	7.2
1104660	7.7
1105260	6.1
1106160	4.3
1107000	4.1
1107360	3.9
1107900	4.3
1108860	5.4
1108860	5.3
1109760	5.6
1110660	4.9
1111620	4.2
1111680	4.9
1112520	4.4
1113420	4.7
1114320	5.7
1114680	6.8
1115100	6.7
1115220	7
1116120	6.1
1116360	6.1
1117020	4.1
1117440	4.9
1117980	4.9
1117980	4.5
1118820	5.3
1119600	5.6
1119720	5
1120620	4.7
1121160	4.1
1121520	5.1
1121580	5.6
1122240	5.4
1122480	5.4
1123380	4.7
1124280	4.7
1124880	5.2
1125180	5
1125300	4.7
1126140	4.9
1126200	6.1
1127040	4.5
1127940	4.5
1128840	4.7
1129740	4.8
1130640	4.4
1131540	4
1131840	4.2
1132440	4.3
1133520	4.9
1134120	5.6
1134420	5.9
1135320	4.8
1136220	3.8
1137120	3.7
1138020	4
1138920	4
1139820	4
1140720	4.5
1141620	7.3
1142520	8.9
1143420	6.9
1144320	5.1
1145220	4.3
1146120	4.6
1147020	5.6
1147920	5.9
1148820	5.2
1149720	4.8
1150620	4.6
1151580	3.6
1151760	5.4
1152480	3.4
1153380	4.6
1154280	4.6
1155180	3.9
1156080	4
1156980	4.1
1157880	3.9
1158780	4.1
1159680	4.2
1160580	4.3
1161480	4.3
1162380	4.2
1163280	4
1164180	4.6
1165080	4.5
1166400	4.5
1166700	4.3
