# Supplementary material for: A parsimonious model of blood glucose homeostasis
Source: PLOS Digit Health. 2022 Jul 14;1(7):e0000072. doi: 10.1371/journal.pdig.0000072 (PMC9931355; doi:10.1371/journal.pdig.0000072)
Supplement: S1 Data — Blood glucose data of Klick Pilot Study measured using the Freestyle Libre Flash Glucose device. The data are presented in comma separated values (.csv) format for each healthy individual (N = 42). The filenames represent the unique identification of the individual to preserve anonymity. (ZIP) [file pdig.0000072.s010.zip › 0M0061630Q0.csv]

Elapsed Time	Glucose (mmol/L)
0	5.5
900	5.1
1260	5.1
1320	5.1
1800	5
2040	5.1
2520	4.9
2700	5.2
3000	5.2
3060	5.2
3600	5.1
3660	5.2
4380	5.3
4560	5.6
5400	5.6
5580	5.7
6300	5
7200	4.7
8100	4.8
8280	5.1
9000	5.1
9120	5.1
9900	5.2
10800	5.2
10980	5.4
11700	4.8
12180	4.7
12600	4.7
12900	4.8
12900
13500	5.2
14400	5.7
15300	5.4
16200	4.9
17100	5.5
18000	5.7
18900	5.7
19800	7.6
20700	9.8
21600	10.4
22500	9.7
23400	7.7
24300	6.3
25200	5.5
26100	5.2
27000	5.5
27420	5.6
27900	5.4
28800	5.3
29700	5.6
30600	6.2
31500	6.7
32400	6.6
33300	6.3
34200	6.4
35100	6.4
35940	6
36240	6.4
36840	5.8
37740	5.7
38640	5.7
39540	5.6
40440	5.5
41340	5.4
42240	5.3
43140	5.2
44040	5
44940	5.1
45840	5.4
46740	5.6
47640	5.6
48540	5.3
49440	4.7
50340	4.5
51240	4.6
52140	4.7
53040	4.7
53940	4.8
54840	4.9
55740	5
56640	4.9
57540	4.6
58440	4.8
58860	4.6
59340	4.6
60240	4.6
61140	5.3
62040	5.3
62940	5.3
63840	5.6
64740	5.2
64740	4.9
65640	5.3
66540	6.3
67440	6.9
68340	5.9
69240	5
70140	5.3
71040	5.9
71940	5.9
72840	5.3
73320	4.9
73740	5.2
74640	5
75540	5.1
76440	5.7
77340	5.5
78180	4.9
78720	4.6
79080	5.2
79980	5.7
80880	6.1
81780	6.1
82680	6
83580	6
84480	6.1
84480	6.1
85380	6.3
86280	6.3
87180	6.1
88080	6.1
88980	5.9
89880	5.7
90780	5.7
91380	5.8
91680	5.8
92580	5.8
93480	5.6
94380	4.9
95280	4.8
96180	5.3
97080	5.3
97980	4.9
98880	4.9
99780	5.1
100680	5.4
100680	5.3
101580	5.3
102480	5.6
103380	5.4
104280	5.4
105180	6.8
106080	7.9
106980	6.9
107880	5.3
108780	4.6
109680	5.3
110580	5.9
111480	5.6
112380	5.4
113280	5.7
114180	6.3
115080	6.6
115980	6.3
116880	6.1
117780	5.8
118680	5.4
119580	5.2
120480	4.9
121380	4.6
122280	4.4
123180	4.9
124080	5.2
124980	4.9
125880	4.2
126600	3.7
126780	4.6
127680	5.2
128580	5.4
129480	5.4
130320	5.4
130380	5.1
131220	5.4
132120	5.5
133020	5.4
133920	5.4
134820	5.7
135000	5.8
135240	5.9
135720	5.8
136620	5.6
137520	5.3
138420	5.1
139320	4.9
140220	4.7
141120	4.8
142020	4.7
142920	4.9
143820	5
144720	4.7
145620	4.7
146520	4.6
147420	4.7
148320	5
149220	5.4
149460	5.6
150120	5.2
150540
150540	5.6
151020	5.8
151080	5.3
151920	6.2
152820	5.8
153720	5.3
154620	5.3
155520	5.5
156420	5.6
157320	5.5
158220	5.8
159120	6.3
160020	6.3
160920	5.4
161820	4.9
162720	5.1
163620	5.2
164520	5.3
165420	5.8
166320	6.2
167220	5.9
168060	5.8
168960	6.1
168960	6.1
169860	6.1
170760	5.9
171660	5.8
172560	5.8
173460	6.3
174360	7.2
175260	6.7
176160	5.6
177060	5.7
177960	6.4
178080	6.7
178860	6
179760	5.4
180660	5.2
181560	5.1
182460	5.4
183360	5.4
184260	5.5
185160	6.1
186060	6.3
186960	6
187860	5.8
188760	5.5
189600	5.3
190020
190020	5.5
190500	5.5
191400	5.7
192300	5.7
193200	6
194100	6.3
195000	5.7
195900	4.8
196800	4.7
197700	5.4
198600	5.9
199500	6.1
200400	5.7
201300	5.4
202200	5.5
202380	5.6
203100	5.6
204000	5.7
204900	5.3
205140	5.7
205800	5.4
206700	5.5
207600	5
208500	4.8
209400	4.9
210300	5.2
211200	5.2
212100	5.1
213000	5
213900	5.1
214800	5.2
215700	5.3
216600	5.4
217500	5.4
218400	5.4
219300	5.1
220200	4.9
221100	5.2
222000	5.2
222900	4.9
223800	4.9
224700	4.8
225600	4.8
226500	4.7
227400	4.6
228300	4.8
229140	5
229800	4.8
230040	5.3
230940	5.4
231900	5.1
232500	4.8
232800	5.1
233700	5.1
234600	5.1
235500	5.3
236340	5.6
236580	5.7
237240	5.4
238140	5.3
239040	6
239940	5.7
240840	4.8
241740	4.6
242640	4.9
243540	5.6
244440	5.7
245340	5.7
246240	5.6
247140	5.4
248040	5.3
248940	5.3
249840	5.7
250740	5.7
251640	5.5
252540	5.6
253440	5.6
254340	5.5
255240	5.4
256080	5.4
256620	5.4
256980	6.1
257880	7.3
258780	7.2
259680	5.4
260580	4.5
261480	4.9
262380	5.4
263280	5.4
264180	5.5
265080	5.6
265980	5.6
266880	5.4
267780	5.4
268680	5.4
269580	5.4
270480	5.5
271380	5.8
272280	5.9
273180	6.2
274080	6.5
274980	6.3
275880	5.9
276780	6.1
277680	5.8
278580	5.5
279540	5.8
279720	6.4
280440	5.6
281340	5.7
282240	6.3
283140	5.9
284040	4.7
284940	4.5
285840	5.6
286740	5.9
287640	5.9
288540	6.4
289380	6.1
289920	5.9
290280	5.7
290760	5.5
291180	5.1
292080	4.7
292980	4.8
293880	4.8
294780	5.2
295680	5.6
296580	5.7
297480	5.4
298380	5.1
299280	5.1
300180	5.5
301080	5.9
301980	6
302880	5.4
303780	4.8
304680	4.6
305580	4.9
306480	5.2
307380	4.8
308280	4.7
309180	4.8
310080	4.9
310980	5
311880	5.1
312780	4.9
313680	4.8
314580	4.8
315480	4.8
316380	4.9
317280	4.9
318120	5.4
318780	5.2
319020	5.5
319920	5.4
320820	5.4
321720	5.4
322620	5.4
323520	5.3
324420	5.3
325320	5.4
326220	5.5
327120	5.4
328020	5.3
328920	5.4
329820	5.9
330720	6.1
331620	5.1
332520	4.4
333420	5
334320	5.7
335220	5.7
336120	5.4
337020	5.4
337920	5.6
338820	5.8
339120	5.8
339720	5.7
340620	5.4
341520	5.2
342420	5.5
343080	5.7
343320	5.6
344220	5.4
345120	5.4
346020	5.8
346920	6.1
347340
347340	6.3
347820	6.2
348720	6.8
348720	7.1
349140	7.4
349620	7.2
350520	6.3
351840	5.8
354120	5.7
355020	5.7
355920	6.1
356820	6.3
357720	6.1
358620	5.8
359520	5.7
360420	5.7
361320	5.7
362220	5.7
363120	5.7
364020	5.6
364920	5.5
365820	5.5
366720	5.5
367620	6.4
368520	8.4
369420	8.9
370320	7.7
371220	6.6
372120	6.3
373020	6.2
373920	6.4
374820	6.8
375720	6.4
376620	6.3
377520	6.8
378420	6.4
379320	5.6
380220	5.4
381120	5.7
381900	6.1
382740	6.2
382800	6.1
383700	5.9
384600	5.1
385500	4.2
386400	4.4
387300	5.1
388200	5.3
389100	5
390000	4.8
390900	4.9
391800	4.9
392700	4.8
393600	4.9
394500	4.9
395400	4.8
396300	4.7
397200	4.7
398100	4.8
399000	4.9
399900	5.1
400800	4.9
401700	4.5
402600	4.5
403500	4.8
404400	4.9
405300	4.9
406200	4.7
407100	4.4
408000	4.2
408900	4.3
408960	4.6
409860	4.5
410760	4.7
410940	5.3
411660	5
412560	4.9
413460	4.8
414360	5.2
415260	5.4
416160	5.1
417060	4.6
417960	4.5
418860	4.8
419580	4.6
419760	4.8
420660	4.7
421560	4.8
422460	5
423360	4.9
424260	5.1
425160	5.9
426000	5.8
426840	6
426900	5.8
427800	5.5
428700	4.1
429600	3.6
430500	4.1
431400	4.8
432300	5.1
433200	5.2
434100	5.3
435000	5.3
435900	5.5
436800	5.6
437700	5.2
438600	5.2
439500	6.1
440400	6.1
441300	5.6
442140	6.1
442740	6.5
443040	6
443940	5.5
444840	5.1
445740	4.6
446640	4.6
447600	5.8
448260	6.2
448500	5.9
449400	6.1
450300	6.3
451200	5.7
452100	5.3
453000	5.3
453900	5.5
454800	6.2
455700	6.8
456600	6.2
457500	5.2
458400	5.2
459300	5.3
460200	5.1
461100	5.1
461940	5.6
462780	5.7
462840	5.6
463740	5.2
464640	4.9
465180	4.6
465540	5.4
466440	5.4
467340	5
468240	4.8
469140	5.2
470040	5.6
470940	5.4
471840	5.3
472740	5.4
473640	5.6
474540	5.4
475440	5.4
476340	5.4
477240	5.3
478140	5.3
479040	5.4
479940	5.4
480840	5.5
481740	5.3
482640	5.2
483540	5.2
484440	5.3
485340	5.3
486240	5.3
487140	5.1
488040	5.3
488520	5.3
488940	5.3
489840	5.3
490740	5.3
491640	5.4
492060	5.8
492540	5.6
493440	5.6
494340	5.4
495300	5.2
503280	5.4
504180	5.3
505080	5.4
505980	5.4
506880	5.2
507780	5.1
508680	5.3
509580	5.5
510480	5.5
511380	5.7
512280	5.6
513180	5.3
514080	5.6
514980	6.9
515880	7.6
516780	6.4
517680	5.4
518580	4.9
519480	4.8
520380	5.3
521280	5.6
522180	5.6
523080	6
523980	5.8
524880	5.3
525780	5
526680	5.1
527580	5.4
528480	5.4
529380	5.1
530280	5.4
531180	6.1
531240	7
532080	5.3
532980	5.3
533880	5.8
534780	5.7
535680	6.1
536580	6
537480	5.7
538380	6.7
539280	7.2
540180	6.8
541080	6.2
541980	5.9
542880	5.8
