# Supplementary material for: A parsimonious model of blood glucose homeostasis
Source: PLOS Digit Health. 2022 Jul 14;1(7):e0000072. doi: 10.1371/journal.pdig.0000072 (PMC9931355; doi:10.1371/journal.pdig.0000072)
Supplement: S2 Data — Blood glucose data of Klick Pilot Study measured using the Freestyle Libre Flash Glucose device. The data are presented in comma separated values (.csv) format for each healthy individual (N = 100). The filenames represent the unique identification of the individual to preserve anonymity. (ZIP) [file pdig.0000072.s011.zip]

Archive with 116 entries (116 files):
- 1MG002QH2AW.csv
- __MACOSX/._1MG002QH2AW.csv
- 1MH001HT8WM.csv
- 1MH001HTDE8.csv
- 1MH001HTDF8.csv
- __MACOSX/._1MH001HTDF8.csv
- 1MH001HTDJR.csv
- 1MH001HTDLD.csv
- __MACOSX/._1MH001HTDLD.csv
- 1MH001MQGZ8.csv
- 1MH001MQGZW.csv
- 1MH001NT8UR.csv
- 1MH001NTDAR.csv
- 1MH001NTDED.csv
- 1MH001NTDJM.csv
- __MACOSX/._1MH001NTDJM.csv
- 1MH001NTDL4.csv
- 1MH001NTDM0.csv
- 1MH001NTFCW.csv
- 1MH001NTFTD.csv
- __MACOSX/._1MH001NTFTD.csv
- 1MH001NTGEM.csv
- 1MH001NTGMM.csv
- 1MH001PHH5R.csv
- 1MH001PHHDW.csv
- __MACOSX/._1MH001PHHDW.csv
- 1MH001PHHLR.csv
- 1MH001PKUER.csv
- __MACOSX/._1MH001PKUER.csv
- 1MH002M4L6R.csv
- __MACOSX/._1MH002M4L6R.csv
- 1MH002M4L6W.csv
- 1MH002M4L7H.csv
- 1MH002M4L7M.csv
- 1MH002M4L94.csv
- 1MH002QH2E4.csv
- 1MH002QH2EM.csv
- __MACOSX/._1MH002QH2EM.csv
- 1MH002QH6Z4.csv
- __MACOSX/._1MH002QH6Z4.csv
- 1MH002QH23W.csv
- 1MH002QH24D.csv
- __MACOSX/._1MH002QH24D.csv
- 1MH002QH250.csv
- AAM_147.csv
- AAM_149.csv
- AAM113.csv
- AGP132.csv
- AHS115.csv
- AJC002.csv
- AMB073.csv
- AMK092.csv
- ANA095.csv
- APM_146.csv
- APM_148.csv
- ASF143.csv
- ATN141.csv
- BBZ103.csv
- BIM018.csv
- BKS083.csv
- DNN096.csv
- DSH129.csv
- DYD_154.csv
- GDP007.csv
- JMB026.csv
- __MACOSX/._JMB026.csv
- KJB013.csv
- MBV064.csv
- MNB009.csv
- MRT02.csv
- MRT03.csv
- MRT04.csv
- MRT05.csv
- MRT06.csv
- MRT07.csv
- MRT08.csv
- MRT09.csv
- MRT10.csv
- MRT11.csv
- MRT13.csv
- MRT15.csv
- MRT16.csv
- MRT20.csv
- MRT22.csv
- MRT26.csv
- MRT29.csv
- MRT30.csv
- MSS118.csv
- MVS057.csv
- NNN058.csv
- PAP063.csv
- PBP71.csv
- PKT028.csv
- PPP089.csv
- PRS_150.csv
- PSK012.csv
- RBP094.csv
- RDP084.csv
- __MACOSX/._RDP084.csv
- RSV_151.csv
- SAG_157.csv
- SAR119.csv
- SKJ032.csv
- SNA031.csv
- SNL181.csv
- SSD075.csv
- SSJ067.csv
- SSZ034.csv
- SVD085.csv
- UBP72.csv
- VMK078.csv
- __MACOSX/._VMK078.csv
- VSH079.csv
- __MACOSX/._VSH079.csv
- YKD_153.csv
- __MACOSX/._YKD_153.csv
