# Supplementary material for: A parsimonious model of blood glucose homeostasis
Source: PLOS Digit Health. 2022 Jul 14;1(7):e0000072. doi: 10.1371/journal.pdig.0000072 (PMC9931355; doi:10.1371/journal.pdig.0000072)
Supplement: S2 Data — Blood glucose data of Klick Pilot Study measured using the Freestyle Libre Flash Glucose device. The data are presented in comma separated values (.csv) format for each healthy individual (N = 100). The filenames represent the unique identification of the individual to preserve anonymity. (ZIP) [file pdig.0000072.s011.zip › 1MG002QH2AW.csv]

Elapsed Time	Glucose (mmol/L)
0	2.22
900	2.22
1800	2.22
2700	2.331
3600	2.553
4500	2.6085
5400	2.3865
6300	2.8305
7200	4.662
8100	5.2169
9000	4.9949
9900	4.884
10800	4.9395
11700	4.3845
12600	3.4965
13500	2.442
14400	2.22
15300	2.3865
16200	2.8305
17100	3.441
18000	4.3845
18900	4.773
19800	3.996
20700	3.33
21600	3.0525
22500	2.886
23400	3.4965
24300	3.6075
25200	3.219
26100	3.441
27000	4.1625
27900	3.3855
28800	2.6085
29700	2.22
30600	2.553
31500	3.552
32400	3.4965
33300	3.33
34200	3.885
35100	4.884
36000	4.773
36900	3.774
37800	3.33
38700	3.108
39600	3.0525
40500	3.4965
41400	3.3855
42300	3.4965
43200	3.885
44100	3.3855
45000	3.108
45900	3.0525
46800	3.0525
47700	2.886
48600	3.996
49500	4.662
50400	3.4965
51300	3.1635
52200	3.1635
53100	3.552
54000	4.2735
54900	3.8295
55800	3.441
56700	3.552
57600	3.552
58500	3.4965
59400	3.885
60300	4.0515
61200	3.441
62100	2.886
63000	2.442
63900	2.997
64800	4.107
65700	3.4965
66600	3.1635
67500	3.0525
68400	2.9415
69300	2.9415
70200	3.1635
71100	3.0525
72000	2.886
72900	2.9415
73800	2.9415
74700	2.7195
75600	3.1635
76500	4.662
77400	4.662
78300	4.8285
79200	5.6054
80100	5.8829
81000	5.6054
81900	4.884
82800	4.1625
83700	3.7185
84600	3.4965
85500	3.7185
86400	4.0515
87300	4.3845
88200	4.7175
89100	5.0504
90000	4.9949
90900	4.218
91800	3.4965
92700	2.886
93600	2.664
94500	3.996
95400	5.2169
96300	4.9395
97200	4.2735
98100	3.774
99000	3.774
99900	3.7185
100800	3.33
101700	3.2745
102600	3.4965
103500	3.6075
104400	3.996
105300	4.662
106200	4.107
107100	3.552
108000	3.7185
108900	3.441
109800	3.4965
110700	4.1625
111600	3.9405
112500	3.219
113400	2.6085
114300	2.664
115200	3.0525
116100	3.663
117000	4.107
117900	4.218
118800	3.9405
119700	3.6075
120600	3.6075
121500	3.774
122400	4.329
123300	5.5499
124200	5.7164
125100	5.0504
126000	4.7175
126900	4.662
127800	4.3845
128700	4.107
129600	3.7185
130500	3.7185
131400	3.774
132300	3.774
133200	3.774
134100	3.774
135000	3.885
135900	4.107
136800	4.773
137700	5.7719
138600	5.8829
139500	5.0504
140400	4.329
141300	4.7175
142200	5.7719
143100	5.6609
144000	4.9949
144900	4.8285
145800	4.9395
146700	4.329
147600	3.663
148500	3.9405
149400	4.2735
150300	4.0515
151200	3.7185
152100	3.441
153000	3.4965
153900	3.7185
154800	3.9405
155700	3.8295
156600	3.4965
157500	3.441
158400	3.3855
159300	3.33
160200	3.552
161100	4.0515
162000	4.9395
162900	5.8829
163800	5.8829
164700	5.2724
165600	4.773
166500	4.4955
167400	4.662
168300	5.1059
169200	5.1614
170100	4.44
171000	3.774
171900	3.6075
172800	3.885
173700	3.885
174600	4.107
175500	4.8285
176400	5.3279
177300	5.1059
178200	4.3845
179100	4.0515
180000	4.662
180900	5.1614
181800	4.9395
182700	4.3845
183600	4.1625
184500	4.6065
185400	4.8285
186300	4.44
187200	4.1625
188100	4.3845
189000	4.7175
189900	4.773
190800	4.551
191700	4.1625
192600	3.8295
193500	3.9405
194400	4.107
195300	4.107
196200	3.885
197100	3.8295
198000	3.885
198900	3.885
199800	4.2735
200700	4.218
201600	3.996
202500	3.996
203400	3.885
204300	3.9405
205200	3.996
206100	3.996
207000	3.885
207900	3.885
208800	3.885
209700	3.8295
210600	4.773
211500	6.2159
212400	5.9384
213300	4.884
214200	4.329
215100	3.774
216000	3.7185
216900	4.1625
217800	4.2735
218700	4.2735
219600	4.107
220500	3.885
221400	3.8295
222300	3.9405
223200	3.9405
224100	4.1625
225000	4.9395
225900	5.3279
226800	4.6065
227700	5.1059
228600	5.9384
229500	6.0494
230400	5.7164
231300	4.9949
232200	4.7175
233100	4.9395
234000	5.0504
234900	4.7175
235800	4.329
236700	4.2735
237600	4.218
238500	4.1625
239400	4.1625
240300	4.107
241200	4.0515
242100	4.7175
243000	5.8829
243900	6.0494
244800	5.3279
245700	5.0504
246600	5.2724
247500	4.9949
248400	4.7175
249300	4.7175
250200	4.9395
251100	5.1059
252000	4.9949
252900	5.5499
253800	5.9939
254700	5.2169
255600	4.773
256500	5.3279
257400	5.6609
258300	5.0504
259200	4.773
260100	4.9949
261000	5.1614
261900	5.1059
262800	4.9949
263700	4.7175
264600	4.551
265500	5.2724
266400	5.6609
267300	5.2169
268200	4.884
269100	4.3845
270000	4.107
270900	4.884
271800	5.3834
272700	4.9395
273600	4.6065
274500	5.0504
275400	5.3279
276300	4.9395
277200	4.329
278100	3.996
279000	4.107
279900	4.2735
280800	4.4955
281700	4.662
282600	4.6065
283500	4.4955
284400	4.551
285300	4.3845
286200	4.1625
287100	4.0515
288000	4.1625
288900	4.2735
289800	4.1625
290700	4.107
291600	4.0515
292500	3.885
293400	3.774
294300	3.885
295200	3.9405
296100	3.885
297000	3.885
297900	4.662
298800	5.9384
299700	5.6609
300600	4.7175
301500	4.44
302400	4.3845
303300	4.44
304200	4.551
305100	4.44
306000	4.2735
306900	4.0515
307800	3.9405
308700	3.9405
309600	4.2735
310500	5.0504
311400	5.1614
312300	4.4955
313200	4.6065
314100	5.2724
315000	5.6609
315900	5.8274
316800	5.8274
317700	5.2724
318600	4.662
319500	4.662
320400	4.662
321300	4.329
322200	4.3845
323100	4.329
324000	4.0515
324900	3.996
325800	3.996
326700	3.885
327600	3.774
328500	3.663
329400	3.663
330300	3.774
331200	3.9405
332100	4.0515
333000	4.1625
333900	4.8285
334800	6.1049
335700	6.5489
336600	6.7709
337500	6.6599
338400	6.1604
339300	6.0494
340200	5.8274
341100	5.3279
342000	4.9395
342900	4.773
343800	5.1614
344700	5.2724
345600	4.9395
346500	4.4955
347400	4.0515
348300	3.8295
349200	3.9405
350100	4.773
351000	5.8274
351900	5.7164
352800	5.4944
353700	5.5499
354600	4.8285
355500	4.1625
356400	4.662
357300	4.8285
358200	4.44
359100	4.6065
360000	5.0504
360900	5.4944
361800	5.6609
362700	5.1059
363600	4.662
364500	4.8285
365400	4.6065
366300	4.44
367200	4.4955
368100	4.44
369000	4.3845
369900	4.107
370800	3.8295
371700	3.774
372600	3.885
373500	3.885
374400	3.996
375300	4.1625
376200	4.1625
377100	4.218
378000	4.218
378900	4.218
379800	4.0515
380700	4.3845
381600	5.6609
382500	6.2159
383400	4.9395
384300	4.1625
385200	4.1625
386100	4.0515
387000	4.0515
387900	3.996
388800	3.9405
389700	3.9405
390600	4.0515
391500	3.996
392400	3.9405
393300	3.9405
394200	3.996
395100	3.996
396000	3.9405
396900	3.9405
397800	3.9405
398700	3.9405
399600	4.4955
400500	5.0504
401400	4.6065
402300	4.44
403200	4.44
404100	4.44
405000	5.1059
405900	5.4944
406800	5.0504
407700	4.551
408600	4.551
409500	4.44
410400	4.6065
411300	4.9949
412200	5.6609
413100	6.1049
414000	5.5499
414900	5.1059
415800	4.662
416700	3.9405
417600	4.44
418500	5.9939
419400	6.4379
420300	5.9939
421200	5.2169
422100	4.3845
423000	4.4955
423900	4.9949
424800	5.2724
425700	5.2169
426600	4.773
427500	4.1625
428400	3.885
429300	4.218
430200	4.329
431100	3.996
432000	4.0515
432900	4.2735
433800	4.4955
434700	5.4389
435600	6.3824
436500	5.4389
437400	4.8285
438300	6.1604
439200	6.9929
440100	6.4379
441000	5.7164
441900	5.4944
442800	5.4389
443700	6.1049
444600	6.6044
445500	5.8829
446400	5.2724
447300	5.4389
448200	5.3279
449100	5.4389
450000	5.8274
450900	5.6054
451800	4.9395
452700	4.44
453600	4.3845
454500	4.773
455400	5.1614
456300	5.0504
457200	4.662
458100	4.3845
459000	4.218
459900	4.2735
460800	4.329
461700	4.218
462600	4.107
463500	4.107
464400	4.0515
465300	4.1625
466200	4.2735
467100	4.218
468000	4.9395
468900	5.9384
469800	5.4389
470700	4.551
471600	4.44
472500	4.7175
473400	4.662
474300	4.1625
475200	4.0515
476100	4.2735
477000	4.1625
477900	3.9405
478800	3.9405
479700	4.44
480600	5.7164
481500	6.1604
482400	4.884
483300	4.0515
484200	4.107
485100	4.7175
486000	5.4389
486900	5.3834
487800	4.773
488700	4.4955
489600	4.551
490500	4.884
491400	4.884
492300	4.6065
493200	4.6065
494100	4.6065
495000	4.662
495900	5.1059
496800	5.5499
497700	5.0504
498600	4.551
499500	4.2735
500400	4.218
501300	4.1625
502200	4.0515
503100	4.44
504000	5.2724
504900	5.9384
505800	5.4389
506700	4.3845
507600	4.329
508500	4.7175
509400	5.0504
510300	5.3279
511200	5.3834
512100	4.884
513000	4.44
513900	4.218
514800	4.218
515700	4.218
516600	4.1625
517500	4.3845
518400	5.2724
519300	5.8829
520200	5.1614
521100	5.1614
522000	6.2159
522900	6.1604
523800	5.7164
524700	5.4944
525600	5.5499
526500	5.4944
527400	5.0504
528300	4.662
529200	4.551
530100	4.662
531000	4.773
531900	4.7175
532800	4.884
533700	4.9949
534600	4.9395
535500	4.773
536400	4.4955
537300	4.4955
538200	4.44
539100	4.218
540000	4.1625
540900	4.2735
541800	4.329
542700	4.2735
543600	4.1625
544500	4.1625
545400	4.1625
546300	4.218
547200	4.329
548100	4.3845
549000	4.218
549900	4.107
550800	4.2735
551700	5.2169
552600	6.2714
553500	5.7719
554400	4.7175
555300	4.107
556200	3.885
557100	4.107
558000	4.2735
558900	4.1625
559800	3.996
560700	3.8295
561600	3.774
562500	3.8295
563400	3.885
564300	3.8295
565200	3.774
566100	3.774
567000	3.774
567900	3.885
568800	4.7175
569700	5.5499
570600	5.3834
571500	5.0504
572400	4.773
573300	4.6065
574200	4.329
575100	4.2735
576000	4.551
576900	4.773
577800	5.1614
578700	5.3279
579600	5.2724
580500	5.2169
581400	4.551
582300	4.0515
583200	4.329
584100	4.9949
585000	5.6609
585900	5.1614
586800	3.885
587700	3.4965
588600	3.8295
589500	4.551
590400	4.3845
591300	4.0515
592200	4.551
593100	4.884
594000	4.3845
594900	3.9405
595800	4.6065
596700	5.1059
597600	4.662
598500	4.1625
599400	4.107
600300	4.2735
601200	4.2735
602100	4.3845
603000	4.7175
603900	4.4955
604800	4.2735
605700	4.2735
606600	4.329
607500	4.7175
608400	5.1614
609300	5.3834
610200	5.1059
611100	4.884
612000	5.0504
612900	5.2724
613800	4.9949
614700	4.773
615600	4.884
616500	4.8285
617400	4.662
618300	4.551
619200	4.329
620100	3.996
621000	3.8295
621900	3.9405
622800	4.1625
623700	4.218
624600	4.218
625500	4.107
626400	3.8295
627300	3.8295
628200	4.329
629100	4.329
630000	4.218
630900	4.1625
631800	4.1625
632700	4.1625
633600	4.1625
634500	4.0515
635400	3.9405
636300	3.9405
637200	3.9405
638100	4.107
639000	4.9395
639900	5.7164
640800	5.3279
641700	4.4955
642600	3.996
643500	3.9405
644400	3.996
645300	4.1625
646200	4.107
647100	3.9405
648000	3.9405
648900	3.9405
649800	3.885
650700	3.885
651600	3.9405
652500	3.885
653400	3.885
654300	3.885
655200	3.8295
656100	4.107
657000	5.2169
657900	6.7709
658800	6.9929
659700	5.7719
660600	4.9395
661500	4.884
662400	5.1614
663300	6.1049
664200	6.2714
665100	5.3834
666000	4.6065
666900	4.329
667800	4.551
668700	4.9949
669600	4.884
670500	4.107
671400	3.9405
672300	4.218
673200	4.44
674100	4.6065
675000	4.773
675900	4.884
676800	4.6065
677700	4.329
678600	4.218
679500	4.6065
680400	4.9395
681300	4.44
682200	4.1625
683100	4.6065
684000	4.8285
684900	4.329
685800	3.9405
686700	3.9405
687600	3.885
688500	4.0515
689400	4.107
690300	4.0515
691200	4.107
692100	4.0515
693000	4.107
693900	4.44
694800	5.3834
695700	6.2159
696600	5.9384
697500	5.7164
698400	5.9384
699300	5.7164
700200	5.2724
701100	4.9949
702000	4.773
702900	4.3845
703800	4.3845
704700	4.6065
705600	4.6065
706500	4.4955
707400	4.551
708300	4.773
709200	4.884
710100	4.9395
711000	4.7175
711900	4.4955
712800	4.3845
713700	4.329
714600	4.551
715500	4.6065
716400	4.3845
717300	4.2735
718200	4.218
719100	4.107
720000	4.0515
720900	4.0515
721800	3.9405
722700	3.885
723600	3.996
724500	4.107
725400	4.107
726300	4.44
727200	5.4944
728100	6.1604
729000	5.4389
729900	4.551
730800	4.218
731700	4.0515
732600	3.9405
733500	3.8295
734400	3.774
735300	3.885
736200	3.996
737100	3.996
738000	4.4955
738900	5.1614
739800	5.3279
740700	5.1614
741600	4.773
742500	4.7175
743400	4.9395
744300	5.2724
745200	5.2169
746100	4.6065
747000	3.885
747900	3.885
748800	5.1059
749700	6.0494
750600	5.4389
751500	4.44
752400	3.996
753300	3.885
754200	4.1625
755100	4.662
756000	4.662
756900	4.1625
757800	4.44
758700	5.7164
759600	6.1604
760500	5.2724
761400	4.884
762300	5.2169
763200	5.2724
764100	5.0504
765000	4.6065
765900	4.218
766800	4.2735
767700	4.2735
768600	4.218
769500	4.2735
770400	4.4955
771300	4.9949
772200	5.4944
773100	5.8829
774000	5.5499
774900	4.9949
775800	4.4955
776700	4.218
777600	4.329
778500	4.44
779400	4.3845
780300	4.329
781200	4.3845
782100	4.6065
783000	5.6054
783900	6.7709
784800	6.2714
785700	5.0504
786600	4.9949
787500	5.6609
788400	6.1049
789300	5.8829
790200	5.1614
791100	4.6065
792000	5.1614
792900	6.2714
793800	6.5489
794700	5.9384
795600	5.1059
796500	4.662
797400	4.3845
798300	4.551
799200	5.2724
800100	5.5499
801000	5.1614
801900	4.6065
802800	4.1625
803700	3.996
804600	4.107
805500	4.2735
806400	4.2735
807300	4.218
808200	4.107
809100	4.0515
810000	3.996
810900	4.0515
811800	3.996
812700	3.9405
813600	4.0515
814500	3.9405
815400	3.9405
816300	4.773
817200	5.7719
818100	5.4944
819000	4.773
819900	4.4955
820800	4.0515
821700	3.996
822600	4.6065
823500	4.773
824400	4.3845
825300	4.329
826200	4.1625
827100	4.107
828000	3.996
828900	3.996
829800	4.6065
830700	5.5499
831600	5.3834
832500	4.4955
833400	4.4955
834300	5.1614
835200	5.6609
836100	5.4389
837000	4.9395
837900	5.0504
838800	5.2169
839700	4.9949
840600	4.773
841500	4.662
842400	4.44
843300	4.44
844200	4.7175
845100	4.6065
846000	4.3845
846900	4.218
847800	3.9405
848700	3.9405
849600	4.551
850500	5.2169
851400	4.9949
852300	4.7175
853200	4.8285
854100	5.0504
855000	5.3834
855900	5.3279
856800	4.884
857700	4.8285
858600	5.7719
859500	6.4934
860400	5.4389
861300	4.107
862200	3.663
863100	3.885
864000	4.3845
864900	4.3845
865800	4.107
866700	4.3845
867600	5.3279
868500	5.8829
869400	5.2169
870300	4.6065
871200	5.1059
872100	5.7164
873000	5.7164
873900	4.8285
874800	4.0515
875700	4.1625
876600	4.7175
877500	4.9395
878400	4.884
879300	4.8285
880200	4.884
881100	4.9395
882000	4.8285
882900	4.551
883800	4.2735
884700	4.1625
885600	4.218
886500	4.2735
887400	4.329
888300	4.329
889200	4.2735
890100	4.107
891000	4.107
891900	3.996
892800	3.9405
893700	3.996
894600	4.1625
895500	4.2735
896400	4.218
897300	4.107
898200	4.44
899100	5.4389
900000	5.9939
900900	5.2724
901800	4.3845
902700	4.107
903600	3.996
904500	3.996
905400	4.551
906300	5.2724
907200	5.1059
908100	4.3845
909000	3.885
909900	3.8295
910800	3.9405
911700	4.0515
912600	3.885
913500	3.774
914400	4.107
915300	4.329
916200	4.2735
917100	4.329
918000	5.2724
918900	5.9939
919800	5.3834
920700	4.8285
921600	4.884
922500	4.9395
923400	4.884
924300	4.884
925200	4.8285
926100	4.773
927000	4.662
927900	4.44
928800	4.2735
929700	4.1625
930600	4.0515
931500	3.9405
932400	4.107
933300	4.3845
934200	4.7175
935100	5.1059
936000	5.0504
936900	4.884
937800	4.9395
938700	4.773
939600	4.773
940500	5.1059
941400	5.3279
942300	5.0504
943200	4.551
944100	4.329
945000	4.6065
945900	4.662
946800	4.4955
947700	4.4955
948600	4.329
949500	4.1625
950400	4.218
951300	4.107
952200	4.4955
953100	5.3834
954000	5.6054
954900	5.1059
955800	4.9949
956700	5.2724
957600	5.3834
958500	5.1059
959400	4.9949
960300	5.2169
961200	5.3279
962100	5.2724
963000	5.3834
963900	4.884
964800	4.329
965700	4.773
966600	5.2724
967500	5.2724
968400	4.884
969300	4.551
970200	4.329
971100	4.107
972000	4.107
972900	4.1625
973800	4.1625
974700	4.218
975600	4.107
976500	3.9405
977400	3.885
978300	3.996
979200	4.107
980100	4.107
981000	3.9405
981900	4.0515
982800	5.0504
983700	5.8274
984600	4.662
985500	3.8295
986400	3.9405
987300	4.329
988200	4.662
989100	4.551
990000	3.7185
990900	3.4965
991800	3.7185
992700	3.885
993600	3.9405
994500	3.996
995400	3.8295
996300	3.774
997200	3.8295
998100	3.774
999000	3.7185
999900	3.7185
1000800	3.7185
1001700	3.7185
1002600	3.663
1003500	3.663
1004400	3.663
1005300	4.1625
1006200	4.8285
1007100	4.773
1008000	4.7175
1008900	5.1614
1009800	5.3834
1010700	5.4944
1011600	5.4944
1012500	4.884
1013400	4.44
1014300	4.4955
1015200	4.7175
1016100	4.6065
1017000	4.1625
1017900	4.218
1018800	4.6065
1019700	4.329
1020600	3.996
1021500	4.551
1022400	4.9395
1023300	4.8285
1024200	4.773
1025100	4.8285
1026000	5.1614
1026900	5.4944
1027800	5.3834
1028700	4.9395
1029600	4.773
1030500	4.884
1031400	4.9949
1032300	4.9395
1033200	4.884
1034100	4.662
1035000	4.107
1035900	3.8295
1036800	3.996
1037700	3.996
1038600	3.7185
1039500	3.7185
1040400	4.329
1041300	5.1059
1042200	5.4944
1043100	5.1614
1044000	4.7175
1044900	4.218
1045800	3.996
1046700	4.6065
1047600	5.2169
1048500	4.8285
1049400	3.774
1050300	3.552
1051200	4.329
1052100	4.4955
1053000	4.218
1053900	4.329
1054800	4.2735
1055700	3.9405
1056600	3.7185
1057500	3.7185
1058400	3.441
1059300	3.33
1060200	3.4965
1061100	3.3855
1062000	2.9415
1062900	2.8305
1063800	3.4965
1064700	3.8295
1065600	3.9405
1066500	3.885
1067400	3.774
1068300	3.774
1069200	4.107
1070100	5.2169
1071000	5.8274
1071900	4.9949
1072800	4.218
1073700	3.996
1074600	3.774
1075500	3.663
1076400	3.7185
1077300	3.7185
1078200	3.663
1079100	3.6075
1080000	3.4965
1080900	3.4965
1081800	3.663
1082700	3.6075
1083600	3.552
1084500	3.6075
1085400	3.663
1086300	3.663
1087200	3.6075
1088100	4.1625
1089000	5.2169
1089900	5.2169
1090800	4.8285
1091700	4.8285
1092600	5.1059
1093500	5.6054
1094400	6.0494
1095300	5.9384
1096200	5.1059
1097100	4.218
1098000	4.1625
1098900	4.7175
1099800	4.9949
1100700	4.773
1101600	4.6065
1102500	4.662
1103400	4.7175
1104300	4.3845
1105200	4.1625
1106100	4.0515
1107000	3.552
1107900	3.441
1108800	3.996
1109700	4.4955
1110600	4.2735
1111500	3.9405
1112400	4.1625
1113300	4.3845
1114200	4.44
1115100	4.2735
1116000	3.996
1116900	3.885
1117800	4.0515
1118700	4.218
1119600	4.3845
1120500	4.1625
1121400	3.774
1122300	3.6075
1123200	3.7185
1124100	3.8295
1125000	4.2735
1125900	4.44
1126800	3.996
1127700	4.1625
1128600	4.9949
1129500	5.5499
1130400	5.6609
1131300	5.6054
1132200	4.7175
1133100	3.9405
1134000	4.44
1134900	5.4389
1135800	5.6609
1136700	5.4389
1137600	4.551
1138500	3.774
1139400	3.8295
1140300	4.107
1141200	4.218
1142100	4.7175
1143000	4.9395
1143900	4.551
1144800	3.9405
1145700	3.774
1146600	3.774
1147500	3.552
1148400	3.3855
1149300	3.33
1150200	3.33
1151100	3.441
1152000	3.4965
1152900	3.4965
1153800	3.4965
1154700	3.3855
1155600	3.3855
1156500	3.441
1157400	3.4965
1158300	3.552
1159200	3.6075
1160100	3.552
1161000	3.552
1161900	4.107
1162800	5.4389
1163700	5.5499
1164600	4.8285
1165500	4.329
1166400	4.0515
1167300	3.996
1168200	3.996
1169100	3.885
1170000	3.774
1170900	3.6075
1171800	3.3855
1172700	3.441
1173600	3.7185
1174500	3.8295
1175400	3.774
1176300	4.2735
1177200	4.44
1178100	3.552
1179000	3.441
1179900	3.996
1180800	4.662
1181700	4.9395
1182600	4.551
1183500	3.8295
1184400	3.441
1185300	3.6075
1186200	4.0515
1187100	3.885
1188000	3.774
1188900	3.885
1189800	3.2745
1190700	2.3865
1191600	2.2755
1192500	3.0525
1193400	3.6075
1194300	3.441
1195200	3.996
1196100	5.1614
1197000	5.4389
1197900	5.1059
1198800	4.9949
1199700	5.1059
1200600	5.3834
1201500	5.3834
1202400	4.9949
1203300	4.6065
1204200	4.329
