# Supplementary material for: A parsimonious model of blood glucose homeostasis
Source: PLOS Digit Health. 2022 Jul 14;1(7):e0000072. doi: 10.1371/journal.pdig.0000072 (PMC9931355; doi:10.1371/journal.pdig.0000072)
Supplement: S2 Data — Blood glucose data of Klick Pilot Study measured using the Freestyle Libre Flash Glucose device. The data are presented in comma separated values (.csv) format for each healthy individual (N = 100). The filenames represent the unique identification of the individual to preserve anonymity. (ZIP) [file pdig.0000072.s011.zip › 1MH001HT8WM.csv]

Elapsed Time	Glucose (mmol/L)
0	4.1625
900	4.1625
1800	4.218
2700	4.218
3600	3.885
4500	3.7185
5400	4.9949
6300	7.1039
7200	7.2704
8100	6.5489
9000	6.0494
9900	6.4379
10800	6.9374
11700	6.3824
12600	5.3279
13500	5.4944
14400	6.0494
15300	5.8829
16200	5.2724
17100	4.44
18000	4.44
18900	4.773
19800	4.44
20700	3.7185
21600	3.6075
22500	3.7185
23400	3.8295
24300	4.44
25200	5.9384
26100	7.8809
27000	7.9364
27900	5.8274
28800	4.44
29700	4.107
30600	3.996
31500	3.885
32400	3.6075
33300	3.441
34200	3.774
35100	4.9949
36000	6.2159
36900	6.2714
37800	5.1059
38700	4.329
39600	4.8285
40500	4.9949
41400	4.7175
42300	4.44
43200	4.107
44100	3.885
45000	3.996
45900	4.2735
46800	4.4955
47700	4.551
48600	4.329
49500	4.1625
50400	4.2735
51300	4.3845
52200	4.329
53100	4.218
54000	4.1625
54900	4.3845
55800	4.44
56700	4.2735
57600	4.107
58500	4.0515
59400	4.329
60300	4.551
61200	4.3845
62100	4.44
63000	5.0504
63900	5.4389
64800	5.2169
65700	4.662
66600	4.218
67500	4.329
68400	4.551
69300	4.6065
70200	4.6065
71100	4.44
72000	4.4955
72900	4.773
73800	4.773
74700	4.44
75600	4.3845
76500	5.8829
77400	7.7144
78300	6.4934
79200	4.551
80100	4.4955
81000	5.6054
81900	5.7164
82800	4.884
83700	4.2735
84600	4.8285
85500	5.0504
86400	5.2169
87300	6.5489
88200	7.8254
89100	7.7144
90000	6.5489
90900	5.3279
91800	4.884
92700	4.4955
93600	4.2735
94500	4.7175
95400	5.3834
96300	4.7175
97200	4.107
98100	4.4955
99000	5.1059
99900	5.9939
100800	6.8819
101700	6.1604
102600	4.4955
103500	3.9405
104400	4.107
105300	4.773
106200	5.1059
107100	4.9949
108000	5.1614
108900	5.6054
109800	5.6609
110700	5.2724
111600	5.2169
112500	5.9384
113400	5.8829
114300	4.7175
115200	4.773
116100	5.9939
117000	5.8829
117900	4.662
118800	4.4955
119700	5.2724
120600	6.0494
121500	6.7154
122400	6.2159
123300	4.7175
124200	4.1625
125100	4.551
126000	5.6054
126900	6.0494
127800	5.0504
128700	4.1625
129600	4.107
130500	4.1625
131400	4.107
132300	4.0515
133200	4.0515
134100	4.107
135000	4.1625
135900	4.1625
136800	4.218
137700	4.107
138600	4.0515
139500	4.107
140400	4.1625
141300	4.1625
142200	4.107
143100	4.0515
144000	3.885
144900	3.8295
145800	3.885
146700	3.885
147600	3.9405
148500	3.885
149400	3.7185
150300	3.6075
151200	3.6075
152100	3.552
153000	3.6075
153900	3.8295
154800	3.8295
155700	3.6075
156600	3.774
157500	3.996
158400	3.996
159300	3.996
160200	4.0515
161100	4.0515
162000	3.9405
162900	4.551
163800	5.6609
164700	5.7164
165600	4.44
166500	3.552
167400	3.33
168300	3.7185
169200	4.0515
170100	3.996
171000	3.996
171900	4.44
172800	5.1614
173700	5.4389
174600	5.2169
175500	5.0504
176400	4.9949
177300	4.7175
178200	4.773
179100	5.3279
180000	5.4389
180900	4.6065
181800	3.996
182700	4.329
183600	5.0504
184500	5.4389
185400	5.1614
186300	4.9395
187200	5.6609
188100	6.1049
189000	5.2169
189900	4.3845
190800	4.1625
191700	3.8295
192600	3.774
193500	3.885
194400	3.996
195300	4.2735
196200	5.1059
197100	6.8264
198000	7.5479
198900	6.1604
199800	4.9395
200700	4.218
201600	4.2735
202500	5.5499
203400	6.5489
204300	6.2714
205200	5.1614
206100	4.2735
207000	4.107
207900	4.1625
208800	4.44
209700	5.1059
210600	5.2724
211500	4.551
212400	4.1625
213300	4.7175
214200	5.2724
215100	4.9395
216000	3.996
216900	3.6075
217800	3.6075
218700	3.774
219600	3.8295
220500	3.663
221400	3.552
222300	3.552
223200	3.663
224100	3.774
225000	3.885
225900	3.9405
226800	3.996
227700	3.9405
228600	3.9405
229500	3.996
230400	4.0515
231300	3.996
232200	3.7185
233100	3.6075
234000	3.774
234900	3.774
235800	3.663
236700	3.663
237600	3.6075
238500	3.6075
239400	3.663
240300	3.7185
241200	3.885
242100	3.885
243000	3.774
243900	3.8295
244800	3.885
245700	3.996
246600	4.1625
247500	4.329
248400	4.329
249300	4.107
250200	3.885
251100	3.885
252000	4.218
252900	5.1059
253800	5.8829
254700	5.3279
255600	4.329
256500	4.329
257400	4.44
258300	4.329
259200	4.884
260100	5.6609
261000	5.3279
261900	4.218
262800	3.8295
263700	4.4955
264600	5.3834
265500	5.2169
266400	4.773
267300	4.9395
268200	4.9395
269100	4.9395
270000	5.2169
270900	5.6054
271800	5.1059
272700	4.218
273600	3.9405
274500	3.885
275400	3.885
276300	3.996
277200	4.107
278100	4.1625
279000	4.107
279900	4.0515
280800	4.3845
281700	5.2169
282600	5.6609
283500	5.3279
284400	5.0504
285300	5.5499
286200	6.1604
287100	5.8829
288000	5.4389
288900	5.8274
289800	6.4379
290700	6.1049
291600	4.773
292500	3.9405
293400	3.6075
294300	3.7185
295200	4.3845
296100	4.662
297000	4.4955
297900	4.107
298800	3.774
299700	3.6075
300600	3.6075
301500	3.774
302400	3.774
303300	3.6075
304200	3.663
305100	3.774
306000	3.6075
306900	3.6075
307800	3.996
308700	3.996
309600	3.885
310500	3.8295
311400	3.8295
312300	3.885
313200	3.885
314100	3.774
315000	3.774
315900	3.885
316800	3.885
317700	3.8295
318600	3.774
319500	3.8295
320400	3.774
321300	3.774
322200	3.996
323100	3.774
324000	3.4965
324900	4.1625
325800	5.4389
326700	5.4944
327600	4.884
328500	4.218
329400	3.774
330300	3.996
331200	4.218
332100	3.885
333000	3.774
333900	3.996
334800	4.0515
335700	4.1625
336600	4.551
337500	5.6609
338400	6.3269
339300	5.3834
340200	4.551
341100	4.2735
342000	4.1625
342900	4.3845
343800	5.0504
344700	5.7164
345600	5.6609
346500	4.8285
347400	4.551
348300	4.3845
349200	4.329
350100	4.6065
351000	4.884
351900	4.8285
352800	4.2735
353700	3.885
354600	4.218
355500	4.6065
356400	4.4955
357300	4.551
358200	4.3845
359100	3.996
360000	4.0515
360900	4.1625
361800	4.329
362700	4.9949
363600	5.5499
364500	4.9949
365400	4.4955
366300	5.0504
367200	5.3279
368100	4.773
369000	4.662
369900	5.1059
370800	5.1059
371700	5.1614
372600	5.4389
373500	5.2724
374400	5.0504
375300	5.2169
376200	5.3279
377100	5.2724
378000	5.1614
378900	5.1059
379800	5.1614
380700	4.9949
381600	4.7175
382500	4.884
383400	5.1059
384300	5.1059
385200	4.773
386100	4.329
387000	4.218
387900	4.3845
388800	4.44
389700	4.329
390600	4.107
391500	3.996
392400	3.996
393300	3.9405
394200	3.885
395100	3.885
396000	4.0515
396900	4.1625
397800	4.1625
398700	4.218
399600	4.218
400500	4.1625
401400	4.107
402300	4.0515
403200	3.996
404100	4.0515
405000	3.885
405900	3.774
406800	3.9405
407700	4.0515
408600	3.9405
409500	3.774
410400	3.774
411300	3.8295
412200	3.8295
413100	3.8295
414000	3.885
414900	3.996
415800	4.0515
416700	4.0515
417600	4.107
418500	4.0515
419400	3.9405
420300	3.885
421200	4.0515
422100	4.7175
423000	5.2169
423900	4.9395
424800	4.551
425700	4.7175
426600	4.551
427500	3.885
428400	3.885
429300	4.1625
430200	4.4955
431100	4.9949
432000	5.2724
432900	5.0504
433800	4.773
434700	4.329
435600	3.885
436500	3.9405
437400	4.107
438300	4.1625
439200	4.218
440100	4.1625
441000	4.0515
441900	3.9405
442800	4.1625
443700	5.4944
444600	7.1594
445500	7.4924
446400	7.6589
447300	8.1029
448200	7.3814
449100	6.0494
450000	5.6609
450900	5.7164
451800	5.4944
452700	4.884
453600	4.218
454500	3.774
455400	3.552
456300	3.552
457200	3.885
458100	5.0504
459000	6.0494
459900	5.3279
460800	4.551
461700	4.662
462600	5.2169
463500	5.3279
464400	4.6065
465300	4.0515
466200	4.329
467100	4.551
468000	4.3845
468900	4.1625
469800	4.0515
470700	3.996
471600	4.1625
472500	4.8285
473400	5.2724
474300	5.2169
475200	5.1059
476100	4.8285
477000	4.6065
477900	4.44
478800	4.329
479700	4.218
480600	3.996
481500	3.8295
482400	3.7185
483300	3.774
484200	3.8295
485100	3.8295
486000	3.8295
486900	3.8295
487800	3.774
488700	3.774
489600	3.885
490500	3.9405
491400	3.996
492300	4.0515
493200	4.0515
494100	4.0515
495000	4.0515
495900	4.1625
496800	4.1625
497700	3.9405
498600	3.774
499500	3.663
500400	3.663
501300	3.885
502200	3.996
503100	3.996
504000	3.996
504900	3.9405
505800	3.9405
506700	4.0515
507600	4.0515
508500	4.107
509400	4.7175
510300	5.3279
511200	4.884
512100	3.996
513000	3.9405
513900	4.662
514800	5.4944
515700	5.8829
516600	5.5499
517500	4.8285
518400	4.662
519300	4.9949
520200	5.1614
521100	4.9949
522000	4.662
522900	4.44
523800	4.0515
524700	3.9405
525600	4.551
526500	5.1059
527400	5.2724
528300	5.4389
529200	5.8274
530100	6.2714
531000	6.2714
531900	5.7164
532800	5.5499
533700	5.7164
534600	5.4944
535500	4.7175
536400	4.1625
537300	4.3845
538200	4.9395
539100	5.4389
540000	5.6609
540900	5.5499
541800	5.2169
542700	5.1059
543600	5.3279
544500	5.1614
545400	4.7175
546300	4.6065
547200	4.773
548100	4.662
549000	4.662
549900	5.3834
550800	5.8274
551700	5.4389
552600	5.1614
553500	5.4389
554400	5.3834
555300	5.2169
556200	5.2169
557100	5.0504
558000	4.8285
558900	4.8285
559800	4.8285
560700	4.773
561600	4.6065
562500	4.218
563400	4.107
564300	4.0515
565200	3.996
566100	3.996
567000	3.9405
567900	3.9405
568800	4.0515
569700	3.885
570600	3.774
571500	3.885
572400	4.0515
573300	4.107
574200	4.107
575100	3.9405
576000	3.9405
576900	3.996
577800	3.9405
578700	3.8295
579600	3.8295
580500	3.8295
581400	3.8295
582300	3.885
583200	3.774
584100	3.6075
585000	3.663
585900	3.8295
586800	3.885
587700	3.885
588600	3.885
589500	3.8295
590400	3.885
591300	3.996
592200	3.8295
593100	3.774
594000	3.885
594900	3.9405
595800	3.996
596700	4.3845
597600	4.9395
598500	4.8285
599400	4.7175
600300	4.9395
601200	4.218
602100	3.6075
603000	3.552
603900	3.9405
604800	4.218
605700	4.329
606600	3.9405
607500	3.885
608400	4.1625
609300	4.551
610200	6.1604
611100	7.7144
612000	7.0484
612900	5.6054
613800	5.1614
614700	5.3279
615600	4.884
616500	4.6065
617400	5.1059
618300	5.4389
619200	5.1614
620100	4.6065
621000	4.3845
621900	4.9949
622800	5.4389
623700	4.773
624600	3.996
625500	3.8295
626400	4.4955
627300	5.1059
628200	4.8285
629100	4.3845
630000	4.44
630900	5.0504
631800	5.4944
632700	5.1614
633600	4.7175
634500	4.9949
635400	5.6054
636300	5.8829
637200	5.2169
638100	4.329
639000	4.0515
639900	4.1625
640800	4.551
641700	4.9395
642600	5.3279
643500	5.6609
644400	5.2169
645300	4.329
646200	4.1625
647100	4.218
648000	4.0515
648900	4.1625
649800	4.107
650700	3.774
651600	3.7185
652500	3.885
653400	3.885
654300	3.9405
655200	4.0515
656100	4.0515
657000	3.9405
657900	3.996
658800	3.996
659700	3.9405
660600	3.8295
661500	3.8295
662400	3.9405
663300	3.8295
664200	3.774
665100	3.885
666000	3.8295
666900	3.7185
667800	4.1625
668700	4.9949
669600	4.9949
670500	4.218
671400	3.663
672300	3.552
673200	3.552
674100	3.33
675000	3.3855
675900	3.6075
676800	3.663
677700	3.774
678600	3.9405
679500	4.0515
680400	4.0515
681300	4.7175
682200	6.0494
683100	6.2714
684000	4.9949
684900	3.885
685800	3.663
686700	4.1625
687600	4.218
688500	4.329
689400	4.884
690300	6.1049
691200	6.6599
692100	5.4944
693000	4.3845
693900	4.218
694800	4.9395
695700	5.5499
696600	5.2724
697500	4.662
698400	4.218
699300	3.996
700200	4.218
701100	4.44
702000	4.44
702900	4.107
703800	3.9405
704700	4.2735
705600	5.2169
706500	6.2714
707400	5.8829
708300	4.662
709200	4.3845
710100	4.662
711000	4.6065
711900	4.1625
712800	3.9405
713700	4.773
714600	6.2714
715500	6.4934
716400	5.6054
717300	4.9949
718200	4.884
719100	4.662
720000	4.218
720900	4.2735
721800	4.9395
722700	5.4944
723600	4.8285
724500	3.8295
725400	3.8295
726300	4.4955
727200	5.0504
728100	5.6054
729000	5.4944
729900	4.773
730800	4.107
731700	3.7185
732600	3.552
733500	3.7185
734400	4.1625
735300	4.44
736200	4.1625
737100	4.0515
738000	3.996
738900	3.885
739800	3.8295
740700	3.885
741600	3.9405
742500	3.8295
743400	3.663
744300	3.6075
745200	3.7185
746100	3.885
747000	3.885
747900	3.885
748800	3.885
749700	3.885
750600	3.8295
751500	3.8295
752400	3.774
753300	3.774
754200	3.774
755100	3.7185
756000	3.774
756900	3.774
757800	3.885
758700	3.774
759600	3.7185
760500	3.8295
761400	3.996
762300	4.0515
763200	4.0515
764100	3.996
765000	3.996
765900	3.8295
766800	4.0515
767700	5.1059
768600	6.3824
769500	6.8264
770400	6.2159
771300	5.4944
772200	4.9949
773100	4.8285
774000	4.8285
774900	4.8285
775800	4.773
776700	4.44
777600	3.996
778500	3.6075
779400	3.552
780300	4.1625
781200	5.0504
782100	4.7175
783000	3.885
783900	3.996
784800	4.0515
785700	3.996
786600	4.0515
787500	3.9405
788400	3.774
789300	3.7185
790200	4.44
791100	5.7719
792000	6.6044
792900	6.4934
793800	6.0494
794700	6.3269
795600	6.7709
796500	6.1049
797400	5.4389
798300	5.2724
799200	4.9949
800100	5.1614
801000	5.7164
801900	5.8274
802800	5.3279
803700	4.773
804600	4.1625
805500	3.6075
806400	3.7185
807300	4.44
808200	4.773
809100	4.6065
810000	4.218
810900	3.774
811800	3.663
812700	3.885
813600	4.7175
814500	5.2724
815400	4.4955
816300	3.7185
817200	3.4965
818100	3.6075
819000	3.8295
819900	3.996
820800	3.996
821700	3.8295
822600	3.885
823500	4.1625
824400	4.2735
825300	4.1625
826200	4.107
827100	3.9405
828000	3.8295
828900	3.774
829800	3.7185
830700	3.663
831600	3.7185
832500	3.774
833400	3.663
834300	3.7185
835200	3.9405
836100	3.885
837000	3.774
837900	3.7185
838800	3.7185
839700	3.885
840600	4.8285
841500	6.1604
842400	6.1604
843300	4.9395
844200	3.885
845100	3.441
846000	3.663
846900	4.0515
847800	4.107
848700	4.107
849600	3.996
850500	3.774
851400	3.7185
852300	3.774
853200	3.9405
854100	4.1625
855000	4.107
855900	3.996
856800	3.996
857700	3.996
858600	3.996
859500	4.1625
860400	4.1625
861300	4.1625
862200	3.996
863100	4.44
864000	5.4944
864900	6.1604
865800	6.0494
866700	5.3834
867600	4.884
868500	4.8285
869400	4.7175
870300	4.551
871200	4.551
872100	4.662
873000	4.6065
873900	4.329
874800	4.4955
875700	4.9949
876600	4.773
877500	3.9405
878400	3.552
879300	3.552
880200	3.7185
881100	3.885
882000	3.9405
882900	4.551
883800	5.8274
884700	6.7709
885600	6.6599
886500	5.8274
887400	5.6609
888300	6.0494
889200	5.7719
890100	5.2169
891000	4.9395
891900	4.773
892800	4.551
893700	4.218
894600	4.218
895500	4.329
896400	4.2735
897300	4.3845
898200	4.551
899100	4.3845
900000	4.0515
900900	4.329
901800	4.9395
902700	5.6054
903600	5.6609
904500	4.7175
905400	3.885
906300	3.552
907200	3.441
908100	3.4965
909000	3.6075
909900	3.8295
910800	3.8295
911700	3.7185
912600	3.9405
913500	3.8295
914400	3.774
915300	3.8295
916200	3.774
917100	3.774
918000	3.663
918900	3.7185
919800	3.774
920700	3.774
921600	3.9405
922500	3.885
923400	3.663
924300	3.8295
925200	3.996
926100	4.0515
927000	3.885
927900	4.0515
928800	5.0504
929700	5.5499
930600	5.2169
931500	4.9949
932400	4.884
933300	4.884
934200	4.773
935100	4.218
936000	3.885
936900	3.663
937800	3.4965
938700	3.4965
939600	3.6075
940500	3.8295
941400	4.107
942300	4.329
943200	4.2735
944100	4.0515
945000	4.884
945900	6.2714
946800	6.3824
947700	6.3269
948600	6.2714
949500	6.2714
950400	6.2159
951300	6.1604
952200	5.5499
953100	4.4955
954000	4.44
954900	4.9949
955800	5.6054
956700	5.1059
957600	3.8295
958500	3.6075
959400	4.107
960300	4.6065
961200	4.884
962100	5.0504
963000	5.1059
963900	5.1059
964800	5.1059
965700	5.2724
966600	5.4389
967500	5.3834
968400	5.1614
969300	4.8285
970200	4.6065
971100	4.3845
972000	3.996
972900	3.8295
973800	4.4955
974700	5.6054
975600	5.6609
976500	4.662
977400	3.8295
978300	3.552
979200	3.885
980100	4.218
981000	4.329
981900	4.551
982800	5.3279
983700	5.9384
984600	5.3834
985500	4.107
986400	3.7185
987300	3.774
988200	3.9405
989100	4.107
990000	4.329
990900	4.218
991800	4.107
992700	3.885
993600	3.7185
994500	3.774
995400	3.774
996300	3.774
997200	3.7185
998100	3.7185
999000	3.774
999900	3.774
1000800	3.7185
1001700	3.774
1002600	3.7185
1003500	3.663
1004400	3.7185
1005300	3.8295
1006200	3.8295
1007100	3.7185
1008000	3.6075
1008900	3.4965
1009800	3.441
1010700	3.552
1011600	3.6075
1012500	3.7185
1013400	3.552
1014300	3.552
1015200	3.7185
1016100	3.7185
1017000	3.663
1017900	3.7185
1018800	3.7185
1019700	3.6075
1020600	3.663
1021500	3.774
1022400	3.774
1023300	3.8295
1024200	3.7185
1025100	3.7185
1026000	3.8295
1026900	3.885
1027800	3.7185
1028700	3.7185
1029600	3.774
1030500	3.774
1031400	4.0515
1032300	5.3834
1033200	6.7154
1034100	5.6609
1035000	4.329
1035900	4.3845
1036800	4.4955
1037700	4.1625
1038600	4.107
1039500	4.44
1040400	4.9949
1041300	5.3279
1042200	5.9939
1043100	6.0494
1044000	4.662
1044900	3.663
1045800	3.663
1046700	5.1614
1047600	6.4934
1048500	6.4379
1049400	5.2724
1050300	4.4955
1051200	4.2735
1052100	4.107
1053000	4.3845
1053900	4.8285
1054800	5.4389
1055700	5.7719
1056600	4.8285
1057500	4.0515
1058400	4.0515
1059300	4.107
1060200	4.218
1061100	4.107
1062000	3.996
1062900	4.0515
1063800	3.996
1064700	3.996
1065600	4.107
1066500	3.9405
1067400	3.8295
1068300	3.885
1069200	4.3845
1070100	5.3834
1071000	6.3269
1071900	6.7709
1072800	6.1604
1073700	4.9395
1074600	4.218
1075500	3.9405
1076400	3.552
1077300	3.7185
1078200	4.662
1079100	5.0504
1080000	4.6065
1080900	3.885
1081800	3.552
1082700	3.441
1083600	3.3855
1084500	3.4965
1085400	3.6075
1086300	3.6075
1087200	3.4965
1088100	3.3855
1089000	3.219
1089900	2.997
1090800	2.7195
1091700	2.8305
1092600	3.33
1093500	3.3855
1094400	3.1635
1095300	3.219
1096200	3.219
1097100	3.219
1098000	3.108
1098900	3.108
1099800	3.6075
1100700	3.663
1101600	3.3855
1102500	3.33
1103400	3.3855
1104300	3.33
1105200	3.33
1106100	3.33
1107000	3.33
1107900	3.33
1108800	4.218
1109700	5.2724
1110600	4.3845
1111500	3.441
1112400	3.0525
1113300	2.997
1114200	4.7175
1115100	6.2159
1116000	5.5499
1116900	4.44
1117800	3.996
1118700	4.329
1119600	4.329
1120500	4.662
1121400	4.884
1122300	4.1625
1123200	3.441
1124100	2.886
1125000	2.7195
1125900	3.663
1126800	5.5499
1127700	5.9939
1128600	4.884
1129500	3.7185
1130400	3.33
1131300	3.552
1132200	3.8295
1133100	3.33
1134000	3.0525
1134900	3.663
1135800	5.5499
1136700	5.4944
1137600	4.6065
1138500	4.773
1139400	5.4389
1140300	4.7175
1141200	3.6075
1142100	2.9415
1143000	2.997
1143900	3.7185
1144800	3.774
1145700	3.663
1146600	3.33
1147500	3.219
1148400	3.1635
