# Supplementary material for: A parsimonious model of blood glucose homeostasis
Source: PLOS Digit Health. 2022 Jul 14;1(7):e0000072. doi: 10.1371/journal.pdig.0000072 (PMC9931355; doi:10.1371/journal.pdig.0000072)
Supplement: S2 Data — Blood glucose data of Klick Pilot Study measured using the Freestyle Libre Flash Glucose device. The data are presented in comma separated values (.csv) format for each healthy individual (N = 100). The filenames represent the unique identification of the individual to preserve anonymity. (ZIP) [file pdig.0000072.s011.zip › 1MH001HTDE8.csv]

Elapsed Time	Glucose (mmol/L)
0	3.108
900	3.7185
1800	3.9405
2700	3.7185
3600	3.3855
4500	3.1635
5400	2.8305
6300	2.442
7200	2.331
8100	2.442
9000	2.4975
9900	2.664
10800	2.9415
11700	3.0525
12600	2.886
13500	2.6085
14400	2.6085
15300	2.997
16200	3.219
17100	2.7195
18000	2.22
18900	2.22
19800	2.886
20700	3.4965
21600	3.108
22500	2.553
23400	2.22
24300	2.664
25200	2.886
26100	2.22
27000	2.22
27900	2.22
28800	2.22
29700	2.22
31500	2.22
32400	2.22
33300	2.331
34200	2.7195
35100	2.9415
36000	2.9415
36900	2.886
37800	2.9415
38700	3.0525
39600	2.9415
40500	2.886
41400	2.9415
42300	3.3855
43200	4.218
44100	3.7185
45000	3.33
45900	3.7185
46800	3.663
47700	3.219
48600	2.9415
49500	2.775
50400	2.886
51300	2.886
52200	2.9415
53100	2.886
54000	2.8305
54900	2.8305
55800	2.8305
56700	2.886
57600	3.3855
58500	4.44
59400	4.329
60300	3.663
61200	3.663
62100	3.774
63000	3.8295
63900	4.1625
64800	4.1625
65700	4.0515
66600	4.0515
67500	4.0515
68400	4.2735
69300	4.1625
70200	3.552
71100	3.663
72000	4.1625
72900	3.885
73800	3.4965
74700	3.552
75600	3.774
76500	3.663
77400	3.8295
78300	4.0515
79200	3.441
80100	3.108
81000	3.0525
81900	3.2745
82800	3.33
83700	3.219
84600	3.774
85500	4.9395
86400	4.3845
87300	3.219
88200	3.108
89100	4.773
90000	4.884
90900	4.107
91800	3.774
92700	3.996
93600	4.44
94500	4.551
95400	4.1625
96300	3.996
97200	4.0515
98100	3.7185
99000	4.0515
99900	4.884
100800	4.8285
101700	4.107
102600	3.8295
103500	4.218
104400	4.6065
105300	4.4955
106200	4.218
107100	4.0515
108000	4.0515
108900	4.3845
109800	4.551
110700	4.107
111600	3.663
112500	3.885
113400	4.3845
114300	4.329
115200	3.774
116100	3.552
117000	3.7185
117900	3.8295
118800	3.774
119700	3.7185
120600	3.552
121500	3.441
122400	3.552
123300	3.6075
124200	3.4965
125100	3.3855
126000	3.4965
126900	3.7185
127800	3.7185
128700	3.663
129600	3.552
130500	3.552
131400	4.0515
132300	5.2169
133200	5.3279
134100	4.329
135000	4.218
135900	4.6065
136800	4.773
137700	4.884
138600	4.9395
139500	4.4955
140400	4.2735
141300	4.884
142200	5.3279
143100	5.2169
144000	4.773
144900	4.107
145800	3.8295
146700	3.9405
147600	4.44
148500	4.884
149400	4.662
150300	3.8295
151200	3.885
152100	4.9395
153000	5.2724
153900	4.8285
154800	4.329
155700	4.3845
156600	4.6065
157500	4.218
158400	3.996
159300	4.329
160200	4.2735
161100	3.885
162000	3.996
162900	4.1625
163800	3.996
164700	4.107
165600	4.6065
166500	4.44
167400	3.774
168300	3.885
169200	4.0515
170100	3.8295
171000	3.9405
171900	4.0515
172800	4.218
173700	4.6065
174600	4.9949
175500	4.662
176400	4.107
177300	4.884
178200	5.1059
179100	4.0515
180000	3.7185
180900	3.885
181800	4.329
182700	4.9949
183600	4.8285
184500	4.2735
185400	4.0515
186300	4.0515
187200	4.107
188100	4.107
189000	3.885
189900	3.441
190800	3.219
191700	3.108
192600	3.219
193500	3.663
194400	4.0515
195300	4.0515
196200	3.9405
197100	3.996
198000	3.996
198900	3.8295
199800	3.8295
200700	3.9405
201600	3.8295
202500	3.441
203400	3.219
204300	3.1635
205200	3.108
206100	2.997
207000	3.1635
207900	3.441
208800	3.2745
209700	3.108
210600	3.108
211500	3.441
212400	3.552
213300	3.3855
214200	3.219
215100	3.441
216000	4.4955
216900	4.8285
217800	3.774
218700	3.663
219600	4.3845
220500	4.218
221400	3.552
222300	3.219
223200	3.219
224100	3.7185
225000	4.0515
225900	4.107
226800	4.551
227700	5.3834
228600	4.9949
229500	3.996
230400	4.0515
231300	4.6065
232200	4.4955
233100	4.0515
234000	3.885
234900	4.107
235800	4.3845
236700	4.1625
237600	4.218
238500	4.3845
239400	4.329
240300	4.107
241200	3.6075
242100	3.3855
243000	3.7185
243900	4.551
244800	4.773
245700	4.3845
246600	4.218
247500	4.662
248400	4.7175
249300	4.551
250200	4.44
251100	4.0515
252000	3.9405
252900	4.3845
253800	4.2735
254700	3.6075
255600	3.4965
256500	3.774
257400	3.996
258300	3.9405
259200	4.2735
260100	4.884
261000	4.8285
261900	3.8295
262800	3.441
263700	3.441
264600	3.6075
265500	3.9405
266400	4.0515
267300	3.441
268200	3.2745
269100	3.774
270000	4.662
270900	5.1059
271800	4.6065
272700	4.44
273600	5.1614
274500	5.3279
275400	4.6065
276300	4.3845
277200	4.8285
278100	4.9949
279000	4.884
279900	4.8285
280800	4.6065
281700	4.4955
282600	4.551
283500	4.9395
284400	4.9395
285300	4.773
286200	5.1059
287100	5.5499
288000	5.1614
288900	4.662
289800	4.3845
290700	3.9405
291600	3.3855
292500	3.219
293400	3.3855
294300	4.107
295200	4.551
296100	3.996
297000	3.6075
297900	4.2735
298800	4.884
299700	4.662
300600	3.9405
301500	3.552
302400	3.8295
303300	4.218
304200	3.996
305100	4.44
306000	4.773
306900	4.6065
307800	4.1625
308700	3.885
309600	4.218
310500	4.4955
311400	4.218
312300	3.774
313200	3.885
314100	4.329
315000	4.44
315900	4.0515
316800	3.8295
317700	3.8295
318600	3.885
319500	3.885
320400	3.8295
321300	4.1625
322200	4.884
323100	4.9949
324000	3.996
324900	3.774
325800	4.9395
326700	5.4944
327600	4.7175
328500	4.107
329400	4.2735
330300	4.3845
331200	4.329
332100	4.3845
333000	4.329
333900	4.44
334800	4.329
335700	4.3845
336600	4.551
337500	3.885
338400	3.3855
339300	3.4965
340200	3.774
341100	3.7185
342000	3.663
342900	3.7185
343800	3.663
344700	3.996
345600	4.7175
346500	4.8285
347400	4.3845
348300	3.8295
349200	3.552
350100	3.996
351000	3.996
351900	4.107
352800	4.1625
353700	3.9405
354600	3.885
355500	4.107
356400	4.218
357300	4.0515
358200	4.107
359100	3.996
360000	3.663
360900	3.552
361800	3.6075
362700	3.6075
363600	3.663
364500	3.7185
365400	3.6075
366300	3.4965
367200	3.552
368100	3.552
369000	3.4965
369900	3.552
370800	3.663
371700	3.663
372600	3.7185
373500	3.774
374400	3.7185
375300	3.7185
376200	3.663
377100	3.552
378000	3.552
378900	3.552
379800	3.552
380700	3.4965
381600	3.552
382500	3.441
383400	3.3855
384300	3.6075
385200	3.552
386100	3.6075
387000	3.996
387900	4.662
388800	4.9949
389700	3.774
390600	3.6075
391500	4.6065
392400	5.1614
393300	4.1625
394200	3.552
395100	3.663
396000	3.885
396900	3.774
397800	3.7185
398700	3.774
399600	3.774
400500	3.7185
401400	3.774
402300	4.3845
403200	5.2724
404100	5.2169
405000	4.4955
405900	3.996
406800	3.7185
407700	3.774
408600	3.9405
409500	4.44
410400	4.6065
411300	4.773
412200	4.7175
413100	4.218
414000	4.0515
414900	4.0515
415800	4.329
416700	4.662
417600	4.3845
418500	3.774
419400	4.0515
420300	4.6065
421200	4.4955
422100	4.44
423000	4.44
423900	3.774
424800	3.441
425700	3.663
426600	4.0515
427500	4.107
428400	3.996
429300	4.3845
430200	4.9395
431100	4.6065
432000	4.0515
432900	4.2735
433800	4.6065
434700	4.7175
435600	4.7175
436500	4.1625
437400	3.663
438300	3.885
439200	4.0515
440100	3.441
441000	3.663
441900	4.9395
442800	4.884
443700	3.9405
444600	3.552
445500	3.9405
446400	4.4955
447300	3.9405
448200	3.552
449100	3.774
450000	3.885
450900	3.7185
451800	3.663
452700	3.774
453600	3.7185
454500	3.663
455400	3.6075
456300	3.552
457200	3.6075
458100	3.6075
459000	3.6075
459900	3.552
460800	3.441
461700	3.441
462600	3.6075
463500	3.663
464400	3.6075
465300	3.663
466200	3.663
467100	3.552
468000	3.3855
468900	3.33
469800	3.6075
470700	3.6075
471600	3.4965
472500	3.6075
473400	3.885
474300	3.885
475200	3.552
476100	3.6075
477000	4.3845
477900	5.2724
478800	4.7175
479700	3.6075
480600	3.33
481500	4.3845
482400	5.0504
483300	4.662
484200	3.7185
485100	3.219
486000	2.9415
486900	3.3855
487800	3.33
488700	3.219
489600	3.885
490500	3.663
491400	2.997
492300	2.7195
493200	2.886
494100	2.9415
495000	2.9415
495900	3.0525
496800	3.996
497700	4.9949
498600	4.7175
499500	4.329
500400	4.44
501300	4.7175
502200	5.1614
503100	4.9949
504000	4.329
504900	4.218
505800	4.2735
506700	4.329
507600	4.218
508500	3.8295
509400	3.885
510300	4.4955
511200	4.1625
512100	3.4965
513000	3.552
513900	3.885
514800	4.107
515700	4.0515
516600	3.885
517500	4.4955
518400	4.8285
519300	4.1625
520200	3.552
521100	3.4965
522000	3.33
522900	3.3855
523800	4.0515
524700	4.4955
525600	4.662
526500	4.1625
527400	3.4965
528300	3.441
529200	4.107
530100	4.7175
531000	4.8285
531900	4.662
532800	4.107
533700	3.552
534600	3.4965
535500	3.996
536400	4.218
537300	4.4955
538200	4.6065
539100	3.885
540000	3.774
540900	4.107
541800	4.107
542700	3.885
543600	3.4965
544500	3.3855
545400	3.4965
546300	3.4965
547200	3.441
548100	3.663
549000	3.774
549900	3.774
550800	3.7185
551700	3.4965
552600	3.3855
553500	3.441
554400	3.4965
555300	3.6075
556200	3.6075
557100	3.6075
558000	3.6075
558900	3.663
559800	3.552
560700	3.33
561600	3.3855
562500	3.885
563400	4.884
564300	4.773
565200	3.996
566100	4.1625
567000	4.44
567900	4.329
568800	3.9405
569700	3.885
570600	4.107
571500	3.552
572400	3.3855
573300	4.1625
574200	4.7175
575100	4.551
576000	4.44
576900	3.996
577800	3.996
578700	4.329
579600	4.551
580500	4.329
581400	4.218
582300	4.329
583200	4.107
584100	4.0515
585000	4.218
585900	4.0515
586800	3.996
587700	4.3845
588600	4.329
589500	3.774
590400	3.6075
591300	3.7185
592200	3.6075
593100	3.663
594000	3.8295
594900	3.7185
595800	3.441
596700	3.3855
597600	3.663
598500	4.329
599400	4.4955
600300	3.774
601200	3.4965
602100	3.663
603000	3.7185
603900	3.9405
604800	4.4955
605700	4.7175
606600	4.107
607500	3.6075
608400	3.9405
609300	4.329
610200	4.1625
611100	4.2735
612000	4.551
612900	4.662
613800	4.662
614700	4.329
615600	3.8295
616500	4.0515
617400	4.551
618300	4.44
619200	4.7175
620100	4.7175
621000	3.9405
621900	3.6075
622800	3.7185
623700	3.663
624600	3.552
625500	3.663
626400	3.9405
627300	3.996
628200	3.996
629100	3.9405
630000	3.8295
630900	3.774
631800	3.663
632700	3.552
633600	3.4965
634500	3.552
635400	3.7185
636300	3.663
637200	3.552
638100	3.441
639000	3.3855
639900	3.441
640800	3.552
641700	3.6075
642600	3.552
643500	3.774
644400	3.7185
645300	3.3855
646200	3.441
647100	3.663
648000	4.3845
648900	5.2169
649800	4.218
650700	3.3855
651600	3.7185
652500	4.884
653400	4.4955
654300	3.885
655200	4.107
656100	4.773
657000	4.662
657900	3.885
658800	3.8295
659700	4.1625
660600	4.1625
661500	3.774
662400	3.6075
663300	3.552
664200	3.4965
665100	3.7185
666000	3.885
666900	4.44
667800	4.773
668700	4.1625
669600	3.7185
670500	3.552
671400	4.1625
672300	4.9949
673200	4.44
674100	3.663
675000	4.1625
675900	4.9395
676800	4.773
677700	4.1625
678600	3.663
679500	3.774
680400	4.2735
681300	4.662
682200	4.44
683100	3.774
684000	3.7185
684900	3.9405
685800	3.885
686700	3.7185
687600	3.774
688500	3.996
689400	4.0515
690300	3.885
691200	4.0515
692100	4.662
693000	4.8285
693900	4.329
694800	4.2735
695700	4.7175
696600	4.4955
697500	4.0515
698400	4.0515
699300	4.7175
700200	5.1614
701100	4.7175
702000	4.1625
702900	4.44
703800	4.773
704700	4.218
705600	3.663
706500	3.7185
707400	4.107
708300	4.329
709200	4.0515
710100	3.996
711000	4.329
711900	4.551
712800	4.2735
713700	3.774
714600	3.8295
715500	4.4955
716400	4.884
717300	4.4955
718200	4.107
719100	3.8295
720000	3.552
720900	3.441
721800	3.441
722700	3.4965
723600	3.552
724500	3.6075
725400	3.4965
726300	3.4965
727200	3.552
728100	3.6075
729000	3.552
729900	3.663
730800	3.996
731700	3.9405
732600	3.885
733500	3.8295
734400	3.7185
735300	3.663
736200	3.8295
737100	4.6065
738000	5.3279
738900	4.9949
739800	4.551
740700	4.551
741600	4.551
742500	4.884
743400	5.1059
744300	4.4955
745200	3.8295
746100	3.885
747000	4.3845
747900	4.4955
748800	4.329
749700	4.551
750600	4.4955
751500	4.329
752400	4.107
753300	3.552
754200	3.885
755100	4.8285
756000	5.0504
756900	4.773
757800	4.44
758700	4.2735
759600	4.329
760500	4.3845
761400	4.551
762300	4.3845
763200	4.0515
764100	4.218
765000	4.44
765900	4.1625
766800	3.7185
767700	3.996
768600	4.551
769500	4.218
770400	3.7185
771300	3.8295
772200	4.773
773100	5.7164
774000	4.7175
774900	3.774
775800	4.1625
776700	5.2169
777600	5.4389
778500	5.1614
779400	4.662
780300	3.774
781200	3.663
782100	4.6065
783000	4.8285
783900	4.9395
784800	5.2724
785700	5.1614
786600	4.7175
787500	4.44
788400	4.44
789300	4.773
790200	4.6065
791100	4.218
792000	4.662
792900	4.8285
793800	4.6065
794700	4.329
795600	3.9405
796500	3.7185
797400	3.8295
798300	4.218
799200	4.4955
800100	4.2735
801000	3.9405
801900	3.8295
802800	4.0515
803700	3.8295
804600	3.552
805500	3.7185
806400	3.552
807300	3.6075
808200	3.8295
809100	3.9405
810000	3.885
810900	3.552
811800	3.4965
812700	3.7185
813600	3.774
814500	3.4965
815400	3.6075
816300	3.996
817200	3.774
818100	3.33
819000	3.2745
819900	3.552
820800	3.7185
821700	4.1625
822600	4.7175
823500	4.2735
824400	3.774
825300	3.885
826200	4.1625
827100	4.551
828000	4.551
828900	3.996
829800	3.6075
830700	3.552
831600	3.552
832500	3.552
833400	3.552
834300	3.663
835200	3.7185
836100	4.1625
837000	5.1059
837900	4.4955
838800	3.441
839700	3.663
840600	5.1059
841500	5.4944
842400	4.8285
843300	4.329
844200	3.996
845100	3.774
846000	4.2735
846900	4.662
847800	4.107
848700	3.8295
849600	4.329
850500	4.107
851400	3.9405
852300	4.551
853200	4.0515
854100	3.552
855000	3.774
855900	3.7185
856800	3.6075
857700	3.7185
858600	3.663
859500	3.6075
860400	3.6075
861300	3.4965
862200	3.4965
863100	4.2735
864000	5.6054
864900	5.1614
865800	4.1625
866700	4.1625
867600	4.6065
868500	4.9949
869400	4.4955
870300	4.218
871200	4.6065
872100	4.4955
873000	4.3845
873900	4.9395
874800	4.7175
875700	3.8295
876600	3.885
877500	4.773
878400	4.6065
879300	3.3855
880200	2.22
881100	2.4975
882000	4.218
882900	4.107
883800	3.996
884700	4.2735
885600	4.2735
886500	4.0515
887400	3.9405
888300	3.9405
889200	3.885
890100	3.885
891000	3.996
891900	3.9405
892800	3.9405
893700	3.885
894600	3.7185
895500	3.4965
896400	3.552
897300	3.663
898200	3.552
899100	3.441
900000	3.3855
900900	3.3855
901800	3.3855
902700	3.6075
903600	3.6075
904500	3.3855
905400	3.6075
906300	4.662
907200	4.8285
908100	3.6075
909000	3.108
909900	3.885
910800	4.218
911700	3.7185
912600	4.0515
913500	4.0515
914400	3.552
915300	3.4965
916200	3.663
917100	3.3855
918000	3.663
918900	4.8285
919800	4.9395
920700	3.7185
921600	3.1635
922500	2.3865
923400	2.22
924300	2.22
925200	3.1635
926100	3.774
927000	4.44
927900	4.1625
928800	3.6075
929700	4.107
930600	4.2735
931500	3.441
932400	3.441
933300	4.0515
934200	4.218
935100	3.996
936000	3.663
936900	3.3855
937800	3.441
938700	4.3845
939600	4.662
940500	3.663
941400	3.108
942300	3.108
943200	3.552
944100	3.2745
945000	3.1635
945900	3.219
946800	3.2745
947700	3.2745
948600	3.33
949500	3.996
950400	4.44
951300	3.552
952200	3.108
953100	4.0515
954000	4.6065
954900	4.329
955800	3.996
956700	3.4965
957600	3.3855
958500	3.663
959400	3.552
960300	3.4965
961200	3.441
962100	3.33
963000	3.2745
963900	3.108
964800	3.1635
965700	3.441
966600	3.441
967500	3.2745
968400	3.1635
969300	3.219
970200	3.2745
971100	3.0525
972000	2.9415
972900	3.2745
973800	3.2745
974700	3.1635
975600	3.108
976500	3.0525
977400	2.997
978300	3.0525
979200	3.2745
980100	3.219
981000	3.108
981900	2.9415
982800	2.8305
983700	2.9415
984600	3.2745
985500	3.4965
986400	4.329
987300	4.3845
988200	3.441
989100	2.9415
990000	2.886
990900	3.2745
991800	3.774
992700	4.662
993600	4.1625
994500	3.2745
995400	3.552
996300	4.662
997200	4.4955
998100	3.9405
999000	3.441
999900	3.1635
1000800	3.0525
1001700	2.9415
1002600	3.1635
1003500	3.1635
1004400	3.3855
1005300	4.1625
1006200	4.551
1007100	4.218
1008000	3.9405
1008900	3.8295
1009800	3.774
1010700	3.9405
1011600	4.218
1012500	4.218
1013400	4.218
1014300	4.329
1015200	4.329
1016100	4.218
1017000	3.996
1017900	3.663
1018800	3.33
1019700	3.3855
1020600	3.7185
1021500	3.663
1022400	3.9405
1023300	3.774
1024200	3.2745
1025100	2.886
1026000	2.7195
1026900	2.8305
1027800	2.9415
1028700	3.0525
1029600	3.1635
1030500	3.3855
1031400	4.9949
1032300	6.1049
1033200	4.9395
1034100	3.7185
1035000	3.2745
1035900	3.552
1036800	4.6065
1037700	4.9395
1038600	4.218
1039500	3.663
1040400	3.663
1041300	3.774
1042200	4.2735
1043100	4.2735
1044000	3.4965
1044900	3.552
1045800	4.3845
1046700	4.1625
1047600	3.663
1048500	3.6075
1049400	3.996
1050300	4.1625
1051200	3.8295
1052100	3.33
1053000	3.1635
1053900	3.2745
1054800	3.6075
1055700	3.774
1056600	3.441
1057500	3.1635
1058400	3.108
1059300	3.219
1060200	3.33
1061100	3.33
1062000	3.4965
1062900	3.6075
1063800	3.3855
1064700	3.219
1065600	3.33
1066500	3.441
1067400	3.33
1068300	2.6085
1069200	2.22
1070100	2.553
1071000	3.108
1071900	3.0525
1072800	3.108
1073700	3.108
1074600	3.108
1075500	3.108
1076400	2.997
1077300	2.886
1078200	2.886
1079100	2.9415
1080000	3.0525
1080900	2.9415
1081800	2.9415
1082700	3.663
1083600	4.9395
1084500	4.6065
1085400	3.7185
1086300	3.885
1087200	4.3845
1088100	4.1625
1089000	3.4965
1089900	3.441
1090800	3.4965
1091700	3.1635
1092600	2.997
1093500	3.552
1094400	3.9405
1095300	3.2745
1096200	2.775
1097100	2.6085
1098000	2.997
1098900	4.329
1099800	4.7175
1100700	4.107
1101600	3.3855
1102500	3.108
1103400	4.0515
1104300	5.5499
1105200	5.1614
1106100	3.996
1107000	3.996
1107900	4.44
1108800	4.0515
1109700	3.4965
1110600	3.3855
1111500	3.7185
1112400	3.9405
1113300	3.4965
1114200	3.3855
1115100	3.885
1116000	3.774
1116900	3.33
1117800	3.663
1118700	3.885
1119600	3.552
1120500	3.663
1121400	3.552
1122300	3.441
1123200	4.2735
1124100	4.44
1125000	3.885
1125900	4.1625
1126800	4.6065
1127700	4.107
1128600	3.4965
1129500	3.108
1130400	3.0525
1131300	3.1635
1132200	3.0525
1133100	3.2745
1134000	3.0525
1134900	2.9415
1135800	3.0525
1136700	3.108
1137600	2.9415
1138500	2.997
1139400	2.775
1140300	2.22
1141200	2.22
1142100	2.22
1143000	2.22
1143900	2.22
1144800	2.22
1145700	2.22
1146600	2.22
1147500	2.22
1148400	2.22
1149300	2.22
1150200	2.22
1151100	2.22
1152000	2.22
1152900	2.22
1153800	2.22
1154700	2.22
1155600	2.22
1156500	2.22
1157400	2.22
1158300	2.22
1159200	2.22
1160100	2.22
1161000	2.22
1161900	2.22
1162800	2.22
1163700	2.22
1164600	2.22
1165500	2.22
1166400	2.22
1167300	2.664
1168200	3.6075
1169100	3.6075
1170000	3.441
1170900	3.552
1171800	3.3855
1172700	3.3855
1173600	3.3855
1174500	3.1635
1175400	2.886
1176300	2.775
1177200	2.8305
1178100	2.886
1179000	3.3855
1179900	4.3845
1180800	4.0515
1181700	3.441
1182600	3.552
1183500	3.663
1184400	3.552
1185300	3.3855
1186200	3.33
1187100	3.8295
1188000	3.885
1188900	3.4965
1189800	3.4965
1190700	3.552
1191600	3.2745
1192500	3.1635
1193400	3.33
1194300	3.2745
1195200	3.2745
1196100	3.1635
1197000	2.9415
1197900	2.8305
1198800	2.9415
1199700	3.663
1200600	4.0515
1201500	3.3855
1202400	2.9415
1203300	2.8305
1204200	2.886
