# Supplementary material for: A parsimonious model of blood glucose homeostasis
Source: PLOS Digit Health. 2022 Jul 14;1(7):e0000072. doi: 10.1371/journal.pdig.0000072 (PMC9931355; doi:10.1371/journal.pdig.0000072)
Supplement: S2 Data — Blood glucose data of Klick Pilot Study measured using the Freestyle Libre Flash Glucose device. The data are presented in comma separated values (.csv) format for each healthy individual (N = 100). The filenames represent the unique identification of the individual to preserve anonymity. (ZIP) [file pdig.0000072.s011.zip › 1MH001HTDF8.csv]

Elapsed Time	Glucose (mmol/L)
0	4.44
900	4.218
1800	4.107
2700	3.996
3600	4.3845
4500	4.773
5400	4.44
6300	4.44
7200	5.3279
8100	5.7164
9000	4.9395
9900	4.7175
10800	5.2724
11700	5.1614
12600	5.1614
13500	5.5499
14400	5.8829
15300	6.1049
16200	5.7164
17100	4.9395
18000	4.9395
18900	5.3279
19800	4.9949
20700	4.6065
21600	4.3845
22500	4.0515
23400	3.885
24300	3.9405
25200	3.996
26100	4.107
27000	4.107
27900	3.996
28800	3.9405
29700	3.9405
30600	4.329
31500	4.44
32400	4.329
33300	4.3845
34200	4.551
35100	4.662
36000	4.44
36900	4.329
37800	4.3845
38700	4.4955
39600	4.3845
40500	4.2735
41400	4.0515
42300	3.996
43200	4.107
44100	4.329
45000	5.1059
45900	5.8274
46800	4.9949
47700	4.0515
48600	4.551
49500	5.3279
50400	4.8285
51300	4.551
52200	4.662
53100	4.2735
54000	4.0515
54900	4.1625
55800	4.1625
56700	4.1625
57600	4.1625
58500	4.1625
59400	4.107
60300	3.996
61200	3.9405
62100	4.0515
63000	4.551
63900	5.5499
64800	5.8829
65700	5.1614
66600	4.6065
67500	5.3279
68400	5.9939
69300	5.6609
70200	5.1059
71100	5.0504
72000	4.884
72900	4.44
73800	4.329
74700	4.44
75600	4.3845
76500	4.2735
77400	4.1625
78300	4.218
79200	4.329
80100	4.2735
81000	4.218
81900	4.44
82800	4.773
83700	4.773
84600	4.329
85500	4.0515
86400	4.218
87300	5.3279
88200	6.2714
89100	4.662
90000	3.774
90900	4.0515
91800	5.1059
92700	6.3269
93600	5.7719
94500	4.218
95400	4.44
96300	5.3279
97200	5.5499
98100	5.5499
99000	5.7164
99900	5.9384
100800	6.1049
101700	5.9384
102600	5.2724
103500	4.773
104400	4.773
105300	4.9949
106200	5.1614
107100	5.0504
108000	4.773
108900	4.6065
109800	4.662
110700	4.44
111600	4.107
112500	4.2735
113400	4.6065
114300	4.773
115200	4.7175
116100	4.6065
117000	4.551
117900	4.3845
118800	4.44
119700	4.551
120600	4.6065
121500	4.4955
122400	4.3845
123300	4.44
124200	4.6065
125100	4.6065
126000	4.4955
126900	4.329
127800	4.218
128700	4.662
129600	5.6054
130500	6.1049
131400	5.4944
132300	4.8285
133200	4.9395
134100	5.3279
135000	5.2169
135900	4.9395
136800	4.8285
137700	4.2735
138600	3.996
139500	4.107
140400	4.3845
141300	4.218
142200	3.996
143100	4.0515
144000	4.1625
144900	4.107
145800	4.1625
146700	4.44
147600	4.4955
148500	4.218
149400	4.0515
150300	5.4944
151200	7.5479
152100	7.8809
153000	7.6034
153900	7.4924
154800	6.9929
155700	5.8274
156600	4.44
157500	4.329
158400	4.8285
159300	4.218
160200	3.663
161100	3.996
162000	5.2169
162900	5.4389
163800	4.8285
164700	5.6054
165600	5.7719
166500	4.9395
167400	4.662
168300	5.1059
169200	4.8285
170100	3.996
171000	4.551
171900	5.7719
172800	5.1059
173700	4.218
174600	4.6065
175500	5.2724
176400	5.7164
177300	5.4389
178200	5.2169
179100	5.3279
180000	5.3834
180900	5.6054
181800	5.9384
182700	5.9939
183600	6.0494
184500	6.1604
185400	6.1604
186300	6.2159
187200	6.1604
188100	5.9939
189000	6.3269
189900	6.7154
190800	6.7154
191700	6.4379
192600	6.1049
193500	5.9939
194400	5.7719
195300	5.5499
196200	5.1614
197100	4.9949
198000	4.884
198900	4.7175
199800	4.551
200700	4.662
201600	4.662
202500	4.6065
203400	4.773
204300	4.773
205200	4.662
206100	4.4955
207000	4.2735
207900	4.1625
208800	4.218
209700	4.2735
210600	4.2735
211500	4.2735
212400	4.3845
213300	4.6065
214200	4.551
215100	4.218
216000	3.996
216900	4.4955
217800	5.2169
218700	4.9949
219600	4.662
220500	5.0504
221400	5.3279
222300	4.9395
223200	4.6065
224100	4.551
225000	4.2735
225900	4.1625
226800	4.218
227700	4.551
228600	4.773
229500	4.551
230400	5.1059
231300	5.8829
232200	5.5499
233100	4.8285
234000	4.8285
234900	5.2169
235800	5.4944
236700	5.1059
237600	4.44
238500	4.218
239400	4.8285
240300	5.5499
241200	5.2169
242100	4.8285
243000	4.884
243900	4.7175
244800	4.44
245700	4.7175
246600	5.4389
247500	5.4389
248400	4.9395
249300	5.0504
250200	5.1059
251100	4.8285
252000	4.9395
252900	4.773
253800	4.44
254700	4.6065
255600	4.773
256500	4.7175
257400	4.329
258300	4.2735
259200	4.2735
260100	4.0515
261000	4.329
261900	5.1614
262800	6.0494
263700	6.0494
264600	5.3834
265500	5.1059
266400	5.3834
267300	5.4389
268200	5.9384
269100	6.1604
270000	6.2714
270900	6.8264
271800	7.4924
272700	7.7144
273600	7.3259
274500	6.4379
275400	5.5499
276300	4.9395
277200	4.8285
278100	4.773
279000	4.6065
279900	4.7175
280800	4.8285
281700	4.8285
282600	4.6065
283500	4.329
284400	4.4955
285300	4.551
286200	4.551
287100	4.6065
288000	4.6065
288900	4.551
289800	4.551
290700	4.773
291600	4.884
292500	4.8285
293400	4.8285
294300	4.8285
295200	4.6065
296100	4.3845
297000	4.3845
297900	4.329
298800	4.218
299700	4.1625
300600	4.329
301500	4.44
302400	4.329
303300	4.107
304200	3.885
305100	4.2735
306000	5.1059
306900	5.3834
307800	4.9949
308700	4.3845
309600	4.329
310500	4.3845
311400	4.2735
312300	4.2735
313200	4.4955
314100	4.773
315000	4.329
315900	3.8295
316800	3.8295
317700	3.9405
318600	4.218
319500	4.6065
320400	4.8285
321300	4.8285
322200	4.3845
323100	4.107
324000	4.1625
324900	4.1625
325800	4.662
326700	5.5499
327600	5.3279
328500	4.7175
329400	4.773
330300	4.773
331200	4.9395
332100	5.5499
333000	5.2169
333900	4.6065
334800	5.1059
335700	5.4944
336600	4.4955
337500	3.7185
338400	3.663
339300	3.8295
340200	3.996
341100	4.6065
342000	5.1059
342900	5.2724
343800	5.2169
344700	4.8285
345600	4.884
346500	5.4389
347400	5.6054
348300	5.2724
349200	4.773
350100	4.662
351000	4.9395
351900	4.773
352800	4.551
353700	4.551
354600	4.551
355500	4.9395
356400	5.2724
357300	5.6054
358200	6.0494
359100	6.1604
360000	6.2159
360900	6.2159
361800	6.2714
362700	6.3824
363600	6.2714
364500	6.2159
365400	5.9939
366300	5.8274
367200	5.2169
368100	5.1059
369000	5.6054
369900	5.6609
370800	5.1614
371700	4.8285
372600	4.7175
373500	4.7175
374400	4.7175
375300	4.551
376200	4.329
377100	4.4955
378000	4.662
378900	4.662
379800	4.662
380700	4.551
381600	4.551
382500	4.551
383400	4.551
384300	4.551
385200	4.4955
386100	4.3845
387000	4.218
387900	4.2735
388800	4.1625
389700	4.551
390600	5.9939
391500	6.6044
392400	5.9384
393300	5.7719
394200	5.3279
395100	4.1625
396000	4.0515
396900	4.4955
397800	4.3845
398700	4.2735
399600	4.2735
400500	4.107
401400	3.9405
402300	3.885
403200	3.996
404100	3.885
405000	3.885
405900	3.885
406800	3.885
407700	4.551
408600	6.3824
409500	6.4934
410400	5.0504
411300	5.1614
412200	5.8829
413100	5.8274
414000	5.3834
414900	4.9949
415800	5.0504
416700	5.0504
417600	4.884
418500	5.1614
419400	5.1614
420300	4.551
421200	4.4955
422100	5.2724
423000	5.7164
423900	5.6609
424800	5.5499
425700	5.4389
426600	5.2169
427500	5.2724
428400	5.3279
429300	5.0504
430200	4.773
431100	4.8285
432000	4.884
432900	4.6065
433800	4.329
434700	4.44
435600	5.1059
436500	5.9384
437400	5.6609
438300	4.8285
439200	5.1059
440100	6.1049
441000	6.2714
441900	5.4944
442800	4.4955
443700	4.1625
444600	5.1614
445500	6.2714
446400	6.4379
447300	5.8829
448200	5.7719
449100	6.2159
450000	6.4379
450900	6.2714
451800	5.6609
452700	5.0504
453600	5.6054
454500	6.2159
455400	5.7719
456300	5.2724
457200	5.1614
458100	4.9949
459000	4.7175
459900	4.551
460800	4.4955
461700	4.4955
462600	4.44
463500	4.551
464400	4.551
465300	4.44
466200	4.6065
467100	4.6065
468000	4.4955
468900	4.6065
469800	4.6065
470700	4.662
471600	4.551
472500	4.44
473400	4.44
474300	4.4955
475200	4.44
476100	4.44
477000	4.884
477900	5.2724
478800	4.9949
479700	4.884
480600	5.0504
481500	5.0504
482400	4.4955
483300	4.107
484200	4.3845
485100	4.7175
486000	4.7175
486900	4.773
487800	4.6065
488700	4.218
489600	3.885
490500	3.7185
491400	3.8295
492300	3.996
493200	4.773
494100	5.8274
495000	5.4389
495900	4.4955
496800	4.662
497700	5.4944
498600	5.7719
499500	5.2724
500400	4.9949
501300	4.6065
502200	4.107
503100	4.218
504000	4.1625
504900	3.996
505800	3.885
506700	3.8295
507600	3.885
508500	3.885
509400	3.8295
510300	3.9405
511200	4.107
512100	4.1625
513000	4.218
513900	4.8285
514800	5.1614
515700	4.329
516600	3.774
517500	3.996
518400	4.107
519300	3.996
520200	3.996
521100	4.107
522000	5.1614
522900	6.7709
523800	6.8264
524700	6.3824
525600	6.1604
526500	6.1049
527400	6.4379
528300	6.3824
529200	5.6609
530100	5.2169
531000	5.5499
531900	5.4944
532800	4.773
533700	4.662
534600	4.7175
535500	4.551
536400	4.551
537300	4.3845
538200	4.1625
539100	4.0515
540000	4.107
540900	4.329
541800	4.4955
542700	4.3845
543600	4.2735
544500	4.1625
545400	4.218
546300	4.44
547200	4.3845
548100	4.218
549000	4.218
549900	4.0515
550800	3.996
551700	4.218
552600	4.329
553500	4.107
554400	4.0515
555300	4.1625
556200	4.2735
557100	4.329
558000	4.2735
558900	4.2735
559800	4.44
560700	4.4955
561600	4.773
562500	5.6054
563400	5.4944
564300	5.1059
565200	5.4389
566100	5.7164
567000	5.7719
567900	5.0504
568800	4.2735
569700	4.107
570600	4.1625
571500	4.218
572400	4.329
573300	4.4955
574200	4.662
575100	4.8285
576000	5.1614
576900	5.4389
577800	5.7719
578700	6.2159
579600	6.4379
580500	7.0484
581400	7.0484
582300	5.6609
583200	5.5499
584100	6.1604
585000	5.2724
585900	4.4955
586800	4.773
587700	5.3834
588600	5.8829
589500	5.8274
590400	4.9395
591300	4.107
592200	4.0515
593100	4.1625
594000	3.996
594900	3.885
595800	3.9405
596700	3.9405
597600	3.9405
598500	4.0515
599400	3.996
600300	3.885
601200	4.2735
602100	4.9949
603000	4.9395
603900	4.329
604800	4.551
605700	5.0504
606600	5.2169
607500	5.5499
608400	5.7164
609300	5.4944
610200	5.2724
611100	5.4944
612000	5.8829
612900	6.2159
613800	5.9939
614700	5.1614
615600	4.8285
616500	5.2724
617400	5.3834
618300	4.884
619200	4.3845
620100	3.996
621000	3.9405
621900	4.2735
622800	4.3845
623700	4.329
624600	4.2735
625500	4.2735
626400	4.2735
627300	4.2735
628200	4.2735
629100	4.3845
630000	4.44
630900	4.4955
631800	4.4955
632700	4.3845
633600	4.3845
634500	4.44
635400	4.44
636300	4.329
637200	4.329
638100	4.3845
639000	4.329
639900	4.3845
640800	4.329
641700	4.218
642600	4.2735
643500	4.3845
644400	4.3845
645300	4.44
646200	4.3845
647100	4.4955
648000	5.2169
648900	5.7719
649800	5.3279
650700	4.551
651600	4.551
652500	4.6065
653400	4.329
654300	4.1625
655200	4.107
656100	4.107
657000	4.107
657900	4.1625
658800	4.7175
659700	4.884
660600	4.218
661500	3.8295
662400	3.885
663300	3.885
664200	3.885
665100	4.1625
666000	4.6065
666900	5.1059
667800	5.7719
668700	5.9384
669600	5.6054
670500	5.7719
671400	5.9939
672300	5.9384
673200	5.8274
674100	6.2159
675000	6.3269
675900	5.0504
676800	4.2735
677700	4.6065
678600	5.2169
679500	5.4944
680400	5.3279
681300	4.8285
682200	4.3845
683100	4.1625
684000	4.218
684900	4.551
685800	4.3845
686700	4.662
687600	5.4944
688500	5.0504
689400	4.329
690300	4.7175
691200	4.8285
692100	4.1625
693000	3.774
693900	3.774
694800	3.774
695700	4.1625
696600	5.4389
697500	6.3269
698400	5.4389
699300	5.1059
700200	5.9939
701100	5.9939
702000	5.2169
702900	5.0504
703800	5.7719
704700	6.8264
705600	7.4924
706500	7.1594
707400	6.0494
708300	5.4389
709200	5.6054
710100	5.3279
711000	4.7175
711900	4.4955
712800	4.4955
713700	4.551
714600	4.44
715500	4.3845
716400	4.44
717300	4.4955
718200	4.3845
719100	4.44
720000	4.4955
720900	4.551
721800	4.551
722700	4.551
723600	4.44
724500	4.329
725400	4.44
726300	4.4955
727200	4.2735
728100	4.218
729000	4.2735
729900	4.1625
730800	4.0515
731700	4.329
732600	4.4955
733500	4.3845
734400	4.773
735300	5.8274
736200	5.7719
737100	5.0504
738000	5.3834
738900	5.5499
739800	4.8285
740700	4.6065
741600	5.1059
742500	5.1614
743400	4.8285
744300	4.6065
745200	4.1625
746100	3.996
747000	4.2735
747900	4.329
748800	3.885
749700	3.552
750600	3.4965
751500	3.663
752400	3.7185
753300	3.663
754200	3.663
755100	3.996
756000	4.9949
756900	6.1604
757800	6.2714
758700	5.4944
759600	5.1614
760500	5.2169
761400	5.3279
762300	5.6054
763200	5.6054
764100	4.662
765000	3.774
765900	3.4965
766800	3.7185
767700	4.1625
768600	4.3845
769500	4.2735
770400	4.2735
771300	4.329
772200	4.551
773100	4.884
774000	4.9395
774900	4.8285
775800	4.662
776700	4.662
777600	4.7175
778500	4.44
779400	4.2735
780300	4.662
781200	4.884
782100	4.6065
783000	4.6065
783900	4.773
784800	5.4944
785700	6.1604
786600	6.1049
787500	6.1049
788400	6.5489
789300	6.6044
790200	6.3269
791100	6.2714
792000	6.6599
792900	6.9929
793800	6.9929
794700	6.6044
795600	6.0494
796500	5.7164
797400	5.3834
798300	5.2169
799200	5.1614
800100	4.9949
801000	4.9395
801900	4.884
802800	4.884
803700	4.8285
804600	4.662
805500	4.551
806400	4.4955
807300	4.2735
808200	4.218
809100	4.329
810000	4.4955
810900	4.662
811800	4.4955
812700	4.3845
813600	4.551
814500	4.4955
815400	4.4955
816300	4.3845
817200	4.218
818100	4.107
819000	3.996
819900	4.107
820800	4.329
821700	4.9949
822600	5.7164
823500	5.2724
824400	4.551
825300	4.773
826200	5.2169
827100	5.1059
828000	4.773
828900	4.2735
829800	3.663
830700	3.663
831600	3.885
832500	4.4955
833400	4.9949
834300	4.6065
835200	4.2735
836100	4.3845
837000	4.6065
837900	4.884
838800	4.551
839700	4.1625
840600	4.7175
841500	4.8285
842400	4.329
843300	4.107
844200	4.107
845100	4.44
846000	4.8285
846900	4.662
847800	4.4955
848700	4.6065
849600	4.551
850500	4.44
851400	4.7175
852300	4.8285
853200	4.6065
854100	4.44
855000	4.329
855900	4.218
856800	4.218
857700	4.107
858600	4.0515
859500	4.218
860400	4.1625
861300	4.1625
862200	4.218
863100	4.218
864000	4.329
864900	4.7175
865800	4.773
866700	4.1625
867600	3.885
868500	4.44
869400	4.9395
870300	4.662
871200	4.3845
872100	4.662
873000	4.6065
873900	4.329
874800	4.2735
875700	4.3845
876600	4.4955
877500	4.7175
878400	4.9395
879300	5.0504
880200	5.1059
881100	5.1059
882000	4.9395
882900	4.773
883800	4.8285
884700	4.773
885600	4.6065
886500	4.4955
887400	4.551
888300	4.6065
889200	4.662
890100	4.4955
891000	4.551
891900	4.4955
892800	4.3845
893700	4.3845
894600	4.4955
895500	4.44
896400	4.3845
897300	4.44
898200	4.551
899100	4.6065
900000	4.4955
900900	4.2735
901800	4.1625
902700	4.107
903600	4.107
904500	4.107
905400	4.1625
906300	4.2735
907200	4.2735
908100	4.2735
909000	4.329
909900	4.551
910800	4.773
911700	4.662
912600	4.4955
913500	4.4955
914400	4.2735
915300	3.996
916200	3.8295
917100	3.774
918000	3.9405
918900	4.662
919800	5.2724
920700	4.8285
921600	4.44
922500	4.9949
923400	5.7164
924300	5.4389
925200	4.662
926100	4.8285
927000	5.1614
927900	4.884
928800	4.551
929700	4.3845
930600	4.1625
931500	3.885
932400	4.107
933300	4.7175
934200	4.9395
935100	4.773
936000	4.551
936900	4.218
937800	3.9405
938700	4.329
939600	5.2169
940500	5.4944
941400	5.2724
942300	4.884
943200	4.3845
944100	3.8295
945000	3.996
945900	4.551
946800	4.4955
947700	4.0515
948600	3.885
949500	3.8295
950400	3.885
951300	3.9405
952200	3.885
953100	3.8295
954000	3.996
954900	5.0504
955800	6.5489
956700	6.5489
957600	5.4389
958500	5.1059
959400	5.2169
960300	5.3834
961200	6.0494
962100	6.4379
963000	5.4944
963900	4.662
964800	4.773
965700	4.551
966600	3.996
967500	3.996
968400	4.218
969300	4.1625
970200	4.0515
971100	4.0515
972000	4.0515
972900	4.0515
973800	4.107
974700	4.1625
975600	4.2735
976500	4.218
977400	4.0515
978300	4.0515
979200	4.0515
980100	4.0515
981000	4.107
981900	3.996
982800	3.885
983700	3.885
984600	3.996
985500	4.107
986400	4.107
987300	3.996
988200	4.107
989100	4.107
990000	3.996
990900	3.996
991800	4.107
992700	3.9405
993600	4.107
994500	4.884
995400	5.3279
996300	5.2169
997200	4.6065
998100	4.2735
999000	4.0515
999900	3.996
1000800	3.996
1001700	3.885
1002600	3.774
1003500	3.8295
1004400	4.329
1005300	4.7175
1006200	4.107
1007100	3.6075
1008000	3.663
1008900	3.8295
1009800	3.9405
1010700	3.996
1011600	4.8285
1012500	5.9939
1013400	5.6609
1014300	5.2724
1015200	5.7719
1016100	5.7164
1017000	5.2169
1017900	4.9949
1018800	4.9395
1019700	5.1614
1020600	5.3834
1021500	4.884
1022400	4.4955
1023300	4.329
1024200	3.9405
1025100	3.4965
1026000	3.2745
1026900	3.33
1027800	3.774
1028700	4.551
1029600	4.329
1030500	3.885
1031400	3.885
1032300	3.885
1033200	3.774
1034100	3.7185
1035000	3.8295
1035900	3.8295
1036800	4.107
1037700	5.2169
1038600	6.1049
1039500	5.3834
1040400	4.2735
1041300	4.329
1042200	4.8285
1043100	4.6065
1044000	4.6065
1044900	5.3834
1045800	5.6054
1046700	5.1614
1047600	4.884
1048500	5.2169
1049400	6.1049
1050300	5.8829
1051200	5.2169
1052100	5.9384
1053000	6.3269
1053900	4.9395
1054800	4.107
1055700	4.6065
1056600	4.9949
1057500	4.662
1058400	4.218
1059300	4.107
1060200	4.6065
1061100	5.3834
1062000	5.6609
1062900	5.0504
1063800	4.551
1064700	4.6065
1065600	4.551
1066500	4.44
1067400	4.2735
1068300	4.1625
1069200	4.0515
1070100	4.0515
1071000	4.107
1071900	4.107
1072800	4.107
1073700	4.0515
1074600	4.0515
1075500	4.0515
1076400	4.1625
1077300	4.1625
1078200	3.9405
1079100	3.885
1080000	3.996
1080900	4.0515
1081800	3.885
1082700	4.1625
1083600	4.9949
1084500	5.2169
1085400	4.7175
1086300	4.4955
1087200	4.773
1088100	4.773
1089000	4.44
1089900	4.218
1090800	4.0515
1091700	3.9405
1092600	3.8295
1093500	4.107
1094400	4.6065
1095300	4.3845
1096200	3.7185
1097100	3.6075
1098000	3.7185
1098900	3.7185
1099800	3.663
1100700	3.885
1101600	4.884
1102500	6.1049
1103400	6.1604
1104300	5.5499
1105200	5.4944
1106100	5.5499
1107000	5.7719
1107900	5.9939
1108800	5.3834
1109700	4.773
1110600	4.7175
1111500	4.7175
1112400	4.329
1113300	3.885
1114200	3.9405
1115100	4.44
1116000	4.662
1116900	5.0504
1117800	5.1614
1118700	4.8285
1119600	4.884
1120500	5.4389
1121400	5.6609
1122300	4.773
1123200	4.2735
1124100	4.9395
1125000	5.1614
1125900	4.9949
1126800	4.7175
1127700	4.551
1128600	4.8285
1129500	4.8285
1130400	4.4955
1131300	4.551
1132200	5.4944
1133100	5.9939
1134000	4.773
1134900	3.885
1135800	3.885
1136700	4.44
1137600	4.884
1138500	4.9395
1139400	4.7175
1140300	4.44
1141200	4.2735
1142100	4.329
1143000	4.4955
1143900	4.4955
1144800	4.44
1145700	4.3845
1146600	4.3845
1147500	4.329
1148400	4.2735
1149300	4.218
1150200	4.107
1151100	4.0515
1152000	3.7185
1152900	3.552
1153800	3.8295
1154700	3.663
1155600	3.4965
1156500	3.6075
1157400	3.774
1158300	3.774
1159200	3.663
1160100	3.33
1161000	3.0525
1161900	3.33
1162800	3.33
1163700	3.108
1164600	3.0525
1165500	3.4965
1166400	3.4965
1167300	3.9405
1168200	4.3845
1169100	3.6075
1170000	3.441
1170900	3.996
1171800	3.8295
1172700	3.33
1173600	3.1635
1174500	3.1635
1175400	3.219
1176300	3.1635
1177200	3.885
1178100	5.3834
1179000	4.662
1179900	3.663
1180800	3.774
1181700	4.3845
1182600	4.329
1183500	4.329
1184400	4.44
1185300	4.7175
1186200	3.996
1187100	3.2745
1188000	3.552
1188900	4.329
1189800	4.1625
1190700	3.7185
1191600	3.3855
1192500	3.3855
1193400	3.33
1194300	3.3855
1195200	3.6075
1196100	3.4965
1197000	3.2745
1197900	3.33
1198800	3.996
1199700	4.329
1200600	3.6075
1201500	3.1635
1202400	2.997
1203300	3.8295
1204200	4.44
