# Supplementary material for: A parsimonious model of blood glucose homeostasis
Source: PLOS Digit Health. 2022 Jul 14;1(7):e0000072. doi: 10.1371/journal.pdig.0000072 (PMC9931355; doi:10.1371/journal.pdig.0000072)
Supplement: S2 Data — Blood glucose data of Klick Pilot Study measured using the Freestyle Libre Flash Glucose device. The data are presented in comma separated values (.csv) format for each healthy individual (N = 100). The filenames represent the unique identification of the individual to preserve anonymity. (ZIP) [file pdig.0000072.s011.zip › 1MH001HTDJR.csv]

Elapsed Time	Glucose (mmol/L)
0	4.329
900	3.996
1800	4.3845
2700	4.4955
3600	3.774
4500	4.551
5400	6.4934
6300	6.8264
7200	5.9384
8100	5.2169
9000	4.6065
9900	4.329
10800	5.1614
11700	5.6054
12600	4.44
13500	3.441
14400	3.108
15300	3.885
16200	5.0504
17100	5.3834
18000	4.662
18900	3.9405
19800	4.218
20700	5.1059
21600	5.4389
22500	4.9949
23400	3.9405
24300	3.3855
25200	3.219
26100	2.997
27000	2.442
27900	2.22
28800	2.22
29700	2.22
30600	2.22
31500	2.7195
32400	3.552
33300	3.6075
34200	3.6075
35100	3.6075
36000	3.4965
36900	3.441
37800	3.8295
38700	4.329
39600	4.218
40500	3.8295
41400	3.4965
42300	3.8295
43200	4.9949
44100	4.884
45000	3.7185
45900	3.1635
46800	2.9415
47700	3.4965
48600	4.2735
49500	4.329
50400	4.0515
51300	3.663
52200	3.3855
53100	3.552
54000	3.885
54900	4.1625
55800	4.773
56700	4.9949
57600	4.218
58500	3.4965
59400	3.108
60300	2.664
61200	2.331
62100	2.331
63000	2.331
63900	2.2755
64800	2.442
65700	2.7195
66600	2.886
67500	3.996
68400	4.9395
69300	5.4389
70200	5.8274
71100	6.1049
72000	5.8829
72900	4.551
73800	3.663
74700	3.2745
75600	3.441
76500	3.996
77400	4.2735
78300	3.8295
79200	3.441
80100	3.663
81000	4.329
81900	4.9395
82800	4.329
83700	3.663
84600	3.9405
85500	4.107
86400	3.441
87300	3.3855
88200	4.44
89100	4.7175
90000	4.107
90900	4.44
91800	5.7719
92700	6.8264
93600	6.6599
94500	5.9384
95400	5.1059
96300	4.44
97200	4.551
98100	4.329
99000	3.4965
99900	3.33
100800	4.662
101700	5.6054
102600	5.8829
103500	5.9939
104400	5.5499
105300	4.44
106200	3.774
107100	3.6075
108000	3.8295
108900	4.107
109800	4.0515
110700	3.885
111600	3.8295
112500	3.663
113400	3.7185
114300	3.885
115200	3.885
116100	3.8295
117000	3.774
117900	3.774
118800	3.774
119700	3.8295
120600	3.996
121500	4.107
122400	4.0515
123300	4.218
124200	4.9949
125100	5.3834
126000	5.0504
126900	4.884
127800	4.773
128700	4.551
129600	4.2735
130500	3.8295
131400	3.441
132300	3.3855
133200	3.885
134100	5.8274
135000	6.8819
135900	5.9939
136800	4.4955
137700	3.552
138600	2.8305
139500	2.775
140400	4.0515
141300	4.329
142200	3.7185
143100	3.663
144000	3.663
144900	3.552
145800	4.1625
146700	5.5499
147600	6.3824
148500	6.3824
149400	5.8829
150300	5.7719
151200	6.3269
152100	6.2714
153000	5.0504
153900	4.7175
154800	5.3279
155700	5.1059
156600	4.884
157500	4.773
158400	4.0515
159300	3.6075
160200	3.8295
161100	4.1625
162000	3.9405
162900	3.4965
163800	3.8295
164700	4.662
165600	5.7164
166500	5.9384
167400	4.4955
168300	3.8295
169200	4.44
170100	6.0494
171000	6.2714
171900	4.4955
172800	3.4965
173700	3.2745
174600	4.0515
175500	5.2724
176400	6.0494
177300	6.8819
178200	7.8254
179100	7.8254
180000	6.5489
180900	5.4944
181800	4.9395
182700	5.1614
183600	5.8829
184500	6.0494
185400	6.1049
186300	6.6044
187200	7.1594
188100	7.4369
189000	7.2149
189900	6.2714
190800	5.2169
191700	4.773
192600	4.662
193500	4.3845
194400	4.1625
195300	4.1625
196200	3.9405
197100	3.4965
198000	3.6075
198900	4.2735
199800	4.551
200700	4.4955
201600	4.4955
202500	4.3845
203400	4.329
204300	4.329
205200	4.107
206100	3.996
207000	4.218
207900	4.329
208800	4.218
209700	4.6065
210600	5.1059
211500	5.1059
212400	5.2724
213300	6.2714
214200	7.3814
215100	7.3259
216000	6.0494
216900	4.44
217800	3.885
218700	3.9405
219600	4.218
220500	4.4955
221400	4.1625
222300	3.8295
223200	3.6075
224100	3.8295
225000	4.9395
225900	6.2159
226800	6.1049
227700	4.9949
228600	4.107
229500	3.7185
230400	3.885
231300	3.9405
232200	3.7185
233100	3.774
234000	4.662
234900	6.2714
235800	7.1594
236700	6.8264
237600	6.3824
238500	6.4934
239400	6.2714
240300	5.8274
241200	5.7164
242100	5.5499
243000	4.884
243900	4.44
244800	4.2735
245700	4.107
246600	3.8295
247500	3.6075
248400	3.552
249300	3.7185
250200	3.996
251100	4.1625
252000	4.329
252900	4.551
253800	4.4955
254700	4.218
255600	4.218
256500	4.2735
257400	4.1625
258300	4.0515
259200	4.329
260100	5.5499
261000	6.4379
261900	5.6609
262800	4.662
263700	5.6609
264600	7.7144
265500	8.8244
266400	8.9354
267300	8.7134
268200	7.7699
269100	6.5489
270000	5.9939
270900	5.3279
271800	4.773
272700	5.1059
273600	5.8829
274500	6.1049
275400	5.1614
276300	4.6065
277200	5.1614
278100	5.7719
279000	5.3279
279900	4.3845
280800	3.885
281700	3.774
282600	3.7185
283500	3.774
284400	3.996
285300	4.0515
286200	3.996
287100	3.996
288000	3.885
288900	3.9405
289800	4.218
290700	4.2735
291600	4.1625
292500	4.107
293400	4.1625
294300	4.44
295200	4.9395
296100	5.5499
297000	5.6609
297900	5.3834
298800	4.9395
299700	4.551
300600	4.9395
301500	6.3269
302400	6.7709
303300	5.6054
304200	4.44
305100	3.996
306000	4.6065
306900	5.7719
307800	6.0494
308700	5.2724
309600	4.3845
310500	4.218
311400	4.662
312300	5.1059
313200	5.4944
314100	5.6054
315000	5.1059
315900	5.2169
316800	5.6609
317700	5.5499
318600	5.9384
319500	6.4379
320400	5.4944
321300	4.218
322200	4.1625
323100	4.7175
324000	4.4955
324900	3.996
325800	4.4955
326700	5.4389
327600	5.9939
328500	5.7164
329400	4.7175
330300	3.996
331200	3.7185
332100	3.7185
333000	3.774
333900	3.774
334800	3.885
335700	3.9405
336600	3.9405
337500	3.8295
338400	3.774
339300	3.885
340200	4.107
341100	4.44
342000	4.4955
342900	4.2735
343800	4.4955
344700	5.6609
345600	6.1049
346500	4.9949
347400	4.107
348300	4.3845
349200	5.1614
350100	6.2714
351000	7.7144
351900	8.6024
352800	7.4924
353700	5.8274
354600	5.9384
355500	6.7709
356400	6.8819
357300	5.9384
358200	5.3834
359100	5.4944
360000	5.2169
360900	4.2735
361800	3.8295
362700	4.4955
363600	5.4389
364500	5.9384
365400	6.2159
366300	5.7719
367200	4.44
368100	3.774
369000	3.8295
369900	4.1625
370800	4.2735
371700	4.2735
372600	4.44
373500	4.4955
374400	4.1625
375300	4.1625
376200	4.329
377100	4.2735
378000	4.0515
378900	4.0515
379800	4.1625
380700	4.2735
381600	4.6065
382500	4.9949
383400	5.2169
384300	5.2169
385200	4.8285
386100	4.3845
387000	4.107
387900	4.44
388800	5.7164
389700	6.5489
390600	5.1614
391500	3.885
392400	3.441
393300	3.33
394200	3.441
395100	3.6075
396000	3.6075
396900	3.4965
397800	3.3855
398700	3.2745
399600	3.552
400500	4.7175
401400	5.1614
402300	4.662
403200	4.3845
404100	4.551
405000	4.884
405900	5.1059
406800	4.773
407700	4.3845
408600	5.3279
409500	6.9374
410400	6.6599
411300	5.2169
412200	4.551
413100	4.44
414000	4.1625
414900	4.4955
415800	5.1059
416700	4.44
417600	3.663
418500	3.441
419400	3.663
420300	3.8295
421200	3.663
422100	3.6075
423000	4.2735
423900	5.4944
424800	6.3269
425700	5.6054
426600	4.2735
427500	3.774
428400	3.7185
429300	3.8295
430200	3.8295
431100	3.774
432000	3.663
432900	3.7185
433800	4.3845
434700	5.3279
435600	5.9384
436500	6.9374
437400	7.9919
438300	8.5469
439200	8.0474
440100	6.9929
441000	6.1604
441900	5.5499
442800	5.0504
443700	4.4955
444600	4.662
445500	5.4389
446400	5.6054
447300	5.8274
448200	5.9939
449100	5.7719
450000	5.6609
450900	5.9939
451800	6.2714
452700	6.3269
453600	6.1604
454500	5.8274
455400	5.2169
456300	4.2735
457200	3.774
458100	3.8295
459000	3.9405
459900	4.107
460800	4.3845
461700	4.6065
462600	4.44
463500	4.218
464400	4.107
465300	4.0515
466200	4.1625
467100	4.3845
468000	4.329
468900	4.329
469800	4.7175
470700	5.2724
471600	5.3834
472500	5.0504
473400	4.8285
474300	5.4389
475200	6.1604
476100	6.3824
477000	5.9939
477900	5.1059
478800	4.107
479700	3.774
480600	4.329
481500	4.8285
482400	4.662
483300	4.4955
484200	4.551
485100	4.107
486000	3.6075
486900	3.4965
487800	3.441
488700	3.2745
489600	3.2745
490500	3.441
491400	3.4965
492300	3.663
493200	3.774
494100	3.996
495000	4.884
495900	5.8829
496800	6.1604
497700	6.1604
498600	6.1604
499500	6.4934
500400	7.2149
501300	7.7144
502200	7.6589
503100	6.7154
504000	4.9395
504900	4.0515
505800	3.8295
506700	3.552
507600	3.3855
508500	3.3855
509400	3.2745
510300	3.3855
511200	4.107
512100	4.44
513000	4.44
513900	4.551
514800	4.7175
515700	4.8285
516600	4.884
517500	5.3279
518400	5.6054
519300	4.9395
520200	4.1625
521100	4.3845
522000	5.0504
522900	5.4944
523800	6.4934
524700	7.0484
525600	6.8264
526500	5.9939
527400	5.3279
528300	5.2169
529200	5.1614
530100	5.8274
531000	6.5489
531900	5.7719
532800	4.218
533700	3.774
534600	4.1625
535500	4.8285
536400	5.3834
537300	5.4944
538200	5.1614
539100	4.662
540000	4.3845
540900	4.44
541800	4.4955
542700	4.218
543600	4.0515
544500	4.0515
545400	4.0515
546300	4.1625
547200	4.218
548100	4.107
549000	3.996
549900	3.9405
550800	3.9405
551700	4.107
552600	4.3845
553500	4.44
554400	4.218
555300	4.773
556200	6.2159
557100	7.1039
558000	6.7154
558900	5.8829
559800	4.9949
560700	4.662
561600	5.6609
562500	6.6044
563400	6.3824
564300	5.3834
565200	4.0515
566100	3.552
567000	4.0515
567900	4.9395
568800	4.884
569700	4.329
570600	3.885
571500	3.885
572400	3.9405
573300	3.663
574200	3.4965
575100	3.552
576000	3.6075
576900	3.552
577800	3.441
578700	3.996
579600	5.1059
580500	5.0504
581400	4.1625
582300	3.996
583200	4.1625
584100	3.7185
585000	3.7185
585900	4.4955
586800	5.7719
587700	6.5489
588600	6.4934
589500	6.5489
590400	6.7709
591300	5.9384
592200	4.773
593100	4.884
594000	5.2169
594900	4.551
595800	3.774
596700	3.441
597600	3.441
598500	3.6075
599400	3.6075
600300	3.552
601200	3.7185
602100	3.885
603000	3.8295
603900	3.663
604800	3.8295
605700	4.218
606600	4.2735
607500	4.329
608400	5.5499
609300	8.1584
610200	8.9354
611100	8.3804
612000	8.1584
612900	8.1584
613800	8.3249
614700	8.6579
615600	8.1029
616500	6.9929
617400	6.2159
618300	5.7164
619200	5.1614
620100	5.3834
621000	5.9384
621900	5.8829
622800	4.9949
623700	3.9405
624600	3.4965
625500	3.3855
626400	3.663
627300	3.885
628200	3.885
629100	3.885
630000	4.107
630900	4.218
631800	4.218
632700	4.0515
633600	3.996
634500	4.1625
635400	4.218
636300	4.1625
637200	4.107
638100	4.107
639000	4.0515
639900	4.0515
640800	4.218
641700	4.2735
642600	4.4955
643500	4.662
644400	4.6065
645300	4.551
646200	4.551
647100	4.884
648000	5.3834
648900	5.4944
649800	5.4389
650700	5.0504
651600	4.44
652500	3.8295
653400	4.0515
654300	4.7175
655200	5.2169
656100	5.1059
657000	4.329
657900	4.107
658800	4.3845
659700	4.773
660600	5.1614
661500	5.1614
662400	4.4955
663300	3.7185
664200	3.552
665100	4.218
666000	6.1604
666900	7.5479
667800	6.3824
668700	4.2735
669600	3.3855
670500	3.219
671400	3.552
672300	4.9949
673200	5.9939
674100	5.4389
675000	4.551
675900	4.8285
676800	5.4389
677700	5.6054
678600	4.9949
679500	4.4955
680400	4.4955
681300	4.44
682200	4.3845
683100	4.884
684000	5.7164
684900	5.7164
685800	4.4955
686700	3.663
687600	3.4965
688500	3.8295
689400	3.9405
690300	3.774
691200	3.663
692100	4.329
693000	5.9384
693900	7.9364
694800	8.6024
695700	7.9919
696600	7.4369
697500	7.3814
698400	7.5479
699300	7.4369
700200	6.6599
701100	5.9939
702000	5.9384
702900	6.3269
703800	5.9939
704700	4.3845
705600	3.8295
706500	4.0515
707400	4.4955
708300	4.8285
709200	5.3279
710100	5.7719
711000	5.8274
711900	5.4944
712800	4.884
713700	4.3845
714600	4.218
715500	4.218
716400	4.2735
717300	4.329
718200	4.3845
719100	4.329
720000	4.2735
720900	4.2735
721800	4.329
722700	4.3845
723600	4.44
724500	4.662
725400	4.6065
726300	4.2735
727200	4.3845
728100	4.9949
729000	5.3834
729900	5.1614
730800	4.9949
731700	4.9949
732600	4.8285
733500	4.551
734400	4.44
735300	4.329
736200	4.107
737100	4.218
738000	4.551
738900	4.9395
739800	5.6054
740700	5.2169
741600	4.218
742500	3.774
743400	3.663
744300	3.4965
745200	3.4965
746100	3.774
747000	3.8295
747900	3.552
748800	4.0515
749700	5.9384
750600	6.3269
751500	5.5499
752400	5.6054
753300	6.4379
754200	6.8819
755100	6.4934
756000	5.8829
756900	5.2724
757800	4.6065
758700	3.9405
759600	3.663
760500	3.8295
761400	4.2735
762300	4.44
763200	4.329
764100	4.2735
765000	4.1625
765900	3.663
766800	3.441
767700	3.3855
768600	3.7185
769500	5.1614
770400	6.4934
771300	6.1049
772200	4.3845
773100	3.7185
774000	3.8295
774900	4.551
775800	4.8285
776700	4.1625
777600	4.0515
778500	4.7175
779400	5.8274
780300	7.3259
781200	7.9364
782100	7.5479
783000	7.3259
783900	7.1039
784800	6.8264
785700	6.3824
786600	5.6054
787500	4.9395
788400	5.1059
789300	5.5499
790200	5.3279
791100	4.662
792000	4.107
792900	3.8295
793800	3.885
794700	4.44
795600	4.773
796500	4.6065
797400	4.7175
798300	5.1059
799200	5.1614
800100	4.7175
801000	4.2735
801900	4.107
802800	4.1625
803700	4.107
804600	3.996
805500	3.996
806400	4.107
807300	4.1625
808200	4.3845
809100	4.44
810000	4.329
810900	4.329
811800	4.329
812700	4.2735
813600	4.4955
814500	4.9395
815400	5.2169
816300	5.2724
817200	5.1614
818100	4.8285
819000	4.662
819900	4.773
820800	4.662
821700	4.1625
822600	3.774
823500	3.663
824400	3.7185
825300	4.4955
826200	5.7719
827100	5.4389
828000	3.996
828900	3.6075
829800	3.885
830700	3.996
831600	3.996
832500	3.774
833400	3.441
834300	3.441
835200	3.552
836100	3.441
837000	3.885
837900	5.8274
838800	7.1039
839700	6.6044
840600	5.1059
841500	3.9405
842400	3.33
843300	3.1635
844200	3.219
845100	3.219
846000	3.885
846900	5.3834
847800	5.9939
848700	5.2724
849600	3.996
850500	3.3855
851400	3.33
852300	3.4965
853200	3.4965
854100	3.4965
855000	4.2735
855900	6.1604
856800	6.9929
857700	6.3824
858600	4.9949
859500	4.218
860400	4.3845
861300	4.4955
862200	3.8295
863100	3.441
864000	3.996
864900	5.4389
865800	6.0494
866700	6.7154
867600	6.6599
868500	6.4934
869400	6.9929
870300	6.8819
871200	5.9384
872100	5.1614
873000	4.551
873900	3.996
874800	3.8295
875700	3.774
876600	3.8295
877500	3.996
878400	4.1625
879300	4.2735
880200	3.996
881100	3.774
882000	3.774
882900	3.996
883800	4.107
884700	4.0515
885600	3.996
886500	3.996
887400	3.9405
888300	3.885
889200	3.8295
890100	3.8295
891000	3.8295
891900	3.8295
892800	3.8295
893700	3.9405
894600	3.9405
895500	3.996
896400	4.1625
897300	4.107
898200	4.0515
899100	4.329
900000	4.9949
900900	5.6609
901800	5.8829
902700	5.5499
903600	4.9395
904500	4.3845
905400	4.884
906300	6.1604
907200	6.6044
908100	5.8829
909000	4.551
909900	3.7185
910800	3.552
911700	4.2735
912600	5.2724
913500	4.9395
914400	3.885
915300	3.441
916200	3.4965
917100	3.663
918000	3.4965
918900	3.3855
919800	3.3855
920700	3.4965
921600	3.552
922500	3.6075
923400	4.1625
924300	5.2724
925200	5.8274
926100	6.3824
927000	6.9374
927900	6.7154
928800	6.2714
929700	5.3279
930600	4.44
931500	3.9405
932400	4.1625
933300	5.1059
934200	5.3834
935100	4.44
936000	3.6075
936900	3.33
937800	3.2745
938700	3.33
939600	3.3855
940500	3.3855
941400	3.4965
942300	3.9405
943200	4.9395
944100	5.0504
945000	4.1625
945900	3.7185
946800	3.7185
947700	3.774
948600	3.774
949500	3.774
950400	4.44
951300	5.7164
952200	6.9929
953100	7.9364
954000	7.5479
954900	6.5489
955800	6.2159
956700	6.6044
957600	6.4934
958500	5.6609
959400	5.1614
960300	5.3834
961200	5.6054
962100	5.3834
963000	5.1059
963900	4.884
964800	5.2724
965700	5.7719
966600	5.7719
967500	5.6054
968400	5.6054
969300	5.1059
970200	4.218
971100	3.996
972000	4.218
972900	4.2735
973800	4.1625
974700	4.107
975600	3.9405
976500	3.663
977400	3.7185
978300	4.107
979200	4.2735
980100	4.1625
981000	4.2735
981900	4.2735
982800	4.1625
983700	4.1625
984600	4.329
985500	4.218
986400	3.8295
987300	4.1625
988200	5.1059
989100	6.0494
990000	6.3824
990900	6.3269
991800	5.9939
992700	5.7164
993600	5.8274
994500	5.7164
995400	5.4389
996300	4.884
997200	3.9405
998100	3.663
999000	4.107
999900	4.107
1000800	3.6075
1001700	3.33
1002600	3.219
1003500	3.108
1004400	2.9415
1005300	3.108
1006200	3.996
1007100	5.1059
1008000	5.6054
1008900	5.3834
1009800	5.1059
1010700	4.9395
1011600	4.8285
1012500	4.662
1013400	4.329
1014300	4.6065
1015200	5.7719
1016100	6.6044
1017000	6.5489
1017900	6.2159
1018800	5.6609
1019700	4.662
1020600	3.996
1021500	3.996
1022400	4.0515
1023300	3.8295
1024200	3.552
1025100	3.4965
1026000	3.7185
1026900	3.885
1027800	4.1625
1028700	5.1059
1029600	5.4389
1030500	4.7175
1031400	3.996
1032300	3.8295
1033200	4.3845
1034100	5.3279
1035000	5.4944
1035900	4.8285
1036800	4.107
1037700	4.3845
1038600	5.6054
1039500	6.7154
1040400	7.2704
1041300	7.4924
1042200	7.2704
1043100	6.7709
1044000	6.3824
1044900	5.6054
1045800	5.1614
1046700	5.0504
1047600	4.4955
1048500	3.996
1049400	4.329
1050300	4.884
1051200	5.5499
1052100	5.9939
1053000	5.5499
1053900	4.884
1054800	4.3845
1055700	4.329
1056600	4.4955
1057500	4.662
1058400	4.6065
1059300	4.2735
1060200	4.107
1061100	4.1625
1062000	4.107
1062900	4.1625
1063800	4.218
1064700	4.2735
1065600	4.218
1066500	4.107
1067400	3.996
1068300	3.996
1069200	4.107
1070100	4.2735
1071000	4.218
1071900	4.0515
1072800	4.1625
1073700	4.3845
1074600	4.6065
1075500	4.8285
1076400	4.8285
1077300	5.2169
1078200	5.8829
1079100	5.9939
1080000	5.5499
1080900	4.773
1081800	4.2735
1082700	3.996
1083600	3.774
1084500	4.8285
1085400	6.3269
1086300	5.9384
1087200	4.773
1088100	4.0515
1089000	4.0515
1089900	4.218
1090800	3.8295
1091700	3.4965
1092600	3.3855
1093500	3.4965
1094400	3.552
1095300	3.6075
1096200	4.4955
1097100	5.9939
1098000	6.7709
1098900	5.9939
1099800	5.1614
1100700	5.2724
1101600	5.8829
1102500	6.7709
1103400	6.8819
1104300	6.1049
1105200	5.5499
1106100	4.884
1107000	3.9405
1107900	3.441
1108800	3.219
1109700	3.219
1110600	3.219
1111500	3.2745
1112400	3.33
1113300	3.441
1114200	3.552
1115100	3.6075
1116000	3.663
1116900	4.1625
1117800	5.2169
1118700	5.8274
1119600	6.0494
1120500	6.0494
1121400	5.8274
1122300	5.3834
1123200	4.9395
1124100	4.773
1125000	5.2724
1125900	5.8829
1126800	6.7154
1127700	7.6589
1128600	7.6589
1129500	6.8264
1130400	6.4934
1131300	6.1604
1132200	5.3834
1133100	4.9395
1134000	4.662
1134900	4.551
1135800	4.44
1136700	4.218
1137600	4.1625
1138500	3.996
1139400	3.996
1140300	4.1625
1141200	4.218
1142100	4.1625
1143000	4.107
1143900	4.1625
1144800	4.1625
1145700	4.1625
1146600	4.1625
1147500	4.107
1148400	3.996
1149300	3.996
1150200	3.996
1151100	3.996
1152000	3.996
1152900	4.0515
1153800	3.996
1154700	3.996
1155600	4.218
1156500	4.218
1157400	3.885
1158300	3.8295
1159200	4.218
1160100	4.662
1161000	4.44
1161900	4.44
1162800	4.551
1163700	4.44
1164600	4.551
1165500	5.3834
1166400	5.6609
1167300	4.884
1168200	4.218
1169100	4.1625
1170000	4.773
1170900	5.6054
1171800	5.3834
1172700	4.44
1173600	3.7185
1174500	3.2745
1175400	3.0525
1176300	3.108
1177200	3.3855
1178100	3.552
1179000	3.663
1179900	3.8295
1180800	4.0515
1181700	3.996
1182600	3.663
1183500	3.4965
1184400	3.552
1185300	4.551
1186200	6.4379
1187100	6.4379
1188000	4.9395
1188900	4.107
1189800	4.551
1190700	5.5499
1191600	6.0494
1192500	5.9939
1193400	5.7719
1194300	5.5499
1195200	4.662
1196100	3.7185
1197000	3.4965
1197900	3.885
1198800	3.885
1199700	3.4965
1200600	3.33
1201500	3.774
1202400	5.2724
1203300	6.0494
1204200	5.7164
