# Supplementary material for: A parsimonious model of blood glucose homeostasis
Source: PLOS Digit Health. 2022 Jul 14;1(7):e0000072. doi: 10.1371/journal.pdig.0000072 (PMC9931355; doi:10.1371/journal.pdig.0000072)
Supplement: S2 Data — Blood glucose data of Klick Pilot Study measured using the Freestyle Libre Flash Glucose device. The data are presented in comma separated values (.csv) format for each healthy individual (N = 100). The filenames represent the unique identification of the individual to preserve anonymity. (ZIP) [file pdig.0000072.s011.zip › 1MH001HTDLD.csv]

Elapsed Time	Glucose (mmol/L)
0	2.553
900	2.442
1800	2.553
2700	2.4975
3600	2.2755
4500	2.2755
5400	2.553
6300	2.997
7200	3.663
8100	3.8295
9000	3.552
9900	3.441
10800	3.4965
11700	3.663
12600	3.8295
13500	3.9405
14400	3.6075
15300	2.9415
16200	2.22
17100	2.22
18000	2.997
18900	3.7185
19800	3.3855
20700	2.997
21600	2.7195
22500	3.6075
23400	4.0515
24300	3.9405
25200	3.9405
26100	3.774
27000	3.552
27900	3.4965
28800	3.4965
29700	3.441
30600	3.2745
31500	2.997
32400	2.3865
33300	2.22
34200	2.7195
35100	2.6085
36000	2.331
36900	2.997
37800	3.4965
38700	3.219
39600	3.4965
40500	3.7185
41400	3.552
42300	3.2745
43200	3.108
44100	2.9415
45000	2.8305
45900	2.664
46800	2.775
47700	2.9415
48600	2.997
49500	3.219
50400	3.552
51300	3.663
52200	3.2745
53100	2.9415
54000	2.886
54900	2.7195
55800	2.553
56700	2.775
57600	2.997
58500	3.108
59400	3.33
60300	3.996
61200	3.885
62100	3.552
63000	3.885
63900	4.218
64800	4.1625
65700	3.996
66600	3.996
67500	4.107
68400	3.441
69300	3.33
70200	3.6075
71100	3.3855
72000	3.2745
72900	3.441
73800	3.6075
74700	3.441
75600	3.219
76500	3.219
77400	4.329
78300	4.8285
79200	3.663
80100	3.441
81000	4.218
81900	3.996
82800	4.329
83700	4.7175
84600	4.218
85500	3.8295
86400	3.8295
87300	3.996
88200	4.44
89100	4.662
90000	3.996
90900	3.663
91800	4.1625
92700	4.551
93600	3.774
94500	3.219
95400	3.2745
96300	3.7185
97200	3.663
98100	3.6075
99000	3.3855
99900	3.552
100800	3.7185
101700	3.4965
102600	3.4965
103500	3.6075
104400	3.219
105300	2.997
106200	4.0515
107100	4.218
108000	4.0515
108900	3.6075
109800	2.9415
110700	2.4975
111600	3.219
112500	3.663
113400	3.219
114300	2.886
115200	3.0525
116100	3.9405
117000	3.6075
117900	3.2745
118800	3.33
119700	4.107
120600	4.2735
121500	3.9405
122400	3.885
123300	3.774
124200	3.7185
125100	3.7185
126000	3.8295
126900	3.7185
127800	3.552
128700	3.6075
129600	3.9405
130500	4.218
131400	4.6065
132300	5.5499
133200	5.8829
134100	5.6054
135000	5.1059
135900	4.773
136800	4.7175
137700	4.4955
138600	3.9405
139500	3.552
140400	3.3855
141300	3.33
142200	3.3855
143100	4.0515
144000	5.0504
144900	4.2735
145800	3.4965
146700	3.3855
147600	3.8295
148500	3.885
149400	3.996
150300	4.218
151200	4.662
152100	5.1059
153000	4.773
153900	4.3845
154800	4.551
155700	4.884
156600	5.1059
157500	4.9949
158400	4.7175
159300	4.329
160200	4.3845
161100	4.773
162000	4.773
162900	4.218
163800	3.663
164700	3.774
165600	3.9405
166500	3.885
167400	3.9405
168300	4.2735
169200	4.2735
170100	3.8295
171000	3.9405
171900	4.551
172800	4.773
173700	4.662
174600	4.551
175500	4.3845
176400	4.3845
177300	4.2735
178200	3.996
179100	4.0515
180000	4.2735
180900	4.2735
181800	4.0515
182700	4.329
183600	4.9949
184500	4.9395
185400	4.1625
186300	3.7185
187200	3.6075
188100	3.774
189000	4.1625
189900	4.218
190800	4.218
191700	4.1625
192600	3.996
193500	4.1625
194400	4.1625
195300	3.8295
196200	3.552
197100	3.2745
198000	2.997
198900	3.6075
199800	3.9405
200700	3.885
201600	3.885
202500	3.7185
203400	3.4965
204300	3.108
205200	2.9415
206100	3.8295
207000	3.8295
207900	3.6075
208800	3.6075
209700	3.663
210600	3.7185
211500	3.663
212400	3.8295
213300	4.0515
214200	3.885
215100	3.7185
216000	3.996
216900	4.218
217800	3.774
218700	3.6075
219600	3.663
220500	3.663
221400	3.8295
222300	3.8295
223200	3.774
224100	3.774
225000	3.774
225900	3.7185
226800	3.7185
227700	3.7185
228600	3.7185
229500	3.8295
230400	4.218
231300	4.7175
232200	4.6065
233100	4.0515
234000	3.9405
234900	4.0515
235800	4.218
236700	4.4955
237600	4.107
238500	4.107
239400	4.773
240300	5.1059
241200	5.6609
242100	5.4389
243000	4.773
243900	4.773
244800	4.773
245700	4.329
246600	4.0515
247500	4.107
248400	4.0515
249300	3.885
250200	3.885
251100	4.4955
252000	4.662
252900	3.996
253800	4.3845
254700	4.9395
255600	4.6065
256500	4.4955
257400	4.44
258300	4.3845
259200	4.2735
260100	4.107
261000	4.662
261900	5.3834
262800	5.3279
263700	4.4955
264600	3.996
265500	3.663
266400	3.552
267300	4.218
268200	4.7175
269100	4.662
270000	4.551
270900	4.4955
271800	4.0515
272700	3.663
273600	3.9405
274500	4.4955
275400	4.551
276300	3.996
277200	3.6075
278100	3.9405
279000	4.1625
279900	3.996
280800	3.996
281700	4.329
282600	4.44
283500	4.329
284400	4.107
285300	3.774
286200	3.3855
287100	3.3855
288000	3.7185
288900	3.774
289800	3.219
290700	3.0525
291600	3.219
292500	3.3855
293400	4.2735
294300	4.3845
295200	4.1625
296100	4.0515
297000	3.774
297900	3.552
298800	3.219
299700	2.9415
300600	3.663
301500	4.107
302400	4.0515
303300	4.0515
304200	3.774
305100	3.885
306000	4.6065
306900	5.3834
307800	5.4389
308700	4.9949
309600	4.6065
310500	4.1625
311400	3.6075
312300	3.3855
313200	3.4965
314100	3.7185
315000	4.1625
315900	4.8285
316800	5.5499
317700	5.0504
318600	3.885
319500	3.885
320400	5.1059
321300	5.9384
322200	5.3834
323100	4.6065
324000	4.4955
324900	4.9949
325800	5.2724
326700	5.1059
327600	4.662
328500	4.4955
329400	4.3845
330300	4.44
331200	4.4955
332100	4.6065
333000	4.8285
333900	5.2724
334800	5.4389
335700	5.2724
336600	4.6065
337500	4.218
338400	4.4955
339300	4.884
340200	4.7175
341100	4.662
342000	5.0504
342900	5.1614
343800	4.8285
344700	4.9949
345600	5.2169
346500	4.662
347400	4.4955
348300	4.8285
349200	4.44
350100	4.3845
351000	4.9395
351900	4.9949
352800	4.6065
353700	4.107
354600	3.885
355500	4.329
356400	4.4955
357300	4.107
358200	3.7185
359100	3.885
360000	4.329
360900	4.7175
361800	4.773
362700	4.6065
363600	4.6065
364500	4.4955
365400	3.774
366300	3.3855
367200	3.774
368100	4.3845
369000	3.885
369900	3.774
370800	3.774
371700	3.885
372600	4.1625
373500	4.44
374400	4.2735
375300	4.0515
376200	3.996
377100	3.8295
378000	4.218
378900	4.329
379800	4.1625
380700	4.107
381600	4.0515
382500	4.0515
383400	4.107
384300	4.0515
385200	4.107
386100	4.107
387000	4.1625
387900	4.329
388800	4.3845
389700	4.329
390600	4.329
391500	4.3845
392400	4.218
393300	4.0515
394200	4.107
395100	4.218
396000	4.1625
396900	4.1625
397800	4.2735
398700	4.218
399600	3.996
400500	3.996
401400	4.107
402300	4.107
403200	4.107
404100	4.0515
405000	3.996
405900	3.9405
406800	4.3845
407700	5.3279
408600	6.4379
409500	6.3824
410400	5.2724
411300	5.0504
412200	5.2724
413100	4.9949
414000	4.7175
414900	5.7164
415800	6.7154
416700	6.0494
417600	4.9949
418500	4.551
419400	4.107
420300	3.6075
421200	3.7185
422100	4.1625
423000	4.1625
423900	3.996
424800	4.4955
425700	5.1059
426600	4.884
427500	4.329
428400	4.3845
429300	4.6065
430200	4.6065
431100	4.4955
432000	4.44
432900	4.329
433800	4.218
434700	4.1625
435600	4.107
436500	4.107
437400	4.1625
438300	4.3845
439200	4.773
440100	4.884
441000	4.44
441900	4.1625
442800	4.107
443700	4.0515
444600	4.1625
445500	4.7175
446400	5.6054
447300	5.7719
448200	5.3834
449100	4.8285
450000	4.662
450900	4.9949
451800	5.2169
452700	4.9949
453600	4.7175
454500	4.662
455400	4.773
456300	4.7175
457200	4.6065
458100	4.44
459000	4.2735
459900	4.107
460800	3.9405
461700	3.9405
462600	3.996
463500	3.8295
464400	3.8295
465300	3.885
466200	3.774
467100	3.774
468000	3.8295
468900	3.8295
469800	3.8295
470700	3.885
471600	3.885
472500	3.8295
473400	3.8295
474300	3.8295
475200	3.885
476100	4.2735
477000	5.2169
477900	5.4944
478800	4.0515
479700	3.4965
480600	3.4965
481500	3.774
482400	3.9405
483300	3.9405
484200	4.1625
485100	4.884
486000	5.1059
486900	4.3845
487800	4.218
488700	4.4955
489600	4.662
490500	5.1059
491400	5.4944
492300	5.1059
493200	4.3845
494100	4.0515
495000	4.4955
495900	4.9395
496800	4.7175
497700	4.329
498600	4.2735
499500	4.1625
500400	4.1625
501300	4.44
502200	4.6065
503100	4.4955
504000	4.4955
504900	4.6065
505800	4.8285
506700	4.8285
507600	4.4955
508500	4.218
509400	4.0515
510300	4.107
511200	4.107
512100	4.0515
513000	3.996
513900	3.996
514800	4.0515
515700	4.3845
516600	4.7175
517500	4.8285
518400	4.884
519300	5.0504
520200	5.0504
521100	4.9395
522000	5.1614
522900	4.8285
523800	3.996
524700	3.885
525600	3.996
526500	4.329
527400	5.2724
528300	5.6609
529200	5.2169
530100	4.9949
531000	4.7175
531900	4.7175
532800	4.9395
533700	4.6065
534600	4.218
535500	4.1625
536400	4.329
537300	4.7175
538200	5.0504
539100	5.0504
540000	4.773
540900	4.662
541800	4.662
542700	4.4955
543600	4.2735
544500	4.107
545400	3.774
546300	3.441
547200	3.441
548100	3.9405
549000	4.3845
549900	4.329
550800	4.2735
551700	4.2735
552600	4.218
553500	4.2735
554400	4.2735
555300	4.107
556200	4.0515
557100	4.107
558000	4.107
558900	3.9405
559800	3.8295
560700	3.7185
561600	3.774
562500	4.0515
563400	4.2735
564300	4.1625
565200	3.8295
566100	3.774
567000	3.885
567900	3.996
568800	4.218
569700	4.1625
570600	4.2735
571500	4.551
572400	4.44
573300	4.107
574200	4.0515
575100	4.551
576000	4.773
576900	4.2735
577800	3.9405
578700	3.996
579600	3.996
580500	4.218
581400	4.7175
582300	5.0504
583200	4.7175
584100	3.996
585000	4.0515
585900	4.44
586800	4.8285
587700	4.8285
588600	4.4955
589500	4.107
590400	3.885
591300	3.8295
592200	3.9405
593100	3.996
594000	3.9405
594900	4.107
595800	4.4955
596700	4.4955
597600	4.0515
598500	4.1625
599400	4.3845
600300	4.329
601200	4.4955
602100	4.884
603000	4.329
603900	3.6075
604800	3.6075
605700	4.218
606600	4.9949
607500	5.1614
608400	4.2735
609300	3.996
610200	4.551
611100	4.9395
612000	4.6065
612900	4.218
613800	4.0515
614700	4.1625
615600	4.884
616500	5.1059
617400	4.44
618300	4.218
619200	4.551
620100	4.2735
621000	3.6075
621900	3.3855
622800	3.552
623700	3.996
624600	4.218
625500	4.218
626400	4.0515
627300	3.885
628200	3.774
629100	3.774
630000	3.8295
630900	3.996
631800	4.1625
632700	4.218
633600	4.0515
634500	3.885
635400	3.885
636300	3.9405
637200	3.9405
638100	3.885
639000	3.885
639900	3.8295
640800	3.8295
641700	3.885
642600	3.996
643500	3.9405
644400	3.9405
645300	3.9405
646200	3.9405
647100	3.8295
648000	3.774
648900	3.8295
649800	3.885
650700	3.9405
651600	4.0515
652500	4.107
653400	3.9405
654300	3.885
655200	3.9405
656100	4.1625
657000	4.551
657900	4.4955
658800	3.9405
659700	3.552
660600	3.996
661500	4.2735
662400	3.996
663300	3.885
664200	3.885
665100	3.9405
666000	3.774
666900	3.663
667800	3.774
668700	3.885
669600	4.0515
670500	4.0515
671400	3.8295
672300	3.7185
673200	3.663
674100	3.7185
675000	3.8295
675900	3.885
676800	3.885
677700	3.774
678600	3.996
679500	4.9395
680400	5.7164
681300	5.2724
682200	4.9949
683100	5.6054
684000	6.1604
684900	5.8274
685800	4.662
686700	4.107
687600	4.551
688500	4.662
689400	4.44
690300	4.7175
691200	4.884
692100	4.44
693000	3.774
693900	3.7185
694800	3.996
695700	4.4955
696600	4.7175
697500	4.6065
698400	4.551
699300	4.4955
700200	4.6065
701100	4.9395
702000	5.1614
702900	5.2724
703800	5.3279
704700	5.2169
705600	4.884
706500	4.662
707400	4.329
708300	4.218
709200	4.44
710100	3.996
711000	3.552
711900	3.996
712800	4.8285
713700	4.9395
714600	4.44
715500	4.2735
716400	4.4955
717300	4.662
718200	4.44
719100	4.1625
720000	4.218
720900	4.2735
721800	4.218
722700	4.107
723600	3.9405
724500	3.996
725400	4.107
726300	3.996
727200	3.663
728100	3.663
729000	3.774
729900	3.8295
730800	3.9405
731700	3.9405
732600	3.9405
733500	3.996
734400	4.0515
735300	4.107
736200	3.885
737100	4.0515
738000	4.218
738900	4.107
739800	4.1625
740700	4.1625
741600	4.107
742500	4.3845
743400	4.8285
744300	4.44
745200	3.8295
746100	4.0515
747000	4.4955
747900	4.218
748800	3.8295
749700	4.218
750600	4.773
751500	4.9949
752400	4.884
753300	4.773
754200	4.7175
755100	5.1059
756000	5.2724
756900	4.7175
757800	4.44
758700	4.8285
759600	4.9949
760500	4.773
761400	4.44
762300	4.218
763200	4.1625
764100	4.3845
765000	4.551
765900	4.551
766800	4.44
767700	4.44
768600	4.662
769500	4.6065
770400	4.6065
771300	4.6065
772200	4.773
773100	4.551
774000	4.107
774900	4.218
775800	4.551
776700	4.551
777600	4.329
778500	4.2735
779400	4.2735
780300	4.551
781200	4.4955
782100	4.0515
783000	3.996
783900	4.1625
784800	4.2735
785700	4.3845
786600	4.4955
787500	4.551
788400	4.7175
789300	4.662
790200	4.551
791100	4.3845
792000	4.2735
792900	4.0515
793800	4.218
794700	4.3845
795600	4.2735
796500	4.2735
797400	4.1625
798300	4.1625
799200	4.218
800100	3.996
801000	3.774
801900	3.8295
802800	4.1625
803700	4.218
804600	4.1625
805500	4.218
806400	4.107
807300	3.996
808200	4.1625
809100	4.218
810000	4.1625
810900	4.107
811800	4.107
812700	3.996
813600	3.8295
814500	3.774
815400	3.8295
816300	3.9405
817200	4.0515
818100	4.107
819000	4.1625
819900	4.107
820800	4.107
821700	4.1625
822600	4.107
823500	4.107
824400	4.218
825300	4.773
826200	5.2169
827100	4.8285
828000	4.2735
828900	4.1625
829800	4.2735
830700	4.3845
831600	4.329
832500	3.7185
833400	3.3855
834300	3.6075
835200	4.218
836100	4.1625
837000	3.9405
837900	3.996
838800	4.107
839700	3.996
840600	3.885
841500	4.0515
842400	3.996
843300	4.0515
844200	4.44
845100	4.662
846000	4.551
846900	5.0504
847800	5.5499
848700	4.773
849600	4.0515
850500	4.107
851400	4.3845
852300	4.551
853200	4.9949
854100	5.2724
855000	4.329
855900	3.552
856800	3.774
857700	4.884
858600	5.0504
859500	4.218
860400	3.663
861300	3.8295
862200	4.2735
863100	4.44
864000	4.329
864900	4.3845
865800	4.551
866700	4.4955
867600	4.1625
868500	3.885
869400	4.107
870300	4.1625
871200	3.8295
872100	3.7185
873000	3.9405
873900	4.107
874800	4.107
875700	4.2735
876600	4.551
877500	4.329
878400	4.218
879300	4.1625
880200	3.9405
881100	3.774
882000	3.774
882900	3.885
883800	3.885
884700	3.8295
885600	3.885
886500	3.996
887400	3.996
888300	3.885
889200	3.8295
890100	3.8295
891000	3.9405
891900	4.107
892800	4.1625
893700	3.9405
894600	3.774
895500	3.8295
896400	3.885
897300	3.9405
898200	3.9405
899100	3.996
900000	3.996
900900	3.885
901800	3.885
902700	3.9405
903600	4.0515
904500	3.996
905400	3.8295
906300	3.9405
907200	3.996
908100	3.8295
909000	3.885
909900	3.996
910800	4.107
911700	4.107
912600	4.2735
913500	4.551
914400	4.329
915300	4.1625
916200	4.0515
917100	3.885
918000	4.218
918900	4.329
919800	3.552
920700	3.4965
921600	3.9405
922500	3.996
923400	3.996
924300	3.996
925200	3.885
926100	3.885
927000	3.9405
927900	3.8295
928800	3.8295
929700	3.885
930600	3.885
931500	3.8295
932400	3.774
933300	3.774
934200	3.774
935100	3.885
936000	3.996
936900	4.2735
937800	4.884
938700	5.1059
939600	5.0504
940500	4.884
941400	4.773
942300	5.1614
943200	4.8285
944100	4.218
945000	4.44
945900	4.9395
946800	4.9949
947700	4.551
948600	4.0515
949500	3.885
950400	4.44
951300	4.8285
952200	4.2735
953100	4.1625
954000	4.662
954900	4.551
955800	4.2735
956700	4.44
957600	4.551
958500	4.3845
959400	4.329
960300	4.6065
961200	5.1614
962100	5.3834
963000	5.2724
963900	5.1614
964800	4.8285
965700	4.1625
966600	3.885
967500	3.996
968400	4.218
969300	4.4955
970200	4.329
971100	3.996
972000	3.885
972900	3.774
973800	3.9405
974700	4.1625
975600	3.996
976500	3.8295
977400	3.996
978300	4.1625
979200	3.996
980100	4.0515
981000	3.996
981900	3.774
982800	3.7185
983700	3.8295
984600	3.774
985500	3.6075
986400	3.774
987300	3.774
988200	3.6075
989100	3.7185
990000	3.8295
990900	3.8295
991800	3.8295
992700	3.885
993600	3.9405
994500	3.8295
995400	3.9405
996300	3.996
997200	3.663
998100	3.6075
999000	3.774
999900	3.885
1000800	3.552
1001700	3.3855
1002600	3.663
1003500	3.774
1004400	3.663
1005300	3.7185
1006200	3.7185
1007100	3.8295
1008000	4.551
1008900	5.4944
1009800	5.4944
1010700	4.3845
