# Supplementary material for: A parsimonious model of blood glucose homeostasis
Source: PLOS Digit Health. 2022 Jul 14;1(7):e0000072. doi: 10.1371/journal.pdig.0000072 (PMC9931355; doi:10.1371/journal.pdig.0000072)
Supplement: S2 Data — Blood glucose data of Klick Pilot Study measured using the Freestyle Libre Flash Glucose device. The data are presented in comma separated values (.csv) format for each healthy individual (N = 100). The filenames represent the unique identification of the individual to preserve anonymity. (ZIP) [file pdig.0000072.s011.zip › 1MH001MQGZ8.csv]

Elapsed Time	Glucose (mmol/L)
0	2.22
900	2.22
1800	2.22
2700	2.22
3600	2.22
4500	2.775
5400	4.329
6300	4.9395
7200	4.7175
8100	4.6065
9000	4.884
9900	4.9949
10800	4.3845
11700	3.774
12600	4.0515
13500	4.7175
14400	4.8285
15300	4.551
16200	4.107
17100	3.774
18000	3.8295
18900	3.774
19800	3.663
20700	3.885
21600	3.663
22500	3.2745
23400	2.9415
24300	2.664
25200	2.7195
26100	2.664
27000	2.4975
27900	2.4975
28800	2.775
29700	2.775
30600	2.775
31500	2.664
32400	2.553
33300	2.8305
34200	2.8305
35100	2.8305
36000	2.8305
36900	2.6085
37800	2.442
38700	2.331
39600	2.22
40500	2.22
41400	2.442
42300	2.6085
43200	2.6085
44100	2.442
45000	2.6085
45900	3.552
46800	5.3834
47700	5.4389
48600	4.9395
49500	4.9949
50400	4.9949
51300	4.9949
52200	4.9395
53100	4.44
54000	3.663
54900	3.219
55800	3.33
56700	3.774
57600	3.2745
58500	2.775
59400	2.22
60300	2.22
61200	2.3865
62100	4.773
63000	5.4944
63900	4.662
64800	4.551
65700	4.9395
66600	5.2724
67500	5.6609
68400	5.1059
69300	4.1625
70200	3.8295
71100	3.441
72000	3.441
72900	4.44
73800	5.2724
74700	5.2724
75600	4.2735
76500	3.6075
77400	3.3855
78300	3.33
79200	3.219
80100	3.219
81000	3.219
81900	3.7185
82800	4.2735
83700	3.774
84600	3.2745
85500	3.0525
86400	3.1635
87300	3.1635
88200	3.108
89100	3.219
90000	4.44
90900	5.4389
91800	5.6609
92700	5.1614
93600	4.662
94500	4.773
95400	4.9949
96300	4.551
97200	4.3845
98100	4.884
99000	4.884
99900	4.329
100800	4.1625
101700	4.0515
102600	3.885
103500	4.218
104400	4.107
105300	3.774
106200	3.663
107100	3.774
108000	3.8295
108900	3.552
109800	3.3855
110700	3.3855
111600	3.4965
112500	3.4965
113400	3.3855
114300	3.2745
115200	3.33
116100	3.2745
117000	3.33
117900	3.552
118800	3.663
119700	3.4965
120600	3.552
121500	3.441
122400	3.33
123300	3.552
124200	3.552
125100	3.33
126000	3.2745
126900	3.663
127800	4.9949
128700	5.6054
129600	5.6054
130500	5.9939
131400	6.4379
132300	6.2159
133200	5.4389
134100	4.7175
135000	4.551
135900	4.4955
136800	4.6065
137700	4.6065
138600	4.107
139500	3.4965
140400	3.1635
141300	2.886
142200	2.8305
143100	2.8305
144000	2.8305
144900	2.775
145800	2.9415
146700	3.108
147600	3.1635
148500	3.1635
149400	3.33
150300	4.551
151200	5.8829
152100	6.0494
153000	5.2724
153900	4.218
154800	4.7175
155700	6.1604
156600	6.4379
157500	5.7719
158400	4.9395
159300	4.773
160200	5.2724
161100	5.4389
162000	5.1614
162900	4.884
163800	4.773
164700	4.44
165600	4.218
166500	4.329
167400	4.2735
168300	3.8295
169200	3.3855
170100	3.1635
171000	3.0525
171900	3.0525
172800	3.0525
173700	3.0525
174600	3.108
175500	3.552
176400	4.4955
177300	4.9949
178200	4.662
179100	4.44
180000	4.884
180900	5.2169
181800	5.2724
182700	5.2169
183600	4.9395
184500	4.662
185400	4.551
186300	4.329
187200	3.996
188100	3.885
189000	3.885
189900	3.885
190800	3.663
191700	3.441
192600	3.33
193500	3.108
194400	2.775
195300	2.9415
196200	2.7195
197100	2.553
198000	3.219
198900	3.4965
199800	3.219
200700	3.441
201600	3.441
202500	3.2745
203400	3.441
204300	3.663
205200	3.663
206100	3.7185
207000	3.7185
207900	3.663
208800	3.663
209700	3.663
210600	3.441
211500	3.108
212400	2.8305
213300	3.2745
214200	3.33
215100	3.1635
216000	3.1635
216900	3.4965
217800	5.0504
218700	6.4934
219600	6.8819
220500	6.5489
221400	5.9384
222300	5.7719
223200	5.9384
224100	5.4389
225000	4.662
225900	4.329
226800	3.996
227700	3.663
228600	3.552
229500	3.552
230400	3.441
231300	3.108
232200	2.664
233100	2.4975
234000	3.108
234900	4.9949
235800	5.1614
236700	4.3845
237600	4.107
238500	4.329
239400	4.884
240300	5.3279
241200	5.6609
242100	5.8274
243000	5.7719
243900	5.1059
244800	4.3845
245700	4.218
246600	4.44
247500	4.4955
248400	4.551
249300	4.773
250200	4.662
251100	4.4955
252000	4.44
252900	4.218
253800	4.107
254700	4.4955
255600	4.8285
256500	4.329
257400	3.885
258300	3.9405
259200	3.9405
260100	3.8295
261000	3.7185
261900	4.0515
262800	4.6065
263700	4.884
264600	4.7175
265500	4.6065
266400	4.884
267300	5.2724
268200	5.4944
269100	5.8829
270000	6.1049
270900	5.6609
271800	5.0504
272700	4.773
273600	4.884
274500	4.8285
275400	4.884
276300	5.2169
277200	5.1059
278100	4.7175
279000	4.0515
279900	3.1635
280800	2.553
281700	3.33
282600	3.8295
283500	3.7185
284400	3.663
285300	3.552
286200	3.6075
287100	3.663
288000	3.774
288900	3.996
289800	4.1625
290700	4.107
291600	3.885
292500	3.8295
293400	3.8295
294300	3.7185
295200	3.663
296100	3.7185
297000	3.6075
297900	3.4965
298800	3.9405
299700	5.3279
300600	6.1604
301500	5.9939
302400	5.3834
303300	4.662
304200	4.218
305100	4.107
306000	3.885
306900	3.4965
307800	3.33
308700	3.219
309600	3.219
310500	3.1635
311400	3.108
312300	3.1635
313200	3.1635
314100	3.2745
315000	3.33
315900	3.3855
316800	3.441
317700	3.3855
318600	3.33
319500	4.2735
320400	6.1604
321300	7.1594
322200	7.4369
323100	7.3259
324000	7.3259
324900	7.5479
325800	6.9374
326700	5.6609
327600	4.8285
328500	4.8285
329400	5.2724
330300	5.3834
331200	4.773
332100	4.2735
333000	4.329
333900	4.329
334800	3.9405
335700	3.663
336600	3.885
337500	4.1625
338400	4.2735
339300	4.44
340200	4.329
341100	4.107
342000	4.107
342900	4.218
343800	4.2735
344700	4.218
345600	4.1625
346500	4.2735
347400	4.44
348300	4.6065
349200	4.773
350100	4.4955
351000	3.9405
351900	4.1625
352800	4.773
353700	5.2169
354600	5.2724
355500	4.9949
356400	4.7175
357300	4.7175
358200	4.773
359100	4.551
360000	4.4955
360900	4.44
361800	4.44
362700	4.3845
363600	4.2735
364500	4.0515
365400	3.996
366300	3.996
367200	3.885
368100	3.7185
369000	3.552
369900	3.6075
370800	3.663
371700	3.552
372600	3.4965
373500	3.441
374400	3.108
375300	2.8305
376200	3.0525
377100	3.774
378000	3.663
378900	3.552
379800	3.663
380700	3.774
381600	3.7185
382500	3.663
383400	3.7185
384300	3.663
385200	3.552
386100	3.4965
387000	3.4965
387900	3.3855
388800	3.6075
389700	4.662
390600	5.2724
391500	4.9395
392400	4.44
393300	4.884
394200	5.7719
395100	5.9939
396000	5.4389
396900	4.9949
397800	4.9395
398700	4.9395
399600	4.9395
400500	4.7175
401400	4.0515
402300	3.4965
403200	3.219
404100	3.219
405000	3.2745
405900	3.1635
406800	3.552
407700	4.8285
408600	5.1614
409500	4.8285
410400	4.4955
411300	4.44
412200	4.7175
413100	4.9949
414000	5.2724
414900	5.3279
415800	4.9949
416700	4.884
417600	4.884
418500	4.4955
419400	4.1625
420300	4.4955
421200	5.1059
422100	4.9949
423000	4.1625
423900	3.996
424800	4.551
425700	4.44
426600	4.329
427500	4.8285
428400	5.1614
429300	4.7175
430200	3.774
431100	3.4965
432000	3.774
432900	4.218
433800	4.884
434700	5.3279
435600	4.8285
436500	4.329
437400	4.662
438300	4.6065
439200	4.0515
440100	4.1625
441000	5.1614
441900	6.1604
442800	6.1049
443700	5.7719
444600	5.8829
445500	5.9384
446400	5.5499
447300	5.4389
448200	5.4944
449100	5.1614
450000	4.6065
450900	4.44
451800	4.7175
452700	4.8285
453600	4.7175
454500	4.662
455400	4.4955
456300	4.1625
457200	3.996
458100	3.8295
459000	3.8295
459900	3.9405
460800	4.0515
461700	4.107
462600	3.9405
463500	3.774
464400	3.9405
465300	3.996
466200	3.774
467100	3.6075
468000	3.552
468900	3.663
469800	3.663
470700	3.552
471600	3.552
472500	4.218
473400	5.3279
474300	5.2169
475200	4.6065
476100	4.551
477000	4.6065
477900	4.3845
478800	4.329
479700	4.884
480600	5.4389
481500	5.3834
482400	4.773
483300	4.662
484200	5.1614
485100	4.9949
486000	4.0515
486900	3.9405
487800	4.218
488700	3.996
489600	3.885
490500	3.885
491400	3.774
492300	3.8295
493200	3.663
494100	3.663
495000	4.329
495900	5.2724
496800	5.5499
497700	4.9395
498600	4.1625
499500	4.3845
500400	5.0504
501300	5.4389
502200	5.2724
503100	4.6065
504000	4.329
504900	4.2735
505800	4.107
506700	3.9405
507600	4.44
508500	5.2724
509400	4.9949
510300	4.1625
511200	4.0515
512100	4.329
513000	4.3845
513900	3.9405
514800	3.4965
515700	3.3855
516600	3.4965
517500	3.552
518400	3.552
519300	3.996
520200	4.773
521100	4.884
522000	4.4955
522900	4.0515
523800	4.1625
524700	4.6065
525600	4.551
526500	4.218
527400	4.1625
528300	4.1625
529200	4.1625
530100	4.218
531000	4.107
531900	3.885
532800	3.8295
533700	3.774
534600	3.7185
535500	3.7185
536400	3.8295
537300	3.663
538200	3.552
539100	3.6075
540000	3.552
540900	3.2745
541800	3.2745
542700	3.663
543600	3.7185
544500	3.663
545400	3.7185
546300	3.8295
547200	3.9405
548100	3.774
549000	3.4965
549900	3.3855
550800	3.441
551700	3.4965
552600	3.4965
553500	3.4965
554400	3.552
555300	3.4965
556200	3.441
557100	3.3855
558000	3.33
558900	3.33
559800	3.4965
560700	3.552
561600	3.4965
562500	3.996
563400	5.6054
564300	6.3269
565200	5.8829
566100	5.3834
567000	5.5499
567900	5.6609
568800	5.6054
569700	5.2169
570600	4.6065
571500	4.7175
572400	5.2724
573300	4.8285
574200	4.1625
575100	4.218
576000	4.2735
576900	4.107
577800	3.885
578700	3.4965
579600	3.2745
580500	3.219
581400	3.108
582300	3.0525
583200	3.0525
584100	3.108
585000	3.0525
585900	3.4965
586800	5.3834
587700	6.4934
588600	6.2714
589500	5.8829
590400	5.7719
591300	5.6609
592200	6.0494
593100	6.2714
594000	5.8829
594900	5.4944
595800	5.2724
596700	4.7175
597600	4.218
598500	4.1625
599400	4.218
600300	3.996
601200	3.885
602100	3.996
603000	4.107
603900	4.551
604800	5.2169
605700	5.3834
606600	4.8285
607500	4.44
608400	4.44
609300	4.884
610200	5.2169
611100	5.1059
612000	5.1614
612900	5.3279
613800	5.4389
614700	5.4389
615600	5.1059
616500	4.884
617400	4.9395
618300	4.9949
619200	4.773
620100	4.7175
621000	4.7175
621900	4.6065
622800	4.662
623700	4.773
624600	4.551
625500	4.329
626400	4.218
627300	4.1625
628200	4.107
629100	3.996
630000	3.885
630900	3.8295
631800	3.774
632700	3.885
633600	3.885
634500	3.8295
635400	3.885
636300	3.885
637200	3.7185
638100	3.8295
639000	4.0515
639900	3.9405
640800	3.7185
641700	3.663
642600	3.7185
643500	3.8295
644400	3.663
645300	3.4965
646200	3.4965
647100	3.663
648000	4.9395
648900	6.6044
649800	7.1594
650700	6.8819
651600	5.9939
652500	5.2724
653400	5.7719
654300	6.2714
655200	6.1049
656100	5.8829
657000	5.4944
657900	5.0504
658800	4.773
659700	4.218
660600	3.7185
661500	3.441
662400	3.2745
663300	3.3855
664200	3.3855
665100	3.2745
666000	3.1635
666900	3.774
667800	5.3279
668700	5.8274
669600	4.884
670500	3.885
671400	3.996
672300	4.9395
673200	5.3834
674100	4.9395
675000	4.0515
675900	3.7185
676800	4.0515
677700	4.218
678600	4.218
679500	4.6065
680400	5.1614
681300	4.9949
682200	4.6065
683100	4.329
684000	3.996
684900	3.7185
685800	3.7185
686700	3.7185
687600	4.0515
688500	4.551
689400	4.4955
690300	4.0515
691200	4.329
692100	5.8274
693000	7.0484
693900	6.9374
694800	5.6054
695700	4.7175
696600	5.1059
697500	5.6609
698400	5.7164
699300	5.4944
700200	5.7164
701100	5.9384
702000	5.9384
702900	6.1049
703800	6.5489
704700	6.7709
705600	6.2714
706500	5.2169
707400	4.1625
708300	3.8295
709200	4.1625
710100	4.662
711000	5.1059
711900	5.0504
712800	4.662
713700	4.4955
714600	4.4955
715500	4.329
716400	4.1625
717300	3.996
718200	3.8295
719100	3.774
720000	3.8295
720900	3.774
721800	3.774
722700	3.774
723600	3.774
724500	3.663
725400	3.663
726300	3.7185
727200	3.663
728100	3.552
729000	3.4965
729900	3.441
730800	3.441
731700	3.441
732600	3.885
733500	5.3279
734400	6.2714
735300	6.2714
736200	5.5499
737100	4.9395
738000	5.6054
738900	6.6044
739800	6.6599
740700	6.1604
741600	5.5499
742500	5.0504
743400	4.8285
744300	4.884
745200	4.7175
746100	4.218
747000	3.6075
747900	3.33
748800	3.108
749700	2.9415
750600	2.775
751500	3.0525
752400	5.2169
753300	6.6599
754200	6.6044
755100	6.1049
756000	5.5499
756900	5.2169
757800	5.3834
758700	5.4944
759600	5.1614
760500	4.7175
761400	4.3845
762300	4.3845
763200	4.662
764100	4.662
765000	4.773
765900	4.4955
766800	3.996
767700	3.8295
768600	3.9405
769500	3.9405
770400	3.7185
771300	3.552
772200	3.552
773100	4.107
774000	4.9395
774900	4.3845
775800	3.4965
776700	3.2745
777600	3.4965
778500	3.4965
779400	3.3855
780300	3.663
781200	4.8285
782100	5.7719
783000	6.1049
783900	6.3824
784800	7.1039
785700	7.6034
786600	7.4924
787500	7.1594
788400	6.2159
789300	5.1059
790200	4.773
791100	5.1059
792000	5.5499
792900	5.9939
793800	5.8274
794700	5.2724
795600	4.9395
796500	4.773
797400	4.6065
798300	4.4955
799200	4.44
800100	4.773
801000	5.2169
801900	5.0504
802800	4.773
803700	4.6065
804600	4.3845
805500	4.218
806400	3.996
807300	3.885
808200	3.9405
809100	3.885
810000	3.885
810900	3.8295
811800	3.774
812700	3.774
813600	3.774
814500	3.885
815400	3.774
816300	3.552
817200	3.441
818100	3.885
819000	5.0504
819900	5.7164
820800	5.6054
821700	5.4944
822600	5.4944
823500	5.4944
824400	5.8829
825300	6.5489
826200	6.5489
827100	5.7719
828000	5.3834
828900	5.9939
829800	5.9384
830700	4.7175
831600	3.885
832500	3.6075
833400	3.6075
834300	3.9405
835200	4.3845
836100	3.996
837000	3.3855
837900	2.997
838800	2.664
839700	2.775
840600	4.3845
841500	6.2714
842400	6.4379
843300	5.8274
844200	5.5499
845100	5.8829
846000	5.6054
846900	4.8285
847800	4.44
848700	4.6065
849600	4.8285
850500	5.0504
851400	5.0504
852300	5.1614
853200	5.7719
854100	5.9939
855000	5.3834
855900	4.218
856800	3.6075
857700	3.3855
858600	3.3855
859500	3.441
860400	3.3855
861300	3.2745
862200	3.2745
863100	4.4955
864000	5.5499
864900	5.2724
865800	5.3279
866700	5.6609
867600	5.3279
868500	5.3279
869400	4.9949
870300	4.4955
871200	4.9395
872100	5.7164
873000	5.7719
873900	5.3279
874800	5.2724
875700	5.2724
876600	5.0504
877500	4.9395
878400	4.9395
879300	4.8285
880200	4.9395
881100	5.2169
882000	4.8285
882900	4.3845
883800	4.3845
884700	4.7175
885600	4.8285
886500	4.662
887400	4.6065
888300	4.3845
889200	4.0515
890100	3.9405
891000	3.885
891900	3.885
892800	3.8295
893700	3.663
894600	3.774
895500	3.774
896400	3.6075
897300	3.663
898200	3.7185
899100	3.774
900000	3.8295
900900	3.774
901800	3.663
902700	3.7185
903600	3.6075
904500	3.3855
905400	3.441
906300	3.552
907200	3.6075
908100	3.4965
909000	3.7185
909900	5.6609
910800	6.9374
911700	6.2159
912600	6.0494
913500	6.9374
914400	7.4924
915300	7.4369
916200	6.8264
917100	5.7164
918000	4.884
918900	4.662
919800	4.6065
920700	4.4955
921600	4.0515
922500	3.4965
923400	3.219
924300	3.0525
925200	2.9415
926100	2.8305
927000	2.886
927900	3.7185
928800	5.2724
929700	5.8274
930600	5.3279
931500	5.4389
932400	5.9939
933300	6.2714
934200	6.2714
935100	6.2714
936000	5.9384
936900	5.5499
937800	5.2724
938700	4.8285
939600	4.3845
940500	4.773
941400	5.1614
942300	4.8285
943200	4.4955
944100	4.4955
945000	4.7175
945900	4.884
946800	4.662
947700	4.2735
948600	4.44
949500	4.4955
950400	4.0515
951300	3.7185
952200	3.885
953100	4.773
954000	5.4389
954900	5.2169
955800	5.2724
956700	5.6054
957600	5.3279
958500	4.9949
959400	5.4389
960300	5.8274
961200	5.6609
962100	5.3834
963000	5.2724
963900	5.2169
964800	5.1614
965700	5.1614
966600	5.1059
967500	4.884
968400	4.662
969300	4.4955
970200	4.2735
971100	4.1625
972000	4.107
972900	3.996
973800	3.996
974700	3.885
975600	3.8295
976500	3.885
977400	3.885
978300	3.8295
979200	3.9405
980100	3.996
981000	3.885
981900	3.885
982800	3.9405
983700	3.8295
984600	3.8295
985500	3.7185
986400	3.552
987300	3.663
988200	3.663
989100	3.552
990000	3.4965
990900	3.4965
991800	3.6075
992700	3.996
993600	4.773
994500	5.2169
995400	5.6609
996300	6.1604
997200	6.4379
998100	6.4379
999000	6.9374
999900	7.4369
1000800	6.9374
1001700	6.3269
1002600	5.9939
1003500	5.2169
1004400	4.3845
1005300	3.7185
1006200	3.33
1007100	3.108
1008000	2.9415
1008900	2.8305
1009800	2.775
1010700	2.7195
1011600	3.2745
1012500	5.8274
1013400	7.3814
1014300	8.1029
1015200	8.3804
1016100	8.2139
1017000	8.2139
1017900	8.2694
1018800	7.9364
1019700	7.7699
1020600	7.2704
1021500	6.2159
1022400	5.5499
1023300	4.884
1024200	3.996
1025100	3.552
1026000	3.33
1026900	3.219
1027800	2.997
1028700	2.9415
1029600	3.996
1030500	5.3834
1031400	5.5499
1032300	4.884
1033200	4.44
1034100	4.3845
1035000	4.1625
1035900	4.218
1036800	4.2735
1037700	4.218
1038600	4.9395
1039500	5.8274
1040400	5.9384
1041300	5.3279
1042200	4.7175
1043100	5.0504
1044000	5.8829
1044900	5.9384
1045800	5.3834
1046700	4.884
1047600	4.4955
1048500	4.0515
1049400	3.8295
1050300	3.7185
1051200	3.774
1052100	3.8295
1053000	3.774
1053900	3.8295
1054800	3.663
1055700	3.8295
1056600	3.8295
1057500	3.7185
1058400	3.663
1059300	3.7185
1060200	3.7185
1061100	3.6075
1062000	3.663
1062900	3.774
1063800	3.7185
1064700	3.663
1065600	3.7185
1066500	3.8295
1067400	3.774
1068300	3.7185
1069200	3.663
1070100	3.6075
1071000	3.663
1071900	3.663
1072800	3.4965
1073700	3.441
1074600	3.441
1075500	3.6075
1076400	4.3845
1077300	5.5499
1078200	5.7164
1079100	5.3834
1080000	5.1614
1080900	4.9949
1081800	5.0504
1082700	5.6609
1083600	5.9384
1084500	5.7164
1085400	6.2159
1086300	6.8264
1087200	6.9374
1088100	6.8264
1089000	6.4934
1089900	5.9939
1090800	5.3279
1091700	4.9949
1092600	4.8285
1093500	4.218
1094400	3.552
1095300	3.219
1096200	3.219
1097100	3.219
1098000	3.2745
1098900	4.4955
1099800	5.7719
1100700	5.6609
1101600	5.6054
1102500	5.9939
1103400	5.8829
1104300	5.5499
1105200	5.5499
1106100	5.5499
1107000	5.2724
1107900	4.773
1108800	4.2735
1109700	3.774
1110600	3.4965
1111500	3.996
1112400	4.8285
1113300	4.9395
1114200	4.551
1115100	4.44
1116000	4.3845
1116900	4.1625
1117800	4.6065
1118700	5.6054
1119600	5.4389
1120500	4.1625
1121400	3.4965
1122300	3.3855
1123200	3.774
1124100	4.218
1125000	4.218
1125900	3.774
1126800	4.2735
1127700	5.3834
1128600	6.1604
1129500	6.2159
1130400	5.5499
1131300	5.7164
1132200	6.6044
1133100	7.3259
1134000	7.5479
1134900	7.2149
1135800	6.0494
1136700	4.9395
1137600	4.4955
1138500	4.662
1139400	5.1614
1140300	5.3279
1141200	4.8285
1142100	4.3845
1143000	4.4955
1143900	4.8285
1144800	5.1614
1145700	5.1614
1146600	4.9395
1147500	4.773
1148400	4.6065
1149300	4.3845
1150200	4.2735
1151100	4.1625
1152000	4.107
1152900	4.1625
1153800	4.329
1154700	4.44
1155600	4.218
1156500	3.996
1157400	3.885
1158300	3.8295
1159200	3.7185
1160100	3.6075
1161000	3.4965
1161900	3.33
1162800	3.33
1163700	3.9405
1164600	4.9395
1165500	5.6054
1166400	5.7719
1167300	5.7719
1168200	5.7719
1169100	5.4944
1170000	5.0504
1170900	4.7175
1171800	4.4955
1172700	4.3845
1173600	4.551
1174500	4.3845
1175400	3.8295
1176300	3.441
1177200	3.33
1178100	3.219
1179000	3.1635
1179900	3.219
1180800	3.33
1181700	3.9405
1182600	5.4944
1183500	6.2714
1184400	6.2159
1185300	6.1604
1186200	6.0494
1187100	5.7164
1188000	5.1614
1188900	4.6065
1189800	4.218
1190700	4.0515
1191600	3.8295
1192500	3.663
1193400	3.4965
1194300	3.774
1195200	5.1059
1196100	6.1604
1197000	5.5499
1197900	4.7175
1198800	4.9949
1199700	5.4389
1200600	5.2169
1201500	4.8285
1202400	4.773
1203300	4.662
1204200	4.44
