# Supplementary material for: A parsimonious model of blood glucose homeostasis
Source: PLOS Digit Health. 2022 Jul 14;1(7):e0000072. doi: 10.1371/journal.pdig.0000072 (PMC9931355; doi:10.1371/journal.pdig.0000072)
Supplement: S2 Data — Blood glucose data of Klick Pilot Study measured using the Freestyle Libre Flash Glucose device. The data are presented in comma separated values (.csv) format for each healthy individual (N = 100). The filenames represent the unique identification of the individual to preserve anonymity. (ZIP) [file pdig.0000072.s011.zip › 1MH001MQGZW.csv]

Elapsed Time	Glucose (mmol/L)
0	3.3855
900	3.552
1800	5.0504
2700	5.8274
3600	5.2724
4500	4.9395
5400	5.3279
6300	5.5499
7200	5.3834
8100	4.8285
9000	4.44
9900	4.8285
10800	4.662
11700	4.107
12600	3.6075
13500	3.441
14400	3.33
15300	3.2745
16200	3.4965
17100	4.107
18000	4.0515
18900	3.441
19800	3.219
20700	3.6075
21600	3.9405
22500	3.7185
23400	3.441
24300	3.3855
25200	3.33
26100	3.3855
27000	3.663
27900	3.6075
28800	3.33
29700	2.997
30600	2.9415
31500	3.552
32400	3.219
33300	2.664
34200	2.8305
35100	3.8295
36000	3.552
36900	3.1635
37800	3.1635
38700	3.552
39600	3.996
40500	4.218
41400	3.8295
42300	3.552
43200	3.3855
44100	3.33
45000	3.33
45900	3.441
46800	4.107
47700	5.1614
48600	5.0504
49500	3.9405
50400	3.774
51300	3.996
52200	4.107
53100	4.2735
54000	4.2735
54900	4.107
55800	4.4955
56700	4.9395
57600	4.7175
58500	4.2735
59400	3.663
60300	3.7185
61200	4.551
62100	5.4944
63000	6.1604
63900	6.7709
64800	7.1594
65700	7.1039
66600	6.5489
67500	5.4944
68400	4.218
69300	3.885
70200	4.3845
71100	4.884
72000	4.9949
72900	5.3279
73800	5.4389
74700	4.8285
75600	4.662
76500	5.3279
77400	5.3834
78300	4.4955
79200	3.8295
80100	3.7185
81000	3.4965
81900	3.3855
82800	3.6075
83700	3.8295
84600	3.7185
85500	3.552
86400	4.107
87300	5.4389
88200	6.5489
89100	7.0484
90000	6.8819
90900	6.2714
91800	5.8274
92700	5.8274
93600	5.7719
94500	5.3279
95400	4.884
96300	4.884
97200	5.1059
98100	5.1059
99000	4.884
99900	4.218
100800	3.7185
101700	3.996
102600	3.9405
103500	4.218
104400	4.551
105300	4.3845
106200	3.885
107100	3.552
108000	3.774
108900	4.1625
109800	4.329
110700	3.996
111600	3.552
112500	3.7185
113400	3.6075
114300	3.9405
115200	4.3845
116100	4.4955
117000	4.2735
117900	4.107
118800	4.218
119700	4.1625
120600	4.2735
121500	4.884
122400	5.2724
123300	4.9395
124200	4.551
125100	4.1625
126000	3.8295
126900	3.774
127800	3.996
128700	4.329
129600	4.773
130500	4.7175
131400	4.1625
132300	3.7185
133200	3.3855
134100	3.2745
135000	3.7185
135900	3.8295
136800	3.8295
137700	3.996
138600	3.774
139500	4.218
140400	5.2724
141300	5.5499
142200	4.9395
143100	4.107
144000	3.663
144900	3.663
145800	3.7185
146700	3.996
147600	4.9949
148500	6.4379
149400	6.9929
150300	6.3824
151200	5.3834
152100	4.44
153000	4.0515
153900	4.2735
154800	4.44
155700	4.6065
156600	4.4955
157500	4.218
158400	4.107
159300	4.329
160200	4.3845
161100	4.1625
162000	4.1625
162900	4.44
163800	4.6065
164700	4.329
165600	3.7185
166500	3.4965
167400	4.0515
168300	4.662
169200	4.773
170100	4.551
171000	4.329
171900	4.1625
172800	4.2735
173700	5.0504
174600	5.8829
175500	6.4379
176400	6.8264
177300	6.9374
178200	6.2159
179100	5.2724
180000	4.9949
180900	4.7175
181800	4.551
182700	4.662
183600	4.773
184500	4.7175
185400	4.6065
186300	4.3845
187200	4.0515
188100	3.996
189000	4.329
189900	4.6065
190800	4.4955
191700	4.0515
192600	4.0515
193500	4.329
194400	4.1625
195300	3.552
196200	3.6075
197100	4.1625
198000	4.44
198900	4.107
199800	3.9405
200700	4.2735
201600	4.2735
202500	4.2735
203400	4.329
204300	4.2735
205200	4.2735
206100	4.2735
207000	4.218
207900	4.0515
208800	3.9405
209700	4.0515
210600	4.1625
211500	4.0515
212400	4.0515
213300	4.1625
214200	4.218
215100	4.329
216000	4.8285
216900	5.3279
217800	5.1059
218700	4.6065
219600	4.4955
220500	4.884
221400	5.2724
222300	5.3834
223200	5.2724
224100	5.2724
225000	5.5499
225900	5.5499
226800	5.0504
227700	4.329
228600	3.7185
229500	3.552
230400	3.774
231300	3.774
232200	3.7185
233100	3.7185
234000	3.9405
234900	4.4955
235800	5.7719
236700	6.7154
237600	6.7709
238500	6.4934
239400	5.9384
240300	5.8829
241200	6.1049
242100	5.8829
243000	5.7164
243900	5.7164
244800	5.4389
245700	4.884
246600	4.6065
247500	4.884
248400	5.3279
249300	5.4944
250200	5.4389
251100	5.3834
252000	5.2724
252900	5.1059
253800	4.9395
254700	4.551
255600	4.1625
256500	3.885
257400	3.8295
258300	4.2735
259200	5.1614
260100	5.4944
261000	5.2724
261900	5.9384
262800	6.9929
263700	7.2704
264600	7.0484
265500	6.7154
266400	6.4379
267300	6.1049
268200	5.6609
269100	5.2724
270000	4.9949
270900	5.0504
271800	5.2169
272700	5.1614
273600	5.1059
274500	5.1059
275400	5.0504
276300	4.9949
277200	5.0504
278100	5.1059
279000	4.7175
279900	4.6065
280800	4.8285
281700	4.7175
282600	4.6065
283500	4.7175
284400	4.8285
285300	4.7175
286200	4.7175
287100	4.662
288000	4.773
288900	4.773
289800	4.6065
290700	4.551
291600	4.551
292500	4.8285
293400	5.5499
294300	6.0494
295200	5.7719
296100	5.3834
297000	5.3834
297900	5.2169
298800	4.8285
299700	4.662
300600	4.8285
301500	4.773
302400	4.0515
303300	3.9405
304200	4.44
305100	4.773
306000	5.4389
306900	5.9384
307800	6.1604
308700	6.1049
309600	5.6609
310500	5.5499
311400	5.6054
312300	5.1614
313200	5.0504
314100	5.2724
315000	5.7164
315900	5.9939
316800	5.4389
317700	5.2169
318600	5.3834
319500	5.4944
320400	5.6054
321300	5.7164
322200	5.6054
323100	5.5499
324000	5.6054
324900	5.4389
325800	5.2724
326700	5.4944
327600	5.6609
328500	5.7164
329400	5.6609
330300	5.4944
331200	5.3834
332100	5.6054
333000	5.5499
333900	4.8285
334800	4.3845
335700	4.551
336600	4.7175
337500	4.3845
338400	3.8295
339300	3.774
340200	3.996
341100	4.107
342000	4.218
342900	4.7175
343800	5.7164
344700	6.4934
345600	6.7709
346500	6.7154
347400	6.5489
348300	6.1049
349200	5.2724
350100	5.0504
351000	5.3279
351900	5.7164
352800	6.1604
353700	6.4379
354600	6.2159
355500	5.7719
356400	5.6054
357300	5.7719
358200	5.8274
359100	5.8274
360000	5.7164
360900	5.4389
361800	5.2169
362700	5.0504
363600	4.884
364500	4.773
365400	4.773
366300	4.662
367200	4.6065
368100	4.7175
369000	4.773
369900	4.7175
370800	4.662
371700	4.7175
372600	4.7175
373500	4.551
374400	4.4955
375300	4.551
376200	4.6065
377100	4.551
378000	4.44
378900	4.551
379800	4.551
380700	4.329
381600	4.218
382500	4.3845
383400	4.884
384300	5.3834
385200	5.6054
386100	5.7164
387000	5.7164
387900	5.1614
388800	4.4955
389700	4.44
390600	4.6065
391500	4.9949
392400	5.4944
393300	5.2169
394200	5.3279
395100	6.4379
396000	9.3239
396900	13.0979
397800	15.8728
398700	17.4823
399600	6.9374
400500	6.1604
401400	5.1614
402300	4.551
403200	3.9405
404100	3.8295
405000	3.9405
405900	3.8295
406800	4.218
407700	5.1059
408600	5.3834
409500	4.9395
410400	4.551
411300	4.8285
412200	4.9395
413100	4.6065
414000	4.107
414900	3.8295
415800	3.774
416700	3.8295
417600	3.885
418500	3.885
419400	4.1625
420300	4.773
421200	5.1614
422100	4.7175
