# Supplementary material for: A parsimonious model of blood glucose homeostasis
Source: PLOS Digit Health. 2022 Jul 14;1(7):e0000072. doi: 10.1371/journal.pdig.0000072 (PMC9931355; doi:10.1371/journal.pdig.0000072)
Supplement: S2 Data — Blood glucose data of Klick Pilot Study measured using the Freestyle Libre Flash Glucose device. The data are presented in comma separated values (.csv) format for each healthy individual (N = 100). The filenames represent the unique identification of the individual to preserve anonymity. (ZIP) [file pdig.0000072.s011.zip › 1MH001NT8UR.csv]

Elapsed Time	Glucose (mmol/L)
0	3.219
900	3.219
1800	3.1635
2700	2.997
3600	2.886
4500	3.2745
5400	4.6065
6300	5.2724
7200	5.2169
8100	4.9395
9000	4.9395
9900	5.4389
10800	5.6054
11700	4.329
12600	3.996
13500	4.6065
14400	5.2724
15300	5.6054
16200	4.773
17100	4.218
18000	4.2735
18900	4.551
19800	4.773
20700	4.107
21600	3.663
22500	4.0515
23400	4.662
24300	4.9395
25200	4.329
26100	3.7185
27000	3.996
27900	4.44
28800	4.2735
29700	3.7185
30600	3.33
31500	3.3855
32400	3.7185
33300	3.9405
34200	4.2735
35100	4.884
36000	5.2724
36900	4.551
37800	3.885
38700	3.9405
39600	4.0515
40500	4.218
41400	4.107
42300	3.885
43200	4.0515
44100	4.44
45000	4.4955
45900	3.996
46800	3.6075
47700	3.8295
48600	3.441
49500	3.2745
50400	3.663
51300	4.3845
52200	4.551
53100	4.107
54000	3.8295
54900	3.6075
55800	3.1635
56700	3.1635
57600	3.996
58500	4.4955
59400	4.662
60300	4.662
61200	4.6065
62100	4.4955
63000	4.9395
63900	5.1614
64800	4.662
65700	4.551
66600	5.1614
67500	5.4944
68400	5.2724
69300	5.1614
70200	5.6054
71100	5.5499
72000	4.3845
72900	3.7185
73800	4.2735
74700	4.773
75600	4.44
76500	4.4955
77400	5.4944
78300	6.1049
79200	5.8829
80100	4.9395
81000	4.1625
81900	5.1614
82800	6.4379
83700	6.4934
84600	5.7164
85500	4.7175
86400	4.6065
87300	5.3834
88200	6.4379
89100	6.8819
90000	5.9384
90900	4.218
91800	3.774
92700	4.551
93600	5.6609
94500	6.2714
95400	5.7719
96300	4.8285
97200	4.3845
98100	4.0515
99000	3.7185
99900	4.329
100800	5.4389
101700	5.4944
102600	4.4955
103500	3.9405
104400	3.9405
105300	4.2735
106200	4.551
107100	4.773
108000	5.3279
108900	5.4389
109800	5.0504
110700	4.9949
111600	4.9949
112500	5.6054
113400	6.1049
114300	5.4389
115200	4.884
116100	4.7175
117000	4.4955
117900	4.773
118800	5.2169
119700	5.1614
120600	4.773
121500	4.6065
122400	4.773
123300	4.7175
124200	4.662
125100	4.4955
126000	4.1625
126900	3.996
127800	4.218
128700	4.4955
129600	4.551
130500	4.3845
131400	4.551
132300	4.662
133200	4.6065
134100	4.329
135000	4.0515
135900	4.2735
136800	4.551
137700	4.329
138600	3.885
139500	3.774
140400	3.885
141300	3.8295
142200	3.663
143100	3.7185
144000	3.9405
144900	3.774
145800	3.441
146700	3.6075
147600	3.552
148500	3.7185
149400	3.774
150300	3.552
151200	3.33
152100	3.33
153000	3.6075
153900	3.663
154800	3.33
155700	3.1635
156600	3.2745
157500	3.3855
158400	3.885
159300	3.9405
160200	3.885
161100	3.8295
162000	3.996
162900	4.7175
163800	4.551
164700	3.552
165600	3.885
166500	4.773
167400	4.3845
168300	4.107
169200	4.107
170100	4.2735
171000	4.44
171900	4.6065
172800	5.3279
173700	5.6054
174600	4.3845
175500	3.8295
176400	4.107
177300	4.4955
178200	4.773
179100	4.7175
180000	4.3845
180900	4.1625
181800	4.4955
182700	5.2724
183600	5.3279
184500	4.218
185400	3.7185
186300	4.0515
187200	4.2735
188100	4.107
189000	3.774
189900	3.4965
190800	3.4965
191700	3.9405
192600	3.9405
193500	3.441
194400	3.3855
195300	3.996
196200	5.5499
197100	5.4389
198000	3.996
198900	3.996
199800	4.9395
200700	4.7175
201600	4.218
202500	4.329
203400	4.218
204300	4.1625
205200	4.329
206100	4.1625
207000	3.996
207900	3.7185
208800	3.2745
209700	3.441
210600	3.8295
211500	3.885
212400	3.4965
213300	3.2745
214200	3.2745
215100	3.1635
216000	2.9415
216900	3.219
217800	3.996
218700	3.885
219600	3.885
220500	3.8295
221400	3.0525
222300	2.2755
223200	2.22
224100	2.775
225000	3.1635
225900	2.775
226800	2.664
227700	2.775
228600	3.1635
229500	3.441
230400	3.219
231300	3.108
232200	2.7195
233100	2.9415
234000	3.1635
234900	3.0525
235800	2.9415
236700	2.8305
237600	2.553
238500	2.22
239400	2.22
240300	2.22
241200	2.664
242100	3.663
243000	3.552
243900	3.2745
244800	3.1635
245700	3.1635
246600	3.219
247500	3.219
248400	3.2745
249300	3.219
250200	3.1635
251100	3.33
252000	3.885
252900	4.551
253800	4.107
254700	3.33
255600	3.2745
256500	3.441
257400	3.7185
258300	4.8285
259200	5.5499
260100	4.7175
261000	3.663
261900	3.3855
262800	3.552
263700	4.107
264600	4.773
265500	4.4955
266400	3.7185
267300	3.774
268200	4.2735
269100	4.884
270000	4.884
270900	4.218
271800	4.107
272700	3.774
273600	3.4965
274500	3.9405
275400	4.0515
276300	3.9405
277200	4.662
278100	5.2169
279000	4.3845
279900	3.663
280800	4.0515
281700	4.884
282600	4.773
283500	4.2735
284400	4.7175
285300	5.2724
286200	4.9949
287100	4.9395
288000	5.2169
288900	4.662
289800	3.8295
290700	3.8295
291600	4.2735
292500	4.662
293400	4.9949
294300	4.218
295200	3.3855
296100	3.7185
297000	4.1625
297900	3.663
298800	3.441
299700	3.8295
300600	4.1625
301500	4.1625
302400	4.329
303300	4.329
304200	4.218
305100	4.1625
306000	4.0515
306900	4.1625
307800	4.1625
308700	4.2735
309600	3.9405
310500	3.552
311400	3.7185
312300	3.996
313200	4.1625
314100	3.8295
315000	3.4965
315900	3.663
316800	3.663
317700	3.552
318600	3.663
319500	3.885
320400	3.9405
321300	3.996
322200	4.107
323100	3.9405
324000	3.885
324900	4.218
325800	4.329
326700	4.1625
327600	4.0515
328500	4.107
329400	4.0515
330300	3.9405
331200	4.3845
332100	5.2169
333000	5.1059
333900	3.9405
334800	3.663
335700	4.107
336600	4.329
337500	4.2735
338400	4.218
339300	4.1625
340200	4.1625
341100	4.0515
342000	4.2735
342900	5.4944
343800	6.2714
344700	5.1614
345600	4.3845
346500	5.3279
347400	5.9939
348300	5.3279
349200	4.8285
350100	4.9395
351000	4.9949
351900	4.7175
352800	4.773
353700	5.1059
354600	4.9949
355500	4.662
356400	4.551
357300	4.4955
358200	4.218
359100	3.774
360000	3.663
360900	3.8295
361800	4.551
362700	5.7164
363600	5.6054
364500	4.7175
365400	5.0504
366300	5.4389
367200	5.3279
368100	5.3279
369000	5.2169
369900	5.0504
370800	5.2724
371700	5.3279
372600	5.2724
373500	5.1614
374400	4.884
375300	4.44
376200	4.1625
377100	4.662
378000	5.6609
378900	5.9384
379800	4.9949
380700	4.1625
381600	4.4955
382500	4.773
383400	4.7175
384300	4.7175
385200	4.6065
386100	4.44
387000	4.44
387900	4.44
388800	4.551
389700	4.6065
390600	4.551
391500	4.551
392400	4.4955
393300	4.3845
394200	4.4955
395100	4.6065
396000	4.551
396900	4.3845
397800	4.107
398700	3.9405
399600	4.218
400500	4.551
401400	4.44
402300	4.329
403200	4.44
404100	4.3845
405000	4.2735
405900	4.329
406800	4.329
407700	4.0515
408600	3.8295
409500	3.9405
410400	4.1625
411300	4.1625
412200	4.2735
413100	4.329
414000	4.1625
414900	3.885
415800	3.7185
416700	3.9405
417600	4.107
418500	4.0515
419400	4.107
420300	4.1625
421200	4.6065
422100	5.3834
423000	5.3279
423900	4.44
424800	4.551
425700	4.9395
426600	4.773
427500	4.773
428400	4.6065
429300	4.8285
430200	4.9395
431100	4.7175
432000	4.773
432900	4.773
433800	5.4944
434700	6.7154
435600	6.6044
436500	5.3834
437400	5.0504
438300	5.2169
439200	5.1614
440100	5.3834
441000	5.3279
441900	4.662
442800	4.329
443700	4.662
444600	4.773
445500	4.551
446400	4.9395
447300	5.6609
448200	5.2724
449100	3.885
450000	3.552
450900	4.218
451800	4.7175
452700	4.773
453600	5.3279
454500	5.6609
455400	4.6065
456300	4.329
457200	5.3279
458100	5.8829
459000	5.4944
459900	5.1059
460800	4.9395
461700	5.1614
462600	5.7719
463500	5.4944
464400	4.44
465300	4.329
466200	5.1614
467100	5.2169
468000	4.329
468900	3.9405
469800	4.107
470700	4.3845
471600	4.4955
472500	4.6065
473400	4.773
474300	4.773
475200	4.662
476100	4.6065
477000	4.4955
477900	4.4955
478800	4.4955
479700	4.4955
480600	4.4955
481500	4.218
482400	3.996
483300	4.3845
484200	4.551
485100	4.44
486000	4.3845
486900	4.218
487800	4.1625
488700	4.2735
489600	4.3845
490500	4.4955
491400	4.2735
492300	4.218
493200	4.329
494100	4.44
495000	4.551
495900	4.551
