# Supplementary material for: A parsimonious model of blood glucose homeostasis
Source: PLOS Digit Health. 2022 Jul 14;1(7):e0000072. doi: 10.1371/journal.pdig.0000072 (PMC9931355; doi:10.1371/journal.pdig.0000072)
Supplement: S2 Data — Blood glucose data of Klick Pilot Study measured using the Freestyle Libre Flash Glucose device. The data are presented in comma separated values (.csv) format for each healthy individual (N = 100). The filenames represent the unique identification of the individual to preserve anonymity. (ZIP) [file pdig.0000072.s011.zip › 1MH001NTDAR.csv]

Elapsed Time	Glucose (mmol/L)
0	2.442
900	2.8305
1800	2.6085
2700	2.331
3600	2.331
4500	2.331
5400	2.22
6300	2.22
7200	2.22
8100	2.4975
9000	2.7195
9900	2.553
10800	2.7195
11700	2.775
12600	2.664
13500	2.775
14400	2.664
15300	2.331
16200	2.22
17100	2.22
18000	2.22
18900	2.3865
19800	2.775
20700	3.108
21600	3.0525
22500	3.2745
23400	3.108
24300	3.6075
25200	4.1625
26100	3.2745
27000	2.22
27900	2.22
28800	3.6075
29700	4.218
30600	3.663
31500	4.0515
32400	3.774
33300	3.1635
34200	2.997
35100	4.1625
36000	4.329
36900	3.552
37800	3.663
38700	3.996
39600	3.3855
40500	2.775
41400	2.22
42300	2.22
43200	2.22
44100	2.9415
45000	3.6075
45900	3.33
46800	3.2745
47700	3.1635
48600	2.6085
49500	2.22
50400	2.22
51300	2.22
52200	2.22
53100	2.22
54000	2.22
54900	2.22
55800	2.22
56700	2.22
57600	2.22
58500	2.22
59400	2.22
60300	2.22
61200	2.22
62100	2.6085
63000	2.2755
63900	2.22
64800	2.22
65700	2.22
66600	2.22
67500	2.22
68400	2.22
69300	2.553
70200	2.8305
71100	2.775
72000	2.8305
72900	2.997
73800	3.0525
74700	3.0525
75600	3.3855
76500	3.7185
77400	3.219
78300	2.886
79200	2.8305
80100	3.0525
81000	3.663
81900	3.885
82800	3.7185
83700	3.2745
84600	2.886
85500	2.442
86400	2.3865
87300	2.331
88200	2.331
89100	2.442
90000	2.442
90900	2.553
91800	3.4965
92700	4.9949
93600	5.2724
94500	5.2724
95400	4.884
96300	4.6065
97200	4.551
98100	4.7175
99000	4.773
99900	4.0515
100800	3.33
101700	2.6085
102600	2.22
103500	2.22
104400	2.22
105300	2.22
106200	2.22
107100	2.553
108000	2.886
108900	2.886
109800	3.1635
110700	3.996
111600	3.885
112500	3.774
113400	3.774
114300	3.6075
115200	3.441
116100	4.1625
117000	4.8285
117900	3.8295
118800	3.441
119700	3.8295
120600	4.107
121500	3.663
122400	3.9405
123300	4.551
124200	4.6065
125100	4.1625
126000	3.9405
126900	4.329
127800	4.4955
128700	3.885
129600	3.3855
130500	2.4975
131400	2.22
132300	2.22
133200	2.22
134100	2.22
135000	2.997
135900	3.33
136800	2.775
137700	2.664
138600	2.8305
139500	2.8305
140400	2.775
141300	2.886
142200	2.8305
143100	2.775
144000	2.9415
144900	2.886
145800	2.775
146700	2.8305
147600	2.886
148500	2.886
149400	2.886
150300	2.8305
151200	2.9415
152100	2.7195
153000	2.22
153900	2.22
154800	2.22
155700	2.6085
156600	2.553
157500	2.553
158400	2.22
159300	2.22
160200	2.22
161100	2.22
162000	2.2755
162900	2.22
163800	2.22
164700	2.22
165600	2.442
166500	2.553
167400	2.4975
168300	2.553
169200	3.219
170100	3.4965
171000	2.997
171900	2.7195
172800	2.9415
173700	3.108
174600	2.9415
175500	2.997
176400	3.33
177300	3.3855
178200	3.1635
179100	2.997
180000	2.8305
180900	2.886
181800	2.886
182700	2.8305
183600	2.886
184500	2.8305
185400	2.6085
186300	2.3865
187200	2.2755
188100	2.3865
189000	2.8305
189900	3.33
190800	3.441
191700	3.0525
192600	2.553
193500	2.3865
194400	2.7195
195300	3.33
196200	3.219
197100	2.9415
198000	2.664
198900	2.553
199800	2.7195
200700	4.2735
201600	5.7164
202500	4.8285
203400	3.885
204300	4.218
205200	4.7175
206100	4.329
207000	4.551
207900	4.7175
208800	4.6065
209700	4.44
210600	4.6065
211500	5.2169
212400	4.4955
213300	3.6075
214200	3.33
215100	3.219
216000	3.2745
216900	3.1635
217800	2.997
218700	2.9415
219600	2.9415
220500	2.8305
221400	2.8305
222300	2.997
223200	3.108
224100	3.0525
225000	2.7195
225900	2.664
226800	2.775
227700	2.553
228600	2.4975
229500	2.6085
230400	2.7195
231300	2.664
232200	2.6085
233100	2.7195
234000	2.886
234900	2.9415
235800	2.664
236700	2.6085
237600	2.775
238500	2.886
239400	2.775
240300	2.8305
241200	3.8295
242100	4.6065
243000	4.884
243900	4.44
244800	3.885
245700	3.663
246600	3.7185
247500	4.0515
248400	3.663
249300	3.1635
250200	2.7195
251100	2.442
252000	2.442
252900	2.553
253800	2.6085
254700	2.664
255600	2.664
256500	2.7195
257400	2.8305
258300	2.775
259200	2.9415
260100	4.1625
261000	4.551
261900	3.9405
262800	3.441
263700	3.219
264600	3.0525
265500	2.886
266400	2.8305
267300	2.775
268200	2.664
269100	2.7195
270000	3.441
270900	4.8285
271800	5.1059
272700	4.9949
273600	4.4955
274500	4.107
275400	3.7185
276300	3.33
277200	3.552
278100	4.551
279000	5.1614
279900	5.1059
280800	4.9949
281700	4.9395
282600	4.6065
283500	4.4955
284400	4.884
285300	5.0504
286200	4.7175
287100	4.107
288000	3.441
288900	3.2745
289800	3.441
290700	3.1635
291600	3.108
292500	3.6075
293400	4.8285
294300	4.884
295200	4.551
296100	4.7175
297000	4.9949
297900	5.2169
298800	5.1059
299700	5.2724
300600	5.4389
301500	4.9395
302400	4.107
303300	3.663
304200	3.6075
305100	3.663
306000	3.441
306900	3.2745
307800	3.2745
308700	3.1635
309600	3.108
310500	3.0525
311400	2.9415
312300	2.886
313200	2.9415
314100	3.0525
315000	2.997
315900	2.8305
316800	2.775
317700	2.4975
318600	2.553
319500	2.997
320400	3.219
321300	3.108
322200	3.108
323100	3.1635
324000	3.33
324900	3.2745
325800	3.108
326700	3.108
327600	3.4965
328500	3.885
329400	3.7185
330300	3.3855
331200	3.2745
332100	3.2745
333000	3.9405
333900	4.551
334800	3.885
335700	3.2745
336600	2.997
337500	2.9415
338400	4.107
339300	5.5499
340200	5.3834
341100	4.9395
342000	4.9949
342900	4.44
343800	3.6075
344700	3.108
345600	2.8305
346500	3.4965
347400	5.8829
348300	6.4934
349200	6.4379
350100	6.1049
351000	5.3279
351900	5.0504
352800	5.1059
353700	4.662
354600	4.4955
355500	4.4955
356400	4.329
357300	3.885
358200	3.33
359100	3.108
360000	2.9415
360900	2.553
361800	2.6085
362700	4.7175
363600	5.9939
364500	4.551
365400	3.774
366300	4.0515
367200	4.7175
368100	4.662
369000	4.2735
369900	3.774
370800	3.2745
371700	3.1635
372600	3.219
373500	2.9415
374400	2.8305
375300	4.3845
376200	5.0504
377100	4.9949
378000	5.4944
378900	5.9384
379800	5.3834
380700	4.9949
381600	5.2169
382500	5.3279
383400	5.2169
384300	4.9949
385200	4.551
386100	3.996
387000	3.4965
387900	3.3855
388800	3.8295
389700	4.2735
390600	3.996
391500	3.6075
392400	3.441
393300	3.33
394200	3.2745
395100	3.219
396000	3.1635
396900	3.219
397800	3.33
398700	3.2745
399600	3.108
400500	3.0525
401400	3.33
402300	3.33
403200	3.2745
404100	3.219
405000	3.1635
405900	3.108
406800	2.9415
407700	2.442
408600	2.3865
409500	2.9415
410400	3.552
411300	3.441
412200	3.2745
413100	3.1635
414000	3.1635
414900	3.33
415800	3.441
416700	3.4965
417600	4.1625
418500	4.884
419400	4.218
420300	3.4965
421200	3.219
422100	3.108
423000	2.9415
423900	2.9415
424800	3.4965
425700	4.9949
426600	4.9395
427500	4.4955
428400	4.4955
429300	4.3845
430200	4.107
431100	3.7185
432000	3.1635
432900	2.7195
433800	2.664
434700	2.8305
435600	2.886
436500	3.108
437400	3.7185
438300	4.4955
439200	5.2169
440100	5.7719
441000	5.8274
441900	5.3279
442800	5.1059
443700	5.3834
444600	5.9939
445500	5.7719
446400	4.218
447300	3.8295
448200	4.9395
449100	5.3834
450000	4.218
450900	3.2745
451800	3.219
452700	4.1625
453600	3.774
454500	3.441
455400	3.441
456300	3.885
457200	5.1614
458100	4.662
459000	3.8295
459900	4.6065
460800	5.3279
461700	4.7175
462600	4.329
463500	4.551
464400	4.773
465300	4.773
466200	5.1059
467100	5.7719
468000	5.0504
468900	4.7175
469800	5.2169
470700	5.0504
471600	4.2735
472500	3.774
473400	4.218
474300	4.662
475200	3.996
476100	3.6075
477000	4.44
477900	4.773
478800	3.7185
479700	3.552
480600	4.0515
481500	3.9405
482400	3.6075
483300	3.552
484200	3.7185
485100	3.663
486000	3.441
486900	3.2745
487800	3.1635
488700	3.108
489600	3.0525
490500	2.9415
491400	3.0525
492300	3.441
493200	3.33
494100	3.1635
495000	3.0525
495900	3.2745
496800	3.3855
497700	3.4965
498600	3.6075
499500	3.441
500400	3.33
501300	3.441
502200	3.9405
503100	4.218
504000	3.9405
504900	3.663
505800	3.663
506700	3.663
507600	3.663
508500	3.6075
509400	3.6075
510300	3.8295
511200	4.1625
512100	4.2735
513000	4.329
513900	4.6065
514800	4.8285
515700	4.8285
516600	4.773
517500	4.1625
518400	3.6075
519300	3.774
520200	4.329
521100	4.2735
522000	3.774
522900	3.7185
523800	3.663
524700	4.3845
525600	5.4944
526500	6.4379
527400	8.0474
528300	9.1019
529200	9.2129
530100	8.4359
531000	6.8264
531900	5.4389
532800	5.5499
533700	5.9384
534600	5.7719
535500	5.8274
536400	5.8274
537300	5.0504
538200	4.2735
539100	4.1625
540000	4.2735
540900	3.996
541800	3.8295
542700	4.2735
543600	4.107
544500	3.4965
545400	3.3855
546300	3.885
547200	5.4389
548100	6.4934
549000	5.7164
549900	5.0504
550800	5.3834
551700	4.773
552600	4.6065
553500	5.1059
554400	4.6065
555300	4.773
556200	5.3834
557100	5.3279
558000	5.1614
558900	5.2169
559800	5.2169
560700	4.9949
561600	4.6065
562500	4.2735
563400	4.218
564300	3.774
565200	3.3855
566100	3.33
567000	3.3855
567900	3.33
568800	3.3855
569700	3.441
570600	3.4965
571500	3.4965
572400	3.774
573300	3.885
574200	3.8295
575100	3.8295
576000	3.8295
576900	3.774
577800	3.8295
578700	3.8295
579600	3.8295
580500	3.8295
581400	3.8295
582300	3.7185
583200	3.7185
584100	3.8295
585000	3.8295
585900	3.8295
586800	3.8295
587700	3.774
588600	3.663
589500	3.663
590400	3.6075
591300	3.663
592200	3.552
593100	3.552
594000	3.7185
594900	3.885
595800	3.9405
596700	3.663
597600	3.3855
598500	3.2745
599400	3.552
600300	4.3845
601200	4.44
602100	3.663
603000	3.441
603900	3.3855
604800	3.3855
605700	3.441
606600	3.552
607500	3.7185
608400	4.107
609300	4.773
610200	5.3279
611100	5.2169
612000	5.0504
612900	5.3834
613800	5.3834
614700	4.662
615600	4.44
616500	4.218
617400	3.6075
618300	3.3855
619200	3.2745
620100	3.2745
621000	3.219
621900	3.4965
622800	4.329
623700	4.2735
624600	3.8295
625500	3.7185
626400	3.7185
627300	3.6075
628200	3.441
629100	3.3855
630000	3.3855
630900	3.4965
631800	3.663
632700	3.552
633600	3.3855
634500	3.8295
635400	5.2169
636300	6.5489
637200	7.1039
638100	6.9929
639000	6.8819
639900	7.2704
640800	7.2704
641700	6.4379
642600	5.5499
643500	4.7175
644400	4.329
645300	4.107
646200	3.8295
647100	3.4965
648000	3.219
648900	3.219
649800	3.7185
650700	3.663
651600	3.4965
652500	3.33
653400	3.2745
654300	3.33
655200	3.2745
656100	3.108
657000	2.997
657900	2.997
658800	3.108
659700	3.0525
660600	2.9415
661500	2.9415
662400	2.997
663300	2.997
664200	3.108
665100	3.219
666000	3.219
666900	3.219
667800	3.1635
668700	3.2745
669600	3.3855
670500	3.33
671400	3.108
672300	2.9415
673200	2.997
674100	3.2745
675000	3.2745
675900	3.1635
676800	3.108
677700	3.1635
678600	3.33
679500	3.3855
680400	3.441
681300	3.33
682200	3.441
683100	3.4965
684000	3.33
684900	3.219
685800	3.219
686700	3.2745
687600	3.2745
688500	3.3855
689400	3.3855
690300	3.3855
691200	3.3855
692100	3.441
693000	3.6075
693900	3.552
694800	3.663
695700	4.551
696600	5.1059
697500	5.2724
698400	5.7164
699300	5.4944
700200	4.4955
701100	3.774
702000	3.3855
702900	3.108
703800	2.886
704700	2.7195
705600	2.664
706500	2.775
707400	2.886
708300	3.108
709200	3.9405
710100	4.44
711000	4.551
711900	4.44
712800	4.218
713700	3.774
714600	3.4965
715500	3.9405
716400	5.8829
717300	6.9374
718200	6.7709
719100	6.8819
720000	7.2704
720900	6.9929
721800	6.1049
722700	5.4389
723600	4.773
724500	4.551
725400	4.884
726300	4.9395
727200	5.0504
728100	5.2724
729000	5.4389
729900	5.4389
730800	5.2724
731700	5.1614
732600	5.3834
733500	5.5499
734400	5.1059
735300	4.44
736200	4.218
737100	4.218
738000	3.996
738900	3.885
739800	3.8295
740700	3.663
741600	3.6075
742500	3.663
743400	3.6075
744300	3.4965
745200	3.4965
746100	3.7185
747000	3.7185
747900	3.663
748800	3.663
749700	3.552
750600	3.4965
751500	3.4965
752400	3.4965
753300	3.4965
754200	3.552
755100	3.4965
756000	3.3855
756900	3.3855
757800	3.3855
758700	3.33
759600	3.33
760500	3.2745
761400	3.1635
762300	3.1635
763200	3.219
764100	3.219
765000	3.2745
765900	3.2745
766800	3.2745
767700	3.2745
768600	3.2745
769500	3.219
770400	3.2745
771300	4.0515
772200	5.5499
773100	6.3824
774000	6.5489
774900	6.5489
775800	6.2159
776700	5.5499
777600	4.9395
778500	4.9395
779400	4.44
780300	3.7185
781200	3.33
782100	2.997
783000	2.9415
783900	5.1059
784800	6.5489
785700	5.9384
786600	5.7719
787500	6.1049
788400	6.3269
789300	6.1604
790200	5.8274
791100	5.7164
792000	5.5499
792900	4.9949
793800	4.551
794700	4.551
795600	4.9395
796500	5.2724
797400	5.2724
798300	5.1614
799200	5.0504
800100	4.9395
801000	4.773
801900	4.8285
802800	5.0504
803700	4.9949
804600	4.8285
805500	4.773
806400	4.6065
807300	4.6065
808200	5.3834
809100	6.3269
810000	6.8264
810900	6.9929
811800	6.9929
812700	6.9929
813600	7.6034
814500	8.4359
815400	8.5469
816300	7.8254
817200	6.9374
818100	6.3269
819000	6.7154
819900	7.2149
820800	6.9929
821700	6.9374
822600	6.9929
823500	6.3824
824400	5.7719
825300	5.2169
826200	4.9395
827100	4.7175
828000	4.329
828900	4.1625
829800	4.0515
830700	3.996
831600	4.0515
832500	4.0515
833400	3.996
834300	3.9405
835200	3.885
836100	3.885
837000	3.885
837900	4.0515
838800	4.1625
839700	4.0515
840600	3.996
841500	3.9405
842400	3.885
843300	3.663
844200	3.3855
845100	3.33
846000	3.441
846900	3.552
847800	3.552
848700	3.3855
849600	3.33
850500	3.2745
851400	3.2745
852300	3.33
853200	3.3855
854100	3.3855
855000	3.33
855900	3.4965
856800	4.1625
857700	4.6065
858600	4.4955
859500	3.996
860400	3.4965
861300	3.33
862200	3.3855
863100	3.4965
864000	3.441
864900	3.33
865800	3.33
866700	3.3855
867600	3.3855
868500	3.2745
869400	3.2745
870300	4.0515
871200	5.5499
872100	6.1049
873000	5.9939
873900	5.6609
874800	5.3834
875700	5.0504
876600	5.2724
877500	5.6054
878400	5.3834
879300	4.4955
880200	3.663
881100	3.441
882000	3.663
882900	3.552
883800	3.33
884700	3.552
885600	3.9405
886500	3.9405
887400	3.774
888300	3.996
889200	4.107
890100	4.0515
891000	4.329
891900	4.6065
892800	4.551
893700	4.2735
894600	4.107
895500	4.3845
896400	4.44
897300	4.329
898200	4.329
899100	4.329
900000	4.7175
900900	4.773
901800	5.1059
902700	5.4944
903600	5.0504
904500	4.7175
905400	4.9395
906300	4.773
907200	4.2735
908100	3.996
909000	3.663
909900	3.552
910800	3.6075
911700	3.663
912600	3.663
913500	3.4965
914400	3.3855
915300	3.3855
916200	3.441
917100	3.441
918000	3.441
918900	3.4965
919800	3.6075
920700	3.663
921600	3.4965
922500	3.4965
923400	3.4965
924300	3.4965
925200	3.4965
926100	3.3855
927000	3.2745
927900	3.2745
928800	3.2745
929700	3.2745
930600	3.108
931500	2.7195
932400	2.664
933300	2.886
934200	2.886
935100	2.997
936000	3.108
936900	3.219
937800	3.33
938700	3.3855
939600	3.2745
940500	3.1635
941400	3.1635
942300	3.219
943200	3.3855
944100	3.6075
945000	3.6075
945900	3.6075
946800	3.7185
947700	3.552
948600	3.2745
949500	3.219
950400	3.4965
951300	3.7185
952200	3.4965
953100	3.8295
954000	4.884
954900	5.3834
955800	5.5499
956700	5.7719
957600	5.7719
958500	5.5499
959400	5.0504
960300	4.9395
961200	5.0504
962100	4.773
963000	4.551
963900	4.773
964800	4.6065
965700	4.0515
966600	3.552
967500	3.3855
968400	3.4965
969300	3.441
970200	3.552
971100	3.8295
972000	3.9405
972900	4.107
973800	4.329
974700	4.551
975600	4.3845
976500	3.774
977400	3.4965
978300	3.6075
979200	3.8295
980100	4.107
981000	4.6065
981900	5.1059
982800	4.884
983700	4.0515
984600	3.9405
985500	5.0504
986400	5.7719
987300	5.3279
988200	4.8285
989100	5.1614
990000	5.8274
990900	5.9939
991800	5.3279
992700	4.662
993600	4.7175
994500	4.6065
995400	3.8295
996300	3.4965
997200	3.33
998100	3.108
999000	2.8305
999900	2.8305
1000800	3.3855
1001700	3.663
1002600	3.441
1003500	3.219
1004400	3.1635
1005300	3.219
1006200	3.219
1007100	3.33
1008000	3.3855
1008900	3.3855
1009800	3.441
1010700	3.441
1011600	3.3855
1012500	3.33
1013400	3.33
1014300	3.1635
1015200	3.1635
1016100	3.33
1017000	3.441
1017900	3.441
1018800	3.33
1019700	3.219
1020600	3.33
1021500	3.441
1022400	3.441
1023300	3.3855
1024200	3.441
1025100	3.441
1026000	3.33
1026900	3.33
1027800	3.3855
1028700	3.441
1029600	3.552
1030500	3.4965
1031400	3.219
1032300	3.1635
1033200	3.441
1034100	3.8295
1035000	3.885
1035900	3.7185
1036800	3.663
1037700	3.6075
1038600	3.7185
1039500	3.774
1040400	3.7185
1041300	3.9405
1042200	4.2735
1043100	4.551
1044000	4.662
1044900	4.2735
1045800	3.996
1046700	3.885
1047600	4.44
1048500	5.2169
1049400	5.4389
1050300	5.2169
1051200	5.0504
1052100	4.773
1053000	4.3845
1053900	3.9405
1054800	3.774
1055700	3.9405
1056600	4.0515
1057500	4.2735
1058400	4.44
1059300	4.218
1060200	4.1625
1061100	4.551
1062000	5.0504
1062900	4.8285
1063800	4.3845
1064700	4.329
1065600	4.218
1066500	3.774
1067400	3.6075
1068300	3.663
1069200	3.7185
1070100	3.885
1071000	3.7185
1071900	3.3855
1072800	3.996
1073700	5.1059
1074600	5.2169
1075500	4.884
1076400	5.0504
1077300	5.3279
1078200	5.2724
1079100	5.3279
1080000	5.8274
1080900	6.1604
1081800	5.6054
1082700	5.1614
1083600	5.6054
1084500	5.5499
1085400	4.773
1086300	3.885
1087200	3.552
1088100	3.6075
1089000	3.552
1089900	3.33
1090800	3.2745
1091700	3.3855
1092600	3.552
1093500	3.552
1094400	3.4965
1095300	3.552
1096200	3.3855
1097100	3.4965
1098000	3.663
1098900	3.663
1099800	3.6075
1100700	3.4965
1101600	3.3855
1102500	3.219
1103400	2.886
1104300	2.886
1105200	3.663
1106100	3.6075
1107000	3.33
1107900	3.552
1108800	3.8295
1109700	3.7185
1110600	3.4965
1111500	3.3855
1112400	3.3855
1113300	3.8295
1114200	4.44
1115100	4.2735
1116000	3.7185
1116900	3.885
1117800	4.551
1118700	4.3845
1119600	3.4965
1120500	3.108
1121400	2.997
1122300	2.997
1123200	3.0525
1124100	3.108
1125000	3.1635
1125900	3.108
1126800	2.997
1127700	3.108
1128600	3.441
1129500	3.4965
1130400	3.441
1131300	3.2745
1132200	3.1635
1133100	3.33
1134000	3.3855
1134900	3.4965
1135800	3.4965
1136700	3.33
1137600	3.219
1138500	3.2745
1139400	3.2745
1140300	3.3855
1141200	3.6075
1142100	3.552
1143000	3.33
1143900	3.774
1144800	4.7175
1145700	4.2735
1146600	3.552
1147500	3.552
1148400	3.885
1149300	3.7185
1150200	3.441
1151100	3.2745
1152000	3.552
1152900	4.44
1153800	4.0515
1154700	3.4965
1155600	3.774
1156500	4.551
1157400	4.3845
1158300	3.6075
1159200	3.774
1160100	4.662
1161000	4.773
1161900	4.3845
1162800	3.9405
1163700	3.8295
1164600	4.1625
1165500	4.107
1166400	3.4965
1167300	3.33
1168200	3.2745
1169100	3.1635
1170000	3.108
1170900	3.1635
1171800	3.2745
1172700	3.33
1173600	3.2745
1174500	3.1635
1175400	3.108
1176300	3.2745
1177200	3.2745
1178100	3.1635
1179000	3.3855
1179900	3.441
1180800	3.219
1181700	3.219
1182600	3.219
1183500	3.2745
1184400	3.219
1185300	3.219
1186200	3.219
1187100	3.219
1188000	3.1635
1188900	3.1635
1189800	3.108
1190700	2.7195
1191600	2.2755
1192500	2.22
1193400	2.6085
1194300	2.9415
1195200	2.997
1196100	2.997
1197000	2.997
1197900	3.108
1198800	3.0525
1199700	3.1635
1200600	3.552
1201500	3.4965
1202400	3.1635
1203300	3.0525
1204200	3.0525
