# Supplementary material for: A parsimonious model of blood glucose homeostasis
Source: PLOS Digit Health. 2022 Jul 14;1(7):e0000072. doi: 10.1371/journal.pdig.0000072 (PMC9931355; doi:10.1371/journal.pdig.0000072)
Supplement: S2 Data — Blood glucose data of Klick Pilot Study measured using the Freestyle Libre Flash Glucose device. The data are presented in comma separated values (.csv) format for each healthy individual (N = 100). The filenames represent the unique identification of the individual to preserve anonymity. (ZIP) [file pdig.0000072.s011.zip › 1MH001NTDED.csv]

Elapsed Time	Glucose (mmol/L)
0	5.2724
900	5.3279
1800	5.0504
2700	4.662
3600	4.4955
4500	4.2735
5400	4.44
6300	5.1059
7200	5.7719
8100	5.6609
9000	4.884
9900	4.6065
10800	4.7175
11700	4.4955
12600	4.3845
13500	4.9395
14400	5.4944
15300	5.2724
16200	4.9395
17100	5.1059
18000	5.1614
18900	5.1059
19800	5.3279
20700	5.2169
21600	4.9949
22500	4.884
23400	4.884
24300	4.884
25200	4.773
26100	4.6065
27000	4.44
27900	4.2735
28800	4.107
29700	3.9405
30600	3.7185
31500	3.552
32400	3.663
33300	3.9405
34200	4.1625
35100	4.3845
36000	4.551
36900	4.3845
37800	4.1625
38700	4.4955
39600	4.329
40500	3.9405
41400	4.218
42300	4.6065
43200	4.6065
44100	4.9395
45000	5.2724
45900	4.6065
46800	4.773
47700	5.3834
48600	5.4389
49500	5.2724
50400	4.8285
51300	4.773
52200	5.3834
53100	5.7164
54000	6.2714
54900	5.8274
55800	4.8285
56700	4.3845
57600	4.8285
58500	5.8274
59400	6.4379
60300	6.1049
61200	5.7719
62100	6.2714
63000	6.0494
63900	4.9949
64800	4.9395
65700	5.4389
66600	5.4944
67500	5.0504
68400	4.6065
69300	4.4955
70200	4.4955
71100	4.662
72000	4.9395
72900	5.2724
73800	5.4389
74700	5.1059
75600	4.773
76500	4.9395
77400	5.2724
78300	5.4944
79200	5.1614
80100	4.7175
81000	4.773
81900	4.9949
82800	5.2169
83700	5.6054
84600	5.6054
85500	5.1059
86400	4.662
87300	4.884
88200	5.4389
89100	5.9939
90000	6.4934
90900	6.2714
91800	5.5499
92700	5.2169
93600	4.9395
94500	4.9395
95400	5.7164
96300	5.6609
97200	5.0504
98100	5.3279
99000	6.0494
99900	6.1049
100800	5.3834
101700	4.9395
102600	4.7175
103500	4.551
104400	4.773
105300	5.2169
106200	5.3279
107100	4.9949
108000	4.662
108900	4.662
109800	4.773
110700	4.9395
111600	4.9395
112500	4.773
113400	4.773
114300	4.44
115200	4.107
116100	4.3845
117000	4.4955
117900	4.44
118800	4.107
119700	3.4965
120600	3.441
121500	3.9405
122400	4.2735
123300	4.1625
124200	4.1625
125100	4.2735
126000	4.329
126900	4.329
127800	4.2735
128700	4.218
129600	4.9949
130500	5.6609
131400	4.9949
132300	4.2735
133200	4.551
134100	4.662
135000	4.773
135900	4.7175
136800	4.3845
137700	3.996
138600	4.0515
139500	4.6065
140400	4.9395
141300	4.773
142200	4.44
143100	4.329
144000	4.3845
144900	4.4955
145800	4.773
146700	5.3279
147600	5.4389
148500	5.0504
149400	4.884
150300	5.2169
151200	5.6054
152100	5.8274
153000	5.6054
153900	4.7175
154800	4.329
155700	4.8285
156600	4.884
157500	4.2735
158400	4.218
159300	4.329
160200	4.107
161100	4.1625
162000	4.218
162900	4.0515
163800	3.9405
164700	4.218
165600	4.9949
166500	5.2169
167400	5.2169
168300	5.9384
169200	6.1049
170100	4.9395
171000	4.3845
171900	5.1059
172800	5.0504
173700	4.2735
174600	3.8295
175500	4.551
176400	5.9939
177300	5.5499
178200	4.44
179100	4.7175
180000	5.4389
180900	6.1049
181800	6.1604
182700	5.2724
183600	5.1059
184500	6.2159
185400	6.8819
186300	5.8274
187200	4.9949
188100	5.9384
189000	6.2714
189900	5.4944
190800	4.9949
191700	4.773
192600	4.44
193500	4.3845
194400	4.8285
195300	5.0504
196200	4.6065
197100	4.551
198000	4.8285
198900	4.773
199800	4.44
200700	4.218
201600	4.218
202500	4.218
203400	4.329
204300	4.3845
205200	4.329
206100	4.329
207000	4.218
207900	4.0515
208800	4.1625
209700	4.1625
210600	3.996
211500	3.9405
212400	4.0515
213300	4.0515
214200	4.107
215100	4.1625
216000	4.218
216900	4.107
217800	4.1625
218700	4.773
219600	5.8829
220500	6.1604
221400	5.4944
222300	4.8285
223200	4.218
224100	4.107
225000	4.1625
225900	4.0515
226800	4.0515
227700	4.2735
228600	4.218
229500	3.996
230400	3.9405
231300	4.1625
232200	4.884
233100	5.4389
234000	5.4389
234900	5.7164
235800	6.2159
236700	6.4379
237600	6.4934
238500	6.3824
239400	5.3834
240300	4.44
241200	4.107
242100	3.996
243000	4.107
243900	4.107
244800	4.0515
245700	4.7175
246600	5.1614
247500	4.4955
248400	4.218
249300	4.551
250200	4.44
251100	4.1625
252000	4.0515
252900	4.218
253800	4.4955
254700	4.4955
255600	4.3845
256500	4.44
257400	4.773
258300	4.8285
259200	4.884
260100	5.6609
261000	6.2714
261900	5.0504
262800	4.2735
263700	4.8285
264600	5.1614
265500	5.7164
266400	6.3824
267300	5.8829
268200	5.4389
269100	5.7719
270000	5.8829
270900	5.4389
271800	5.1614
272700	5.4944
273600	5.6609
274500	5.0504
275400	4.4955
276300	4.4955
277200	4.662
278100	5.0504
279000	5.2169
279900	5.0504
280800	4.8285
281700	4.6065
282600	4.6065
283500	4.6065
284400	4.4955
285300	4.2735
286200	4.2735
287100	4.44
288000	4.44
288900	4.44
289800	4.44
290700	4.3845
291600	4.329
292500	4.329
293400	4.44
294300	4.4955
295200	4.4955
296100	4.329
297000	4.107
297900	3.996
298800	3.9405
299700	3.996
300600	4.107
301500	4.1625
302400	4.1625
303300	4.107
304200	4.107
305100	4.107
306000	4.1625
306900	4.8285
307800	5.7164
308700	5.3834
309600	4.7175
310500	4.3845
311400	4.7175
312300	5.4389
313200	5.6609
314100	5.0504
315000	3.996
315900	3.9405
316800	4.884
317700	5.9384
318600	5.6609
319500	4.6065
320400	4.773
321300	5.7164
322200	5.6609
323100	4.9949
324000	4.9949
324900	5.5499
325800	5.6609
326700	5.2169
327600	4.773
328500	5.0504
329400	5.2724
330300	5.3834
331200	5.8274
332100	5.7164
333000	5.0504
333900	4.9395
334800	5.2724
335700	5.2169
336600	4.9949
337500	4.9949
338400	5.1614
339300	5.2724
340200	4.9949
341100	4.8285
342000	5.1614
342900	5.5499
343800	5.1059
344700	4.662
345600	5.1614
346500	5.6054
347400	5.1059
348300	4.9395
349200	5.4389
350100	5.5499
351000	5.4389
351900	5.7164
352800	5.7719
353700	5.3834
354600	4.773
355500	4.7175
356400	4.884
357300	4.662
358200	4.662
359100	4.9395
360000	4.9395
360900	4.8285
361800	4.884
362700	4.7175
363600	4.6065
364500	4.9395
365400	5.1614
366300	5.2169
367200	4.9949
368100	4.8285
369000	4.884
369900	4.9395
370800	4.773
371700	4.773
372600	4.773
373500	4.662
374400	4.662
375300	4.4955
376200	4.3845
377100	4.329
378000	4.3845
378900	4.2735
379800	4.107
380700	4.0515
381600	4.0515
382500	3.996
383400	4.1625
384300	4.329
385200	4.3845
386100	4.2735
387000	4.107
387900	4.2735
388800	4.9395
389700	5.4389
390600	4.7175
391500	4.551
392400	5.6054
393300	6.1049
394200	5.6054
395100	4.9395
396000	4.551
396900	4.44
397800	4.3845
398700	4.329
399600	4.4955
400500	4.6065
401400	4.4955
402300	4.3845
403200	4.329
404100	4.329
405000	4.329
405900	4.218
406800	4.4955
407700	5.2724
408600	5.8829
409500	6.1604
410400	6.3824
411300	6.4379
412200	6.3824
413100	5.9939
414000	5.2724
414900	5.2169
415800	5.4944
416700	5.2169
417600	4.8285
418500	4.6065
419400	4.44
420300	4.329
421200	4.2735
422100	4.1625
423000	4.0515
423900	4.107
424800	4.329
425700	4.4955
426600	4.4955
427500	4.551
428400	4.662
429300	4.44
430200	4.329
431100	4.44
432000	4.329
432900	4.4955
433800	4.7175
434700	4.884
435600	5.0504
436500	5.3279
437400	5.3834
438300	5.2169
439200	5.2169
440100	5.4389
441000	5.9939
441900	6.5489
442800	6.7154
443700	6.6599
444600	6.3269
445500	5.2724
446400	4.8285
447300	4.884
448200	4.9395
449100	5.1614
450000	5.4389
450900	5.7164
451800	5.8274
452700	5.8274
453600	5.9939
454500	5.9384
455400	5.6609
456300	5.5499
457200	5.6054
458100	5.7164
459000	5.7164
459900	5.6054
460800	5.4944
461700	5.4389
462600	5.4944
463500	5.5499
464400	5.5499
465300	5.3834
466200	5.3279
467100	5.4389
468000	5.4389
468900	5.2724
469800	5.1059
470700	5.1614
471600	5.1614
472500	5.0504
473400	5.0504
474300	4.9395
475200	4.773
476100	4.8285
477000	4.9395
477900	4.8285
478800	5.4389
479700	6.7154
480600	6.8264
481500	6.0494
482400	5.7164
483300	5.9939
484200	6.0494
485100	5.7164
486000	5.3834
486900	5.3834
487800	5.1614
488700	4.44
489600	4.2735
490500	4.2735
491400	4.1625
492300	4.1625
493200	4.1625
494100	4.1625
495000	4.218
495900	4.7175
496800	5.1614
497700	5.3279
498600	5.4389
499500	5.2724
500400	5.0504
501300	5.1059
502200	5.1059
503100	5.0504
504000	4.884
504900	4.773
505800	4.884
506700	4.9395
507600	4.773
508500	4.551
509400	4.551
510300	4.7175
511200	4.773
512100	5.1059
513000	5.3834
513900	4.884
514800	4.551
515700	4.9395
516600	5.2169
517500	4.773
518400	4.9395
519300	5.7719
520200	5.8829
521100	5.7164
522000	5.9384
522900	5.9384
523800	5.4944
524700	5.0504
525600	5.3279
526500	5.7719
527400	5.5499
528300	5.1059
529200	5.2169
530100	5.2724
531000	4.8285
531900	4.329
532800	4.4955
533700	5.6054
534600	7.0484
535500	6.6044
536400	5.7164
537300	6.1049
538200	5.9939
539100	5.6609
540000	5.5499
540900	5.8274
541800	5.9384
542700	5.5499
543600	5.2169
544500	4.9395
545400	4.9949
546300	5.2724
547200	5.0504
548100	4.662
549000	4.44
549900	4.2735
550800	4.218
551700	4.2735
552600	4.2735
553500	4.218
554400	4.329
555300	4.3845
556200	4.329
557100	4.329
558000	4.3845
558900	4.2735
559800	4.329
560700	4.551
561600	4.3845
562500	4.107
563400	4.329
564300	5.0504
565200	5.8274
566100	5.7164
567000	5.4389
567900	5.5499
568800	5.6054
569700	5.2724
570600	4.884
571500	5.2724
572400	5.8274
573300	5.3834
574200	4.7175
575100	4.773
576000	4.8285
576900	4.551
577800	4.662
578700	5.1059
579600	5.0504
580500	4.6065
581400	4.662
582300	5.2724
583200	5.7164
584100	5.0504
585000	4.44
585900	4.773
586800	5.2169
587700	5.2724
588600	5.1059
589500	4.8285
590400	4.773
591300	4.8285
592200	4.773
593100	4.6065
594000	4.3845
594900	4.3845
595800	4.551
596700	4.6065
597600	5.1614
598500	5.9384
599400	5.7719
600300	5.1614
601200	4.9395
602100	5.2169
603000	5.4389
603900	5.1614
604800	4.9949
605700	5.1614
606600	4.773
607500	4.44
608400	4.8285
609300	5.2724
610200	5.6054
611100	5.6609
612000	5.1614
612900	4.884
613800	5.3279
614700	5.7719
615600	5.4389
616500	4.8285
617400	4.773
618300	4.8285
619200	4.662
620100	4.8285
621000	5.1059
621900	4.773
622800	4.329
623700	4.44
624600	4.3845
625500	4.2735
626400	4.218
627300	4.329
628200	4.44
629100	4.44
630000	4.3845
630900	4.3845
631800	4.329
632700	4.218
633600	4.2735
634500	4.329
635400	4.3845
636300	4.551
637200	4.3845
638100	4.107
639000	4.0515
639900	4.218
640800	4.2735
641700	4.218
642600	4.1625
643500	4.107
644400	3.996
645300	3.996
646200	4.0515
647100	4.0515
648000	4.0515
648900	4.0515
649800	4.44
650700	5.1614
651600	5.1059
652500	4.6065
653400	4.8285
654300	5.1614
655200	5.2169
656100	4.9949
657000	4.6065
657900	4.551
658800	4.9949
659700	5.1059
660600	5.0504
661500	4.7175
662400	4.329
663300	4.7175
664200	4.884
665100	4.4955
666000	4.218
666900	4.107
667800	4.329
668700	5.1059
669600	5.6609
670500	5.4389
671400	5.2169
672300	5.2169
673200	5.3279
674100	5.4944
675000	5.4944
675900	5.4389
676800	5.4944
677700	5.4389
678600	5.1614
679500	4.8285
680400	4.7175
681300	4.884
682200	4.9949
683100	4.884
684000	4.662
684900	4.3845
685800	4.218
686700	4.662
687600	4.884
688500	4.218
689400	3.9405
690300	4.2735
691200	4.551
692100	4.44
693000	4.662
693900	5.3834
694800	5.8829
695700	5.5499
696600	5.2169
697500	5.1059
698400	4.9949
699300	4.7175
700200	4.551
701100	4.9949
702000	5.2169
702900	4.884
703800	4.9395
704700	5.2724
705600	5.2169
706500	4.6065
707400	4.329
708300	4.551
709200	4.6065
710100	4.4955
711000	4.44
711900	4.44
712800	4.329
713700	4.329
714600	4.329
715500	4.2735
716400	4.2735
717300	4.2735
718200	4.2735
719100	4.4955
720000	4.7175
720900	4.662
721800	4.662
722700	4.551
723600	4.44
724500	4.44
725400	4.3845
726300	4.218
727200	3.9405
728100	3.885
729000	3.885
729900	3.885
730800	3.9405
731700	3.9405
732600	3.996
733500	4.0515
734400	4.107
735300	4.1625
736200	3.996
737100	4.3845
738000	5.6609
738900	6.1604
739800	5.4944
740700	4.884
741600	4.8285
742500	4.9395
743400	5.2169
744300	5.3834
745200	5.1059
746100	4.9395
747000	5.1059
747900	4.884
748800	4.6065
749700	4.8285
750600	5.4389
751500	5.4389
752400	4.8285
753300	4.884
754200	5.2724
755100	4.9395
756000	4.8285
756900	5.4389
757800	5.4389
758700	5.2169
759600	5.6609
760500	5.5499
761400	4.9395
762300	4.8285
763200	4.9949
764100	4.7175
765000	4.44
765900	4.44
766800	4.2735
767700	4.218
768600	4.329
769500	4.329
770400	4.329
771300	4.3845
772200	4.3845
773100	4.2735
774000	4.218
774900	4.218
775800	4.6065
776700	5.6609
777600	6.5489
778500	6.1049
779400	4.9949
780300	4.6065
781200	4.7175
782100	4.551
783000	4.218
783900	4.329
784800	4.6065
785700	4.8285
786600	5.2169
787500	5.2724
788400	5.1614
789300	5.1059
790200	5.2724
791100	5.2724
792000	5.2169
792900	5.3279
793800	5.1614
794700	4.773
795600	4.662
796500	4.773
797400	5.5499
798300	5.6609
799200	4.9395
800100	4.8285
801000	4.884
801900	4.9395
802800	4.8285
803700	4.6065
804600	4.662
805500	4.7175
806400	4.662
807300	4.6065
808200	4.7175
809100	4.662
810000	4.3845
810900	4.218
811800	4.2735
812700	4.3845
813600	4.44
814500	4.3845
815400	4.218
816300	4.218
817200	4.218
818100	4.218
819000	4.218
819900	4.1625
820800	4.1625
821700	4.218
822600	4.8285
823500	5.7719
824400	5.5499
825300	4.44
826200	4.107
827100	4.329
828000	4.773
828900	4.662
829800	4.218
830700	4.107
831600	4.218
832500	4.2735
833400	4.218
834300	4.218
835200	4.218
836100	4.0515
837000	3.9405
837900	4.1625
838800	5.0504
839700	6.2159
840600	6.6599
841500	6.1604
842400	5.3834
843300	5.1614
844200	5.2169
