# Supplementary material for: A parsimonious model of blood glucose homeostasis
Source: PLOS Digit Health. 2022 Jul 14;1(7):e0000072. doi: 10.1371/journal.pdig.0000072 (PMC9931355; doi:10.1371/journal.pdig.0000072)
Supplement: S2 Data — Blood glucose data of Klick Pilot Study measured using the Freestyle Libre Flash Glucose device. The data are presented in comma separated values (.csv) format for each healthy individual (N = 100). The filenames represent the unique identification of the individual to preserve anonymity. (ZIP) [file pdig.0000072.s011.zip › 1MH001NTDJM.csv]

Elapsed Time	Glucose (mmol/L)
0	3.774
900	3.3855
1800	3.774
2700	4.218
3600	4.2735
4500	3.774
5400	3.6075
6300	3.8295
7200	4.3845
8100	5.7164
9000	6.1604
9900	5.5499
10800	4.9949
11700	4.218
12600	3.4965
13500	3.33
14400	5.3279
15300	6.1049
16200	4.773
17100	4.218
18000	5.2169
18900	5.3279
19800	4.9395
20700	5.2724
21600	5.7164
22500	5.6609
23400	4.7175
24300	4.1625
25200	3.885
26100	3.552
27000	3.9405
27900	4.3845
28800	4.4955
29700	4.773
30600	5.1614
31500	5.2724
32400	5.3279
33300	5.0504
34200	4.662
35100	4.773
36000	4.662
36900	4.4955
37800	4.2735
38700	3.885
39600	4.0515
40500	4.773
41400	4.8285
42300	4.4955
43200	4.329
44100	4.329
45000	4.2735
45900	4.218
46800	4.2735
47700	4.2735
48600	4.2735
49500	4.2735
50400	4.107
51300	3.7185
52200	3.552
53100	3.9405
54000	4.3845
54900	4.44
55800	4.329
56700	4.44
57600	4.4955
58500	4.6065
59400	4.4955
60300	4.3845
61200	4.44
62100	4.4955
63000	4.6065
63900	4.218
64800	3.885
65700	4.107
66600	4.551
67500	4.3845
68400	3.663
69300	3.885
70200	4.662
71100	5.1614
72000	5.7164
72900	5.1059
73800	4.7175
74700	5.4389
75600	5.7164
76500	4.662
77400	3.7185
78300	3.885
79200	5.2169
80100	5.8274
81000	5.4389
81900	4.9395
82800	4.773
83700	5.1614
84600	5.6054
85500	5.7164
86400	5.5499
87300	4.9949
88200	4.44
89100	4.4955
90000	4.884
90900	5.0504
91800	5.1614
92700	5.2724
93600	4.9949
94500	4.8285
95400	4.551
96300	4.2735
97200	3.996
98100	3.774
99000	4.0515
99900	4.6065
100800	5.4389
101700	5.8274
102600	4.773
103500	4.3845
104400	5.6609
105300	6.1049
106200	5.2724
107100	4.8285
108000	4.9949
108900	5.3279
109800	5.7164
110700	5.4389
111600	4.773
112500	4.551
113400	4.884
114300	5.2724
115200	5.6609
116100	5.6054
117000	5.1614
117900	4.9949
118800	4.884
119700	4.773
120600	5.0504
121500	4.9949
122400	4.4955
123300	4.3845
124200	4.773
125100	4.773
126000	4.218
126900	3.885
127800	4.0515
128700	4.0515
129600	3.996
130500	4.0515
131400	3.7185
132300	3.3855
133200	3.6075
134100	3.9405
135000	3.7185
135900	3.9405
136800	4.3845
137700	4.4955
138600	4.551
139500	4.773
140400	4.662
141300	4.4955
142200	4.44
143100	4.44
144000	4.44
144900	4.0515
145800	3.9405
146700	4.329
147600	4.7175
148500	4.44
149400	4.3845
150300	4.8285
151200	4.9395
152100	4.0515
153000	3.7185
153900	4.6065
154800	5.4389
155700	5.6054
156600	5.4944
157500	5.3279
158400	4.107
159300	3.774
160200	3.996
161100	4.107
162000	4.9395
162900	5.6609
163800	5.6609
164700	5.3279
165600	4.8285
166500	4.9395
167400	5.4389
168300	5.3834
169200	4.9395
170100	4.9949
171000	5.5499
171900	5.1059
172800	4.2735
173700	4.1625
174600	4.3845
175500	4.9949
176400	5.2724
177300	4.9395
178200	4.4955
179100	4.551
180000	4.3845
180900	4.662
181800	5.8829
182700	5.6609
183600	4.2735
184500	3.996
185400	4.107
186300	4.44
187200	5.4389
188100	5.8829
189000	5.3279
189900	4.7175
190800	4.7175
191700	5.2724
192600	4.7175
193500	3.9405
194400	4.662
195300	5.4944
196200	4.9949
197100	4.218
198000	3.996
198900	4.0515
199800	4.329
200700	4.773
201600	4.8285
202500	4.2735
203400	4.3845
204300	5.1614
205200	5.5499
206100	5.2724
207000	4.6065
207900	4.1625
208800	4.218
209700	4.2735
210600	3.996
211500	3.7185
212400	3.552
213300	3.552
214200	3.885
215100	4.2735
216000	3.9405
216900	3.3855
217800	3.33
218700	3.663
219600	3.663
220500	3.6075
221400	3.552
222300	3.33
223200	3.33
224100	3.774
225000	3.552
225900	3.2745
226800	3.7185
227700	3.885
228600	3.774
229500	3.552
230400	3.663
231300	3.996
232200	4.218
233100	4.329
234000	4.329
234900	4.107
235800	3.9405
236700	3.8295
237600	3.774
238500	4.0515
239400	4.1625
240300	4.884
241200	5.5499
242100	5.1614
243000	4.9395
243900	5.3834
244800	5.2169
245700	4.4955
246600	4.7175
247500	5.3279
248400	5.1614
249300	4.4955
250200	4.2735
251100	4.44
252000	4.3845
252900	4.2735
253800	4.662
254700	4.7175
255600	4.0515
256500	3.6075
257400	4.0515
258300	4.662
259200	4.6065
260100	4.4955
261000	4.3845
261900	4.7175
262800	5.1614
263700	4.884
264600	4.551
265500	4.884
266400	5.6609
267300	4.9395
268200	3.774
269100	3.663
270000	4.6065
270900	5.1614
271800	4.773
272700	4.107
273600	3.885
274500	3.8295
275400	3.8295
276300	4.0515
277200	4.44
278100	4.662
279000	4.551
279900	4.551
280800	5.2169
281700	6.0494
282600	5.7719
283500	4.9949
284400	4.4955
285300	4.0515
286200	4.3845
287100	4.884
288000	4.551
288900	4.551
289800	5.0504
290700	5.0504
291600	4.44
292500	4.1625
293400	4.884
294300	5.9939
295200	5.9384
296100	5.0504
297000	4.329
297900	4.218
298800	4.4955
299700	4.884
300600	5.1614
301500	4.9395
302400	4.218
303300	3.9405
304200	4.218
305100	4.1625
306000	3.6075
306900	3.552
307800	3.9405
308700	3.885
309600	3.663
310500	3.3855
311400	3.1635
312300	3.4965
313200	4.218
314100	4.218
315000	4.1625
315900	3.996
316800	4.0515
317700	3.996
318600	4.44
319500	4.884
320400	4.1625
321300	3.663
322200	3.9405
323100	4.218
324000	4.2735
324900	4.1625
325800	4.2735
326700	4.329
327600	4.218
328500	4.218
329400	4.329
330300	4.0515
331200	3.885
332100	3.8295
333000	3.663
333900	3.774
334800	4.2735
335700	5.1059
336600	5.8274
337500	6.2159
338400	6.3269
339300	6.0494
340200	5.9384
341100	5.9939
342000	5.9384
342900	5.7719
343800	5.4944
344700	4.884
345600	4.2735
346500	4.0515
347400	3.6075
348300	3.552
349200	4.7175
350100	4.551
351000	3.663
351900	3.8295
352800	4.8285
353700	4.7175
354600	3.885
355500	4.44
356400	4.9949
357300	4.7175
358200	4.7175
359100	4.7175
360000	5.1059
360900	5.2724
361800	4.662
362700	4.218
363600	4.662
364500	5.4389
365400	5.1614
366300	4.7175
367200	4.884
368100	5.0504
369000	5.1614
369900	5.1059
370800	4.4955
371700	3.996
372600	4.6065
373500	5.0504
374400	4.662
375300	4.0515
376200	3.885
377100	4.0515
378000	4.2735
378900	4.218
379800	3.885
380700	3.774
381600	3.8295
382500	3.885
383400	3.996
384300	4.0515
385200	4.107
386100	4.107
387000	4.107
387900	4.0515
388800	4.107
389700	4.1625
390600	3.996
391500	3.7185
392400	3.7185
393300	3.7185
394200	3.663
395100	3.663
396000	3.663
396900	3.8295
397800	3.9405
398700	3.9405
399600	3.9405
400500	3.996
401400	3.9405
402300	3.996
403200	4.0515
404100	4.107
405000	4.1625
405900	4.218
406800	4.218
407700	4.2735
408600	4.329
409500	4.329
410400	4.107
411300	3.885
412200	4.218
413100	4.884
414000	5.0504
414900	5.1059
415800	5.2169
416700	5.4944
417600	5.6609
418500	5.4944
419400	5.3834
420300	5.3834
421200	5.8274
422100	5.8829
423000	5.2169
423900	5.1059
424800	4.884
425700	4.3845
426600	4.329
427500	4.218
428400	3.9405
429300	4.107
430200	4.2735
431100	4.0515
432000	3.774
432900	3.774
433800	3.9405
434700	3.774
435600	4.3845
436500	5.5499
437400	5.1059
438300	4.44
439200	5.1059
440100	5.6054
441000	5.4944
441900	5.1614
442800	4.884
443700	4.7175
444600	4.662
445500	4.662
446400	4.4955
447300	4.0515
448200	3.774
449100	3.996
450000	4.2735
450900	4.1625
451800	4.4955
452700	5.4389
453600	6.0494
454500	5.9939
455400	5.9384
456300	6.0494
457200	5.9384
458100	5.3834
459000	4.884
459900	4.773
460800	4.3845
461700	4.6065
462600	5.6054
463500	6.0494
464400	5.5499
465300	4.9949
466200	4.6065
467100	4.2735
468000	4.2735
468900	4.329
469800	4.4955
470700	4.6065
471600	4.329
472500	3.996
473400	4.1625
474300	4.551
475200	4.6065
476100	4.3845
477000	4.0515
477900	3.8295
478800	3.774
479700	3.8295
480600	3.9405
481500	3.9405
482400	3.996
483300	3.996
484200	3.885
485100	3.774
486000	3.6075
486900	3.774
487800	4.0515
488700	3.885
489600	3.774
490500	4.218
491400	4.3845
492300	4.329
493200	4.2735
494100	4.4955
495000	4.7175
495900	4.44
496800	4.1625
497700	4.662
498600	5.0504
499500	4.773
500400	5.1059
501300	5.7719
502200	5.6609
503100	4.9949
504000	4.773
504900	5.1614
505800	5.6054
506700	5.7719
507600	5.2169
508500	4.662
509400	4.8285
510300	4.8285
511200	4.551
512100	4.6065
513000	4.884
513900	5.5499
514800	6.1049
515700	6.1049
516600	6.1049
517500	6.0494
518400	5.6054
519300	4.884
520200	4.44
521100	4.329
522000	4.1625
522900	4.44
523800	4.9395
524700	4.884
525600	4.9395
526500	5.2169
527400	5.0504
528300	4.8285
529200	4.9395
530100	4.9395
531000	4.8285
531900	4.7175
532800	4.4955
533700	4.2735
534600	4.773
535500	5.4389
536400	5.2724
537300	4.884
538200	4.9949
539100	5.0504
540000	4.44
540900	4.6065
541800	5.1059
542700	4.773
543600	4.329
544500	4.218
545400	4.2735
546300	4.3845
547200	4.2735
548100	4.1625
549000	4.0515
549900	3.885
550800	3.9405
551700	4.0515
552600	4.0515
553500	4.0515
554400	4.107
555300	4.107
556200	4.1625
557100	4.2735
558000	4.2735
558900	4.3845
559800	4.44
560700	4.218
561600	4.0515
562500	4.0515
563400	4.0515
564300	4.107
565200	4.1625
566100	4.1625
567000	4.1625
567900	4.1625
568800	4.0515
569700	3.996
570600	4.107
571500	4.1625
572400	4.107
573300	4.107
574200	4.218
575100	4.44
576000	4.3845
576900	4.44
577800	4.44
578700	4.551
579600	4.773
580500	4.4955
581400	4.107
582300	3.996
583200	4.551
584100	5.3834
585000	5.4944
585900	5.5499
586800	5.5499
587700	5.5499
588600	5.7719
589500	5.8274
590400	5.6609
591300	5.1614
592200	5.1059
593100	5.6054
594000	5.9384
594900	6.2159
595800	6.0494
596700	5.6054
597600	5.5499
598500	5.6054
599400	5.5499
600300	5.1614
601200	5.1059
602100	5.3279
603000	5.1614
603900	5.4944
604800	5.7164
605700	5.3279
606600	4.9395
607500	4.773
608400	4.3845
609300	4.1625
610200	4.107
611100	4.2735
612000	5.2169
612900	5.9384
613800	5.1059
614700	4.8285
615600	5.2169
616500	5.1059
617400	4.6065
618300	4.4955
619200	5.1614
620100	5.2724
621000	4.9949
621900	5.2169
622800	5.9384
623700	5.5499
624600	4.2735
625500	4.2735
626400	5.7164
627300	6.1049
628200	5.2169
629100	4.9395
630000	5.3279
630900	5.5499
631800	5.4389
632700	5.4944
633600	5.2724
634500	4.884
635400	4.662
636300	4.2735
637200	3.996
638100	4.0515
639000	4.0515
639900	4.218
640800	4.4955
641700	4.6065
642600	4.662
643500	4.551
644400	4.44
645300	4.44
646200	4.44
647100	4.2735
648000	4.1625
648900	4.1625
649800	4.107
650700	4.107
651600	4.107
652500	4.1625
653400	4.1625
654300	4.1625
655200	4.107
656100	4.0515
657000	3.996
657900	4.0515
658800	3.9405
659700	3.996
660600	4.218
661500	4.218
662400	4.329
663300	4.44
664200	4.3845
665100	4.44
666000	4.7175
666900	4.662
667800	4.107
668700	3.996
669600	4.2735
670500	4.6065
671400	4.7175
672300	4.773
673200	4.7175
674100	5.0504
675000	5.3279
675900	5.1614
676800	4.9395
677700	4.773
678600	4.4955
679500	4.3845
680400	4.773
681300	5.2724
682200	5.3279
683100	4.9395
684000	4.9949
684900	5.1614
685800	5.1614
686700	5.1614
687600	4.9949
688500	4.8285
689400	4.7175
690300	4.2735
691200	3.9405
692100	4.1625
693000	4.3845
693900	4.2735
694800	4.107
695700	4.107
696600	4.884
697500	5.8274
698400	6.0494
699300	5.7719
700200	5.2724
701100	4.9395
702000	4.8285
702900	4.884
703800	4.7175
704700	4.551
705600	4.9395
706500	4.8285
707400	4.2735
708300	4.329
709200	4.218
710100	4.884
711000	5.6054
711900	4.884
712800	4.662
713700	5.3834
714600	5.4389
715500	4.884
716400	4.773
717300	4.8285
718200	4.9395
719100	5.1059
720000	5.0504
720900	4.7175
721800	4.551
722700	4.44
723600	4.3845
724500	4.329
725400	4.2735
726300	4.218
727200	4.218
728100	4.329
729000	4.4955
729900	4.3845
730800	3.996
731700	3.663
732600	3.663
733500	3.9405
734400	4.1625
735300	4.329
736200	4.218
737100	4.1625
738000	4.107
738900	4.107
739800	4.1625
740700	4.0515
741600	3.996
742500	3.8295
743400	3.6075
744300	3.774
745200	3.9405
746100	4.0515
747000	4.0515
747900	4.0515
748800	4.1625
749700	4.2735
750600	4.2735
751500	4.3845
752400	4.44
753300	4.1625
754200	3.9405
755100	4.107
756000	4.2735
756900	4.0515
757800	4.107
758700	4.551
759600	4.773
760500	4.8285
761400	4.773
762300	4.884
763200	5.0504
764100	4.9949
765000	4.8285
765900	4.4955
766800	3.9405
767700	3.9405
768600	4.44
769500	5.3279
770400	5.2724
771300	4.773
772200	4.662
773100	5.0504
774000	5.6054
774900	5.4389
775800	4.6065
776700	4.1625
777600	4.2735
778500	4.551
779400	4.662
780300	4.329
781200	3.663
782100	3.663
783000	4.551
783900	5.4389
784800	4.884
785700	3.885
786600	3.885
787500	4.773
788400	4.7175
789300	4.6065
790200	5.4389
791100	5.4944
792000	4.9395
792900	4.7175
793800	4.773
794700	4.551
795600	4.1625
796500	4.44
797400	5.1614
798300	5.3834
799200	4.662
800100	4.2735
801000	4.7175
801900	5.1614
802800	5.1059
803700	4.4955
804600	4.329
805500	4.662
806400	4.7175
807300	4.3845
808200	4.2735
809100	4.218
810000	4.107
810900	3.9405
811800	3.774
812700	3.885
813600	3.9405
814500	3.9405
815400	4.1625
816300	4.3845
817200	4.2735
818100	4.218
819000	4.218
819900	4.2735
820800	4.2735
821700	4.107
822600	4.0515
823500	3.996
824400	3.885
825300	3.8295
826200	3.8295
827100	3.8295
828000	3.885
828900	3.8295
829800	3.7185
830700	3.663
831600	3.552
832500	3.663
833400	3.9405
834300	3.996
835200	3.996
836100	3.996
837000	3.8295
837900	4.0515
838800	4.1625
839700	4.0515
840600	4.0515
841500	4.1625
842400	4.1625
843300	3.885
844200	3.7185
845100	3.9405
846000	4.8285
846900	5.7719
847800	5.7719
848700	5.3834
849600	5.1614
850500	4.9949
851400	4.884
852300	4.9395
853200	5.4944
854100	5.8829
855000	5.3834
855900	4.4955
856800	4.4955
857700	5.3279
858600	5.6054
859500	4.9395
860400	4.662
861300	4.6065
862200	4.3845
863100	4.7175
864000	5.0504
864900	4.44
865800	3.7185
866700	3.8295
867600	4.551
868500	4.9949
869400	4.662
870300	4.2735
871200	4.4955
872100	4.1625
873000	3.552
873900	3.8295
874800	4.551
875700	4.44
876600	3.9405
877500	3.8295
878400	3.885
879300	3.774
880200	4.2735
881100	4.773
882000	4.329
882900	4.1625
883800	5.0504
884700	5.4389
885600	4.773
886500	4.44
887400	4.7175
888300	5.1059
889200	5.4389
890100	5.2724
891000	4.773
891900	4.218
892800	3.9405
893700	4.3845
894600	5.2169
895500	5.8274
896400	5.4389
897300	4.551
898200	4.662
899100	5.1614
900000	4.8285
900900	4.218
901800	3.9405
902700	3.7185
903600	3.552
904500	3.7185
905400	3.6075
906300	3.552
907200	3.663
908100	3.7185
909000	3.774
909900	3.663
910800	3.4965
911700	3.441
912600	3.2745
913500	3.219
914400	3.3855
915300	3.3855
916200	3.6075
917100	3.7185
918000	3.663
918900	3.7185
919800	3.8295
920700	3.9405
921600	3.9405
922500	3.885
923400	3.9405
924300	3.9405
925200	3.663
926100	3.7185
927000	4.4955
927900	5.1614
928800	4.4955
929700	3.9405
930600	4.218
931500	4.6065
932400	4.773
933300	4.8285
934200	4.662
935100	4.3845
936000	4.107
936900	3.885
937800	3.774
938700	3.8295
939600	3.7185
940500	3.3855
941400	3.33
942300	3.6075
943200	3.7185
944100	4.329
945000	5.6609
945900	5.7164
946800	5.1614
947700	5.1614
948600	5.1059
949500	4.8285
950400	4.551
951300	4.551
952200	4.7175
953100	4.662
954000	4.4955
954900	4.218
955800	4.329
956700	4.2735
957600	3.7185
958500	3.774
959400	3.6075
960300	3.4965
961200	3.885
962100	3.885
963000	3.6075
963900	3.7185
964800	3.7185
965700	3.2745
966600	3.3855
967500	3.8295
968400	3.996
969300	4.2735
970200	3.8295
971100	3.441
972000	3.885
972900	4.9949
973800	4.7175
974700	4.1625
975600	4.0515
976500	3.996
977400	4.3845
978300	4.329
979200	3.9405
980100	3.663
981000	3.6075
981900	3.663
982800	3.7185
983700	3.885
984600	4.1625
985500	4.107
986400	3.885
987300	3.8295
988200	3.663
989100	3.33
990000	3.219
990900	3.2745
991800	3.33
992700	3.1635
993600	2.997
994500	2.997
995400	3.108
996300	3.1635
997200	3.1635
998100	3.108
999000	2.997
999900	3.0525
1000800	3.1635
1001700	3.108
1002600	3.1635
1003500	3.1635
1004400	3.2745
1005300	3.552
1006200	3.774
1007100	3.885
1008000	3.663
1008900	3.33
1009800	3.2745
1010700	3.4965
1011600	4.1625
1012500	3.996
1013400	3.4965
1014300	3.3855
1015200	3.2745
1016100	3.1635
1017000	3.108
1017900	3.108
1018800	3.108
1019700	3.0525
1020600	2.9415
1021500	2.886
1022400	2.8305
1023300	2.886
1024200	2.886
1025100	2.9415
1026000	3.108
1026900	3.1635
1027800	2.997
1028700	2.997
1029600	4.3845
1030500	5.0504
1031400	4.551
1032300	3.774
1033200	3.441
1034100	3.2745
1035000	3.0525
1035900	2.7195
1036800	2.553
1037700	2.442
1038600	2.3865
1039500	2.442
1040400	2.442
1041300	2.331
1042200	2.6085
1043100	3.663
1044000	4.0515
1044900	3.4965
1045800	3.108
1046700	2.664
1047600	2.664
1048500	3.7185
1049400	4.662
1050300	3.9405
1051200	3.3855
1052100	3.2745
1053000	3.552
1053900	3.8295
1054800	3.552
1055700	3.219
1056600	3.2745
1057500	3.441
1058400	3.1635
1059300	2.9415
1060200	3.0525
1061100	3.108
1062000	3.3855
1062900	3.33
1063800	3.1635
1064700	3.2745
1065600	3.3855
1066500	3.1635
1067400	3.108
1068300	3.219
1069200	3.2745
1070100	3.219
1071000	3.0525
1071900	2.886
1072800	2.664
1073700	2.775
1074600	3.108
1075500	3.33
1076400	3.108
1077300	2.8305
1078200	2.6085
1079100	2.2755
1080000	2.22
1080900	2.442
1081800	2.4975
1082700	2.3865
1083600	2.2755
1084500	2.22
1085400	2.22
1086300	2.22
1087200	2.22
1088100	2.22
1089000	2.22
1089900	2.331
1090800	2.442
1091700	2.442
1092600	2.442
1093500	2.6085
1094400	2.6085
1095300	2.4975
1096200	2.4975
