# Supplementary material for: A parsimonious model of blood glucose homeostasis
Source: PLOS Digit Health. 2022 Jul 14;1(7):e0000072. doi: 10.1371/journal.pdig.0000072 (PMC9931355; doi:10.1371/journal.pdig.0000072)
Supplement: S2 Data — Blood glucose data of Klick Pilot Study measured using the Freestyle Libre Flash Glucose device. The data are presented in comma separated values (.csv) format for each healthy individual (N = 100). The filenames represent the unique identification of the individual to preserve anonymity. (ZIP) [file pdig.0000072.s011.zip › 1MH001NTDL4.csv]

Elapsed Time	Glucose (mmol/L)
0	3.441
900	3.33
1800	3.8295
2700	5.2724
3600	5.2724
4500	4.329
5400	3.774
6300	3.8295
7200	3.7185
8100	3.4965
9000	3.6075
9900	3.6075
10800	3.8295
11700	4.2735
12600	3.9405
13500	3.4965
14400	3.7185
15300	5.1614
16200	6.2159
17100	5.2724
18000	4.0515
18900	3.774
19800	4.329
20700	4.4955
21600	3.441
22500	2.22
23400	2.22
24300	4.551
25200	4.0515
26100	2.9415
27000	3.2745
27900	2.9415
28800	2.664
29700	2.8305
30600	3.885
31500	4.551
32400	3.774
33300	3.441
34200	4.107
35100	3.996
36000	4.107
36900	4.218
37800	3.6075
38700	3.4965
39600	4.0515
40500	4.2735
41400	3.6075
42300	3.3855
43200	3.885
44100	4.1625
45000	3.774
45900	3.441
46800	3.441
47700	3.552
48600	3.552
49500	3.6075
50400	3.774
51300	4.218
52200	4.218
53100	3.663
54000	3.441
54900	3.8295
55800	4.6065
56700	5.1059
57600	4.9395
58500	3.774
59400	3.1635
60300	3.108
61200	4.2735
62100	5.4389
63000	5.0504
63900	3.7185
64800	3.108
65700	3.441
66600	4.6065
67500	4.773
68400	4.218
69300	3.663
70200	3.774
71100	4.551
72000	4.7175
72900	4.218
73800	3.9405
74700	3.9405
75600	3.885
76500	4.329
77400	4.884
78300	4.3845
79200	3.663
80100	3.774
81000	4.218
81900	4.107
82800	3.996
83700	3.885
84600	3.8295
85500	3.8295
86400	3.996
87300	3.885
88200	3.7185
89100	3.663
90000	3.552
90900	3.7185
91800	3.885
92700	3.8295
93600	4.0515
94500	4.44
95400	4.0515
96300	3.33
97200	3.33
98100	3.7185
99000	3.4965
99900	3.6075
100800	3.7185
101700	3.9405
102600	3.774
103500	2.442
104400	2.22
105300	2.4975
106200	4.218
107100	4.551
108000	4.7175
108900	4.884
109800	4.773
110700	4.44
111600	4.329
112500	4.44
113400	3.552
114300	2.22
115200	2.22
116100	2.22
117000	2.553
117900	4.44
118800	4.773
119700	4.4955
120600	4.1625
121500	4.1625
122400	3.996
123300	3.6075
124200	3.33
125100	3.33
126000	3.774
126900	4.2735
127800	4.6065
128700	4.1625
129600	3.552
130500	3.552
131400	3.9405
132300	4.3845
133200	4.329
134100	3.7185
135000	3.3855
135900	3.4965
136800	3.774
137700	3.7185
138600	3.774
139500	3.774
140400	3.441
141300	3.663
142200	4.2735
143100	4.884
144000	5.2169
144900	4.884
145800	3.996
146700	3.3855
147600	3.219
148500	3.2745
149400	3.4965
150300	3.663
151200	3.663
152100	3.996
153000	4.9949
153900	4.9949
154800	3.7185
155700	3.4965
156600	4.44
157500	5.0504
158400	4.773
159300	4.0515
160200	3.6075
161100	3.6075
162000	3.8295
162900	3.6075
163800	3.7185
164700	4.6065
165600	4.773
166500	3.7185
167400	3.441
168300	3.7185
169200	4.107
170100	3.885
171000	3.885
171900	4.0515
172800	3.774
173700	3.7185
174600	3.996
175500	4.218
176400	4.0515
177300	3.7185
178200	4.2735
179100	4.884
180000	4.4955
180900	3.774
181800	3.4965
182700	3.663
183600	3.774
184500	3.663
185400	3.7185
186300	3.885
187200	4.107
188100	4.329
189000	4.1625
189900	4.0515
190800	4.218
191700	4.329
192600	4.44
193500	3.885
194400	3.108
195300	2.6085
196200	3.663
197100	5.0504
198000	4.3845
198900	3.552
199800	3.552
200700	4.2735
201600	4.107
202500	4.2735
203400	4.6065
204300	3.774
205200	3.441
206100	3.7185
207000	4.2735
207900	3.996
208800	3.4965
209700	3.7185
210600	4.107
211500	4.6065
212400	4.551
213300	3.774
214200	3.552
215100	3.774
216000	4.107
216900	4.6065
217800	4.773
218700	4.1625
219600	3.7185
220500	3.996
221400	4.4955
222300	4.3845
223200	3.774
224100	3.4965
225000	3.6075
225900	3.885
226800	3.996
227700	3.8295
228600	3.9405
229500	4.107
230400	4.0515
231300	3.8295
232200	3.8295
233100	4.0515
234000	4.0515
234900	3.9405
235800	3.885
236700	3.996
237600	4.218
238500	4.2735
239400	3.9405
240300	3.885
241200	4.0515
242100	4.218
243000	4.884
243900	6.3269
244800	6.6044
245700	5.5499
246600	4.4955
247500	3.996
248400	4.218
249300	4.551
250200	4.44
251100	4.44
252000	4.44
252900	4.329
253800	3.774
254700	3.4965
255600	3.996
256500	4.218
257400	3.9405
258300	4.1625
259200	4.4955
260100	3.9405
261000	3.441
261900	3.552
262800	3.9405
263700	4.6065
264600	5.1614
265500	4.44
266400	4.218
267300	4.551
268200	4.44
269100	4.218
270000	4.2735
270900	4.107
271800	3.7185
272700	3.6075
273600	3.4965
274500	3.441
275400	3.663
276300	3.885
277200	4.218
278100	4.44
279000	4.0515
279900	3.885
280800	4.44
281700	4.662
282600	4.6065
283500	4.218
284400	3.4965
285300	3.219
286200	3.6075
287100	4.218
288000	4.218
288900	4.107
289800	3.7185
290700	3.3855
291600	3.441
292500	3.552
293400	3.663
294300	4.1625
295200	4.329
296100	4.1625
297000	3.9405
297900	3.8295
298800	4.0515
299700	3.885
300600	3.8295
301500	3.885
302400	3.885
303300	4.329
304200	4.9949
305100	4.773
306000	4.1625
306900	4.0515
307800	4.107
308700	4.107
309600	4.107
310500	4.1625
311400	4.329
312300	4.218
313200	4.107
314100	4.107
315000	4.218
315900	4.9395
316800	5.8274
317700	5.6609
318600	5.2724
319500	5.2724
320400	5.2169
321300	4.551
322200	3.996
323100	3.9405
324000	4.3845
324900	4.6065
325800	4.2735
326700	3.885
327600	3.996
328500	4.1625
329400	3.996
330300	3.996
331200	4.8285
332100	5.3834
333000	4.6065
333900	4.0515
334800	4.107
335700	3.885
336600	3.996
337500	4.3845
338400	4.44
339300	4.662
340200	4.551
341100	3.7185
342000	3.2745
342900	3.1635
343800	3.4965
344700	4.0515
345600	4.4955
346500	4.44
347400	4.218
348300	4.2735
349200	3.9405
350100	3.996
351000	4.773
351900	4.7175
352800	3.885
353700	3.552
354600	3.996
355500	4.662
356400	4.4955
357300	4.0515
358200	3.8295
359100	3.774
360000	3.8295
360900	4.2735
361800	5.2724
362700	5.4944
363600	4.44
364500	4.0515
365400	4.7175
366300	5.2724
367200	4.9949
368100	4.107
369000	3.663
369900	3.8295
370800	3.3855
371700	3.1635
372600	4.884
373500	4.9395
374400	4.551
375300	4.9949
376200	4.9949
377100	4.0515
378000	3.552
378900	3.663
379800	3.8295
380700	3.9405
381600	4.4955
382500	4.218
383400	3.8295
384300	3.9405
385200	3.552
386100	3.108
387000	3.108
387900	3.885
388800	3.663
389700	3.6075
390600	4.0515
391500	5.0504
392400	5.4944
393300	4.884
394200	4.0515
395100	3.774
396000	3.885
396900	3.996
397800	4.0515
398700	3.8295
399600	3.6075
400500	3.774
401400	3.774
402300	4.44
403200	5.2724
404100	5.1614
405000	4.884
405900	5.0504
406800	4.9949
407700	4.4955
408600	3.996
409500	3.774
410400	3.6075
411300	3.552
412200	3.6075
413100	3.4965
414000	3.552
414900	3.663
415800	3.6075
416700	3.8295
417600	4.773
418500	5.8274
419400	5.8829
420300	4.9395
421200	4.0515
422100	4.218
423000	4.6065
423900	4.3845
424800	3.8295
425700	3.663
426600	4.107
427500	4.4955
428400	4.2735
429300	3.7185
430200	3.6075
431100	3.663
432000	3.774
432900	3.996
433800	4.1625
434700	4.2735
435600	4.329
436500	3.996
437400	3.33
438300	3.0525
439200	3.7185
440100	3.8295
441000	3.996
441900	4.773
442800	4.884
443700	3.8295
444600	3.441
445500	3.6075
446400	3.9405
447300	3.9405
448200	4.107
449100	5.1614
450000	6.0494
450900	5.6609
451800	5.0504
452700	4.4955
453600	4.1625
454500	4.218
455400	4.551
456300	4.773
457200	4.3845
458100	3.774
459000	4.0515
459900	4.7175
460800	4.662
461700	4.884
462600	4.6065
463500	3.885
464400	3.885
465300	4.3845
466200	4.9395
467100	5.2169
468000	4.9395
468900	4.44
469800	4.107
470700	3.774
471600	3.8295
472500	4.107
473400	3.885
474300	3.885
475200	4.218
476100	4.6065
477000	4.9949
477900	4.773
478800	4.1625
479700	3.8295
480600	3.9405
481500	4.0515
482400	3.996
483300	3.9405
484200	4.0515
485100	4.107
486000	3.996
486900	3.7185
487800	3.885
488700	4.9395
489600	5.7164
490500	5.0504
491400	4.6065
492300	4.884
493200	4.9949
494100	4.8285
495000	4.4955
495900	4.218
496800	4.329
497700	4.218
498600	3.663
499500	3.441
500400	3.6075
501300	3.7185
502200	3.663
503100	3.6075
504000	4.0515
504900	4.551
505800	4.551
506700	4.551
507600	4.1625
508500	3.6075
509400	3.7185
510300	3.9405
511200	3.9405
512100	3.9405
513000	3.996
513900	4.0515
514800	3.774
515700	3.441
516600	3.552
517500	3.8295
518400	3.663
519300	3.552
520200	3.996
521100	4.218
522000	3.663
522900	3.441
523800	3.6075
524700	3.6075
525600	3.33
526500	3.33
527400	3.6075
528300	3.885
529200	3.885
530100	3.663
531000	3.6075
531900	3.7185
532800	3.663
533700	3.7185
534600	4.3845
535500	5.4389
536400	5.5499
537300	4.9949
538200	4.107
539100	3.8295
540000	3.885
540900	3.2745
541800	2.8305
542700	3.33
543600	4.218
544500	4.44
545400	4.551
546300	4.773
547200	4.884
548100	4.662
549000	4.1625
549900	3.552
550800	3.441
551700	3.9405
552600	4.2735
553500	4.3845
554400	4.44
555300	4.0515
556200	3.552
557100	3.3855
558000	3.6075
558900	3.885
559800	3.9405
560700	3.8295
561600	3.7185
562500	3.885
563400	4.3845
564300	5.2169
565200	5.3834
566100	4.3845
567000	3.774
567900	3.774
568800	3.7185
569700	3.8295
570600	4.44
571500	4.884
572400	4.329
573300	3.885
574200	4.44
575100	5.3834
576000	5.3279
576900	4.4955
577800	3.774
578700	3.4965
579600	3.552
580500	3.663
581400	3.774
582300	3.7185
583200	3.8295
584100	3.8295
585000	3.663
585900	3.6075
586800	4.0515
587700	4.9949
588600	5.6054
589500	5.6054
590400	5.2169
591300	5.1059
592200	5.1614
593100	4.551
594000	3.7185
594900	3.3855
595800	3.441
596700	3.7185
597600	4.44
598500	5.0504
599400	4.4955
600300	3.8295
601200	3.885
602100	3.885
603000	3.9405
603900	4.218
604800	4.2735
605700	4.0515
606600	4.218
607500	4.551
608400	4.218
609300	3.885
610200	4.218
611100	4.218
612000	3.996
612900	4.2735
613800	4.4955
614700	4.2735
615600	3.8295
616500	3.4965
617400	3.4965
618300	3.552
619200	4.0515
620100	5.3834
621000	5.9384
621900	4.7175
622800	3.9405
623700	4.1625
624600	4.7175
625500	5.2169
626400	5.3834
627300	4.7175
628200	3.885
629100	3.885
630000	4.773
630900	4.9395
631800	4.4955
632700	4.551
633600	4.1625
634500	3.552
635400	3.2745
636300	3.219
637200	4.329
638100	4.773
639000	4.2735
639900	3.4965
640800	3.2745
641700	3.663
642600	3.663
643500	3.3855
644400	3.774
645300	3.9405
646200	3.9405
647100	4.107
648000	4.44
648900	5.2724
649800	5.5499
650700	4.6065
651600	3.885
652500	3.996
653400	4.0515
654300	3.996
655200	4.107
656100	4.3845
657000	4.6065
657900	4.2735
658800	3.996
659700	3.996
660600	4.551
661500	5.1059
662400	4.551
663300	4.0515
664200	3.9405
665100	3.996
666000	4.0515
666900	3.996
667800	3.9405
668700	3.774
669600	3.774
670500	3.7185
671400	3.885
672300	4.884
673200	5.8829
674100	5.5499
675000	4.884
675900	4.7175
676800	4.4955
677700	3.6075
678600	2.2755
679500	2.22
680400	2.22
681300	2.22
682200	2.22
684000	7.9919
685800	20.5903
686700	20.4238
687600	19.3138
688500	19.8688
689400	21.2563
690300	19.9243
691200	18.3703
692100	17.6488
693000	17.5378
694800	16.0948
697500	20.6458
698400	10.4339
700200	4.107
701100	3.7185
702000	3.6075
702900	3.9405
703800	3.996
704700	3.996
705600	4.4955
706500	4.44
707400	3.8295
708300	4.107
709200	5.2724
710100	6.3269
711000	5.8829
711900	4.2735
712800	3.219
713700	2.2755
714600	2.7195
715500	3.7185
716400	4.1625
717300	4.1625
718200	3.441
719100	3.33
720000	3.8295
720900	4.329
721800	4.329
722700	3.4965
723600	3.4965
724500	5.2169
725400	4.9395
726300	4.662
727200	4.107
728100	3.552
729000	4.1625
729900	5.4389
730800	4.4955
731700	3.552
732600	3.441
733500	4.0515
734400	4.7175
735300	4.9949
736200	4.4955
737100	3.774
738000	3.6075
738900	3.7185
739800	3.8295
740700	4.107
741600	3.9405
742500	3.552
743400	3.7185
744300	3.996
745200	3.9405
746100	4.0515
747000	4.329
747900	4.884
748800	4.884
749700	4.107
750600	3.663
751500	3.6075
752400	3.552
753300	3.441
754200	3.3855
755100	3.552
756000	3.9405
756900	4.107
757800	3.885
758700	3.663
759600	3.6075
760500	3.4965
761400	3.552
762300	3.6075
763200	3.4965
764100	3.33
765000	3.9405
765900	5.9384
766800	6.3824
767700	5.1059
768600	4.773
769500	5.1614
770400	5.1614
771300	4.884
772200	4.4955
773100	4.1625
774000	3.7185
774900	3.2745
775800	3.108
776700	3.1635
777600	3.774
778500	4.1625
779400	3.552
780300	3.108
781200	2.775
782100	2.7195
783000	2.7195
783900	2.8305
784800	3.108
785700	3.219
786600	2.9415
787500	2.886
788400	2.997
789300	3.2745
790200	3.219
791100	3.108
792000	2.997
792900	2.997
793800	2.997
794700	2.9415
795600	3.6075
796500	4.773
797400	4.8285
798300	4.3845
799200	3.7185
800100	3.441
801000	3.663
801900	3.7185
802800	3.33
803700	2.9415
804600	2.8305
805500	3.1635
806400	3.2745
807300	3.774
808200	4.0515
809100	3.774
810000	4.107
810900	4.773
811800	4.551
812700	3.6075
813600	3.2745
814500	3.1635
815400	3.33
816300	4.218
817200	4.2735
818100	3.552
819000	3.33
819900	3.9405
820800	4.7175
821700	4.4955
822600	3.663
823500	3.2745
824400	3.219
825300	3.4965
826200	4.0515
827100	4.1625
828000	3.441
828900	3.219
829800	3.2745
830700	3.441
831600	3.4965
832500	3.2745
833400	3.219
834300	3.33
835200	3.552
836100	3.774
837000	3.6075
837900	3.33
838800	3.2745
839700	3.552
840600	4.2735
841500	4.773
842400	4.1625
843300	3.3855
844200	3.0525
845100	3.0525
846000	2.664
846900	2.22
847800	2.22
848700	2.331
849600	2.997
850500	4.2735
851400	3.8295
852300	3.441
853200	3.6075
854100	3.663
855000	3.33
855900	3.552
856800	4.9395
857700	5.3834
858600	4.44
859500	3.663
860400	3.219
861300	3.219
862200	4.0515
863100	3.8295
864000	3.4965
864900	3.996
865800	4.218
866700	4.44
867600	4.0515
868500	3.3855
869400	3.219
870300	3.552
871200	3.7185
872100	3.6075
873000	3.552
873900	3.3855
874800	3.219
875700	3.108
876600	3.0525
877500	2.886
878400	2.6085
879300	2.886
880200	4.1625
881100	4.7175
882000	3.774
882900	3.3855
883800	3.3855
884700	3.219
885600	3.552
886500	4.4955
887400	4.7175
888300	4.2735
889200	3.6075
890100	3.108
891000	3.0525
891900	2.997
892800	2.6085
893700	2.4975
894600	3.0525
895500	3.6075
896400	3.0525
897300	2.22
898200	2.22
899100	2.553
900000	2.886
900900	2.553
901800	2.553
902700	2.886
903600	2.886
904500	2.9415
905400	3.552
906300	3.9405
907200	3.3855
908100	3.0525
909000	2.886
909900	2.997
910800	3.9405
911700	3.885
912600	3.2745
913500	2.886
914400	2.8305
915300	2.886
916200	3.108
917100	3.2745
918000	3.108
918900	2.997
919800	2.9415
920700	3.33
921600	4.107
922500	3.774
923400	3.1635
924300	2.7195
925200	2.6085
926100	2.6085
927000	2.553
927900	2.7195
928800	4.0515
929700	4.551
930600	3.663
931500	3.1635
932400	2.775
933300	2.442
934200	2.331
935100	2.331
936000	2.553
936900	2.8305
937800	3.441
938700	3.663
939600	3.0525
940500	2.4975
941400	2.442
942300	2.775
943200	3.33
944100	2.886
945000	2.2755
945900	2.22
946800	2.442
947700	2.553
948600	2.4975
949500	2.664
950400	2.7195
951300	2.553
952200	2.4975
953100	2.7195
954000	2.886
954900	2.6085
955800	2.2755
956700	2.22
957600	2.331
958500	2.6085
959400	2.6085
960300	2.4975
961200	2.4975
962100	2.3865
963000	2.22
963900	2.22
964800	2.2755
965700	2.3865
966600	2.331
967500	2.7195
968400	3.4965
969300	3.2745
970200	3.0525
971100	3.1635
972000	3.4965
972900	3.219
973800	2.8305
974700	2.6085
975600	2.7195
976500	2.7195
977400	2.664
978300	2.331
979200	2.22
980100	2.22
981000	2.22
981900	2.22
982800	2.331
983700	2.4975
984600	2.4975
985500	2.553
986400	2.4975
987300	2.2755
988200	2.331
989100	2.7195
990000	2.8305
990900	2.9415
991800	2.997
992700	3.1635
993600	3.663
994500	4.218
995400	4.1625
996300	3.4965
997200	3.1635
998100	3.0525
999000	3.774
999900	3.885
1000800	3.2745
1001700	3.108
1002600	3.108
1003500	3.0525
1004400	3.2745
1005300	3.552
1006200	4.44
1007100	5.0504
1008000	4.218
1008900	3.6075
1009800	3.774
1010700	4.1625
1011600	4.218
1012500	4.0515
1013400	3.885
1014300	3.9405
1015200	3.9405
1016100	3.996
1017000	3.996
1017900	3.774
1018800	3.441
1019700	3.3855
1020600	3.441
1021500	3.4965
1022400	3.441
1023300	3.3855
1024200	3.441
1025100	4.107
1026000	5.9384
1026900	6.1049
1027800	4.7175
1028700	3.774
1029600	3.3855
1030500	3.33
1031400	3.3855
1032300	3.33
1033200	3.3855
1034100	3.7185
1035000	3.663
1035900	3.1635
1036800	2.997
1037700	2.9415
1038600	2.886
1039500	2.886
1040400	2.997
1041300	2.886
1042200	2.775
1043100	2.886
1044000	3.2745
1044900	4.218
1045800	4.4955
1046700	3.663
1047600	3.0525
1048500	2.775
1049400	2.886
1050300	3.0525
1051200	3.1635
1052100	3.0525
1053000	2.9415
1053900	2.8305
1054800	3.0525
1055700	4.329
1056600	4.329
1057500	3.441
1058400	2.775
1059300	2.775
1060200	2.8305
1061100	3.441
1062000	3.774
1062900	3.6075
1063800	3.552
1064700	3.774
1065600	3.996
1066500	3.663
1067400	3.219
1068300	2.9415
1069200	2.7195
1070100	2.22
1071000	2.22
1071900	2.22
1072800	2.9415
1073700	3.9405
1074600	4.1625
1075500	3.663
1076400	3.1635
1077300	2.9415
1078200	3.1635
1079100	3.6075
1080000	4.2735
1080900	4.3845
1081800	3.663
1082700	3.441
1083600	3.6075
1084500	3.552
1085400	3.3855
1086300	3.8295
1087200	4.6065
1088100	4.551
1089000	3.663
1089900	3.2745
1090800	3.219
1091700	3.441
1092600	3.33
1093500	3.0525
1094400	3.0525
1095300	3.441
1096200	3.3855
1097100	3.33
1098000	3.33
1098900	3.441
1099800	3.33
1100700	3.108
1101600	3.108
1102500	3.0525
1103400	3.108
1104300	3.663
1105200	3.774
1106100	3.6075
1107000	3.8295
1107900	3.996
1108800	3.9405
1109700	3.774
1110600	3.219
1111500	2.442
1112400	2.6085
1113300	3.552
1114200	3.8295
1115100	4.773
1116000	4.329
1116900	3.4965
1117800	3.4965
1118700	3.7185
1119600	3.6075
1120500	3.6075
1121400	3.663
1122300	3.7185
1123200	3.774
1124100	3.663
1125000	3.6075
1125900	3.2745
1126800	3.1635
1127700	3.6075
1128600	3.441
1129500	2.886
1130400	2.442
1131300	3.108
1132200	4.4955
1133100	3.774
1134000	3.2745
1134900	3.2745
1135800	3.3855
1136700	3.33
1137600	3.3855
1138500	3.2745
1139400	3.2745
1140300	3.2745
1141200	3.219
1142100	3.219
1143000	3.7185
1143900	5.1059
1144800	5.2169
1145700	4.218
1146600	3.552
1147500	3.441
1148400	3.8295
1149300	3.885
1150200	3.8295
1151100	4.1625
1152000	3.885
1152900	3.663
1153800	4.2735
1154700	4.773
1155600	4.551
1156500	4.3845
1157400	4.329
1158300	3.996
1159200	3.9405
1160100	3.9405
1161000	3.9405
1161900	4.107
1162800	4.44
1163700	4.218
1164600	3.6075
1165500	3.33
1166400	3.6075
1167300	3.6075
1168200	3.33
1169100	3.8295
1170000	4.1625
1170900	3.4965
1171800	3.1635
1172700	3.1635
1173600	3.219
1174500	3.219
1175400	3.1635
1176300	3.219
1177200	3.219
1178100	3.0525
1179000	3.108
