# Supplementary material for: A parsimonious model of blood glucose homeostasis
Source: PLOS Digit Health. 2022 Jul 14;1(7):e0000072. doi: 10.1371/journal.pdig.0000072 (PMC9931355; doi:10.1371/journal.pdig.0000072)
Supplement: S2 Data — Blood glucose data of Klick Pilot Study measured using the Freestyle Libre Flash Glucose device. The data are presented in comma separated values (.csv) format for each healthy individual (N = 100). The filenames represent the unique identification of the individual to preserve anonymity. (ZIP) [file pdig.0000072.s011.zip › 1MH001NTDM0.csv]

Elapsed Time	Glucose (mmol/L)
0	7.1039
900	7.0484
1800	5.9939
2700	4.6065
3600	4.107
4500	3.774
5400	3.7185
6300	3.9405
7200	3.663
8100	3.1635
9000	2.6085
9900	2.22
10800	2.22
11700	2.22
12600	2.22
13500	2.22
14400	2.442
15300	2.553
16200	3.441
17100	5.3834
18000	5.1614
18900	4.218
19800	4.0515
20700	4.8285
21600	5.6609
22500	5.6054
23400	5.8829
24300	6.7154
25200	6.6599
26100	6.2714
27000	5.9384
27900	5.8274
28800	6.3269
29700	6.4934
30600	5.2724
31500	3.885
32400	3.8295
33300	5.3279
34200	5.8829
35100	5.1059
36000	4.6065
36900	4.218
37800	3.7185
38700	3.663
39600	3.441
40500	3.3855
41400	4.0515
42300	4.773
43200	4.8285
44100	4.662
45000	4.44
45900	4.218
46800	3.996
47700	4.107
48600	4.1625
49500	3.9405
50400	4.107
51300	4.2735
52200	4.3845
53100	4.1625
54000	3.774
54900	3.4965
55800	3.2745
56700	3.219
57600	3.4965
58500	4.0515
59400	4.2735
60300	4.3845
61200	4.9949
62100	6.1049
63000	7.0484
63900	7.7699
64800	8.0474
65700	7.0484
66600	5.3279
67500	4.107
68400	3.6075
69300	3.552
70200	4.0515
71100	4.3845
72000	3.774
72900	3.2745
73800	3.108
74700	3.1635
75600	3.3855
76500	3.33
77400	3.2745
78300	3.441
79200	3.996
80100	5.5499
81000	7.0484
81900	7.9919
82800	7.9919
83700	7.3259
84600	6.7154
85500	6.4379
86400	6.7709
87300	6.6599
88200	5.6609
89100	4.773
90000	4.329
90900	3.996
91800	3.7185
92700	3.663
93600	3.441
94500	3.1635
95400	2.886
96300	2.6085
97200	2.553
98100	2.8305
99000	3.441
99900	5.0504
100800	5.9939
101700	5.3279
102600	4.4955
103500	4.7175
104400	4.884
105300	4.884
106200	4.884
107100	4.9949
108000	5.6054
108900	5.9384
109800	6.2714
110700	6.4934
111600	6.3269
112500	5.6609
113400	5.2169
114300	5.7719
115200	6.5489
116100	6.9374
117000	6.0494
117900	5.3834
118800	5.6609
119700	5.6054
120600	6.0494
121500	6.3824
122400	5.3834
123300	4.662
124200	4.3845
125100	3.7185
126000	3.6075
126900	3.8295
127800	3.2745
128700	3.108
129600	3.885
130500	4.0515
131400	4.107
132300	4.107
133200	3.885
134100	3.9405
135000	3.7185
135900	3.2745
136800	3.33
137700	4.107
138600	4.6065
139500	4.7175
140400	4.6065
141300	4.44
142200	4.1625
143100	4.107
144000	4.218
144900	4.3845
145800	4.6065
146700	4.7175
147600	4.6065
148500	4.7175
149400	4.773
150300	4.44
151200	4.218
152100	4.1625
153000	3.9405
153900	3.774
154800	3.996
155700	4.2735
156600	3.996
157500	3.7185
158400	3.774
159300	3.9405
160200	4.773
161100	5.8829
162000	5.9939
162900	5.3279
163800	4.8285
164700	4.0515
165600	3.552
166500	3.885
167400	4.2735
168300	3.9405
169200	3.7185
170100	3.6075
171000	3.441
171900	3.6075
172800	4.218
173700	4.3845
174600	3.8295
175500	3.4965
176400	3.6075
177300	3.996
178200	4.218
179100	3.8295
180000	4.1625
180900	5.0504
181800	5.8829
182700	6.1049
183600	6.0494
184500	5.8829
185400	5.4389
186300	5.6609
187200	6.0494
188100	6.1604
189000	5.9939
189900	5.2169
190800	4.0515
191700	3.552
192600	3.774
193500	5.1059
194400	5.4944
195300	4.8285
196200	4.329
197100	4.218
198000	3.7185
198900	3.441
199800	3.441
200700	3.4965
201600	4.218
202500	6.2714
203400	7.0484
204300	6.3824
205200	5.8274
206100	6.5489
207000	7.3259
207900	6.4379
208800	5.3279
209700	5.2169
210600	5.8274
211500	6.3269
212400	6.3824
213300	6.2159
214200	5.7719
215100	5.4944
216000	5.9384
216900	6.5489
217800	6.6599
218700	6.2159
219600	5.6054
220500	5.0504
221400	4.8285
222300	4.9395
223200	5.2724
224100	5.7719
225000	5.9939
225900	5.8829
226800	5.6054
227700	5.2169
228600	4.7175
229500	4.1625
230400	3.774
231300	3.7185
232200	3.774
233100	3.9405
234000	4.1625
234900	4.329
235800	4.329
236700	5.2169
237600	6.6044
238500	7.1039
239400	6.7709
240300	6.2714
241200	5.6054
242100	4.7175
243000	4.2735
243900	4.4955
244800	4.7175
245700	4.329
246600	3.6075
247500	3.2745
248400	3.108
249300	2.997
250200	2.997
251100	3.219
252000	3.2745
252900	3.219
253800	3.33
254700	3.33
255600	3.3855
256500	4.3845
257400	6.4934
258300	7.8254
259200	8.3804
260100	8.6579
261000	8.2139
261900	7.3259
262800	6.9929
263700	7.1594
264600	7.0484
265500	6.6044
266400	5.7164
267300	4.6065
268200	4.107
269100	4.3845
270000	4.9949
270900	5.0504
271800	4.4955
272700	4.0515
273600	3.7185
274500	3.4965
275400	3.4965
276300	3.663
277200	3.6075
278100	3.4965
279000	3.552
279900	3.4965
280800	3.441
281700	3.441
282600	3.2745
283500	3.33
284400	4.3845
285300	6.3269
286200	7.3814
287100	7.2149
288000	6.6044
288900	5.9939
289800	5.4944
290700	5.5499
291600	5.6054
292500	5.2169
293400	4.6065
294300	4.0515
295200	3.8295
296100	3.885
297000	3.996
297900	4.1625
298800	4.2735
299700	4.107
300600	3.9405
301500	3.885
302400	3.8295
303300	4.0515
304200	4.107
305100	3.9405
306000	3.885
306900	3.6075
307800	3.441
308700	3.6075
309600	3.885
310500	3.774
311400	3.552
312300	3.441
313200	3.441
314100	3.663
315000	4.0515
315900	4.2735
316800	4.329
317700	4.3845
318600	4.4955
319500	4.44
320400	4.44
321300	5.0504
322200	6.0494
323100	6.3269
324000	6.1604
324900	5.6609
325800	4.9949
326700	4.44
327600	4.107
328500	3.996
329400	3.8295
330300	3.885
331200	4.329
332100	4.662
333000	4.2735
333900	3.7185
334800	3.552
335700	3.663
336600	3.7185
337500	3.7185
338400	4.6065
339300	6.0494
340200	6.8264
341100	7.2704
342000	7.6034
342900	7.7144
343800	7.4924
344700	6.9929
345600	6.6599
346500	6.5489
347400	5.7719
348300	4.884
349200	4.551
350100	4.1625
351000	3.6075
351900	3.33
352800	3.219
353700	3.108
354600	2.886
355500	2.886
356400	3.1635
357300	3.774
358200	4.6065
359100	4.9395
360000	5.1614
360900	5.6054
361800	5.4389
362700	4.6065
363600	4.44
364500	4.4955
365400	4.7175
366300	5.2724
367200	5.7719
368100	5.9384
369000	5.7719
369900	5.6054
370800	5.4944
371700	5.3279
372600	5.6609
373500	6.1604
374400	6.4379
375300	6.1049
376200	5.2724
377100	4.7175
378000	4.662
378900	5.0504
379800	5.4389
380700	5.5499
381600	5.6054
382500	5.3834
383400	4.9395
384300	4.4955
385200	4.329
386100	4.329
387000	4.329
387900	4.3845
388800	4.2735
389700	4.1625
390600	4.44
391500	4.7175
392400	4.4955
393300	4.3845
394200	4.6065
395100	4.4955
396000	3.996
396900	3.774
397800	3.996
398700	4.1625
399600	4.1625
400500	4.218
401400	4.551
402300	4.6065
403200	4.551
404100	4.551
405000	4.551
405900	4.4955
406800	4.44
407700	4.7175
408600	5.7719
409500	7.0484
410400	7.3814
411300	6.3269
412200	4.662
413100	3.774
414000	3.441
414900	3.3855
415800	3.441
416700	3.219
417600	3.2745
418500	4.1625
419400	3.9405
420300	3.4965
421200	3.4965
422100	3.3855
423000	3.441
423900	3.552
424800	3.6075
425700	3.774
426600	4.6065
427500	5.6609
428400	6.7709
429300	7.8809
430200	8.4359
431100	8.2139
432000	7.9919
432900	8.0474
433800	7.9919
434700	6.9929
435600	5.9384
436500	5.8829
437400	6.1049
438300	5.3279
439200	4.107
440100	3.3855
441000	2.664
441900	2.2755
442800	2.2755
443700	2.442
444600	2.664
445500	2.997
446400	3.441
447300	3.663
448200	4.7175
449100	5.8274
450000	5.8829
450900	5.4389
451800	5.2169
452700	4.9949
453600	4.9395
454500	5.1614
455400	4.884
456300	4.1625
457200	3.9405
458100	4.107
459000	4.1625
459900	4.0515
460800	4.3845
461700	5.3279
462600	6.1604
463500	6.4934
464400	6.3824
465300	5.6609
466200	4.44
467100	3.996
468000	4.6065
468900	5.7164
469800	6.1049
470700	5.7164
471600	5.7164
472500	5.6609
473400	5.1614
474300	4.8285
475200	4.662
476100	4.44
477000	4.6065
477900	4.773
478800	4.8285
479700	5.0504
480600	5.0504
481500	4.773
482400	4.3845
483300	4.218
484200	4.44
485100	4.6065
486000	4.4955
486900	4.218
487800	4.0515
488700	4.1625
489600	4.107
490500	4.0515
491400	4.1625
492300	4.3845
493200	4.44
494100	4.329
495000	4.551
495900	5.3834
496800	6.2159
497700	6.3824
498600	5.8829
499500	5.2724
500400	4.6065
501300	4.1625
502200	4.44
503100	4.9395
504000	4.4955
504900	3.7185
505800	3.441
506700	3.3855
507600	3.441
508500	3.552
509400	3.3855
510300	3.552
511200	3.6075
512100	3.441
513000	3.3855
513900	3.33
514800	3.441
515700	4.218
516600	5.2169
517500	6.2714
518400	6.9929
519300	7.3814
520200	7.5479
521100	7.4924
522000	7.3814
522900	6.9374
523800	6.4379
524700	6.1049
525600	5.2724
526500	4.107
527400	3.4965
528300	3.108
529200	2.9415
530100	2.997
531000	2.8305
531900	2.7195
532800	2.8305
533700	2.997
534600	3.4965
535500	5.3279
536400	6.3269
537300	5.6054
538200	4.329
539100	4.107
540000	4.6065
540900	4.9395
541800	4.884
542700	4.3845
543600	4.218
544500	4.3845
545400	4.107
546300	3.7185
547200	3.996
548100	4.8285
549000	5.4389
549900	5.6609
550800	6.1049
551700	6.4934
552600	6.8264
553500	7.1039
554400	6.7154
555300	5.8829
556200	4.884
557100	4.218
558000	3.996
558900	4.107
559800	4.44
560700	4.8285
561600	4.884
562500	4.6065
563400	4.3845
564300	4.329
565200	4.329
566100	4.329
567000	4.2735
567900	4.2735
568800	4.2735
569700	4.2735
570600	4.2735
571500	4.2735
572400	4.218
573300	4.2735
574200	4.329
575100	4.329
576000	4.3845
576900	4.329
577800	4.218
578700	4.2735
579600	4.3845
580500	4.3845
581400	4.3845
582300	5.0504
583200	6.9929
584100	8.8244
585000	9.1019
585900	8.2694
586800	7.1039
587700	6.2714
588600	5.7719
589500	5.3279
590400	4.9949
591300	4.329
592200	3.7185
593100	3.3855
594000	3.108
594900	2.9415
595800	2.775
596700	2.775
597600	2.886
598500	2.997
599400	4.4955
600300	7.1039
601200	8.4914
602100	9.2129
603000	9.7124
603900	9.6569
604800	9.2129
605700	8.6579
606600	7.9364
607500	7.2149
608400	6.7709
609300	6.1049
610200	5.1614
611100	4.662
612000	4.4955
612900	4.44
613800	4.4955
614700	4.107
615600	3.8295
616500	3.6075
617400	3.3855
618300	3.2745
619200	3.219
620100	3.2745
621000	4.44
621900	6.9929
622800	8.1029
623700	7.6034
624600	6.3269
625500	5.2169
626400	5.6054
627300	5.8829
628200	5.8829
629100	6.1604
630000	6.3269
630900	5.9384
631800	5.2724
632700	5.3834
633600	5.4389
634500	4.8285
635400	4.3845
636300	4.44
637200	4.6065
638100	4.8285
639000	5.0504
639900	5.2169
640800	5.3834
641700	5.6609
642600	5.8829
643500	5.8274
644400	5.5499
645300	5.1614
646200	4.773
647100	4.329
648000	3.996
648900	4.107
649800	4.4955
650700	4.7175
651600	4.773
652500	4.551
653400	4.44
654300	4.551
655200	4.662
656100	4.551
657000	4.4955
657900	4.4955
658800	4.3845
659700	4.329
660600	4.3845
661500	4.44
662400	4.44
663300	4.44
664200	4.3845
665100	4.3845
666000	4.4955
666900	4.9395
667800	5.9384
668700	6.4934
669600	5.7164
670500	4.7175
671400	4.2735
672300	4.329
673200	4.7175
674100	4.9395
675000	4.6065
675900	4.44
676800	4.773
677700	4.884
678600	4.44
679500	3.885
680400	3.774
681300	3.8295
682200	3.774
683100	3.7185
684000	3.7185
684900	3.663
685800	3.885
686700	5.7719
687600	8.4359
688500	9.8234
689400	9.9344
690300	9.4904
691200	8.9909
692100	8.4359
693000	7.3814
693900	6.3824
694800	6.2159
695700	6.5489
696600	6.6044
697500	6.3269
698400	5.9384
699300	5.2169
700200	4.3845
701100	4.1625
702000	4.329
702900	3.9405
703800	3.3855
704700	3.108
705600	3.0525
706500	2.886
707400	2.9415
708300	3.663
709200	3.996
710100	3.885
711000	4.0515
711900	4.1625
712800	3.774
713700	3.552
714600	3.885
715500	4.107
716400	3.885
717300	3.885
718200	4.7175
719100	6.1604
720000	6.9374
720900	7.2149
721800	7.5479
722700	7.4369
723600	7.1594
724500	6.9374
725400	6.4379
726300	6.1049
727200	6.1049
728100	5.9384
729000	5.3834
729900	4.3845
730800	3.8295
731700	3.8295
732600	3.996
733500	4.107
734400	4.218
735300	4.329
736200	4.2735
737100	4.1625
738000	4.0515
738900	3.996
739800	4.0515
740700	3.885
741600	3.7185
742500	3.996
743400	4.329
744300	4.1625
745200	4.0515
746100	4.218
747000	4.218
747900	4.218
748800	4.1625
749700	4.1625
750600	4.218
751500	4.3845
752400	4.2735
753300	4.218
754200	3.996
755100	3.8295
756000	3.996
756900	4.0515
757800	4.218
758700	4.329
759600	4.218
760500	4.107
761400	4.1625
762300	4.329
763200	4.218
764100	4.1625
765000	5.0504
765900	6.2159
766800	6.1049
767700	5.3279
768600	4.4955
769500	3.7185
770400	3.3855
771300	3.1635
772200	3.108
773100	3.0525
774000	2.997
774900	3.774
775800	6.4934
776700	8.1029
777600	8.7689
778500	9.2684
779400	8.8799
780300	7.4924
781200	5.9939
782100	5.5499
783000	5.2724
783900	4.4955
784800	4.107
785700	3.8295
786600	3.6075
787500	3.885
788400	4.107
789300	4.2735
790200	4.551
791100	4.218
792000	3.9405
792900	4.107
793800	4.107
794700	3.663
795600	3.33
796500	3.1635
797400	3.552
798300	4.551
799200	4.773
800100	4.4955
801000	3.885
801900	3.6075
802800	4.329
803700	5.6054
804600	6.7709
805500	7.3259
806400	7.2704
807300	6.7154
808200	6.2714
809100	6.1049
810000	5.8274
810900	6.1049
811800	6.8819
812700	6.7154
813600	5.5499
814500	4.8285
815400	4.884
816300	4.884
817200	4.773
818100	4.551
819000	4.218
819900	3.996
820800	3.885
821700	4.107
822600	4.218
823500	4.3845
824400	4.662
825300	4.773
826200	4.4955
827100	4.2735
828000	4.2735
828900	4.218
829800	4.218
830700	4.107
831600	4.0515
832500	3.996
833400	3.996
834300	3.9405
835200	3.9405
836100	4.1625
837000	4.1625
837900	3.996
838800	3.885
839700	4.107
840600	5.2169
841500	6.8819
842400	7.8254
843300	7.4369
844200	6.1049
845100	4.884
846000	4.1625
846900	3.774
847800	3.4965
848700	3.663
849600	4.0515
850500	3.552
851400	3.108
852300	2.886
853200	2.886
854100	2.9415
855000	2.997
855900	3.1635
856800	3.219
857700	3.2745
858600	3.441
859500	4.2735
860400	6.5489
861300	8.1584
862200	8.7134
863100	8.9354
864000	9.2684
864900	9.4904
865800	9.2129
866700	8.9354
867600	8.8799
868500	8.6579
869400	8.0474
870300	7.5479
871200	7.2149
872100	6.6044
873000	5.6054
873900	4.4955
874800	4.0515
875700	3.552
876600	3.0525
877500	2.664
878400	2.553
879300	2.8305
880200	3.2745
881100	3.4965
882000	3.33
882900	3.108
883800	3.0525
884700	3.2745
885600	3.33
886500	4.0515
887400	5.7719
888300	6.2159
889200	6.0494
890100	6.2714
891000	6.6044
891900	6.2159
892800	5.2169
893700	4.884
894600	5.0504
895500	4.9395
896400	4.773
897300	4.6065
898200	4.6065
899100	4.6065
900000	4.3845
900900	4.107
901800	4.218
902700	4.44
903600	4.551
904500	4.551
905400	4.662
906300	4.884
907200	4.9949
908100	5.1614
909000	5.1059
909900	4.9395
910800	4.551
911700	4.218
912600	4.218
913500	4.1625
914400	4.107
915300	4.0515
916200	3.996
917100	4.218
918000	4.1625
918900	3.996
919800	4.1625
920700	4.3845
921600	4.218
922500	4.0515
923400	4.107
924300	4.107
925200	4.0515
926100	4.218
927000	4.1625
927900	4.0515
928800	4.1625
929700	4.2735
930600	4.1625
931500	4.107
932400	4.1625
933300	4.107
934200	3.996
935100	4.2735
936000	5.2724
936900	5.3834
937800	4.44
938700	3.885
939600	3.6075
940500	3.4965
941400	3.552
942300	3.552
943200	3.4965
944100	3.2745
945000	3.219
945900	3.885
946800	4.6065
947700	5.4389
948600	6.1604
949500	6.2714
950400	5.5499
951300	5.4389
952200	6.5489
953100	6.7709
954000	6.4379
954900	6.4934
955800	6.7709
956700	7.1039
957600	7.3259
958500	6.6044
959400	4.9395
960300	3.8295
961200	3.3855
962100	3.4965
963000	4.3845
963900	5.3834
964800	5.7719
965700	5.5499
966600	4.884
967500	4.218
968400	3.9405
969300	3.996
970200	3.8295
971100	3.4965
972000	3.33
972900	3.33
973800	3.441
974700	4.7175
975600	7.0484
976500	8.2139
977400	8.0474
978300	7.9364
979200	8.0474
980100	7.2704
981000	6.3824
981900	5.7719
982800	4.773
983700	3.996
984600	3.8295
985500	4.329
986400	5.1059
987300	5.7719
988200	6.0494
989100	5.6054
990000	5.1614
990900	4.8285
991800	4.6065
992700	4.4955
993600	4.44
994500	4.329
995400	4.107
996300	4.1625
997200	4.218
998100	4.218
999000	4.1625
999900	4.1625
1000800	3.996
1001700	3.9405
1002600	3.885
1003500	3.8295
1004400	3.774
1005300	3.7185
1006200	3.774
1007100	3.996
1008000	3.996
1008900	3.9405
1009800	3.996
1010700	3.996
1011600	4.0515
1012500	4.1625
1013400	4.218
1014300	4.0515
1015200	4.107
1016100	4.1625
1017000	3.885
1017900	3.774
1018800	3.9405
1019700	4.107
1020600	4.218
1021500	4.218
1022400	4.107
1023300	4.44
1024200	5.0504
1025100	4.7175
1026000	4.0515
1026900	3.774
1027800	3.663
1028700	3.663
1029600	3.6075
1030500	3.6075
1031400	3.6075
1032300	3.552
1033200	3.663
1034100	3.9405
1035000	4.8285
1035900	5.8829
1036800	6.5489
1037700	7.5479
1038600	8.1029
1039500	7.3814
1040400	6.4379
1041300	6.1604
1042200	5.9939
1043100	5.4944
1044000	5.2724
1044900	5.2724
1045800	4.3845
1046700	3.6075
1047600	3.8295
1048500	4.44
1049400	3.885
1050300	3.441
1051200	3.774
1052100	4.107
1053000	3.774
1053900	3.996
1054800	4.6065
1055700	4.218
1056600	3.7185
1057500	3.6075
1058400	3.6075
1059300	3.552
1060200	3.441
1061100	3.552
1062000	3.552
1062900	3.663
1063800	4.551
1064700	6.0494
1065600	7.1039
1066500	7.3259
1067400	6.7709
1068300	6.3269
1069200	6.3269
1070100	6.4934
1071000	6.4379
1071900	5.9939
1072800	5.8829
1073700	6.2159
1074600	6.2714
1075500	5.7164
1076400	4.9949
1077300	4.773
1078200	5.0504
1079100	4.9949
1080000	4.329
1080900	4.107
1081800	4.662
1082700	4.884
1083600	4.4955
1084500	4.1625
1085400	3.9405
1086300	3.663
1087200	3.885
1088100	4.107
1089000	3.9405
1089900	3.7185
1090800	3.774
1091700	4.0515
1092600	3.996
1093500	3.8295
1094400	3.9405
1095300	4.0515
1096200	4.1625
1097100	4.2735
1098000	4.2735
1098900	4.2735
1099800	4.6065
1100700	5.5499
1101600	6.5489
1102500	7.0484
1103400	6.9929
1104300	6.6044
1105200	5.8829
1106100	5.0504
1107000	4.773
1107900	5.0504
1108800	4.9949
1109700	4.1625
1110600	3.4965
1111500	3.1635
1112400	2.9415
1113300	2.886
1114200	2.997
1115100	3.219
1116000	3.7185
1116900	4.3845
1117800	5.2724
1118700	6.6599
1119600	8.2139
1120500	9.5459
1121400	10.3229
1122300	10.6004
1123200	10.5449
1124100	10.1009
1125000	9.5459
1125900	9.3794
1126800	8.6024
1127700	7.4369
1128600	6.3269
1129500	5.5499
1130400	4.9395
1131300	4.3845
1132200	3.885
1133100	3.33
1134000	2.8305
1134900	2.4975
1135800	2.2755
1136700	2.442
1137600	3.33
1138500	4.9395
1139400	5.0504
1140300	4.9949
1141200	5.1614
1142100	5.2724
1143000	4.8285
1143900	4.1625
1144800	3.996
1145700	4.4955
1146600	5.7719
1147500	6.9929
1148400	7.7144
1149300	8.0474
1150200	8.2694
1151100	8.4359
1152000	8.3804
1152900	8.1029
1153800	7.4369
1154700	6.9374
1155600	6.6599
1156500	6.2159
1157400	6.1604
1158300	6.0494
1159200	5.9939
1160100	5.8829
1161000	5.3834
1161900	4.9395
1162800	4.662
1163700	4.218
1164600	3.8295
1165500	3.552
1166400	3.33
1167300	3.33
1168200	3.6075
1169100	3.8295
1170000	3.8295
1170900	3.996
1171800	4.1625
1172700	4.1625
1173600	4.2735
1174500	4.4955
1175400	4.662
1176300	4.551
1177200	4.551
1178100	4.551
1179000	4.3845
1179900	4.3845
1180800	4.551
1181700	4.551
1182600	4.4955
1183500	4.4955
1184400	4.551
1185300	4.551
1186200	4.8285
1187100	5.9939
1188000	7.5479
1188900	8.1029
1189800	7.9919
1190700	7.9919
1191600	7.7699
1192500	6.8819
1193400	6.2714
1194300	6.7709
1195200	6.8819
1196100	5.4944
1197000	4.1625
1197900	3.6075
1198800	3.219
1199700	2.9415
1200600	2.6085
1201500	2.4975
1202400	2.9415
1203300	3.6075
1204200	3.2745
