# Supplementary material for: A parsimonious model of blood glucose homeostasis
Source: PLOS Digit Health. 2022 Jul 14;1(7):e0000072. doi: 10.1371/journal.pdig.0000072 (PMC9931355; doi:10.1371/journal.pdig.0000072)
Supplement: S2 Data — Blood glucose data of Klick Pilot Study measured using the Freestyle Libre Flash Glucose device. The data are presented in comma separated values (.csv) format for each healthy individual (N = 100). The filenames represent the unique identification of the individual to preserve anonymity. (ZIP) [file pdig.0000072.s011.zip › 1MH001NTFCW.csv]

Elapsed Time	Glucose (mmol/L)
0	4.107
900	3.6075
1800	3.1635
2700	2.4975
3600	2.22
4500	2.22
5400	2.2755
6300	2.886
7200	3.6075
8100	3.996
9000	4.0515
9900	3.996
10800	3.996
11700	3.996
12600	3.9405
13500	3.774
14400	3.663
15300	3.2745
16200	2.886
17100	2.442
18000	2.2755
18900	2.2755
19800	2.2755
20700	2.2755
21600	2.331
22500	2.4975
23400	2.775
24300	2.886
25200	3.0525
26100	3.663
27000	4.107
27900	4.3845
28800	4.44
29700	4.662
30600	5.1059
31500	5.4944
32400	5.6054
33300	5.6054
34200	5.5499
35100	5.7719
36000	5.7164
36900	5.1059
37800	4.9395
38700	5.6609
39600	6.3824
40500	6.3824
41400	6.0494
42300	5.4944
43200	4.9949
44100	4.9949
45000	5.0504
45900	4.6065
46800	3.996
47700	3.7185
48600	3.663
49500	3.7185
50400	3.7185
51300	3.6075
52200	3.774
53100	3.8295
54000	3.774
54900	3.663
55800	3.4965
56700	3.6075
57600	3.885
58500	3.9405
59400	3.885
60300	3.8295
61200	3.7185
62100	3.774
63000	3.996
63900	4.2735
64800	4.4955
65700	4.3845
66600	4.329
67500	4.551
68400	4.662
69300	4.6065
70200	4.662
71100	4.8285
72000	5.0504
72900	5.5499
73800	6.4379
74700	7.0484
75600	6.8819
76500	6.6044
77400	6.4379
78300	6.2159
79200	5.4389
80100	4.4955
81000	3.8295
81900	3.552
82800	3.8295
83700	3.885
84600	3.4965
85500	3.219
86400	2.886
87300	2.22
88200	2.22
89100	2.442
90000	3.7185
90900	4.551
91800	4.44
92700	4.44
93600	4.551
94500	4.6065
95400	4.9395
96300	5.2724
97200	5.4389
98100	5.2169
99000	4.7175
99900	4.1625
100800	3.663
101700	3.2745
102600	2.9415
103500	2.7195
104400	2.6085
105300	2.553
106200	2.331
107100	2.22
108000	2.22
108900	2.22
109800	2.7195
110700	4.8285
111600	6.0494
112500	6.2714
113400	6.6599
114300	7.5479
115200	8.2139
116100	8.4359
117000	8.2694
117900	8.1584
118800	8.5469
119700	8.8244
120600	8.8799
121500	8.9909
122400	9.2684
123300	9.8789
124200	10.6559
125100	11.4329
126000	11.9324
126900	11.7104
127800	11.5439
128700	11.8214
129600	11.9324
130500	11.9324
131400	11.7104
132300	11.2109
133200	10.7114
134100	10.3784
135000	10.4339
135900	10.2674
136800	9.7679
137700	9.4349
138600	9.2684
139500	9.1019
140400	8.7689
141300	8.7134
142200	8.9354
143100	9.1019
144000	8.9354
144900	8.7134
145800	8.4914
146700	8.4914
147600	8.7134
148500	8.9909
149400	9.0464
150300	9.0464
151200	9.0464
152100	9.2129
153000	9.5459
153900	9.7124
154800	9.7124
155700	9.7679
156600	10.1009
157500	10.3784
158400	10.5449
159300	10.8224
160200	11.4329
161100	11.6549
162000	11.0444
162900	10.7669
163800	10.4894
164700	10.0454
165600	9.8234
166500	9.7679
167400	9.2684
168300	8.5469
169200	8.4914
170100	8.6024
171000	8.4359
171900	8.2694
172800	8.4359
173700	8.8799
174600	9.2129
175500	9.0464
176400	8.6024
177300	8.2139
178200	8.5469
179100	8.8799
180000	8.7689
180900	8.8799
181800	9.2684
182700	9.8234
183600	10.2119
184500	10.1009
185400	10.0454
186300	10.1564
187200	10.3229
188100	10.5449
189000	10.7669
189900	10.6559
190800	11.0999
191700	12.3764
192600	12.4874
193500	11.5439
194400	10.7114
195300	10.7114
196200	11.5994
197100	11.9324
198000	11.4329
198900	11.3774
199800	11.9324
200700	11.8214
201600	11.1554
202500	11.5439
203400	12.8759
204300	14.2079
205200	15.0958
206100	15.0403
207000	14.2079
207900	13.8749
208800	13.2644
209700	12.3209
210600	11.8769
211500	11.4329
212400	10.9889
213300	10.5449
214200	9.8789
215100	8.9909
216000	8.6579
216900	8.8244
217800	8.9909
218700	9.1574
219600	8.9354
220500	8.1584
221400	7.2149
222300	6.7154
223200	6.6044
224100	6.9374
225000	7.4369
225900	7.7144
226800	7.8254
227700	7.8809
228600	7.9364
229500	7.9364
230400	7.7699
231300	7.6589
232200	7.7699
233100	7.8809
234000	7.8254
234900	7.4924
235800	7.2704
236700	7.2149
237600	7.1039
238500	7.0484
239400	6.9374
240300	6.7154
241200	6.7154
242100	6.4934
243000	6.3824
243900	6.4379
244800	6.4379
245700	6.4934
246600	6.9374
247500	7.2704
248400	7.2149
249300	7.0484
250200	6.9374
251100	6.9374
252000	6.9374
252900	6.9374
253800	6.8264
254700	6.7709
255600	7.1039
256500	7.8254
257400	8.4914
258300	9.0464
259200	9.9344
260100	10.6004
261000	10.8224
261900	10.7669
262800	10.3784
263700	10.1564
264600	9.9899
265500	9.6569
266400	9.3794
267300	8.8244
268200	8.4359
269100	8.3804
270000	8.1584
270900	7.9919
271800	8.2694
272700	8.5469
273600	8.7134
274500	8.7134
275400	8.6579
276300	8.6579
277200	9.1019
278100	9.6569
279000	9.4904
279900	8.9354
280800	8.7134
281700	8.5469
282600	8.1029
283500	7.6589
284400	7.4924
285300	7.4924
286200	7.5479
287100	7.3259
288000	6.9374
288900	6.4934
289800	6.2159
290700	6.3824
291600	6.9929
292500	7.1039
293400	6.8819
294300	6.9374
295200	7.0484
296100	6.7709
297000	6.5489
297900	6.4379
298800	6.1049
299700	5.9939
300600	6.1049
301500	6.1604
302400	6.1049
303300	5.7164
304200	5.3279
305100	5.4389
306000	5.6609
306900	5.6054
307800	5.2724
308700	4.773
309600	4.2735
310500	3.996
311400	3.8295
312300	3.6075
313200	3.3855
314100	3.219
315000	3.0525
315900	2.8305
316800	2.664
317700	2.6085
318600	2.664
319500	2.7195
320400	2.775
321300	2.8305
322200	2.8305
323100	2.886
324000	3.1635
324900	3.7185
325800	3.996
326700	4.0515
327600	4.1625
328500	4.3845
329400	4.44
330300	4.4955
331200	4.884
332100	5.3834
333000	5.8274
333900	5.7719
334800	5.8274
335700	6.2159
336600	6.5489
337500	6.8819
338400	7.3259
339300	7.6034
340200	7.6034
341100	7.3814
342000	6.9374
342900	6.4934
343800	6.1049
344700	5.3834
345600	4.8285
346500	4.551
347400	4.3845
348300	4.107
349200	3.8295
350100	3.663
351000	3.441
351900	3.33
352800	3.2745
353700	3.219
354600	3.33
355500	3.4965
356400	3.663
357300	3.663
358200	3.7185
359100	4.218
360000	4.9949
360900	5.4944
361800	5.8829
362700	6.1604
363600	6.3269
364500	6.6044
365400	6.9929
366300	7.5479
367200	8.1029
368100	8.7134
369000	9.3794
369900	9.6569
370800	9.7124
371700	9.8234
372600	10.1009
373500	10.4339
374400	10.1564
375300	9.4904
376200	9.0464
377100	9.1019
378000	9.7124
378900	10.0454
379800	9.6569
380700	9.3794
381600	8.9909
382500	8.4914
383400	7.9919
384300	7.4924
385200	6.9929
386100	6.7709
387000	6.8264
387900	6.7709
388800	6.4934
389700	6.2159
390600	5.8829
391500	5.4944
392400	4.9395
393300	4.44
394200	4.1625
395100	4.0515
396000	3.8295
396900	3.663
397800	3.7185
398700	3.9405
399600	4.107
400500	4.1625
401400	4.218
402300	4.329
403200	4.6065
404100	4.8285
405000	4.9949
405900	4.9949
406800	5.2169
407700	5.5499
408600	5.4944
409500	5.2724
410400	5.1614
411300	4.9949
412200	4.884
413100	4.884
414000	4.773
414900	4.884
415800	4.9949
416700	5.1059
417600	5.2724
418500	5.4944
419400	5.7164
420300	5.6609
421200	5.5499
422100	5.5499
423000	5.7164
423900	6.0494
424800	6.1604
425700	6.0494
426600	6.1049
427500	6.0494
428400	6.2159
429300	7.3259
430200	8.3249
431100	8.6024
432000	8.9909
432900	8.9909
433800	8.5469
434700	8.3249
435600	8.1029
436500	7.8254
437400	7.3814
438300	6.8264
439200	6.1604
440100	5.4944
441000	5.0504
441900	4.8285
442800	4.9395
443700	5.3279
444600	5.4944
445500	5.8829
446400	6.6044
447300	6.8819
448200	6.2714
449100	5.2724
450000	4.8285
450900	5.0504
451800	5.5499
452700	5.8274
453600	6.1604
454500	6.6044
455400	7.1594
456300	7.7144
457200	7.9364
458100	7.6034
459000	6.9929
459900	6.8264
460800	7.2704
461700	7.6034
462600	7.6589
463500	7.9364
464400	8.6579
465300	9.3794
466200	9.5459
467100	9.9899
468000	10.7114
468900	10.8779
469800	10.6559
470700	10.1009
471600	9.3239
472500	8.5469
473400	7.8254
474300	7.2149
475200	6.7709
476100	6.3824
477000	5.8829
477900	5.3834
478800	4.884
479700	4.107
480600	3.552
481500	3.3855
482400	3.441
483300	3.2745
484200	2.9415
485100	2.553
486000	2.331
486900	2.22
487800	2.22
488700	2.22
489600	2.22
490500	2.22
491400	2.22
492300	2.22
493200	2.22
494100	2.22
495000	2.22
495900	2.22
496800	2.331
497700	2.442
498600	2.553
499500	2.6085
500400	2.6085
501300	2.775
502200	2.886
503100	3.219
504000	3.6075
504900	3.774
505800	3.8295
506700	3.885
507600	3.996
508500	4.107
509400	4.107
510300	4.218
511200	4.551
512100	5.1614
513000	5.3834
513900	5.3834
514800	5.2724
515700	5.2169
516600	5.3834
517500	5.6609
518400	6.2159
519300	7.2149
520200	8.0474
521100	8.3804
522000	8.7134
522900	9.0464
523800	9.3239
524700	9.5459
525600	9.6014
526500	9.1574
527400	8.9354
528300	8.7134
529200	7.8254
530100	7.1594
531000	7.1594
531900	6.6044
532800	5.6054
533700	5.0504
534600	4.8285
535500	4.6065
536400	4.218
537300	3.996
538200	4.218
539100	4.9395
540000	5.7719
540900	6.2159
541800	6.2714
542700	6.2714
543600	6.3824
544500	6.8264
545400	7.7144
546300	8.0474
547200	7.9364
548100	8.1584
549000	8.6024
549900	8.6579
550800	8.4359
551700	8.6579
552600	9.3239
553500	10.1009
554400	10.4339
555300	10.3229
556200	10.3784
557100	10.4339
558000	10.3229
558900	10.2119
559800	10.1009
560700	9.9344
561600	9.6014
562500	8.8799
563400	7.8809
564300	6.8819
565200	6.1604
566100	5.4944
567000	4.8285
567900	4.4955
568800	4.773
569700	5.2724
570600	5.4944
571500	5.4389
572400	5.4389
573300	5.5499
574200	5.7164
575100	6.0494
576000	6.2714
576900	6.4934
577800	6.8264
578700	6.8264
579600	6.6599
580500	6.7154
581400	7.1039
582300	7.6034
583200	8.1029
584100	8.4359
585000	8.6579
585900	8.6579
586800	8.3249
587700	8.1584
588600	8.4914
589500	8.8244
590400	8.8799
591300	8.7134
592200	8.6024
593100	8.7134
594000	9.1019
594900	9.5459
595800	9.8789
596700	9.8234
597600	9.6014
598500	9.7124
599400	9.8789
600300	9.6014
601200	9.4349
602100	9.6014
603000	10.1564
603900	10.6004
604800	10.8779
605700	10.9334
606600	10.9334
607500	10.8224
608400	10.7114
609300	10.7669
610200	11.2109
611100	12.4319
612000	13.5974
612900	14.1524
613800	14.3189
614700	14.5409
615600	14.7629
616500	14.9293
617400	14.8738
618300	14.8184
619200	14.8738
620100	15.0403
621000	15.1513
621900	14.8738
622800	14.4854
623700	14.3744
624600	14.0969
625500	13.7084
626400	13.4309
627300	13.5419
628200	13.5419
629100	13.1534
630000	13.0424
630900	12.8204
631800	12.5429
632700	12.3209
633600	12.0434
634500	11.7659
635400	11.6549
636300	11.4884
637200	11.0999
638100	10.6004
639000	10.1564
639900	9.8789
640800	9.5459
641700	9.2129
642600	9.1019
643500	9.3794
644400	9.6014
645300	9.2129
646200	8.6024
647100	8.3249
648000	8.3249
648900	8.4914
649800	8.6024
650700	8.9354
651600	9.2129
652500	9.1574
653400	8.7689
654300	7.9364
655200	7.1039
656100	6.3269
657000	5.7719
657900	5.5499
658800	5.2169
659700	4.8285
660600	4.662
661500	4.7175
662400	4.8285
663300	4.8285
664200	4.9395
665100	4.9949
666000	5.2169
666900	5.4944
667800	5.4389
668700	5.3279
669600	5.3834
670500	5.4944
671400	5.6609
672300	5.6054
673200	5.5499
674100	5.6609
675000	5.6054
675900	5.5499
676800	5.7164
677700	6.1604
678600	6.9929
679500	7.8254
680400	8.1584
681300	8.6579
682200	8.9354
683100	8.8799
684000	8.8799
684900	8.7689
685800	8.4359
686700	7.9919
687600	7.4924
688500	7.2149
689400	7.2149
690300	7.2704
691200	7.2149
692100	6.9929
693000	6.9929
693900	6.9929
694800	6.8264
695700	7.1039
696600	7.8254
697500	8.5469
698400	8.4359
699300	7.7144
700200	8.1029
701100	8.3804
702000	8.3804
702900	9.2684
703800	10.2119
704700	10.6559
705600	11.3219
706500	12.0989
707400	12.5429
708300	12.7094
709200	12.8759
710100	12.9314
711000	12.9314
711900	12.7649
712800	13.2089
713700	13.8194
714600	13.7639
715500	13.5974
716400	13.8749
717300	14.2079
718200	14.3189
719100	14.3189
720000	14.3744
720900	14.5409
721800	14.6519
722700	15.0403
723600	15.0403
724500	14.2634
725400	13.5974
726300	13.3199
727200	13.4864
728100	13.7639
729000	13.7639
729900	13.8749
730800	14.3744
731700	14.0969
732600	13.3199
733500	12.9314
734400	12.7094
735300	12.6539
736200	12.8759
737100	12.7649
738000	11.9879
738900	11.2664
739800	10.6559
740700	9.9899
741600	9.4904
742500	9.3239
743400	9.3239
744300	9.1019
745200	8.6579
746100	8.3249
747000	8.2139
747900	8.1584
748800	8.2694
749700	8.4914
750600	8.3249
751500	7.8254
752400	7.6589
753300	7.6589
754200	7.6034
755100	7.8254
756000	7.9364
756900	7.9919
757800	8.2139
758700	8.5469
759600	8.8244
760500	8.8799
761400	8.7134
762300	8.4914
763200	8.6579
764100	9.0464
765000	9.6014
765900	10.2119
766800	10.2119
767700	10.4339
768600	10.8779
769500	11.1554
770400	11.1554
771300	11.0999
772200	10.9889
773100	10.8224
774000	10.5449
774900	10.3784
775800	10.1564
776700	9.3794
777600	8.7134
778500	8.1584
779400	7.7144
780300	7.3259
781200	6.9374
782100	6.6599
783000	6.2159
783900	5.2724
784800	4.44
785700	4.0515
786600	4.3845
787500	5.1059
788400	5.7719
789300	6.3269
790200	6.9929
791100	7.5479
792000	7.8254
792900	8.1029
793800	8.4359
794700	8.4914
795600	8.5469
796500	8.8799
797400	8.9354
798300	9.1574
799200	9.7679
800100	10.4339
801000	10.8224
801900	10.8779
802800	10.7669
803700	10.5449
804600	10.2119
805500	9.7124
806400	9.3239
807300	9.1574
808200	8.7689
809100	8.1029
810000	8.1029
810900	8.9354
811800	9.6569
812700	9.9344
813600	10.2119
814500	10.1009
815400	9.6569
816300	9.2129
817200	8.6024
818100	7.7699
819000	7.0484
819900	6.4934
820800	6.1049
821700	5.6609
822600	5.2169
823500	4.551
824400	3.8295
825300	3.441
826200	3.1635
827100	2.886
828000	2.553
828900	2.331
829800	2.22
830700	2.22
831600	2.22
832500	2.22
833400	2.22
834300	2.22
835200	2.22
836100	2.331
837000	2.4975
837900	2.6085
838800	2.664
839700	2.775
840600	2.8305
841500	2.775
842400	2.7195
843300	2.7195
844200	2.8305
845100	2.886
846000	2.8305
846900	2.8305
847800	2.886
848700	2.997
849600	3.2745
850500	3.2745
851400	3.219
852300	3.3855
853200	3.663
854100	3.9405
855000	3.996
855900	3.9405
856800	3.885
857700	3.774
858600	3.774
859500	3.774
860400	3.663
861300	3.774
862200	4.2735
863100	4.7175
864000	4.7175
864900	4.551
865800	4.4955
866700	4.8285
867600	5.3279
868500	5.3279
869400	4.8285
870300	4.44
871200	4.7175
872100	5.0504
873000	4.773
873900	4.218
874800	3.885
875700	3.8295
876600	3.8295
877500	3.3855
878400	3.1635
879300	3.108
880200	2.886
881100	2.7195
882000	2.664
882900	2.4975
883800	2.22
884700	2.331
885600	2.997
886500	3.8295
887400	3.774
888300	3.663
889200	3.552
890100	3.3855
891000	3.6075
891900	3.8295
892800	3.8295
893700	3.6075
894600	3.441
895500	3.3855
896400	3.219
897300	2.997
898200	2.7195
899100	2.775
900000	3.441
900900	4.2735
901800	4.0515
902700	3.552
903600	3.6075
904500	3.8295
905400	3.774
906300	3.663
907200	3.6075
908100	3.663
909000	3.3855
909900	3.0525
910800	3.0525
911700	3.0525
912600	2.886
913500	2.6085
914400	2.22
915300	2.22
916200	2.22
917100	2.22
918000	2.22
918900	3.6075
919800	5.3279
920700	4.1625
921600	3.4965
922500	3.108
923400	3.1635
924300	4.3845
925200	5.3834
926100	6.2159
927000	6.8819
927900	7.4369
928800	7.8809
929700	7.8254
930600	7.7144
931500	7.7144
932400	7.4924
933300	7.5479
934200	7.8254
935100	7.8809
936000	7.7699
936900	8.4914
937800	9.6014
938700	9.9344
939600	10.1564
940500	10.4894
941400	10.6559
942300	10.9889
943200	11.4329
944100	11.4884
945000	11.2109
945900	10.8779
946800	10.8224
947700	10.9334
948600	10.9334
949500	10.6004
950400	10.3229
951300	10.1009
952200	9.8789
953100	9.9899
954000	10.5449
954900	11.4329
955800	12.4874
956700	13.9304
957600	15.1513
958500	16.0393
959400	16.7608
960300	17.3713
961200	17.8708
962100	18.3148
963000	18.7033
963900	19.0918
964800	19.3138
965700	19.3693
966600	19.0918
967500	18.2038
968400	17.8153
969300	18.2593
970200	18.0373
971100	18.2593
972000	18.7033
972900	18.9253
973800	18.9808
974700	19.1473
975600	19.1473
976500	19.4248
977400	20.1463
978300	20.7013
979200	20.9233
980100	21.0898
981000	21.3118
981900	21.3118
982800	20.9233
983700	20.2573
984600	19.9243
985500	19.3138
986400	18.8143
987300	18.7588
988200	17.9818
989100	17.0383
990000	16.3723
990900	15.8728
991800	15.1513
992700	14.1524
993600	13.2644
994500	12.6539
995400	11.9879
996300	11.2109
997200	10.5449
998100	10.0454
999000	9.6014
999900	8.7689
1000800	8.0474
1001700	7.5479
1002600	6.8264
1003500	6.3824
1004400	6.1049
1005300	5.8829
1006200	5.8829
1007100	5.9939
1008000	5.8829
1008900	5.6054
1009800	5.4944
1010700	5.4389
1011600	5.3834
1012500	5.3834
1013400	5.3279
1014300	5.2724
1015200	5.3279
1016100	5.3834
1017000	5.6054
1017900	5.8274
1018800	6.1604
1019700	6.2159
1020600	6.1049
1021500	6.1604
1022400	6.4379
1023300	6.9929
1024200	7.4924
1025100	7.6589
1026000	7.3814
1026900	6.8264
1027800	6.3269
1028700	6.3269
1029600	6.6599
1030500	6.8264
1031400	6.7709
1032300	6.4379
1033200	6.1049
1034100	5.8829
1035000	5.7719
1035900	5.7719
1036800	5.8829
1037700	5.9939
1038600	5.9939
1039500	5.9384
1040400	5.7164
1041300	5.8829
1042200	6.5489
1043100	7.2149
1044000	7.7699
1044900	8.3249
1045800	8.9354
1046700	9.7124
1047600	10.4894
1048500	10.7669
1049400	10.8224
1050300	10.9889
1051200	10.9334
1052100	11.2109
1053000	11.5994
1053900	12.1544
1054800	12.5429
1055700	12.6539
1056600	13.0424
1057500	13.7084
1058400	14.1524
1059300	14.2079
1060200	14.8184
1061100	15.8173
1062000	15.6508
1062900	15.3178
1063800	15.4843
1064700	15.7063
1065600	16.0393
1066500	16.3168
1067400	16.6498
1068300	16.8718
1069200	17.2048
1070100	17.4823
1071000	17.6488
1071900	17.8708
1072800	17.7043
1073700	17.1493
1074600	16.5943
1075500	16.0948
1076400	15.8173
1077300	15.6508
1078200	15.2068
1079100	14.4854
1080000	14.3744
1080900	14.0414
1081800	13.7084
1082700	13.5419
1083600	13.2089
1084500	12.6539
1085400	12.1544
1086300	11.7104
1087200	11.3219
1088100	11.0444
1089000	10.8224
1089900	10.3229
1090800	9.9344
1091700	9.4904
1092600	9.3239
1093500	9.7124
1094400	9.9899
1095300	10.3784
1096200	10.7669
1097100	10.8224
1098000	10.9889
1098900	10.8779
1099800	10.6004
1100700	10.6004
1101600	10.4339
1102500	10.2119
1103400	10.2119
1104300	10.2674
1105200	10.0454
1106100	10.0454
1107000	10.2674
1107900	10.5449
1108800	10.4339
1109700	10.3784
1110600	10.4894
1111500	10.4894
1112400	10.3229
1113300	10.2119
1114200	10.1564
1115100	10.0454
1116000	9.8234
1116900	9.8789
1117800	9.6569
1118700	9.1574
1119600	9.1574
1120500	9.0464
1121400	9.6569
1122300	10.4894
1123200	10.4339
1124100	9.9899
1125000	9.6569
1125900	9.6569
1126800	9.9344
1127700	10.2674
1128600	10.7669
1129500	11.3219
1130400	11.9324
1131300	12.5429
1132200	12.4874
1133100	11.8769
1134000	10.9334
1134900	9.7679
1135800	9.3794
1136700	9.3239
1137600	9.2129
1138500	8.8244
1139400	8.1029
1140300	8.1584
1141200	8.2139
1142100	7.7144
1143000	7.0484
1143900	6.3824
1144800	6.4934
1145700	7.1594
1146600	7.3814
1147500	7.2149
1148400	7.1594
1149300	7.2704
1150200	7.6589
1151100	8.3249
1152000	8.7689
1152900	8.7134
1153800	8.4359
1154700	8.2694
1155600	8.1584
1156500	8.2694
1157400	8.1029
1158300	7.8809
1159200	7.6034
1160100	7.2704
1161000	7.1594
1161900	7.5479
1162800	7.9364
1163700	7.6034
1164600	6.9374
1165500	6.9374
1166400	7.4924
1167300	7.8254
1168200	7.7699
1169100	7.6034
1170000	7.2149
1170900	6.6599
1171800	6.2714
1172700	6.3824
1173600	6.6599
1174500	6.4934
1175400	5.9939
1176300	5.6054
1177200	5.4944
1178100	5.6054
1179000	5.6609
1179900	5.8274
1180800	6.3269
1181700	6.1049
1182600	5.4944
1183500	5.4389
1184400	5.5499
1185300	5.6609
1186200	5.7164
1187100	5.7719
1188000	5.9939
1188900	6.4934
1189800	6.8264
1190700	6.9929
1191600	7.2704
1192500	7.6034
1193400	7.9919
1194300	7.9364
1195200	7.5479
1196100	7.7144
1197000	8.2139
1197900	8.0474
1198800	7.7144
1199700	7.4924
1200600	7.4924
1201500	7.5479
1202400	7.3814
1203300	6.9929
1204200	6.7154
