# Supplementary material for: A parsimonious model of blood glucose homeostasis
Source: PLOS Digit Health. 2022 Jul 14;1(7):e0000072. doi: 10.1371/journal.pdig.0000072 (PMC9931355; doi:10.1371/journal.pdig.0000072)
Supplement: S2 Data — Blood glucose data of Klick Pilot Study measured using the Freestyle Libre Flash Glucose device. The data are presented in comma separated values (.csv) format for each healthy individual (N = 100). The filenames represent the unique identification of the individual to preserve anonymity. (ZIP) [file pdig.0000072.s011.zip › 1MH001NTFTD.csv]

Elapsed Time	Glucose (mmol/L)
0	4.8285
900	4.218
1800	3.663
2700	3.6075
3600	3.7185
4500	3.8295
5400	3.9405
6300	3.774
7200	3.774
8100	3.885
9000	3.552
9900	3.219
10800	3.0525
11700	2.8305
12600	2.8305
13500	3.108
14400	4.4955
15300	5.4944
16200	4.662
17100	3.996
18000	4.6065
18900	5.3834
19800	5.6054
20700	4.9949
21600	4.6065
22500	4.6065
23400	4.8285
24300	4.884
25200	4.662
26100	4.662
27000	4.551
27900	3.885
28800	3.33
29700	3.108
30600	3.0525
31500	3.108
32400	3.552
33300	4.2735
34200	4.2735
35100	4.0515
36000	4.0515
36900	3.7185
37800	3.2745
38700	3.2745
39600	3.885
40500	4.0515
41400	3.9405
42300	3.885
43200	3.663
44100	3.552
45000	3.996
45900	4.1625
46800	3.996
47700	3.996
48600	3.9405
49500	3.885
50400	3.885
51300	3.885
52200	3.8295
53100	3.6075
54000	3.33
54900	3.552
55800	4.2735
56700	4.3845
57600	4.2735
58500	4.329
59400	4.662
60300	4.9395
61200	4.7175
62100	4.329
63000	4.218
63900	4.107
64800	4.1625
65700	4.107
66600	3.8295
67500	3.996
68400	4.218
69300	4.218
70200	4.0515
71100	3.9405
72000	3.885
72900	3.774
73800	3.663
74700	3.663
75600	3.7185
76500	3.663
77400	3.6075
78300	3.6075
79200	3.552
80100	3.6075
81000	4.1625
81900	4.9949
82800	5.2724
83700	4.9949
84600	5.1059
85500	5.4944
86400	5.4389
87300	5.2724
88200	5.2169
89100	4.9949
90000	4.8285
90900	4.4955
91800	4.218
92700	4.3845
93600	4.2735
94500	4.329
95400	4.6065
96300	4.1625
97200	3.885
98100	4.218
99000	4.662
99900	4.4955
100800	4.329
101700	4.3845
102600	4.2735
103500	4.329
104400	4.329
105300	4.107
106200	4.2735
107100	4.329
108000	4.2735
108900	4.329
109800	4.3845
110700	4.329
111600	4.107
112500	3.9405
113400	3.9405
114300	4.107
115200	4.218
116100	4.2735
117000	4.44
117900	5.2724
118800	6.5489
119700	7.4924
120600	7.9919
121500	7.9364
122400	7.4369
123300	6.9374
124200	6.7709
125100	6.2714
126000	5.2169
126900	4.884
127800	5.0504
128700	4.9949
129600	5.0504
130500	5.1059
131400	5.3279
132300	5.4944
133200	5.3279
134100	4.9395
135000	4.6065
135900	4.4955
136800	4.3845
137700	4.44
138600	4.44
139500	4.218
140400	4.0515
141300	3.8295
142200	3.774
143100	4.2735
144000	4.3845
144900	4.2735
145800	4.6065
146700	4.7175
147600	4.6065
148500	4.4955
149400	4.3845
150300	4.44
151200	4.44
152100	4.3845
153000	4.107
153900	3.996
154800	4.1625
155700	4.2735
156600	4.1625
157500	3.9405
158400	3.774
159300	3.7185
160200	3.663
161100	3.6075
162000	3.552
162900	3.4965
163800	3.441
164700	3.441
165600	3.552
166500	3.7185
167400	4.4955
168300	5.3279
169200	5.2169
170100	4.9395
171000	5.2724
171900	5.5499
172800	5.2724
173700	4.7175
174600	4.329
175500	4.2735
176400	4.1625
177300	3.9405
178200	3.885
179100	3.7185
180000	3.6075
180900	3.885
181800	4.0515
182700	3.774
183600	3.3855
184500	3.441
185400	3.663
186300	3.6075
187200	3.663
188100	3.7185
189000	3.8295
189900	4.551
190800	5.4389
191700	5.4389
192600	4.9949
193500	4.44
194400	4.6065
195300	5.0504
196200	4.884
197100	4.7175
198000	4.44
198900	4.2735
199800	4.1625
200700	3.996
201600	4.329
202500	4.551
203400	4.2735
204300	3.996
205200	4.0515
206100	4.218
207000	4.1625
207900	4.1625
208800	4.107
209700	4.218
210600	4.218
211500	4.1625
212400	4.107
213300	4.0515
214200	3.9405
215100	3.8295
216000	4.107
216900	4.2735
217800	4.107
218700	3.8295
219600	3.774
220500	3.774
221400	3.774
222300	3.7185
223200	3.8295
224100	4.107
225000	4.107
225900	3.885
226800	3.9405
227700	3.9405
228600	3.8295
229500	3.6075
230400	3.441
231300	3.552
232200	3.8295
233100	3.9405
234000	3.8295
234900	3.8295
235800	3.885
236700	3.996
237600	3.996
238500	3.9405
239400	3.8295
240300	3.7185
241200	3.663
242100	3.6075
243000	3.6075
243900	3.663
244800	4.107
245700	4.7175
246600	4.7175
247500	4.2735
248400	3.9405
249300	3.7185
250200	3.8295
251100	3.885
252000	4.107
252900	4.662
253800	4.7175
254700	4.4955
255600	4.4955
256500	4.551
257400	4.551
258300	4.551
259200	4.1625
260100	3.9405
261000	4.107
261900	4.44
262800	4.551
263700	4.107
264600	3.7185
265500	3.8295
266400	3.996
267300	3.8295
268200	3.774
269100	3.9405
270000	3.9405
270900	3.9405
271800	4.218
272700	4.3845
273600	4.1625
274500	3.996
275400	3.996
276300	4.0515
277200	4.0515
278100	3.996
279000	3.9405
279900	3.885
280800	3.8295
281700	3.8295
282600	3.8295
283500	3.663
284400	3.663
285300	3.774
286200	3.885
287100	3.8295
288000	3.8295
288900	3.9405
289800	4.44
290700	5.3834
291600	6.4379
292500	7.1039
293400	7.0484
294300	6.6599
295200	6.1049
296100	5.7719
297000	5.2724
297900	4.7175
298800	4.662
299700	4.7175
300600	4.551
301500	4.1625
302400	3.996
303300	4.0515
304200	3.996
305100	3.885
306000	3.9405
306900	3.9405
307800	3.9405
308700	4.0515
309600	4.0515
310500	3.9405
311400	3.9405
312300	3.885
313200	3.8295
314100	3.8295
315000	3.885
315900	3.9405
316800	3.9405
317700	3.9405
318600	4.107
319500	4.6065
320400	4.884
321300	4.3845
322200	3.996
323100	3.996
324000	4.1625
324900	4.218
325800	3.885
326700	3.6075
327600	3.441
328500	3.441
329400	3.663
330300	3.885
331200	4.0515
332100	3.885
333000	3.7185
333900	3.7185
334800	3.9405
335700	4.0515
336600	4.0515
337500	4.107
338400	4.0515
339300	4.0515
340200	4.218
341100	4.4955
342000	4.662
342900	4.6065
343800	4.7175
344700	4.884
345600	4.8285
346500	4.773
347400	4.551
348300	4.44
349200	4.7175
350100	4.773
351000	4.4955
351900	4.4955
352800	4.6065
353700	4.4955
354600	4.1625
355500	3.996
356400	3.8295
357300	3.663
358200	3.6075
359100	3.552
360000	3.4965
360900	3.552
361800	3.6075
362700	3.6075
363600	3.552
364500	3.4965
365400	3.552
366300	3.885
367200	4.9395
368100	6.4934
369000	7.2704
369900	7.2704
370800	7.3814
371700	7.3814
372600	6.5489
373500	5.9384
374400	5.9939
375300	5.8829
376200	5.5499
377100	4.9395
378000	4.4955
378900	4.329
379800	4.218
380700	4.1625
381600	4.0515
382500	3.996
383400	4.107
384300	4.107
385200	3.996
386100	4.0515
387000	4.107
387900	3.996
388800	3.996
389700	3.996
390600	3.9405
391500	3.885
392400	3.9405
393300	3.996
394200	3.9405
395100	3.8295
396000	3.8295
396900	3.885
397800	3.9405
398700	3.885
399600	3.8295
400500	3.8295
401400	3.9405
402300	4.107
403200	4.107
404100	4.0515
405000	4.1625
405900	4.3845
406800	4.662
407700	4.6065
408600	4.3845
409500	3.996
410400	3.8295
411300	3.9405
412200	4.0515
413100	4.1625
414000	4.218
414900	4.3845
415800	4.7175
416700	4.6065
417600	4.4955
418500	4.4955
419400	4.3845
420300	4.218
421200	4.107
422100	4.329
423000	4.6065
423900	4.8285
424800	4.773
425700	4.773
426600	4.9949
427500	5.1614
428400	5.0504
429300	4.8285
430200	4.8285
431100	4.884
432000	4.9395
432900	4.773
433800	4.3845
434700	3.9405
435600	3.8295
436500	4.44
437400	4.773
438300	4.329
439200	3.8295
440100	3.774
441000	3.8295
441900	3.885
442800	3.8295
443700	3.8295
444600	3.774
445500	3.7185
446400	3.7185
447300	3.8295
448200	3.996
449100	4.0515
450000	3.996
450900	3.996
451800	4.107
452700	4.329
453600	4.551
454500	4.773
455400	4.9949
456300	4.773
457200	4.3845
458100	4.44
459000	4.6065
459900	4.6065
460800	4.6065
461700	4.329
462600	4.218
463500	4.329
464400	4.3845
465300	4.2735
466200	4.218
467100	4.107
468000	3.996
468900	3.885
469800	3.8295
470700	3.885
471600	3.885
472500	3.885
473400	3.996
474300	4.1625
475200	4.218
476100	4.1625
477000	4.0515
477900	3.996
478800	3.996
479700	3.9405
480600	3.885
481500	3.8295
482400	3.8295
483300	3.885
484200	3.996
485100	3.9405
486000	3.9405
486900	3.996
487800	4.0515
488700	4.0515
489600	3.996
490500	3.996
491400	4.0515
492300	3.996
493200	4.218
494100	4.551
495000	4.4955
495900	4.107
496800	3.9405
497700	4.0515
498600	3.996
499500	3.996
500400	3.9405
