# Supplementary material for: A parsimonious model of blood glucose homeostasis
Source: PLOS Digit Health. 2022 Jul 14;1(7):e0000072. doi: 10.1371/journal.pdig.0000072 (PMC9931355; doi:10.1371/journal.pdig.0000072)
Supplement: S2 Data — Blood glucose data of Klick Pilot Study measured using the Freestyle Libre Flash Glucose device. The data are presented in comma separated values (.csv) format for each healthy individual (N = 100). The filenames represent the unique identification of the individual to preserve anonymity. (ZIP) [file pdig.0000072.s011.zip › 1MH001NTGEM.csv]

Elapsed Time	Glucose (mmol/L)
0	3.3855
900	4.1625
1800	3.441
2700	2.9415
3600	3.0525
4500	4.329
5400	3.885
6300	3.3855
7200	3.6075
8100	4.44
9000	4.6065
9900	3.9405
10800	3.4965
11700	3.441
12600	4.0515
13500	4.7175
14400	3.996
15300	3.2745
16200	3.0525
17100	3.6075
18000	3.552
18900	3.7185
19800	4.662
20700	5.4944
21600	5.2724
22500	4.218
23400	3.4965
24300	3.6075
25200	4.0515
26100	3.996
27000	4.3845
27900	4.329
28800	3.663
29700	3.6075
30600	4.4955
31500	5.9384
32400	5.9939
33300	5.3279
34200	4.6065
35100	4.218
36000	4.773
36900	5.1059
37800	4.7175
38700	3.8295
39600	3.219
40500	3.2745
41400	4.3845
42300	4.0515
43200	3.6075
44100	4.329
45000	4.2735
45900	3.2745
46800	3.1635
47700	4.3845
48600	4.3845
49500	3.9405
50400	3.441
51300	3.441
52200	3.552
53100	3.219
54000	3.1635
54900	3.2745
55800	3.774
56700	3.8295
57600	3.8295
58500	3.885
59400	3.774
60300	3.4965
61200	3.2745
62100	3.219
63000	3.2745
63900	3.441
64800	3.33
65700	3.1635
66600	3.219
67500	3.3855
68400	3.552
69300	3.552
70200	3.552
71100	4.107
72000	4.1625
72900	3.4965
73800	3.552
74700	4.0515
75600	3.774
76500	3.441
77400	3.2745
78300	3.2745
79200	3.33
80100	3.108
81000	3.108
81900	3.1635
82800	2.997
83700	2.8305
84600	2.997
85500	3.885
86400	3.4965
87300	3.1635
88200	3.0525
89100	2.9415
90000	3.4965
90900	5.1059
91800	4.662
92700	3.663
93600	3.552
94500	4.44
95400	5.1614
96300	5.1059
97200	4.44
98100	3.552
99000	3.219
99900	3.108
100800	2.997
101700	2.9415
102600	2.886
103500	2.886
104400	2.9415
105300	3.774
106200	4.773
107100	4.773
108000	4.3845
108900	4.6065
109800	4.4955
110700	4.0515
111600	4.107
112500	3.885
113400	3.663
114300	3.885
115200	4.4955
116100	4.551
117000	4.329
117900	4.773
118800	4.773
119700	4.2735
120600	4.2735
121500	4.773
122400	5.2724
123300	4.773
124200	3.885
125100	3.996
126000	4.107
126900	3.996
127800	3.552
128700	3.33
129600	3.4965
130500	3.1635
131400	2.8305
132300	2.886
133200	3.441
134100	3.6075
135000	3.3855
135900	3.219
136800	3.2745
137700	3.33
138600	3.33
139500	3.4965
140400	3.6075
141300	3.4965
142200	3.4965
143100	3.219
144000	3.219
144900	3.3855
145800	3.1635
146700	2.886
147600	2.664
148500	2.7195
149400	2.7195
150300	2.8305
151200	2.9415
152100	2.7195
153000	2.8305
153900	3.2745
154800	3.33
155700	3.108
156600	2.9415
157500	3.4965
158400	4.551
159300	3.885
160200	3.2745
161100	3.108
162000	3.108
162900	3.108
163800	3.0525
164700	2.9415
165600	2.775
166500	2.9415
167400	3.108
168300	2.997
169200	2.8305
170100	2.4975
171000	2.4975
171900	3.2745
172800	3.8295
173700	3.33
174600	3.108
175500	2.997
176400	2.9415
177300	2.8305
178200	2.7195
179100	2.6085
180000	2.9415
180900	4.0515
181800	4.0515
182700	3.7185
183600	3.8295
184500	4.0515
185400	4.107
186300	3.996
187200	3.552
188100	3.219
189000	3.33
189900	3.6075
190800	3.33
191700	3.3855
192600	3.8295
193500	3.7185
194400	3.2745
195300	3.108
196200	2.9415
197100	2.775
198000	2.8305
198900	2.997
199800	3.219
200700	3.7185
201600	4.0515
202500	3.7185
203400	3.441
204300	3.441
205200	3.441
206100	3.663
207000	3.885
207900	4.0515
208800	4.329
209700	4.9395
210600	5.0504
211500	4.2735
212400	3.441
213300	2.775
214200	2.775
215100	3.8295
216000	4.2735
216900	3.552
217800	3.0525
218700	2.775
219600	3.0525
220500	2.9415
221400	2.4975
222300	2.22
223200	2.22
224100	2.22
225000	2.22
225900	2.22
226800	2.22
227700	2.2755
228600	2.22
229500	2.22
230400	2.22
231300	2.22
232200	2.22
233100	2.22
234000	2.22
234900	2.22
235800	2.22
236700	2.3865
237600	2.331
238500	2.22
239400	2.22
240300	2.22
241200	2.22
242100	2.22
243000	2.22
243900	2.3865
244800	3.0525
245700	3.2745
246600	2.9415
247500	2.442
248400	2.22
249300	2.22
250200	2.22
251100	2.22
252000	2.22
252900	2.22
253800	2.22
254700	2.22
255600	2.22
256500	2.3865
257400	2.8305
258300	2.886
259200	2.7195
260100	2.442
261000	2.886
261900	3.108
262800	2.6085
263700	2.22
264600	2.22
265500	2.22
266400	2.22
267300	2.22
268200	2.3865
269100	2.331
270000	2.22
270900	2.22
271800	2.22
272700	2.22
273600	2.331
274500	2.7195
275400	2.775
276300	2.2755
277200	2.22
278100	2.4975
279000	3.0525
279900	3.108
280800	2.8305
281700	2.4975
282600	2.331
283500	2.4975
284400	2.553
285300	2.331
286200	2.22
287100	2.22
288000	2.331
288900	2.442
289800	2.664
290700	2.775
291600	2.7195
292500	3.0525
293400	3.552
294300	3.1635
295200	2.997
296100	3.6075
297000	3.885
297900	3.4965
298800	3.441
299700	4.1625
300600	4.44
301500	4.0515
302400	3.7185
303300	3.33
304200	2.886
305100	3.1635
306000	3.3855
306900	2.6085
307800	2.22
308700	2.22
309600	2.22
310500	2.22
311400	2.331
312300	2.6085
313200	2.664
314100	2.664
315000	2.664
315900	2.775
316800	2.8305
317700	2.886
318600	2.331
319500	2.22
320400	2.22
321300	2.22
322200	2.2755
323100	2.22
324000	2.442
324900	2.664
325800	2.6085
326700	2.664
327600	2.9415
328500	2.997
329400	2.886
330300	3.552
331200	4.1625
332100	3.6075
333000	3.33
333900	3.441
334800	3.8295
335700	3.8295
336600	3.4965
337500	3.219
338400	3.0525
339300	2.7195
340200	2.553
341100	2.442
342000	2.4975
342900	3.2745
343800	4.4955
344700	3.663
345600	3.1635
346500	3.7185
347400	4.3845
348300	3.996
349200	3.8295
350100	3.7185
351000	3.8295
351900	4.2735
352800	4.44
353700	4.3845
354600	4.329
355500	3.996
356400	3.663
357300	3.8295
358200	4.107
359100	3.7185
360000	3.2745
360900	3.0525
361800	2.997
362700	3.0525
363600	2.886
364500	3.33
365400	5.7164
366300	6.7154
367200	5.9384
368100	4.329
369000	3.7185
369900	4.0515
370800	4.884
371700	4.6065
372600	4.0515
373500	4.329
374400	4.3845
375300	3.996
376200	4.3845
377100	5.4389
378000	5.3834
378900	4.6065
379800	4.6065
380700	5.2169
381600	5.4944
382500	5.2169
383400	4.9395
384300	4.773
385200	4.662
386100	4.6065
387000	4.662
387900	4.884
388800	4.7175
389700	4.7175
390600	4.551
391500	4.2735
392400	4.44
393300	4.7175
394200	4.3845
395100	3.9405
396000	3.663
396900	3.6075
397800	3.7185
398700	3.7185
399600	3.4965
400500	3.2745
401400	3.3855
402300	3.663
403200	3.9405
404100	3.996
405000	3.885
405900	3.774
406800	3.885
407700	3.885
408600	3.7185
409500	4.0515
410400	4.44
411300	4.2735
412200	3.885
413100	3.8295
414000	3.9405
414900	3.885
415800	3.996
416700	4.7175
417600	4.884
418500	4.2735
419400	4.107
420300	4.329
421200	4.44
422100	4.2735
423000	3.774
423900	3.4965
424800	3.996
425700	4.662
426600	4.107
427500	3.441
428400	3.2745
429300	3.3855
430200	3.441
431100	3.219
432000	3.1635
432900	3.1635
433800	3.219
434700	4.551
435600	6.5489
436500	6.6599
437400	6.2159
438300	5.7719
439200	4.773
440100	4.1625
441000	3.7185
441900	3.3855
442800	3.3855
443700	3.7185
444600	3.552
445500	3.2745
446400	3.33
447300	3.441
448200	3.663
449100	3.885
450000	3.7185
450900	3.996
451800	5.4389
452700	6.1604
453600	5.4944
454500	4.6065
455400	4.3845
456300	4.662
457200	4.884
458100	5.0504
459000	4.773
459900	4.329
460800	3.9405
461700	4.218
462600	4.8285
463500	5.2169
464400	4.9395
465300	3.774
466200	3.7185
467100	4.9395
468000	6.0494
468900	6.6599
469800	5.8829
470700	4.218
471600	3.7185
472500	4.107
473400	4.773
474300	5.2724
475200	5.2724
476100	4.9395
477000	4.6065
477900	4.44
478800	4.1625
479700	3.9405
480600	4.107
481500	4.218
482400	3.885
483300	3.441
484200	3.7185
485100	4.0515
486000	4.218
486900	4.218
487800	3.9405
488700	3.996
489600	4.107
490500	4.107
491400	3.663
492300	3.219
493200	2.997
494100	3.219
495000	3.9405
495900	4.0515
496800	3.9405
497700	3.774
498600	3.885
499500	3.996
500400	3.996
501300	3.996
502200	4.3845
503100	5.6609
504000	5.9939
504900	5.1059
505800	5.1614
506700	5.4389
507600	5.2169
508500	4.8285
509400	4.44
510300	4.218
511200	4.0515
512100	3.8295
513000	3.774
513900	3.663
514800	3.33
515700	3.3855
516600	4.7175
517500	5.6054
518400	4.6065
519300	3.8295
520200	4.329
521100	6.4379
522000	7.3259
522900	6.4379
523800	5.7164
524700	5.4944
525600	5.6054
526500	6.1049
527400	6.4379
528300	6.1604
529200	5.7719
530100	5.6054
531000	5.4944
531900	5.0504
532800	4.7175
533700	4.884
534600	4.551
535500	3.996
536400	3.774
537300	4.1625
538200	5.4389
539100	5.8274
540000	4.884
540900	4.44
541800	4.551
542700	4.3845
543600	4.2735
544500	4.107
545400	3.996
546300	3.9405
547200	3.8295
548100	4.218
549000	5.6054
549900	7.2149
550800	7.9919
551700	7.6589
552600	6.7709
553500	6.3824
554400	6.4934
555300	6.7709
556200	7.1594
557100	7.5479
558000	7.4369
558900	6.5489
559800	5.3834
560700	4.3845
561600	4.0515
562500	4.1625
563400	4.551
564300	4.9949
565200	5.1614
566100	4.884
567000	4.3845
567900	4.218
568800	4.1625
569700	4.2735
570600	4.3845
571500	4.329
572400	4.1625
573300	4.0515
574200	4.218
575100	4.2735
576000	4.1625
576900	4.2735
577800	4.218
578700	4.0515
579600	4.107
580500	4.329
581400	4.3845
582300	4.218
583200	4.218
584100	4.2735
585000	4.1625
585900	3.9405
586800	4.0515
587700	4.218
588600	4.7175
589500	5.7164
590400	6.1604
591300	5.4389
592200	5.0504
593100	4.9395
594000	4.8285
594900	4.773
595800	4.773
596700	4.551
597600	4.2735
598500	4.2735
599400	4.329
600300	4.1625
601200	3.996
602100	3.774
603000	3.663
603900	3.6075
604800	3.552
605700	4.218
606600	6.1604
607500	6.9374
608400	6.0494
609300	5.5499
610200	6.0494
611100	6.2159
612000	6.0494
612900	6.0494
613800	5.9384
614700	5.6609
615600	5.1614
616500	4.551
617400	4.551
618300	5.1059
619200	5.4944
620100	4.773
621000	4.2735
621900	4.329
622800	4.44
623700	5.2724
624600	5.9384
625500	5.1059
626400	4.1625
627300	4.3845
628200	4.7175
629100	4.551
630000	4.4955
630900	4.662
631800	5.0504
632700	5.6054
633600	6.0494
634500	5.4389
635400	4.4955
636300	5.3834
637200	6.8264
638100	6.6599
639000	5.2169
639900	4.6065
640800	5.6609
641700	6.6044
642600	6.4379
643500	6.0494
644400	5.8829
645300	5.7719
646200	5.3279
647100	4.4955
648000	4.107
648900	4.218
649800	4.218
650700	4.329
651600	4.4955
652500	4.44
653400	4.3845
654300	4.44
655200	4.2735
656100	4.329
657000	4.329
657900	4.44
658800	4.551
659700	4.44
660600	4.329
661500	4.107
662400	4.0515
663300	4.218
664200	4.329
665100	4.2735
666000	4.107
666900	3.996
667800	4.0515
668700	4.0515
669600	4.107
670500	4.218
671400	4.329
672300	4.329
673200	4.3845
674100	4.3845
675000	4.551
675900	5.3279
676800	5.6054
677700	5.1614
678600	4.9395
679500	5.0504
680400	5.1614
681300	5.0504
682200	4.662
683100	4.4955
684000	4.4955
684900	4.329
685800	4.2735
686700	4.2735
687600	4.1625
688500	4.107
689400	4.7175
690300	5.4944
691200	5.1059
692100	4.3845
693000	5.0504
693900	6.2159
694800	6.3824
695700	6.0494
696600	5.7719
697500	5.4389
698400	5.7719
699300	5.9939
700200	5.8829
701100	5.6609
702000	5.2724
702900	5.2724
703800	5.6054
704700	5.4944
705600	4.884
706500	4.329
707400	4.2735
708300	4.218
709200	4.218
710100	4.1625
711000	4.6065
711900	5.8829
712800	6.4934
713700	6.2714
714600	6.1604
715500	6.1049
716400	5.7719
717300	5.4389
718200	5.5499
719100	5.4389
720000	4.7175
720900	4.218
721800	4.551
722700	5.4389
723600	5.9939
724500	5.8274
725400	6.0494
726300	6.8264
727200	6.9374
728100	6.2159
729000	6.1604
729900	6.4934
730800	6.8264
731700	7.2149
732600	6.8819
733500	6.0494
734400	5.4944
735300	5.3834
736200	5.3279
737100	5.2169
738000	5.2169
738900	5.2169
739800	5.0504
740700	4.9395
741600	4.7175
742500	4.551
743400	4.4955
744300	4.4955
745200	4.3845
746100	4.2735
747000	4.329
747900	4.329
748800	4.2735
749700	4.2735
750600	4.329
751500	4.3845
752400	4.6065
753300	4.4955
754200	4.329
755100	4.4955
756000	4.44
756900	4.3845
757800	4.44
758700	4.3845
759600	4.329
760500	5.1614
761400	6.1049
762300	5.7164
763200	4.8285
764100	4.662
765000	5.1059
765900	5.3834
766800	5.1059
767700	4.7175
768600	4.4955
769500	4.3845
770400	4.44
771300	4.551
772200	4.44
773100	4.329
774000	4.2735
774900	4.329
775800	4.329
776700	4.3845
777600	5.3279
778500	6.9374
779400	7.3259
780300	6.4379
781200	5.6609
782100	5.6609
783000	6.2714
783900	6.4934
784800	5.8829
785700	4.9949
786600	4.6065
787500	4.773
788400	4.9395
789300	4.9395
790200	4.773
791100	4.662
792000	4.551
792900	4.662
793800	4.8285
794700	4.7175
795600	4.662
796500	4.551
797400	4.9949
798300	6.0494
799200	6.6599
800100	6.2159
801000	5.4389
801900	5.7164
802800	6.6599
803700	6.8819
804600	6.3269
805500	5.5499
806400	4.7175
807300	4.107
808200	4.551
809100	5.6609
810000	6.2714
810900	5.9939
811800	5.4944
812700	5.2724
813600	5.8274
814500	6.6599
815400	6.7709
816300	6.6044
817200	6.1049
818100	5.3834
819000	5.0504
819900	4.7175
820800	4.9395
821700	5.6054
822600	5.9384
823500	5.8829
824400	5.8829
825300	5.9384
826200	5.8274
827100	5.3834
828000	4.884
828900	4.662
829800	4.6065
830700	4.6065
831600	4.6065
832500	4.4955
833400	4.1625
834300	4.0515
835200	4.329
836100	4.6065
837000	4.9395
837900	4.773
838800	4.44
839700	4.329
840600	4.3845
841500	4.2735
842400	4.218
843300	4.3845
844200	4.44
845100	4.2735
846000	4.3845
846900	4.9395
847800	5.6609
848700	5.9384
849600	5.2169
850500	4.1625
851400	3.8295
852300	3.996
853200	4.218
854100	4.107
855000	3.885
855900	4.0515
856800	4.0515
857700	3.9405
858600	3.885
859500	4.218
860400	5.3834
861300	6.6044
862200	6.7154
863100	6.1604
864000	5.9384
864900	5.7719
865800	5.9384
866700	6.4379
867600	6.1604
868500	5.1059
869400	4.6065
870300	4.884
871200	5.2724
872100	5.6054
873000	5.5499
873900	5.4389
874800	5.4389
875700	5.6609
876600	5.1059
877500	4.551
878400	5.3279
879300	5.9384
880200	5.4944
881100	5.1059
882000	5.2724
882900	5.0504
883800	4.9949
884700	5.2724
885600	5.3279
886500	5.4944
887400	5.2724
888300	4.662
889200	4.551
890100	5.2169
891000	6.3269
891900	6.4379
892800	5.7164
893700	5.5499
894600	5.8829
895500	6.2159
896400	6.3269
897300	6.3269
898200	6.2159
899100	5.8829
900000	5.8274
900900	5.7719
901800	5.1059
902700	4.44
903600	4.218
904500	4.107
905400	4.0515
906300	4.1625
907200	4.1625
908100	4.2735
909000	4.1625
909900	4.0515
910800	4.329
911700	4.3845
912600	4.218
913500	4.2735
914400	4.2735
915300	4.1625
916200	4.218
917100	4.218
918000	4.1625
918900	4.1625
919800	4.218
920700	4.329
921600	4.1625
922500	3.7185
923400	3.885
924300	4.44
925200	4.44
926100	4.329
927000	4.329
927900	4.329
928800	4.3845
929700	4.44
930600	4.2735
931500	4.2735
932400	4.3845
933300	4.3845
934200	4.662
935100	5.4389
936000	5.3279
936900	5.3279
937800	6.7709
938700	8.2694
939600	7.4369
940500	5.1059
941400	4.3845
942300	4.44
943200	4.329
944100	4.329
945000	4.4955
945900	4.6065
946800	4.2735
947700	3.996
948600	4.1625
949500	4.1625
950400	4.0515
951300	3.885
952200	4.44
953100	6.1049
954000	6.9374
954900	6.6044
955800	6.1604
956700	6.1604
957600	6.3269
958500	6.5489
959400	6.0494
