# Supplementary material for: A parsimonious model of blood glucose homeostasis
Source: PLOS Digit Health. 2022 Jul 14;1(7):e0000072. doi: 10.1371/journal.pdig.0000072 (PMC9931355; doi:10.1371/journal.pdig.0000072)
Supplement: S2 Data — Blood glucose data of Klick Pilot Study measured using the Freestyle Libre Flash Glucose device. The data are presented in comma separated values (.csv) format for each healthy individual (N = 100). The filenames represent the unique identification of the individual to preserve anonymity. (ZIP) [file pdig.0000072.s011.zip › 1MH001NTGMM.csv]

Elapsed Time	Glucose (mmol/L)
0	3.441
900	3.3855
1800	3.2745
2700	2.9415
3600	2.553
4500	2.2755
5400	2.22
6300	2.22
7200	2.22
8100	2.22
9000	2.3865
9900	2.442
10800	2.9415
11700	4.7175
12600	4.2735
13500	3.2745
14400	2.997
15300	4.0515
16200	4.0515
17100	3.4965
18000	3.663
18900	4.0515
19800	3.774
20700	3.33
21600	3.2745
22500	3.3855
23400	3.441
24300	3.6075
25200	3.663
26100	3.885
27000	4.44
27900	4.884
28800	5.0504
29700	5.2169
30600	4.4955
31500	4.218
32400	4.8285
33300	5.1059
34200	4.44
35100	3.3855
36000	2.9415
36900	4.7175
37800	5.0504
38700	4.6065
39600	4.1625
40500	4.107
41400	4.329
42300	3.996
43200	3.441
44100	3.3855
45000	4.3845
45900	5.2169
46800	4.6065
47700	3.7185
48600	3.2745
49500	2.8305
50400	2.7195
51300	3.108
52200	4.0515
53100	4.44
54000	4.1625
54900	3.663
55800	3.663
56700	4.0515
57600	4.1625
58500	3.774
59400	3.441
60300	3.774
61200	3.663
62100	3.219
63000	3.33
63900	3.4965
64800	3.4965
65700	3.552
66600	3.441
67500	3.3855
68400	3.3855
69300	3.3855
70200	3.33
71100	3.1635
72000	2.997
72900	2.9415
73800	3.2745
74700	3.33
75600	3.441
76500	3.663
77400	3.7185
78300	4.107
79200	4.1625
80100	3.6075
81000	3.774
81900	4.3845
82800	4.4955
83700	4.218
84600	4.0515
85500	4.2735
86400	3.8295
87300	3.3855
88200	3.3855
89100	4.1625
90000	5.2169
90900	4.884
91800	4.4955
92700	4.7175
93600	4.7175
94500	4.4955
95400	4.7175
96300	5.1059
97200	5.4389
98100	5.8829
99000	5.2169
99900	4.2735
100800	4.1625
101700	4.2735
102600	4.218
103500	4.329
104400	4.8285
105300	5.4389
106200	5.4944
107100	4.773
108000	3.9405
108900	4.0515
109800	4.329
110700	4.2735
111600	4.3845
112500	5.0504
113400	6.2159
114300	6.3824
115200	5.2169
116100	4.329
117000	4.8285
117900	5.7719
118800	5.9384
119700	5.8829
120600	6.3269
121500	6.8819
122400	6.7709
123300	5.7164
124200	4.662
125100	4.7175
126000	4.662
126900	4.4955
127800	4.3845
128700	4.44
129600	4.884
130500	5.3279
131400	5.3834
132300	4.9395
133200	4.9395
134100	5.0504
135000	4.7175
135900	4.44
136800	4.44
137700	4.44
138600	4.3845
139500	4.2735
140400	4.218
141300	4.3845
142200	4.2735
143100	4.1625
144000	4.107
144900	4.1625
145800	4.218
146700	3.996
147600	3.8295
148500	3.7185
149400	3.996
150300	4.218
151200	3.774
152100	3.552
153000	3.552
153900	3.6075
154800	3.8295
155700	3.8295
156600	3.885
157500	3.8295
158400	3.4965
159300	3.2745
160200	3.552
161100	3.996
162000	4.0515
162900	3.996
163800	4.107
164700	4.107
165600	3.663
166500	3.441
167400	3.774
168300	4.4955
169200	5.3834
170100	5.1059
171000	4.662
171900	5.2169
172800	5.3834
173700	4.662
174600	4.329
175500	4.44
176400	4.773
177300	5.4389
178200	5.4944
179100	4.9395
180000	4.662
180900	4.7175
181800	5.3279
182700	5.8274
183600	5.4389
184500	4.7175
185400	4.44
186300	4.3845
187200	4.3845
188100	4.9949
189000	5.3834
189900	5.1614
190800	4.884
191700	4.662
192600	4.551
193500	5.0504
194400	5.2724
195300	4.662
196200	4.551
197100	6.6044
198000	8.6024
198900	7.3259
199800	5.4389
200700	5.2724
201600	5.7719
202500	6.1049
203400	6.4379
204300	6.9929
205200	6.3824
206100	5.2724
207000	5.3279
207900	6.0494
208800	5.8274
209700	4.773
210600	4.4955
211500	5.3834
212400	6.4379
213300	5.6609
214200	4.551
215100	4.7175
216000	5.3279
216900	5.5499
217800	5.2169
218700	4.9395
219600	5.1614
220500	5.3834
221400	5.2169
222300	5.1059
223200	5.0504
224100	4.9949
225000	4.9395
225900	4.9949
226800	4.9949
227700	4.773
228600	4.551
229500	4.4955
230400	4.551
231300	4.44
232200	4.551
233100	4.551
234000	4.3845
234900	4.1625
235800	4.218
236700	4.329
237600	4.2735
238500	4.0515
239400	3.996
240300	4.107
241200	4.0515
242100	3.996
243000	3.996
243900	3.8295
244800	3.885
245700	4.1625
246600	4.218
247500	4.1625
248400	4.3845
249300	4.329
250200	3.996
251100	4.107
252000	4.9949
252900	6.1604
253800	5.6609
254700	4.551
255600	4.7175
256500	5.6609
257400	5.8274
258300	5.1614
259200	5.1614
260100	6.0494
261000	5.9384
261900	4.2735
262800	3.774
263700	4.329
264600	4.9949
265500	5.2724
266400	5.2169
267300	5.2169
268200	5.8274
269100	5.9939
270000	5.4944
270900	5.5499
271800	5.9384
272700	6.2714
273600	5.7719
274500	5.2169
275400	5.4944
276300	6.1049
277200	5.6054
278100	4.329
279000	4.4955
279900	5.2169
280800	5.0504
281700	4.3845
282600	4.1625
283500	4.218
284400	4.329
285300	4.7175
286200	6.5489
287100	7.9364
288000	6.6044
288900	5.3834
289800	5.8274
290700	6.5489
291600	6.7709
292500	6.3824
293400	5.9384
294300	5.8829
295200	6.1049
296100	5.8274
297000	5.6054
297900	6.0494
298800	6.5489
299700	6.2714
300600	5.9384
301500	5.7164
302400	5.2724
303300	5.7164
304200	5.7719
305100	4.9949
306000	5.1614
306900	5.6609
307800	5.3834
308700	5.0504
309600	4.9395
310500	4.9395
311400	4.9395
312300	4.773
313200	4.773
314100	4.773
315000	4.7175
315900	4.662
316800	4.6065
317700	4.329
318600	4.2735
319500	4.329
320400	4.2735
321300	4.218
322200	4.107
323100	4.0515
324000	3.996
324900	4.0515
325800	3.996
326700	3.996
327600	3.996
328500	3.996
329400	3.9405
330300	4.0515
331200	4.2735
332100	4.7175
333000	5.6054
333900	5.3279
334800	4.551
335700	4.7175
336600	4.9949
337500	4.9949
338400	4.9395
339300	5.0504
340200	5.0504
341100	4.662
342000	4.2735
342900	4.218
343800	4.107
344700	4.0515
345600	4.6065
346500	5.1614
347400	4.884
348300	4.4955
349200	4.44
350100	4.4955
351000	4.662
351900	4.551
352800	4.2735
353700	4.3845
354600	4.7175
355500	4.8285
356400	5.4389
357300	6.2159
358200	5.6054
359100	4.107
360000	3.774
360900	4.3845
361800	5.2169
362700	5.6609
363600	5.6609
364500	5.4944
365400	5.3279
366300	5.6609
367200	5.6609
368100	4.8285
369000	4.551
369900	4.8285
370800	5.1059
371700	5.2169
372600	5.1059
373500	5.1059
374400	4.9949
375300	4.884
376200	4.9949
377100	5.6054
378000	6.6044
378900	6.5489
379800	5.8829
380700	5.4389
381600	5.4944
382500	6.3824
383400	6.9374
384300	6.4379
385200	5.7719
386100	5.4389
387000	5.4389
387900	5.4944
388800	5.4944
389700	5.6054
390600	5.6054
391500	5.4389
392400	5.6054
393300	5.4944
394200	4.9949
395100	4.7175
396000	4.8285
396900	5.0504
397800	4.9395
398700	4.8285
399600	4.773
400500	4.7175
401400	4.6065
402300	4.662
403200	4.884
404100	5.1614
405000	5.1614
405900	4.662
406800	4.329
407700	4.3845
408600	4.4955
409500	4.44
410400	4.218
411300	4.218
412200	4.107
413100	3.885
414000	3.885
414900	3.996
415800	4.107
416700	4.2735
417600	4.2735
418500	4.9395
419400	5.8829
420300	5.3279
421200	4.4955
422100	4.44
423000	4.44
423900	4.8285
424800	5.2169
425700	5.0504
426600	4.884
427500	4.662
428400	4.44
429300	4.3845
430200	4.3845
431100	4.3845
432000	4.551
432900	4.6065
433800	4.3845
434700	4.3845
435600	4.2735
436500	4.107
437400	4.2735
438300	4.44
439200	4.3845
440100	4.329
441000	5.5499
441900	7.5479
442800	7.2149
443700	5.3834
444600	4.6065
445500	4.884
446400	5.6054
447300	6.2714
448200	6.3824
449100	5.9939
450000	5.7719
450900	6.0494
451800	5.9384
452700	4.6065
453600	3.885
454500	4.218
455400	4.551
456300	4.6065
457200	4.9949
458100	5.7719
459000	6.2159
459900	5.6609
460800	4.9949
461700	4.884
462600	5.7164
463500	6.8264
464400	6.6599
465300	5.7164
466200	5.3834
467100	5.6609
468000	5.8829
468900	5.6054
469800	5.1614
470700	5.7164
471600	6.7709
472500	6.4379
473400	4.9949
474300	4.329
475200	4.884
476100	5.2169
477000	4.8285
477900	4.551
478800	4.4955
479700	4.6065
480600	4.6065
481500	4.4955
482400	4.4955
483300	5.0504
484200	5.7164
485100	5.2724
486000	4.6065
486900	4.4955
487800	4.329
488700	4.1625
489600	4.1625
490500	4.2735
491400	4.3845
492300	4.4955
493200	4.4955
494100	4.44
495000	4.329
495900	4.2735
496800	4.218
497700	4.218
498600	4.218
499500	4.1625
500400	4.0515
501300	3.885
502200	3.8295
503100	3.774
504000	3.7185
504900	4.2735
505800	4.773
506700	4.4955
507600	4.3845
508500	4.329
509400	4.2735
510300	4.44
511200	4.4955
512100	4.3845
513000	4.2735
513900	4.218
514800	4.218
515700	5.2724
516600	6.6044
517500	5.4944
518400	4.44
519300	5.2169
520200	5.8274
521100	5.6609
522000	5.9939
522900	6.3269
523800	6.3269
524700	5.9939
525600	5.3279
526500	5.1059
527400	5.2724
528300	4.9395
529200	4.662
530100	4.7175
531000	4.4955
531900	3.885
532800	3.996
533700	4.44
534600	4.7175
535500	4.9949
536400	5.0504
537300	4.7175
538200	4.2735
539100	4.1625
540000	4.3845
540900	4.4955
541800	4.7175
542700	5.4944
543600	6.2159
544500	5.8274
545400	5.1059
546300	5.0504
547200	5.6609
548100	5.9939
549000	5.7719
549900	5.4389
550800	5.4944
551700	5.5499
552600	5.2169
553500	5.1059
554400	5.2169
555300	5.2169
556200	5.3279
557100	5.6609
558000	5.6054
558900	5.2169
559800	4.9949
560700	5.2169
561600	5.4944
562500	5.3834
563400	4.9395
564300	4.4955
565200	4.4955
566100	4.4955
567000	4.4955
567900	4.4955
568800	4.3845
569700	4.329
570600	4.3845
571500	4.551
572400	4.4955
573300	4.0515
574200	3.774
575100	3.996
576000	4.2735
576900	4.3845
577800	4.2735
578700	4.1625
579600	4.107
580500	4.1625
581400	4.2735
582300	4.2735
583200	4.329
584100	4.44
585000	4.44
585900	4.3845
586800	4.329
587700	4.7175
588600	5.1614
589500	4.884
590400	4.1625
591300	4.44
592200	5.1614
593100	5.3279
594000	4.884
594900	4.7175
595800	4.9395
596700	4.884
597600	4.662
598500	4.662
599400	4.6065
600300	4.4955
601200	4.3845
602100	4.3845
603000	4.4955
603900	4.4955
604800	4.4955
605700	4.551
606600	4.44
607500	4.3845
608400	4.329
609300	4.2735
610200	4.44
611100	5.9384
612000	8.2694
612900	8.1029
613800	6.3824
614700	5.4389
615600	5.6054
616500	6.4379
617400	7.1594
618300	7.4369
619200	6.6044
620100	5.7719
621000	5.5499
621900	4.884
622800	4.4955
623700	5.3279
624600	6.1604
625500	5.8274
626400	5.1614
627300	4.662
628200	3.8295
629100	3.663
630000	4.218
630900	4.329
631800	4.3845
632700	5.3834
633600	6.1049
634500	5.3834
635400	5.6054
636300	5.8829
637200	5.1614
638100	4.9949
639000	5.7719
639900	6.3269
640800	5.9384
641700	5.1059
642600	4.8285
643500	5.6609
644400	6.3269
645300	5.7164
646200	4.773
647100	4.9949
648000	5.7719
648900	5.4389
649800	4.884
650700	4.884
651600	5.1614
652500	5.1059
653400	4.6065
654300	4.4955
655200	4.8285
656100	5.1059
657000	5.2169
657900	4.773
658800	4.1625
659700	4.218
660600	4.4955
661500	4.44
662400	4.329
663300	4.329
664200	4.329
665100	4.1625
666000	4.107
666900	4.0515
667800	4.107
668700	4.1625
669600	4.1625
670500	3.885
671400	3.774
672300	4.107
673200	4.1625
674100	4.107
675000	4.44
675900	4.44
676800	4.3845
677700	4.8285
678600	4.662
679500	4.1625
680400	4.218
681300	4.329
682200	4.3845
683100	4.7175
684000	4.8285
684900	4.329
685800	3.663
686700	3.663
687600	4.3845
688500	5.6054
689400	6.0494
690300	4.773
691200	4.218
692100	4.6065
693000	4.44
693900	4.329
694800	4.9949
695700	5.3279
696600	5.4944
697500	5.6609
698400	4.9949
699300	4.4955
700200	4.8285
701100	5.3279
702000	5.4389
702900	4.9949
703800	4.9395
704700	4.9395
705600	4.7175
706500	4.662
707400	4.7175
708300	4.773
709200	4.662
710100	4.7175
711000	4.6065
711900	4.3845
712800	4.6065
713700	4.329
714600	4.1625
715500	4.773
716400	6.7709
717300	7.9919
718200	6.7154
719100	6.1604
720000	6.9374
720900	6.9929
721800	6.3824
722700	5.7719
723600	5.7164
724500	6.1604
725400	5.9384
726300	5.4944
727200	5.6054
728100	6.2159
729000	6.8264
729900	5.9939
730800	4.773
731700	4.8285
732600	5.1614
733500	4.8285
734400	4.44
735300	4.3845
736200	4.44
737100	4.773
738000	4.9949
738900	4.773
739800	4.3845
740700	4.2735
741600	4.2735
742500	4.329
743400	4.2735
744300	4.0515
745200	3.9405
746100	3.441
747000	3.1635
747900	4.1625
748800	4.329
749700	3.996
750600	4.0515
751500	4.107
752400	4.0515
753300	4.107
754200	4.218
755100	4.3845
756000	4.6065
756900	4.7175
757800	5.5499
758700	6.6044
759600	6.2159
760500	5.3834
761400	5.4944
762300	5.9384
763200	5.7164
764100	5.2724
765000	4.9949
765900	4.8285
766800	4.884
767700	5.0504
768600	4.9395
769500	4.773
770400	4.773
771300	4.8285
772200	4.884
773100	4.7175
774000	4.662
774900	4.773
775800	5.1614
776700	5.1614
777600	4.551
778500	4.1625
779400	4.218
780300	4.2735
781200	4.4955
782100	4.6065
783000	4.44
783900	4.3845
784800	5.3279
785700	6.9929
786600	6.9374
787500	5.7719
788400	5.1614
789300	5.1059
790200	5.2169
791100	5.2169
792000	5.2169
792900	5.7719
793800	6.0494
794700	5.2169
795600	4.884
796500	5.4389
797400	5.6054
798300	5.1614
799200	4.44
800100	4.2735
801000	4.3845
801900	4.44
802800	4.4955
803700	4.884
804600	5.3279
805500	5.4389
806400	5.4389
807300	5.1614
808200	5.2169
809100	5.3834
810000	5.5499
810900	5.9939
811800	5.2724
812700	4.551
813600	4.773
814500	5.3834
815400	5.6054
816300	4.9395
817200	4.44
818100	4.3845
819000	4.551
819900	4.4955
820800	4.218
821700	4.1625
822600	4.4955
823500	6.0494
824400	6.9929
825300	5.5499
826200	4.107
827100	3.885
828000	4.218
828900	4.218
829800	3.996
830700	3.996
831600	4.107
832500	4.107
833400	4.329
834300	4.4955
835200	4.329
836100	4.0515
837000	3.885
837900	3.885
838800	4.107
839700	4.1625
840600	3.996
841500	3.9405
842400	3.996
843300	4.0515
844200	3.9405
845100	3.774
846000	3.8295
846900	3.996
847800	4.1625
848700	4.107
849600	3.9405
850500	3.885
851400	2.22
852300	2.22
853200	2.886
854100	5.7719
855000	6.7709
855900	6.0494
856800	6.1604
857700	8.3804
858600	12.0434
859500	15.7063
861300	27.7497
863100	27.7497
864000	27.7497
864900	27.7497
865800	27.7497
866700	13.3754
867600	11.3774
868500	8.9909
869400	6.7709
870300	6.3269
871200	6.6599
872100	5.5499
873000	4.884
873900	4.9949
874800	5.1614
875700	5.2169
876600	4.884
877500	4.3845
878400	4.8285
879300	6.2159
880200	6.7709
881100	5.7164
882000	5.3834
882900	6.1604
883800	6.2159
884700	5.9384
885600	6.2159
886500	6.2159
887400	5.3834
888300	4.9395
889200	5.5499
890100	5.6054
891000	5.1614
891900	5.1614
892800	4.4955
893700	3.885
894600	4.0515
895500	4.107
896400	4.0515
897300	3.996
898200	4.0515
899100	4.0515
900000	3.9405
900900	3.9405
901800	3.885
902700	3.885
903600	3.885
904500	3.9405
905400	3.885
906300	3.996
907200	4.0515
908100	4.0515
909000	4.0515
909900	3.996
910800	3.996
911700	3.9405
912600	3.7185
913500	3.774
914400	3.9405
915300	4.107
916200	4.218
917100	4.551
918000	4.6065
918900	4.3845
919800	4.2735
920700	4.218
921600	4.551
922500	5.1059
923400	4.7175
924300	4.3845
925200	4.4955
926100	4.329
927000	4.218
927900	4.3845
928800	4.3845
929700	4.329
930600	4.2735
931500	4.218
932400	4.107
933300	4.7175
934200	5.8829
935100	5.8274
936000	4.44
936900	4.662
937800	5.8274
938700	5.5499
939600	5.1059
940500	4.884
941400	4.551
942300	4.662
943200	5.1614
944100	5.4944
945000	5.6054
945900	5.1614
946800	4.6065
947700	4.2735
948600	4.1625
949500	4.773
950400	5.1614
951300	4.662
952200	4.3845
953100	4.2735
954000	3.9405
954900	3.996
955800	4.1625
956700	4.218
957600	4.218
958500	4.1625
959400	4.0515
960300	4.0515
961200	4.218
962100	4.2735
963000	4.3845
963900	4.4955
964800	4.4955
965700	4.9395
966600	6.4379
967500	7.5479
968400	6.7709
969300	6.6044
970200	7.6589
971100	7.6589
972000	6.4379
972900	5.7719
973800	6.1049
974700	6.6044
975600	6.6599
976500	6.0494
977400	5.4944
978300	5.5499
979200	5.9939
980100	6.2714
981000	6.3824
981900	6.2714
982800	6.2714
983700	6.1604
984600	5.7719
985500	5.2169
986400	4.9395
987300	5.2169
988200	5.5499
989100	5.3834
990000	5.1614
990900	4.9949
991800	4.7175
992700	4.662
993600	4.7175
994500	4.8285
995400	4.7175
996300	4.44
997200	4.4955
998100	4.551
999000	4.551
999900	4.4955
1000800	4.44
1001700	4.329
1002600	4.329
1003500	4.218
1004400	4.0515
1005300	4.1625
1006200	4.329
1007100	4.4955
1008000	4.4955
1008900	4.4955
1009800	4.3845
1010700	4.3845
1011600	4.4955
1012500	4.3845
1013400	4.329
1014300	4.3845
1015200	4.3845
1016100	4.44
1017000	4.6065
1017900	4.9395
1018800	5.0504
1019700	5.1059
1020600	5.9939
1021500	6.2159
1022400	4.9395
1023300	4.662
1024200	5.6054
1025100	6.7154
1026000	7.6034
1027800	26.2512
1028700	27.7497
1029600	27.7497
1030500	27.7497
1031400	27.7497
1032300	27.7497
1033200	27.5277
1034100	25.6407
1035000	24.2533
1035900	23.5318
1036800	21.5338
1037700	18.5368
1038600	18.0928
1039500	19.8133
1040400	19.4803
1041300	19.4248
1042200	21.4228
