# Supplementary material for: A parsimonious model of blood glucose homeostasis
Source: PLOS Digit Health. 2022 Jul 14;1(7):e0000072. doi: 10.1371/journal.pdig.0000072 (PMC9931355; doi:10.1371/journal.pdig.0000072)
Supplement: S2 Data — Blood glucose data of Klick Pilot Study measured using the Freestyle Libre Flash Glucose device. The data are presented in comma separated values (.csv) format for each healthy individual (N = 100). The filenames represent the unique identification of the individual to preserve anonymity. (ZIP) [file pdig.0000072.s011.zip › 1MH001PHHDW.csv]

Elapsed Time	Glucose (mmol/L)
0	4.0515
900	3.8295
1800	3.2745
2700	3.33
3600	4.218
4500	3.6075
5400	3.108
6300	2.775
7200	2.8305
8100	3.1635
9000	2.8305
9900	2.664
10800	2.997
11700	3.6075
12600	4.8285
13500	5.1059
14400	4.773
15300	4.218
16200	3.774
17100	4.0515
18000	4.8285
18900	5.2724
19800	5.7164
20700	5.3834
21600	3.9405
22500	3.552
23400	3.441
24300	3.219
25200	3.6075
26100	4.3845
27000	4.662
27900	4.3845
28800	3.552
29700	3.33
30600	3.4965
31500	3.552
32400	3.8295
33300	4.107
34200	4.329
35100	4.3845
36000	4.1625
36900	3.663
37800	3.219
38700	2.4975
39600	2.22
40500	2.442
41400	2.8305
42300	3.1635
43200	3.3855
44100	3.663
45000	3.8295
45900	3.552
46800	3.219
47700	3.1635
48600	3.33
49500	3.441
50400	3.885
51300	3.774
52200	3.441
53100	3.3855
54000	3.3855
54900	3.2745
55800	3.108
56700	2.997
57600	3.0525
58500	3.2745
59400	3.108
60300	2.9415
61200	2.8305
62100	2.8305
63000	2.886
63900	3.3855
64800	3.33
65700	2.8305
66600	2.553
67500	2.7195
68400	2.775
69300	2.775
70200	2.775
71100	2.664
72000	2.7195
72900	2.9415
73800	3.7185
74700	3.885
75600	3.2745
76500	3.108
77400	3.2745
78300	3.6075
79200	3.8295
80100	4.107
81000	4.6065
81900	3.996
82800	3.33
83700	3.108
84600	3.0525
85500	2.997
86400	3.1635
87300	3.0525
88200	2.775
89100	2.7195
90000	3.3855
90900	4.773
91800	5.2724
92700	4.773
93600	4.0515
94500	3.996
95400	4.107
96300	4.3845
97200	4.6065
98100	4.44
99000	4.44
99900	4.4955
100800	4.329
101700	4.7175
102600	4.9949
103500	4.551
104400	4.0515
105300	4.551
106200	5.3279
107100	5.6054
108000	4.9949
108900	3.8295
109800	3.219
110700	3.0525
111600	3.7185
112500	4.107
113400	3.885
114300	3.7185
115200	3.552
116100	3.8295
117000	3.996
117900	3.996
118800	4.0515
119700	4.0515
120600	3.996
121500	4.0515
122400	3.885
123300	3.885
124200	3.9405
125100	4.107
126000	4.218
126900	4.218
127800	4.1625
128700	3.441
129600	2.9415
130500	3.8295
131400	4.107
132300	3.996
133200	4.0515
134100	3.996
135000	3.885
135900	4.329
136800	5.0504
137700	4.6065
138600	4.107
139500	3.996
140400	3.996
141300	3.9405
142200	3.774
143100	3.663
144000	3.552
144900	3.663
145800	4.329
146700	4.773
147600	4.44
148500	3.9405
149400	3.219
150300	2.4975
151200	3.3855
152100	5.1059
153000	4.2735
153900	3.885
154800	4.3845
155700	4.44
156600	4.2735
157500	4.4955
158400	4.551
159300	4.4955
160200	4.6065
161100	4.7175
162000	4.884
162900	4.662
163800	4.1625
164700	4.329
165600	4.9395
166500	5.1059
167400	4.662
168300	4.2735
169200	4.3845
170100	4.329
171000	4.0515
171900	3.996
172800	4.0515
173700	4.2735
174600	4.551
175500	4.3845
176400	3.9405
177300	3.885
178200	4.329
179100	4.8285
180000	4.329
180900	3.774
181800	3.9405
182700	4.329
183600	5.1614
184500	4.884
185400	3.6075
186300	3.6075
187200	5.3279
188100	5.2169
189000	4.6065
189900	4.9949
190800	5.7719
191700	5.4389
192600	4.773
193500	5.1059
194400	5.3279
195300	5.3834
196200	5.4944
197100	5.3279
198000	4.884
198900	4.551
199800	4.2735
200700	4.773
201600	5.6054
202500	5.6054
203400	4.9949
204300	4.9949
205200	4.9949
206100	4.7175
207000	4.662
207900	4.44
208800	4.2735
209700	4.551
210600	4.8285
211500	4.9395
212400	4.9395
213300	4.7175
214200	4.218
215100	3.885
216000	4.2735
216900	4.662
217800	4.4955
218700	4.218
219600	4.218
220500	4.6065
221400	4.9395
222300	4.773
223200	5.1059
224100	4.773
225000	4.2735
225900	4.44
226800	4.44
227700	4.662
228600	4.884
229500	4.3845
230400	4.1625
231300	4.773
232200	5.3279
233100	5.1614
234000	4.773
234900	4.551
235800	4.329
236700	4.1625
237600	4.329
238500	4.218
239400	3.9405
240300	3.774
241200	3.552
242100	3.663
243000	4.4955
243900	5.4389
244800	4.7175
245700	3.552
246600	3.9405
247500	5.9939
248400	5.9384
249300	5.5499
250200	5.5499
251100	4.9395
252000	4.4955
252900	4.551
253800	4.884
254700	5.1059
255600	4.7175
256500	3.996
257400	3.885
258300	4.3845
259200	4.44
260100	4.218
261000	4.218
261900	4.1625
262800	4.551
263700	5.3834
264600	5.2724
265500	4.551
266400	4.4955
267300	4.662
268200	4.7175
269100	4.8285
270000	4.4955
270900	4.44
271800	5.0504
272700	5.7719
273600	5.8829
274500	4.9949
275400	4.662
276300	4.8285
277200	4.6065
278100	4.218
279000	4.44
279900	4.9395
280800	5.2169
281700	5.4389
282600	4.884
283500	3.8295
284400	3.885
285300	4.9395
286200	5.3279
287100	5.0504
288000	4.44
288900	4.2735
289800	4.4955
290700	4.662
291600	4.7175
292500	4.551
293400	4.1625
294300	4.107
295200	4.329
296100	4.218
297000	3.774
297900	3.2745
298800	3.441
299700	4.218
300600	4.2735
301500	4.2735
302400	4.2735
303300	4.44
304200	4.44
305100	4.1625
306000	4.0515
306900	4.9395
307800	6.4379
308700	6.2159
309600	4.6065
310500	4.551
311400	5.3279
312300	4.8285
313200	4.2735
314100	4.8285
315000	5.3279
315900	4.662
316800	3.996
317700	3.885
318600	3.9405
319500	3.9405
320400	3.885
321300	3.885
322200	3.9405
323100	3.9405
324000	3.9405
324900	3.996
325800	4.107
326700	4.107
327600	4.0515
328500	3.996
329400	4.4955
330300	5.6054
331200	6.3824
332100	5.8274
333000	5.5499
333900	6.4934
334800	6.7154
335700	5.8274
336600	5.2169
337500	5.4389
338400	5.2724
339300	4.4955
340200	4.662
341100	4.773
342000	4.7175
342900	5.0504
343800	4.7175
344700	3.9405
345600	4.0515
346500	4.9395
347400	4.773
348300	3.7185
349200	3.33
350100	3.774
351000	4.9949
351900	5.5499
352800	4.7175
353700	3.8295
354600	4.1625
355500	5.8274
356400	6.7154
357300	5.8829
358200	4.9395
359100	4.884
360000	5.0504
360900	5.3834
361800	5.7719
362700	5.2169
363600	4.1625
364500	3.8295
365400	4.44
366300	5.4389
367200	5.9939
368100	5.8274
369000	4.884
369900	3.996
370800	4.1625
371700	5.4389
372600	5.4944
373500	4.9395
374400	4.773
375300	4.6065
376200	4.4955
377100	4.773
378000	4.8285
378900	4.4955
379800	4.4955
380700	4.662
381600	4.6065
382500	4.662
383400	4.7175
384300	4.662
385200	4.6065
386100	4.6065
387000	4.662
387900	4.773
388800	4.7175
389700	4.4955
390600	4.44
391500	4.3845
392400	4.4955
393300	4.551
394200	5.1059
395100	5.7719
396000	5.2724
396900	4.662
397800	4.884
398700	5.1059
399600	4.4955
400500	4.0515
401400	4.551
402300	4.773
403200	4.3845
404100	4.107
405000	4.107
405900	4.107
406800	4.0515
407700	3.9405
408600	4.0515
409500	4.107
410400	3.996
411300	4.0515
412200	4.0515
413100	4.329
414000	5.4944
414900	5.9939
415800	5.0504
416700	4.3845
417600	4.662
418500	4.773
419400	5.1059
420300	5.4389
421200	5.1614
422100	4.7175
423000	4.884
423900	5.4389
424800	5.4944
425700	5.2724
426600	5.7719
427500	6.1604
428400	5.3279
429300	4.218
430200	3.996
431100	4.44
432000	4.551
432900	4.3845
433800	4.44
434700	5.0504
435600	5.5499
436500	4.9395
437400	4.773
438300	5.2169
439200	4.773
440100	3.885
441000	4.2735
441900	5.8829
442800	6.5489
443700	6.2159
444600	5.9384
445500	5.3834
446400	4.44
447300	4.329
448200	4.9949
449100	4.8285
450000	4.6065
450900	5.4944
451800	6.3269
452700	6.1049
453600	5.2724
454500	4.9949
455400	5.2169
456300	5.0504
457200	4.3845
458100	3.8295
459000	4.3845
459900	5.1614
460800	5.2169
461700	5.1059
462600	4.8285
463500	4.551
464400	4.662
465300	4.8285
466200	4.662
467100	4.551
468000	4.9395
468900	5.0504
469800	4.884
470700	4.773
471600	4.6065
472500	4.7175
473400	4.662
474300	4.44
475200	4.4955
476100	4.662
477000	4.6065
477900	4.4955
478800	4.4955
479700	4.4955
480600	4.44
481500	4.44
482400	4.9395
483300	5.9939
484200	5.4944
485100	4.107
486000	4.218
486900	4.8285
487800	4.6065
488700	4.2735
489600	4.218
490500	4.2735
491400	4.2735
492300	4.218
493200	4.0515
494100	4.0515
495000	4.107
495900	4.1625
496800	4.773
497700	5.7164
498600	6.2159
499500	5.8274
500400	4.9949
501300	4.9949
502200	5.5499
503100	5.1059
504000	4.44
504900	5.2169
505800	6.0494
506700	6.1604
507600	5.8829
508500	5.4389
509400	5.3834
510300	5.7164
511200	5.4389
512100	4.44
513000	4.329
513900	5.4389
514800	5.3279
515700	3.9405
516600	3.4965
517500	3.7185
518400	4.0515
519300	4.0515
520200	4.107
521100	4.218
522000	4.2735
522900	4.218
523800	4.2735
524700	4.7175
525600	5.3279
526500	5.9384
527400	6.2159
528300	6.6044
529200	6.7154
530100	6.2159
531000	5.1059
531900	4.2735
532800	4.44
533700	4.9949
534600	5.8829
535500	6.1049
536400	5.5499
537300	5.3834
538200	5.2724
539100	4.8285
540000	4.3845
540900	4.218
541800	4.218
542700	4.329
543600	4.3845
544500	4.3845
545400	4.2735
546300	4.2735
547200	4.3845
548100	4.4955
549000	4.4955
549900	4.4955
550800	4.662
551700	4.773
552600	4.7175
553500	4.662
554400	4.662
555300	4.6065
556200	4.551
557100	4.6065
558000	4.6065
558900	4.4955
559800	4.44
560700	4.44
561600	4.4955
562500	4.551
563400	4.4955
564300	4.4955
565200	4.4955
566100	4.329
567000	4.329
567900	5.2169
568800	6.0494
569700	5.1614
570600	4.8285
571500	5.2169
572400	4.662
573300	4.0515
574200	4.107
575100	4.1625
576000	4.107
576900	4.107
577800	4.0515
578700	4.0515
579600	4.107
580500	4.107
581400	4.107
582300	4.107
583200	4.107
584100	4.1625
585000	4.2735
585900	4.218
586800	4.107
587700	4.218
588600	5.1059
589500	6.4934
590400	6.6599
591300	5.9384
592200	5.9939
593100	6.7709
594000	6.8819
594900	6.3269
595800	5.7164
596700	5.6609
597600	6.0494
598500	5.8274
599400	5.1614
600300	4.6065
601200	4.6065
602100	4.662
603000	4.884
603900	4.9395
604800	3.996
605700	3.552
606600	4.1625
607500	4.9949
608400	4.218
609300	3.6075
610200	3.663
611100	3.996
612000	3.996
612900	4.6065
613800	6.1049
614700	6.4934
615600	5.5499
616500	4.9949
617400	5.2724
618300	5.6054
619200	5.2724
620100	4.884
621000	5.1614
621900	5.2169
622800	4.884
623700	4.9949
624600	5.6609
625500	5.3834
626400	4.9949
627300	5.8274
628200	6.2714
629100	5.4389
630000	4.551
630900	4.9949
631800	5.8829
632700	6.1049
633600	5.4944
634500	4.8285
635400	5.1059
636300	5.8829
637200	6.0494
638100	5.8829
639000	5.1614
639900	4.107
640800	3.7185
641700	4.2735
642600	5.4389
643500	5.8274
644400	5.4389
645300	4.9395
646200	4.329
647100	4.218
648000	4.44
648900	4.44
649800	4.3845
650700	4.4955
651600	4.551
652500	4.44
653400	4.551
654300	5.3834
655200	6.3269
656100	5.8829
657000	4.7175
657900	4.107
658800	4.44
659700	4.7175
660600	4.4955
661500	4.329
662400	4.3845
663300	4.329
664200	4.2735
665100	4.329
666000	4.3845
666900	4.44
667800	4.662
668700	4.773
669600	4.551
670500	4.44
671400	4.44
672300	4.44
673200	4.4955
674100	4.6065
675000	4.4955
675900	4.6065
676800	5.4389
677700	6.5489
678600	6.5489
679500	5.2724
680400	4.884
681300	5.7719
682200	5.5499
683100	4.3845
684000	3.7185
684900	3.3855
685800	3.3855
686700	3.7185
687600	3.885
688500	3.885
689400	4.0515
690300	4.1625
691200	4.1625
692100	4.6065
693000	4.9949
693900	4.6065
694800	4.3845
695700	4.6065
696600	5.3834
697500	5.9939
698400	5.4944
699300	4.9949
700200	5.1059
701100	5.2169
702000	5.2169
702900	5.3834
703800	5.7719
704700	5.9384
705600	4.773
706500	4.1625
707400	5.1059
708300	5.8274
709200	5.3834
710100	4.7175
711000	4.6065
711900	4.9949
712800	5.6054
713700	5.9939
714600	6.1604
715500	5.8829
716400	4.8285
717300	4.218
718200	5.1059
719100	5.6054
720000	4.9949
720900	4.7175
721800	5.1059
722700	5.2724
723600	5.1059
724500	4.773
725400	4.662
726300	4.8285
727200	4.8285
728100	4.7175
729000	4.7175
729900	4.662
730800	4.551
731700	4.662
732600	4.8285
733500	4.9395
734400	4.9395
735300	4.8285
736200	4.662
737100	4.551
738000	4.551
738900	4.551
739800	4.3845
740700	4.329
741600	4.3845
742500	5.1059
743400	5.7719
744300	4.662
745200	3.996
746100	4.7175
747000	4.9949
747900	4.44
748800	4.0515
749700	3.774
750600	3.663
751500	4.0515
752400	5.4389
753300	6.6044
754200	6.0494
755100	5.2169
756000	5.5499
756900	6.0494
757800	5.3279
758700	4.329
759600	4.3845
760500	4.773
761400	4.9949
762300	4.9949
763200	4.1625
764100	3.4965
765000	3.996
765900	5.0504
766800	4.884
767700	4.44
768600	4.3845
769500	4.551
770400	4.662
771300	4.7175
772200	4.9395
773100	5.2169
774000	4.6065
774900	3.774
775800	3.6075
776700	3.7185
777600	3.9405
778500	4.2735
779400	4.218
780300	4.0515
781200	4.107
782100	4.0515
783000	4.3845
783900	4.773
784800	4.0515
785700	3.663
786600	4.6065
787500	5.7164
788400	5.6054
789300	5.4944
790200	5.7719
791100	5.9939
792000	5.3834
792900	4.2735
793800	4.329
794700	4.9395
795600	5.1614
796500	5.4944
797400	6.0494
798300	5.9939
799200	5.7164
800100	6.0494
801000	5.9384
801900	4.773
802800	4.2735
803700	4.8285
804600	5.4389
805500	5.3834
806400	4.8285
807300	4.6065
808200	4.6065
809100	4.7175
810000	4.6065
810900	4.44
811800	4.551
812700	4.7175
813600	4.773
814500	4.884
815400	4.773
816300	4.6065
817200	4.662
818100	4.3845
819000	3.774
819900	3.9405
820800	4.7175
821700	4.773
822600	4.551
823500	4.551
824400	4.4955
825300	4.551
826200	5.3279
827100	6.0494
828000	5.1614
828900	3.996
829800	3.663
830700	3.996
831600	3.996
832500	3.774
833400	3.9405
834300	3.9405
835200	3.8295
836100	4.0515
837000	4.9395
837900	5.4944
838800	5.4389
839700	5.3279
840600	5.5499
841500	5.8829
842400	5.3279
843300	4.2735
844200	3.885
845100	3.774
846000	3.6075
846900	3.6075
847800	3.663
848700	3.7185
849600	3.774
850500	3.774
851400	3.8295
852300	4.107
853200	5.4389
854100	7.2149
855000	7.2149
855900	5.7164
856800	4.7175
857700	5.3834
858600	6.1604
859500	6.3824
860400	6.1049
861300	5.1059
862200	4.551
863100	5.1614
864000	4.9395
864900	3.8295
865800	3.8295
866700	4.662
867600	4.9395
868500	4.7175
869400	4.44
870300	4.6065
871200	4.773
872100	4.44
873000	4.218
873900	4.3845
874800	4.3845
875700	4.218
876600	4.8285
877500	5.6054
878400	4.9949
879300	3.885
880200	3.885
881100	4.884
882000	5.9384
882900	6.1049
883800	4.773
884700	4.0515
885600	4.7175
886500	5.7164
887400	6.1604
888300	6.0494
889200	5.3834
890100	4.7175
891000	4.3845
891900	4.2735
892800	4.2735
893700	4.662
894600	4.773
895500	4.3845
896400	3.663
897300	3.4965
898200	4.44
899100	4.884
900000	4.8285
900900	4.4955
901800	4.218
902700	4.218
903600	4.2735
904500	4.329
905400	4.329
906300	4.3845
907200	4.44
908100	4.2735
909000	3.996
909900	4.0515
910800	4.1625
911700	4.1625
912600	4.2735
913500	4.773
914400	5.8274
915300	6.5489
916200	6.2159
917100	5.5499
918000	5.1614
918900	4.329
919800	4.4955
920700	5.2724
921600	5.2724
922500	4.884
923400	4.3845
924300	4.107
925200	3.996
926100	3.885
927000	3.885
927900	3.774
928800	3.8295
929700	3.885
930600	3.9405
931500	3.996
932400	4.107
933300	4.107
934200	4.4955
935100	6.1049
936000	6.9374
936900	5.6609
937800	5.1059
938700	6.1604
939600	6.4379
940500	6.1049
941400	5.0504
942300	4.0515
943200	3.774
944100	4.329
945000	5.5499
945900	5.8829
946800	5.1614
947700	4.8285
948600	4.884
949500	5.1614
950400	5.4944
951300	5.3279
952200	4.8285
953100	4.551
954000	4.2735
954900	4.0515
955800	4.551
956700	5.9939
957600	6.7154
958500	5.5499
959400	5.1059
960300	6.1604
961200	6.8264
962100	6.7154
963000	6.3824
963900	5.9384
964800	5.4944
965700	5.4389
966600	5.5499
967500	5.6609
968400	5.6609
969300	5.4944
970200	5.1614
971100	5.0504
972000	5.2169
972900	5.1059
973800	5.0504
974700	4.9949
975600	4.8285
976500	4.7175
977400	4.6065
978300	4.6065
979200	4.773
980100	4.9395
981000	4.9949
981900	4.773
982800	4.662
983700	4.8285
984600	4.7175
985500	4.662
986400	4.662
987300	4.662
988200	4.6065
989100	4.44
990000	4.329
990900	4.3845
991800	4.3845
992700	4.4955
993600	4.551
994500	4.329
995400	4.218
996300	4.2735
997200	4.3845
998100	4.3845
999000	4.2735
999900	4.551
1000800	5.6054
1001700	5.9939
1002600	5.2169
1003500	5.2724
1004400	5.6609
1005300	5.7719
1006200	5.7164
1007100	5.2169
1008000	4.7175
1008900	4.3845
1009800	4.2735
1010700	4.218
1011600	4.0515
1012500	3.885
1013400	3.774
1014300	3.885
1015200	3.7185
1016100	3.8295
1017000	5.1059
1017900	6.6599
1018800	6.7709
1019700	5.8274
1020600	4.9949
1021500	4.8285
1022400	5.5499
1023300	5.7719
1024200	5.3279
1025100	5.2724
1026000	5.2169
1026900	5.2169
1027800	5.3834
1028700	5.2169
1029600	5.0504
1030500	5.3279
1031400	5.1614
1032300	4.8285
1033200	5.4389
1034100	5.7164
1035000	5.0504
1035900	4.107
1036800	3.774
1037700	4.3845
1038600	4.8285
1039500	4.884
1040400	4.662
1041300	4.329
1042200	4.0515
1043100	4.0515
1044000	4.0515
1044900	4.218
1045800	4.2735
1046700	4.1625
1047600	4.0515
1048500	4.2735
1049400	5.2724
1050300	6.1604
1051200	5.6609
1052100	4.44
1053000	3.885
1053900	4.44
1054800	5.9939
1055700	6.8264
1056600	6.7154
1057500	6.6044
1058400	6.5489
1059300	6.2159
1060200	5.6609
1061100	4.662
1062000	3.996
1062900	4.4955
1063800	5.3279
1064700	5.4389
1065600	5.6054
1066500	5.9384
1067400	5.8274
1068300	5.4389
1069200	4.9395
1070100	4.4955
1071000	4.551
1071900	4.884
1072800	5.2169
1073700	5.3279
1074600	4.9395
1075500	4.0515
1076400	3.663
1077300	3.996
1078200	4.218
1079100	4.2735
1080000	4.1625
1080900	4.107
1081800	4.218
1082700	4.0515
1083600	3.996
1084500	4.0515
1085400	4.44
1086300	5.7164
1087200	6.2714
1088100	5.4944
1089000	4.3845
1089900	3.996
1090800	4.2735
1091700	4.44
1092600	4.1625
1093500	3.8295
1094400	3.774
1095300	3.8295
1096200	3.8295
1097100	3.774
1098000	3.7185
1098900	3.7185
1099800	3.8295
1100700	3.774
1101600	3.7185
1102500	3.8295
1103400	3.8295
1104300	3.7185
1105200	4.329
1106100	6.2714
1107000	7.2704
1107900	7.2704
1108800	7.5479
1109700	7.6589
1110600	6.8264
1111500	5.4389
1112400	4.1625
1113300	3.8295
1114200	4.218
1115100	4.329
1116000	4.4955
1116900	4.7175
1117800	4.7175
1118700	4.7175
1119600	4.551
1120500	4.218
1121400	3.774
1122300	3.663
1123200	4.218
1124100	4.3845
1125000	3.774
1125900	3.552
1126800	3.885
1127700	3.9405
1128600	3.663
1129500	3.552
1130400	3.663
1131300	3.8295
1132200	4.4955
1133100	5.7164
1134000	5.8274
1134900	5.2724
1135800	5.1614
1136700	5.3279
1137600	4.9949
1138500	4.662
1139400	5.1059
1140300	5.1059
1141200	5.1614
1142100	6.0494
1143000	6.3824
1143900	5.9939
1144800	5.6609
1145700	5.0504
1146600	4.44
1147500	4.3845
1148400	4.6065
1149300	4.7175
1150200	4.551
1151100	4.44
1152000	4.6065
1152900	4.6065
1153800	4.6065
1154700	4.4955
1155600	4.2735
1156500	4.2735
1157400	4.3845
1158300	4.329
1159200	4.1625
1160100	4.1625
1161000	4.2735
1161900	4.2735
1162800	4.3845
1163700	4.6065
1164600	4.7175
1165500	4.3845
1166400	4.1625
1167300	4.218
1168200	4.218
1169100	4.1625
1170000	3.996
1170900	3.774
1171800	3.7185
1172700	3.663
1173600	3.9405
1174500	5.2169
1175400	5.7719
1176300	4.551
1177200	3.996
1178100	4.3845
1179000	4.7175
1179900	4.7175
1180800	4.6065
1181700	4.4955
1182600	4.107
1183500	3.552
1184400	3.219
1185300	3.1635
