# Supplementary material for: A parsimonious model of blood glucose homeostasis
Source: PLOS Digit Health. 2022 Jul 14;1(7):e0000072. doi: 10.1371/journal.pdig.0000072 (PMC9931355; doi:10.1371/journal.pdig.0000072)
Supplement: S2 Data — Blood glucose data of Klick Pilot Study measured using the Freestyle Libre Flash Glucose device. The data are presented in comma separated values (.csv) format for each healthy individual (N = 100). The filenames represent the unique identification of the individual to preserve anonymity. (ZIP) [file pdig.0000072.s011.zip › 1MH001PHHLR.csv]

Elapsed Time	Glucose (mmol/L)
0	5.9939
900	5.5499
1800	5.1614
2700	4.7175
3600	4.0515
4500	3.4965
5400	3.0525
6300	2.22
7200	2.22
8100	2.22
9000	2.22
9900	2.22
10800	2.2755
11700	2.553
12600	2.8305
13500	2.775
14400	2.775
15300	2.886
16200	2.886
17100	2.775
18000	2.8305
18900	3.2745
19800	3.4965
20700	3.1635
21600	3.1635
22500	3.552
23400	3.774
24300	3.996
25200	4.551
26100	5.0504
27000	4.551
27900	3.663
28800	3.6075
29700	4.3845
30600	4.662
31500	4.218
32400	3.9405
33300	4.0515
34200	4.218
35100	4.4955
36000	3.8295
36900	3.3855
37800	3.663
38700	3.996
39600	3.9405
40500	4.0515
41400	4.107
42300	3.9405
43200	3.774
44100	3.663
45000	3.441
45900	3.552
46800	3.7185
47700	3.7185
48600	3.33
49500	2.8305
50400	2.4975
51300	2.22
52200	2.22
53100	2.886
54000	4.44
54900	4.4955
55800	4.2735
56700	4.218
57600	4.551
58500	5.4944
59400	6.1049
60300	5.4389
61200	4.9395
62100	5.2724
63000	5.6609
63900	5.9939
64800	5.9939
65700	5.2169
66600	4.3845
67500	4.3845
68400	4.7175
69300	4.884
70200	4.662
71100	4.2735
72000	3.7185
72900	3.441
73800	3.7185
74700	3.885
75600	3.3855
76500	3.441
77400	3.8295
78300	3.885
79200	4.6065
80100	6.9374
81000	7.7699
81900	6.8264
82800	5.6609
83700	5.4944
84600	6.5489
85500	6.7709
86400	6.1049
87300	5.4389
88200	4.4955
89100	3.885
90000	3.9405
90900	4.0515
91800	3.9405
92700	3.663
93600	3.4965
94500	4.1625
95400	4.773
96300	4.6065
97200	4.7175
98100	5.0504
99000	5.1059
99900	5.1614
100800	5.1614
101700	4.884
102600	4.662
103500	4.6065
104400	4.3845
105300	4.6065
106200	5.7164
107100	6.4379
108000	5.6054
108900	4.551
109800	5.0504
110700	5.6054
111600	5.6054
112500	5.8274
113400	6.2714
114300	6.6044
115200	6.7154
116100	6.5489
117000	5.9384
117900	5.3279
118800	5.3279
119700	5.6609
120600	6.0494
121500	6.3824
122400	6.2714
123300	5.6609
124200	5.3279
125100	5.1059
126000	4.7175
126900	4.3845
127800	4.3845
128700	4.551
129600	4.551
130500	4.4955
131400	4.44
132300	4.329
133200	4.329
134100	4.44
135000	4.551
135900	4.4955
136800	4.3845
137700	4.329
138600	4.329
139500	4.2735
140400	4.107
141300	4.0515
142200	4.0515
143100	4.218
144000	4.551
144900	4.7175
145800	4.6065
146700	4.662
147600	5.4389
148500	6.0494
149400	5.2724
150300	4.551
151200	4.7175
152100	5.7164
153000	6.4379
153900	5.9939
154800	5.5499
155700	5.2169
156600	5.0504
157500	5.1059
158400	5.2724
159300	5.1614
160200	4.773
161100	4.8285
162000	6.1049
162900	7.4924
163800	6.6044
164700	5.2169
165600	5.4944
166500	5.7719
167400	5.7164
168300	5.6609
169200	5.5499
170100	5.7164
171000	5.4389
171900	4.6065
172800	4.44
173700	4.8285
174600	4.4955
175500	3.774
176400	4.107
177300	4.551
178200	4.4955
179100	4.662
180000	5.3834
180900	5.8829
181800	5.5499
182700	4.6065
183600	3.996
184500	4.3845
185400	5.0504
186300	5.1059
187200	4.4955
188100	3.8295
189000	3.774
189900	4.0515
190800	4.9949
191700	7.1594
192600	7.9919
193500	7.3259
194400	6.6044
195300	6.1049
196200	6.1604
197100	6.4379
198000	6.3824
198900	6.4934
199800	6.9929
200700	6.7709
201600	6.0494
202500	6.4379
203400	7.1594
204300	6.9374
205200	6.0494
206100	5.4944
207000	5.3279
207900	5.2169
208800	5.1614
209700	5.2724
210600	5.3834
211500	5.3834
212400	5.1614
213300	4.662
214200	4.2735
215100	3.774
216000	3.33
216900	3.663
217800	4.107
218700	3.996
219600	4.218
220500	4.44
221400	4.1625
222300	3.885
223200	4.2735
224100	4.44
225000	4.44
225900	4.6065
226800	4.7175
227700	4.662
228600	4.6065
229500	4.662
230400	5.0504
231300	5.8829
232200	6.4379
233100	5.7164
234000	5.7719
234900	6.4934
235800	6.6044
236700	6.4379
237600	6.3269
238500	5.6609
239400	5.1059
240300	4.9395
241200	5.0504
242100	4.9949
243000	4.773
243900	4.662
244800	4.329
245700	4.107
246600	4.1625
247500	4.107
248400	4.107
249300	5.2724
250200	7.1039
251100	6.7709
252000	5.8829
252900	5.4944
253800	5.2724
254700	5.7164
255600	6.3269
256500	5.7719
257400	4.773
258300	4.7175
259200	4.9395
260100	4.773
261000	4.662
261900	4.329
262800	4.107
263700	4.218
264600	4.218
265500	4.107
266400	5.0504
267300	6.3269
268200	5.4389
269100	5.3279
270000	6.8264
270900	7.1594
271800	6.1604
272700	5.5499
273600	5.3834
274500	5.2724
275400	5.3279
276300	5.3834
277200	5.7164
278100	6.1604
279000	6.1049
279900	5.8274
280800	5.3279
281700	5.4389
282600	6.1049
283500	6.4934
284400	5.8829
285300	5.2169
286200	5.7164
287100	5.8829
288000	5.9939
288900	6.4379
289800	6.7709
290700	6.7709
291600	5.9939
292500	5.2724
293400	5.3834
294300	5.3834
295200	5.6609
296100	5.6609
297000	5.0504
297900	4.662
298800	4.6065
299700	4.551
300600	4.3845
301500	4.6065
302400	4.551
303300	4.3845
304200	4.7175
305100	4.884
306000	4.7175
306900	4.44
307800	4.4955
308700	4.7175
309600	4.662
310500	4.6065
311400	4.551
312300	4.662
313200	4.8285
314100	4.884
315000	4.773
315900	4.773
316800	5.0504
317700	5.3834
318600	5.6054
319500	5.3834
320400	4.9949
321300	5.3834
322200	5.9384
323100	5.9939
324000	5.6609
324900	5.3834
325800	5.1614
326700	4.9949
327600	4.8285
328500	4.773
329400	4.551
330300	4.329
331200	4.218
332100	4.329
333000	5.0504
333900	5.7164
334800	5.1614
335700	4.662
336600	4.7175
337500	5.1059
338400	5.9939
339300	6.2159
340200	5.3279
341100	4.662
342000	4.773
342900	4.9949
343800	4.8285
344700	4.44
345600	4.2735
346500	4.1625
347400	4.107
348300	4.1625
349200	4.107
350100	4.1625
351000	4.1625
351900	4.1625
352800	4.218
353700	4.1625
354600	4.7175
355500	5.7719
356400	6.3269
357300	6.1604
358200	5.9939
359100	5.8274
360000	5.0504
360900	4.4955
361800	4.551
362700	5.2724
363600	6.3269
364500	6.7709
365400	6.5489
366300	5.8274
367200	5.3279
368100	5.3279
369000	5.4944
369900	5.6054
370800	5.4944
371700	4.9395
372600	4.329
373500	4.3845
374400	4.551
375300	4.44
376200	4.218
377100	4.218
378000	4.3845
378900	4.2735
379800	4.1625
380700	4.107
381600	4.0515
382500	4.107
383400	4.107
384300	4.107
385200	4.2735
386100	4.3845
387000	4.44
387900	4.3845
388800	3.885
389700	3.7185
390600	4.329
391500	4.44
392400	4.3845
393300	4.4955
394200	4.6065
395100	4.662
396000	4.6065
396900	4.551
397800	4.7175
398700	4.7175
399600	4.773
400500	4.773
401400	4.6065
402300	4.551
403200	4.662
404100	4.8285
405000	5.8274
405900	6.9374
406800	6.4379
407700	6.1049
408600	6.9929
409500	8.1584
410400	8.0474
411300	6.8819
412200	6.1049
413100	6.1604
414000	6.3269
414900	6.0494
415800	5.6054
416700	5.2724
417600	4.9949
418500	4.9949
419400	4.8285
420300	4.4955
421200	4.329
422100	4.1625
423000	4.44
423900	6.0494
424800	7.0484
425700	5.9384
426600	5.3834
427500	5.2724
428400	5.1059
429300	5.3279
430200	5.2724
431100	5.3834
432000	5.9939
432900	5.2169
433800	4.0515
434700	3.9405
435600	4.44
436500	4.7175
437400	4.4955
438300	4.218
439200	4.107
440100	4.551
441000	5.2724
441900	5.7719
442800	6.1604
443700	6.3269
444600	6.1049
445500	5.7719
446400	4.773
447300	4.0515
448200	4.3845
449100	5.4389
450000	7.3259
450900	8.7134
451800	7.6589
452700	6.0494
453600	5.3279
454500	5.3834
455400	6.3269
456300	7.1039
457200	7.1594
458100	6.8264
459000	6.8264
459900	6.7709
460800	6.7154
461700	6.7709
462600	6.3269
463500	5.2724
464400	4.662
465300	4.9949
466200	5.4944
467100	5.6054
468000	5.3279
468900	5.1614
469800	4.8285
470700	4.6065
471600	5.1059
472500	5.0504
473400	4.773
474300	4.8285
475200	4.9949
476100	5.1059
477000	4.9395
477900	4.773
478800	4.884
479700	4.9395
480600	4.8285
481500	4.773
482400	4.7175
483300	4.7175
484200	4.662
485100	4.662
486000	4.7175
486900	4.773
487800	4.773
488700	4.773
489600	4.773
490500	4.884
491400	5.7164
492300	6.6044
493200	6.2714
494100	6.0494
495000	6.3269
495900	6.7154
496800	6.9374
497700	6.1049
498600	5.3279
499500	5.0504
500400	5.1059
501300	4.9949
502200	4.662
503100	4.551
504000	4.6065
504900	4.4955
505800	4.218
506700	4.107
507600	4.1625
508500	4.1625
509400	4.1625
510300	4.1625
511200	4.1625
512100	3.996
513000	4.6065
513900	6.9374
514800	8.9354
515700	8.8799
516600	7.8254
517500	7.3259
518400	7.6034
519300	7.0484
520200	5.6054
521100	4.662
522000	4.551
522900	4.6065
523800	4.551
524700	4.3845
525600	4.0515
526500	3.9405
527400	4.9949
528300	6.3269
529200	6.3269
530100	5.6609
531000	5.3279
531900	4.7175
532800	4.107
533700	4.0515
534600	4.1625
535500	4.3845
536400	5.7719
537300	7.7144
538200	7.7699
539100	6.4934
540000	5.9939
540900	6.2159
541800	6.6599
542700	7.3259
543600	7.5479
544500	6.6599
545400	5.5499
546300	5.9939
547200	6.9929
548100	6.8264
549000	6.2159
549900	5.9384
550800	5.9384
551700	6.1049
552600	6.0494
553500	5.7164
554400	5.0504
555300	4.773
556200	4.884
557100	4.6065
558000	4.329
558900	4.0515
559800	3.996
560700	4.329
561600	4.44
562500	4.3845
563400	4.3845
564300	4.3845
565200	4.2735
566100	4.218
567000	4.218
567900	4.329
568800	4.551
569700	4.7175
570600	4.662
571500	4.4955
572400	4.6065
573300	4.8285
574200	4.7175
575100	4.7175
576000	4.8285
576900	4.9395
577800	5.7719
578700	6.7709
579600	6.3269
580500	5.7719
581400	5.9384
582300	6.1604
583200	6.1049
584100	5.4389
585000	4.8285
585900	4.662
586800	4.662
587700	4.44
588600	4.1625
589500	4.107
590400	4.1625
591300	4.329
592200	4.329
593100	4.218
594000	4.1625
594900	4.0515
595800	4.0515
596700	4.0515
597600	3.996
598500	4.0515
599400	4.9949
600300	7.5479
601200	9.1574
602100	8.8244
603000	7.9919
603900	7.4369
604800	6.8264
605700	5.8274
606600	5.3279
607500	5.3279
608400	4.9395
609300	4.2735
610200	4.107
611100	4.2735
612000	4.329
612900	4.6065
613800	4.9949
614700	4.773
615600	5.0504
616500	5.4944
617400	5.1059
618300	5.1614
619200	5.4389
620100	5.3834
621000	5.6054
621900	6.5489
622800	7.2704
623700	7.1039
624600	6.6599
625500	6.0494
626400	5.7164
627300	5.6609
628200	5.7164
629100	6.2714
630000	6.6044
630900	6.6599
631800	6.6599
632700	6.8264
633600	7.2704
634500	7.0484
635400	6.4934
636300	6.1604
637200	5.8274
638100	5.3834
639000	4.9949
639900	5.1059
640800	5.2169
641700	4.8285
642600	4.7175
643500	4.9395
644400	5.1059
645300	4.9949
646200	4.662
647100	4.4955
648000	4.551
648900	4.6065
649800	4.551
650700	4.44
651600	4.3845
652500	4.662
653400	4.7175
654300	4.44
655200	4.4955
656100	4.662
657000	4.6065
657900	4.7175
658800	4.773
659700	4.551
660600	4.329
661500	4.4955
662400	4.9395
663300	5.8274
664200	6.6599
665100	6.2159
666000	5.3279
666900	5.1059
667800	5.7164
668700	6.3824
669600	6.4379
670500	5.9384
671400	5.1059
672300	4.662
673200	4.884
674100	5.0504
675000	4.773
675900	4.329
676800	4.1625
677700	4.107
678600	4.44
679500	5.3834
680400	5.9384
681300	5.6609
682200	5.9939
683100	6.4934
684000	6.3269
684900	5.7719
685800	5.2169
686700	5.5499
687600	6.1604
688500	5.4944
689400	4.2735
690300	3.9405
691200	4.4955
692100	4.773
693000	4.662
693900	4.4955
694800	3.996
695700	3.663
696600	3.774
697500	3.8295
698400	3.9405
699300	4.551
700200	5.3279
701100	5.7719
702000	5.8829
702900	5.4944
703800	5.3279
704700	5.6609
705600	6.1604
706500	6.2714
707400	5.3834
708300	4.6065
709200	5.2169
710100	7.1039
711000	8.4914
711900	8.0474
712800	7.0484
713700	6.3824
714600	6.2159
715500	6.6044
716400	6.9374
717300	6.9929
718200	7.1039
719100	6.9929
720000	6.6599
720900	6.6599
721800	6.6044
722700	6.3269
723600	6.4934
724500	6.2714
725400	5.6054
726300	5.3279
727200	5.3279
728100	5.1614
729000	4.8285
729900	4.7175
730800	4.773
731700	4.7175
732600	4.551
733500	4.44
734400	4.3845
735300	4.44
736200	4.4955
737100	4.6065
738000	4.662
738900	4.6065
739800	4.4955
740700	4.44
741600	4.2735
742500	4.107
743400	4.218
744300	4.6065
745200	4.7175
746100	4.662
747000	4.7175
747900	4.7175
748800	4.6065
749700	4.8285
750600	5.5499
751500	5.7164
752400	4.9949
753300	4.662
754200	4.9949
755100	5.1059
756000	4.6065
756900	4.107
757800	4.1625
758700	4.107
759600	4.8285
760500	6.4934
761400	6.8819
762300	6.1604
763200	5.5499
764100	4.9949
765000	4.8285
765900	5.2724
766800	5.7164
767700	5.7164
768600	6.1049
769500	6.9374
770400	6.4934
771300	5.6609
772200	5.2724
773100	5.1614
774000	5.3834
774900	5.3279
775800	5.4389
776700	5.7164
777600	5.6609
778500	5.4389
779400	5.2724
780300	4.773
781200	4.329
782100	4.4955
783000	4.773
783900	4.7175
784800	4.7175
785700	5.3279
786600	5.9384
787500	6.0494
788400	5.7164
789300	5.1614
790200	4.6065
791100	4.44
792000	4.44
792900	4.44
793800	4.7175
794700	4.773
795600	4.6065
796500	4.9395
797400	6.2714
798300	7.4924
799200	7.9919
800100	8.1029
801000	7.9364
801900	7.1594
802800	6.3824
803700	5.9939
804600	5.8274
805500	5.9384
806400	6.3824
807300	6.5489
808200	6.4379
809100	6.4934
810000	6.3269
810900	5.7719
811800	5.4389
812700	5.1614
813600	4.9395
814500	4.8285
815400	4.7175
816300	4.6065
817200	4.3845
818100	4.2735
819000	4.44
819900	4.6065
820800	4.44
821700	4.218
822600	4.3845
823500	4.44
824400	4.329
825300	4.2735
826200	4.329
827100	4.329
828000	4.3845
828900	4.551
829800	4.551
830700	4.4955
831600	4.7175
832500	4.8285
833400	4.551
834300	4.44
835200	4.551
836100	5.0504
837000	5.3834
837900	5.0504
838800	4.6065
839700	5.0504
840600	5.8274
841500	6.1049
842400	5.8274
843300	5.2724
844200	5.1059
845100	5.2169
846000	5.1614
846900	5.1614
847800	4.884
848700	4.329
849600	4.2735
850500	4.6065
851400	4.3845
852300	4.0515
853200	3.9405
854100	4.662
855000	6.4934
855900	7.3814
856800	6.6044
857700	6.0494
858600	6.3824
859500	6.5489
860400	5.9939
861300	5.3834
862200	4.773
863100	4.662
864000	4.9395
864900	4.8285
865800	4.4955
866700	4.1625
867600	3.996
868500	3.7185
869400	3.4965
870300	3.4965
871200	3.9405
872100	4.329
873000	4.7175
873900	5.3834
874800	6.0494
875700	6.0494
876600	5.8274
877500	6.1049
878400	6.4934
879300	6.4934
880200	6.0494
881100	5.6054
882000	5.6054
882900	6.3269
883800	6.6044
884700	6.2714
885600	6.1049
886500	6.2159
887400	6.4379
888300	6.6599
889200	6.4379
890100	6.2159
891000	6.1604
891900	5.8829
892800	5.9939
893700	6.2714
894600	6.1604
895500	6.4379
896400	7.5479
897300	7.0484
898200	5.2724
899100	4.551
900000	4.884
900900	5.4389
901800	5.6054
902700	5.3279
903600	4.9949
904500	4.551
905400	4.218
906300	4.1625
907200	4.329
908100	4.3845
909000	4.4955
909900	4.6065
910800	4.44
911700	4.3845
912600	4.44
913500	4.551
914400	4.3845
915300	4.329
916200	4.44
917100	4.551
918000	4.6065
918900	4.551
919800	4.44
920700	4.329
921600	4.662
922500	5.4389
923400	5.8829
924300	5.4389
925200	4.7175
926100	4.329
927000	4.329
927900	4.329
928800	4.2735
929700	4.329
930600	4.2735
931500	5.1059
932400	7.4924
933300	7.9364
934200	6.1049
935100	4.773
936000	4.44
936900	4.3845
937800	3.9405
938700	3.552
939600	3.441
940500	3.6075
941400	3.7185
942300	3.885
943200	4.3845
944100	5.4944
945000	6.3824
945900	5.9384
946800	5.1059
947700	4.4955
948600	4.1625
949500	4.107
950400	4.0515
951300	4.107
952200	4.107
953100	4.107
954000	4.107
954900	3.9405
955800	3.7185
956700	3.663
957600	3.774
958500	4.329
959400	4.9949
960300	5.3834
961200	5.6054
962100	5.3279
963000	4.662
963900	4.218
964800	4.0515
965700	3.9405
966600	4.218
967500	5.4389
968400	7.2704
969300	7.9364
970200	7.0484
971100	6.1049
972000	5.5499
972900	5.1614
973800	4.8285
974700	4.551
975600	4.44
976500	4.107
977400	3.885
978300	3.7185
979200	3.663
980100	3.885
981000	3.9405
981900	3.8295
982800	3.8295
983700	3.8295
984600	3.8295
985500	3.885
986400	3.8295
987300	3.774
988200	3.996
989100	4.1625
990000	4.0515
990900	3.8295
991800	3.552
992700	3.3855
993600	3.774
994500	4.107
995400	3.9405
996300	3.774
997200	3.774
998100	3.996
999000	3.996
999900	3.996
1000800	3.885
1001700	3.774
1002600	3.996
1003500	4.0515
1004400	4.107
1005300	4.0515
1006200	3.9405
1007100	3.9405
1008000	4.0515
1008900	4.0515
1009800	4.662
1010700	5.6054
1011600	5.3279
1012500	4.551
1013400	3.996
1014300	3.7185
1015200	3.663
1016100	3.663
1017000	3.4965
1017900	3.3855
1018800	3.6075
1019700	4.884
1020600	6.6599
1021500	6.8264
1022400	5.7719
1023300	5.7719
1024200	6.7154
1025100	6.6599
1026000	5.9384
1026900	5.6054
1027800	5.4389
1028700	5.3834
1029600	5.3279
1030500	5.4944
1031400	5.7164
1032300	6.1049
1033200	6.5489
1034100	5.8829
1035000	5.3834
1035900	5.4389
1036800	5.5499
1037700	5.8829
1038600	5.8829
1039500	5.1614
1040400	4.884
1041300	5.4944
1042200	5.8274
1043100	5.1614
1044000	5.1059
1044900	6.1049
1045800	6.1604
1046700	4.884
1047600	3.885
1048500	3.552
1049400	3.7185
1050300	3.8295
1051200	3.7185
1052100	3.774
1053000	4.329
1053900	5.3279
1054800	5.5499
1055700	5.0504
1056600	5.0504
1057500	5.1059
1058400	4.9395
1059300	5.1614
1060200	5.6054
1061100	5.8274
1062000	5.7719
1062900	5.7164
1063800	5.7719
1064700	5.6609
1065600	5.3834
1066500	5.1614
1067400	5.1614
1068300	4.9949
1069200	4.8285
1070100	4.662
1071000	4.2735
1071900	3.885
1072800	3.663
1073700	3.441
1074600	3.441
1075500	3.663
1076400	3.6075
1077300	3.774
1078200	3.885
1079100	3.8295
1080000	3.9405
1080900	3.9405
1081800	3.8295
1082700	3.7185
1083600	3.6075
1084500	3.7185
1085400	3.663
1086300	3.6075
1087200	3.8295
1088100	4.1625
1089000	4.3845
1089900	4.329
1090800	4.218
1091700	4.1625
1092600	4.218
1093500	4.329
1094400	4.773
1095300	5.7164
1096200	5.8274
1097100	4.9949
1098000	4.884
1098900	5.3279
1099800	5.4944
1100700	5.8274
1101600	6.1049
1102500	5.8274
1103400	4.9395
1104300	4.4955
1105200	4.551
1106100	4.551
1107000	4.2735
1107900	3.774
1108800	3.4965
1109700	3.4965
1110600	3.8295
1111500	3.996
1112400	3.7185
1113300	3.3855
1114200	3.441
1115100	3.552
1116000	3.8295
1116900	5.3834
1117800	7.3259
1118700	7.1594
1119600	6.2714
1120500	5.9939
1121400	5.7719
1122300	5.6609
1123200	5.7164
1124100	5.2724
1125000	4.7175
1125900	4.6065
1126800	4.662
1127700	4.218
1128600	3.6075
1129500	3.219
1130400	2.886
1131300	2.886
1132200	3.8295
1133100	4.662
1134000	4.7175
1134900	4.218
1135800	4.218
1136700	4.2735
1137600	4.0515
1138500	4.1625
1139400	4.6065
1140300	5.0504
1141200	5.1059
1142100	5.5499
1143000	6.9929
1143900	7.7699
1144800	7.2704
1145700	6.4934
1146600	6.7709
1147500	6.8819
1148400	6.1604
1149300	6.2159
1150200	6.4934
1151100	6.3824
1152000	6.3824
1152900	6.1049
1153800	5.6609
1154700	5.6609
1155600	6.0494
1156500	6.3824
1157400	5.8829
1158300	5.1614
1159200	5.3279
1160100	5.1059
1161000	4.773
1161900	4.7175
1162800	4.6065
1163700	4.4955
1164600	4.4955
1165500	4.4955
1166400	4.3845
1167300	4.107
1168200	3.552
1169100	3.4965
1170000	4.218
1170900	4.218
1171800	3.885
1172700	3.885
1173600	4.107
1174500	4.2735
1175400	4.2735
1176300	4.1625
1177200	4.1625
1178100	4.107
1179000	3.9405
1179900	3.996
1180800	4.329
1181700	4.7175
1182600	5.0504
1183500	5.5499
1184400	5.5499
1185300	5.1614
1186200	4.884
1187100	5.1059
1188000	5.4389
1188900	4.773
1189800	3.885
1190700	3.885
1191600	4.107
1192500	3.996
1193400	3.7185
1194300	3.441
1195200	3.3855
1196100	3.33
1197000	3.3855
1197900	3.3855
1198800	3.33
1199700	3.219
1200600	3.219
1201500	3.33
1202400	3.441
