# Supplementary material for: A parsimonious model of blood glucose homeostasis
Source: PLOS Digit Health. 2022 Jul 14;1(7):e0000072. doi: 10.1371/journal.pdig.0000072 (PMC9931355; doi:10.1371/journal.pdig.0000072)
Supplement: S2 Data — Blood glucose data of Klick Pilot Study measured using the Freestyle Libre Flash Glucose device. The data are presented in comma separated values (.csv) format for each healthy individual (N = 100). The filenames represent the unique identification of the individual to preserve anonymity. (ZIP) [file pdig.0000072.s011.zip › 1MH001PKUER.csv]

Elapsed Time	Glucose (mmol/L)
0	3.885
900	4.1625
1800	4.662
2700	5.2724
3600	5.2724
4500	4.6065
5400	4.1625
6300	3.8295
7200	3.6075
8100	3.774
9000	4.0515
9900	4.44
10800	4.7175
11700	4.4955
12600	3.7185
13500	3.1635
14400	2.6085
15300	2.4975
16200	2.664
17100	2.7195
18000	2.775
18900	2.997
19800	3.663
20700	5.3279
21600	5.2169
22500	4.44
23400	4.9949
24300	5.4944
25200	5.1614
26100	4.662
27000	4.884
27900	4.4955
28800	3.774
29700	4.0515
30600	4.329
31500	3.9405
32400	4.107
33300	4.3845
34200	4.551
35100	4.329
36000	4.4955
36900	4.107
37800	3.996
38700	4.7175
39600	4.44
40500	4.2735
41400	4.7175
42300	4.773
43200	4.2735
44100	4.0515
45000	3.885
45900	3.7185
46800	3.8295
47700	3.9405
48600	3.996
49500	4.107
50400	4.107
51300	4.0515
52200	4.0515
53100	3.9405
54000	3.7185
54900	3.8295
55800	3.8295
56700	3.774
57600	3.774
58500	3.663
59400	3.6075
60300	3.552
61200	3.552
62100	3.6075
63000	3.552
63900	3.7185
64800	3.774
65700	3.7185
66600	3.8295
67500	3.8295
68400	3.774
69300	3.9405
70200	4.0515
71100	4.107
72000	4.9949
72900	5.7164
73800	4.773
74700	4.329
75600	4.4955
76500	4.107
77400	3.774
78300	3.774
79200	3.8295
80100	3.663
81000	3.663
81900	3.885
82800	3.9405
83700	3.885
84600	3.9405
85500	3.9405
86400	3.8295
87300	4.1625
88200	5.8274
89100	8.2139
90000	8.6024
90900	7.4369
91800	6.0494
92700	5.9384
93600	6.4934
94500	6.2159
95400	5.3279
96300	4.44
97200	4.107
98100	4.107
99000	4.3845
99900	4.9395
100800	5.0504
101700	4.107
102600	3.6075
103500	3.663
104400	3.996
105300	4.1625
106200	4.4955
107100	5.3279
108000	5.9939
108900	5.7719
109800	4.9395
110700	4.7175
111600	4.8285
112500	4.7175
113400	5.5499
114300	5.7164
115200	5.1614
116100	4.7175
117000	3.885
117900	3.552
118800	4.218
119700	4.7175
120600	5.1614
121500	5.3279
122400	5.2169
123300	5.3834
124200	5.4389
125100	5.1614
126000	4.4955
126900	4.773
127800	5.5499
128700	5.0504
129600	4.884
130500	4.329
131400	3.6075
132300	3.663
133200	3.8295
134100	3.996
135000	4.1625
135900	4.218
136800	4.218
137700	4.107
138600	4.2735
139500	4.1625
140400	3.885
141300	3.7185
142200	3.7185
143100	3.885
144000	3.774
144900	3.552
145800	3.552
146700	3.774
147600	3.8295
148500	3.774
149400	3.7185
150300	3.7185
151200	3.663
152100	3.7185
153000	3.663
153900	3.441
154800	3.3855
155700	3.4965
156600	3.33
157500	3.1635
158400	3.3855
159300	3.3855
160200	3.2745
161100	3.441
162000	3.6075
162900	3.7185
163800	3.6075
164700	3.552
165600	3.663
166500	3.885
167400	3.996
168300	3.9405
169200	4.218
170100	5.1614
171000	5.4944
171900	4.662
172800	3.996
173700	4.662
174600	5.2724
175500	4.662
176400	4.2735
177300	4.773
178200	4.4955
179100	4.329
180000	4.4955
180900	4.2735
181800	4.3845
182700	4.4955
183600	4.551
184500	4.662
185400	4.9949
186300	5.3834
187200	4.884
188100	4.107
189000	4.1625
189900	4.9949
190800	4.8285
191700	4.218
192600	5.2169
193500	5.8829
194400	5.5499
195300	5.4389
196200	4.7175
197100	3.8295
198000	3.996
198900	5.3834
199800	5.6609
200700	4.3845
201600	4.218
202500	5.7164
203400	6.7154
204300	6.1049
205200	5.1059
206100	4.1625
207000	3.774
207900	4.218
208800	4.9949
209700	5.0504
210600	4.8285
211500	5.1059
212400	4.9395
213300	3.9405
214200	3.7185
215100	4.44
216000	4.44
216900	3.663
217800	3.3855
218700	3.441
219600	3.552
220500	3.552
221400	3.441
222300	3.441
223200	3.552
224100	3.774
225000	3.996
225900	3.996
226800	3.9405
227700	3.774
228600	3.6075
229500	3.663
230400	3.6075
231300	3.552
232200	3.4965
233100	3.33
234000	3.0525
234900	3.0525
235800	3.552
236700	3.552
237600	3.552
238500	3.552
239400	3.4965
240300	3.441
241200	3.3855
242100	3.33
243000	3.2745
243900	3.441
244800	3.6075
245700	3.6075
246600	3.552
247500	3.552
248400	3.996
249300	4.884
250200	5.4389
251100	5.6054
252000	5.2169
252900	5.1059
253800	5.6054
254700	5.2169
255600	4.107
256500	3.885
257400	3.996
258300	3.8295
259200	3.774
260100	4.3845
261000	4.662
261900	4.329
262800	4.773
263700	5.6054
264600	5.5499
265500	5.0504
266400	4.7175
267300	4.9949
268200	5.3279
269100	5.3279
270000	5.2724
270900	5.1614
271800	4.884
272700	4.3845
273600	4.551
274500	4.9949
275400	5.1059
276300	4.8285
277200	4.884
278100	5.7164
279000	6.2159
279900	4.884
280800	4.329
281700	5.4944
282600	5.3834
283500	4.9395
284400	4.8285
285300	4.551
286200	4.329
287100	3.9405
288000	3.9405
288900	4.9395
289800	5.4389
290700	5.0504
291600	4.218
292500	4.3845
293400	4.3845
294300	3.9405
295200	4.329
296100	4.8285
297000	4.218
297900	3.9405
298800	4.0515
299700	3.9405
300600	4.1625
301500	4.1625
302400	3.9405
303300	4.218
304200	4.3845
305100	4.218
306000	4.2735
306900	4.218
307800	3.996
308700	3.885
309600	3.8295
310500	3.8295
311400	3.774
312300	3.6075
313200	3.441
314100	3.441
315000	3.441
315900	3.441
316800	3.441
317700	3.441
318600	3.441
319500	3.552
320400	3.6075
321300	3.441
322200	3.2745
323100	3.33
324000	3.441
324900	3.552
325800	3.6075
326700	3.6075
327600	3.663
328500	3.7185
329400	3.885
330300	4.218
331200	4.662
332100	4.4955
333000	4.107
333900	3.9405
334800	4.329
335700	5.2169
336600	5.5499
337500	4.884
338400	3.996
339300	3.774
340200	3.8295
341100	3.552
342000	3.3855
342900	3.441
343800	3.552
344700	3.663
345600	3.7185
346500	3.6075
347400	3.7185
348300	5.0504
349200	7.1039
350100	8.4359
351000	9.2129
351900	8.7134
352800	7.4369
353700	6.1604
354600	5.2169
355500	5.4389
356400	5.9384
357300	5.7719
358200	5.3834
359100	5.0504
360000	4.9949
360900	4.8285
361800	4.2735
362700	3.9405
363600	4.107
364500	4.218
365400	4.2735
366300	4.218
367200	3.996
368100	3.885
369000	3.9405
369900	4.1625
370800	4.329
371700	4.2735
372600	3.996
373500	4.551
374400	6.2714
375300	7.5479
376200	7.3814
377100	6.6044
378000	5.9384
378900	5.4389
379800	4.884
380700	4.8285
381600	4.8285
382500	4.662
383400	4.773
384300	5.2724
385200	5.6054
386100	4.9949
387000	4.4955
387900	4.4955
388800	4.6065
389700	4.9949
390600	5.4389
391500	5.2169
392400	4.9395
393300	4.7175
394200	4.3845
395100	4.0515
396000	3.8295
396900	3.7185
397800	3.8295
398700	3.996
399600	4.0515
400500	4.0515
401400	4.107
402300	4.107
403200	3.996
404100	3.774
405000	3.6075
405900	3.552
406800	3.6075
407700	3.6075
408600	3.552
409500	3.4965
410400	3.4965
411300	3.552
412200	3.663
413100	3.7185
414000	3.663
414900	3.7185
415800	3.9405
416700	4.107
417600	4.4955
418500	4.7175
419400	4.44
420300	4.329
421200	4.44
422100	4.218
423000	3.885
423900	3.663
424800	3.663
425700	3.6075
426600	3.6075
427500	3.6075
428400	3.552
429300	3.7185
430200	4.6065
431100	5.7164
432000	6.1049
432900	5.7719
433800	5.3279
434700	5.2724
435600	5.5499
436500	5.6054
437400	5.5499
438300	5.6054
439200	5.6054
440100	5.8829
441000	5.8274
441900	4.9949
442800	4.2735
443700	4.107
444600	4.329
445500	4.3845
446400	4.218
447300	3.996
448200	4.107
449100	4.329
450000	4.329
450900	4.1625
451800	4.107
452700	3.996
453600	3.885
454500	3.885
455400	3.996
456300	4.44
457200	5.4944
458100	6.6599
459000	6.8264
459900	6.2714
460800	5.9939
461700	5.0504
462600	4.218
463500	4.7175
464400	5.1059
465300	4.773
466200	4.9949
467100	5.6609
468000	5.6609
468900	4.773
468960	4.1625
469860	3.663
470760	3.3855
471660	3.3855
472560	4.1625
473460	5.8829
474360	6.4934
475260	6.1049
476160	5.5499
477060	4.9395
477960	4.44
478860	4.4955
479760	5.5499
480660	6.2159
481560	5.1614
482460	3.8295
483360	3.2745
484260	3.0525
485160	3.108
486060	3.7185
486960	4.0515
487860	3.885
488760	3.33
489660	3.1635
490560	3.3855
491460	3.6075
492360	3.6075
493260	3.441
494160	3.219
495060	3.108
495960	2.997
496860	3.552
497760	5.8274
498660	7.9919
499560	8.4359
500460	7.4924
501360	6.3269
502260	5.6609
503160	5.1059
504060	4.218
504960	3.7185
505860	3.7185
506760	4.107
507660	4.4955
508560	3.996
509460	3.774
510360	4.107
511260	3.885
512160	3.6075
513060	3.9405
513960	4.662
514860	4.329
515760	3.7185
516660	3.663
517560	3.4965
518460	3.663
519360	4.0515
520260	4.107
521160	3.663
522060	3.441
522960	3.6075
523860	3.441
524760	3.1635
525660	3.108
526560	3.219
527460	3.552
528360	3.552
529260	3.4965
530160	3.6075
531060	3.2745
531960	3.33
532860	3.6075
533760	3.33
534660	2.9415
535560	2.8305
536460	2.9415
537360	3.2745
538260	3.6075
539160	3.552
540060	3.6075
540960	3.996
541860	4.0515
542760	3.885
543660	4.218
544560	4.662
545460	4.6065
546360	4.551
547260	4.107
548160	3.7185
549060	3.663
549960	3.7185
550860	3.7185
551760	3.663
552660	3.441
553560	3.4965
554460	3.996
555360	5.1059
556260	5.7164
557160	5.3279
558060	4.8285
558960	4.884
559860	5.2169
560760	5.4944
561660	5.6609
562560	5.7164
563460	5.4389
564360	5.0504
565260	4.662
566160	4.329
567060	3.996
567960	3.996
568860	4.1625
569760	4.0515
570660	3.8295
571560	3.885
572460	3.885
573360	3.8295
574260	3.885
575160	3.9405
576060	4.107
576960	4.773
577860	5.6609
578760	5.5499
579660	4.7175
580560	4.662
581460	4.2735
582360	3.9405
583260	4.2735
584160	4.8285
585060	5.6054
585960	5.3834
586860	4.551
587760	4.7175
588660	5.1059
589560	4.9949
590460	4.2735
591360	3.885
592260	4.0515
593160	4.44
594060	5.3279
594960	5.2169
595860	4.9395
596760	4.884
597660	4.6065
598560	4.773
599460	4.9949
600360	4.9395
601260	5.1059
602160	4.9395
603060	4.551
603960	4.6065
604860	4.662
605760	4.3845
606660	4.0515
607560	4.218
608460	4.329
609360	3.9405
610260	3.996
611160	4.329
612060	4.3845
612960	4.3845
613860	4.2735
614760	4.107
615660	3.996
616560	4.0515
617460	3.774
618360	3.6075
619260	3.6075
620160	3.441
621060	3.7185
621960	3.8295
622860	3.7185
623760	3.885
624660	3.8295
625560	3.774
626460	3.996
627360	4.1625
628260	4.218
629160	4.662
630060	5.0504
630960	4.44
631860	4.107
632760	4.662
633660	4.7175
634560	3.996
635460	3.6075
636360	3.663
637260	3.885
638160	4.44
639060	4.9949
639960	5.1059
640860	5.1614
641760	4.7175
642660	3.996
643560	3.774
644460	3.8295
645360	3.8295
646260	3.774
647160	3.774
648060	4.44
648960	5.9384
649860	6.6599
650760	6.3269
651660	5.9384
652560	5.8274
653460	5.9384
654360	5.8274
655260	5.4944
656160	5.7164
657060	6.2159
657960	5.6054
658860	4.662
659760	4.107
660660	4.329
661560	5.0504
662460	4.551
663360	4.0515
664260	4.9395
665160	5.7719
666060	5.2724
666960	4.4955
667860	4.662
668760	5.2169
669660	5.4944
670560	5.2169
671460	4.7175
672360	4.6065
673260	4.9395
674160	5.1614
675060	4.662
675960	4.44
676860	4.7175
677760	4.6065
678660	4.662
679560	4.773
680460	4.44
681360	4.662
682260	5.1059
683160	4.8285
684060	4.551
684960	4.8285
685860	5.1059
686760	5.0504
687660	4.4955
688560	3.9405
689460	4.0515
690360	4.44
691260	3.996
692160	3.6075
693060	3.9405
693960	4.1625
694860	4.1625
695760	4.107
696660	4.107
697560	4.107
698460	4.0515
699360	3.996
700260	3.996
701160	3.885
702060	3.663
702960	3.4965
703860	3.552
704760	3.552
705660	3.6075
706560	3.663
707460	3.774
708360	3.8295
709260	3.663
710160	3.663
711060	3.7185
711960	3.663
712860	3.8295
713760	3.9405
714660	3.8295
715560	4.329
716460	4.9395
717360	4.2735
718260	3.663
719160	3.7185
720060	3.9405
720960	3.9405
721860	3.9405
722760	3.885
723660	3.8295
724560	3.8295
725460	3.885
726360	4.1625
727260	4.551
728160	4.3845
729060	3.885
729960	3.8295
730860	3.9405
731760	3.9405
732660	3.885
733560	3.885
734460	3.9405
735360	3.9405
736260	4.2735
737160	5.3279
738060	6.1604
738960	6.1049
739860	5.9384
740760	5.9939
741660	6.1604
742560	6.2714
743460	5.2724
744360	4.218
745260	4.7175
746160	5.3279
747060	4.9949
747960	4.2735
748860	3.996
749760	4.107
750660	3.996
751560	3.9405
752460	4.1625
753360	4.329
754260	4.2735
755160	4.44
756060	5.7719
756960	6.9929
757860	6.4934
758760	5.5499
759660	5.6609
760560	6.1049
761460	5.8829
762360	5.4389
763260	5.2724
764160	4.884
765060	4.6065
765960	5.1614
766860	5.8274
767760	5.1614
768660	4.0515
769560	3.8295
770460	4.2735
771360	4.329
772260	4.0515
773160	3.7185
774060	3.6075
774960	3.8295
775860	3.996
776760	3.9405
777660	4.0515
778560	4.107
779460	3.885
780360	3.663
781260	3.552
782160	3.7185
783060	3.8295
783960	3.774
784860	3.774
785760	3.7185
786660	3.552
787560	3.33
788460	3.2745
789360	3.441
790260	3.6075
791160	3.6075
792060	3.663
792960	3.7185
793860	3.663
794760	3.6075
795660	3.6075
796560	3.552
797460	3.441
798360	3.3855
799260	3.441
800160	3.552
801060	3.6075
801960	3.441
802860	3.33
803760	3.33
804660	3.2745
805560	3.441
806460	3.663
807360	3.6075
808260	3.6075
809160	3.774
810060	3.885
810960	4.44
811860	5.1059
812760	4.7175
813660	4.551
814560	5.0504
815460	5.4944
816360	5.6609
817260	5.2724
818160	4.8285
819060	5.0504
819960	5.2169
820860	5.1059
821760	4.7175
822660	4.2735
823560	4.107
824460	3.996
825360	3.9405
826260	3.9405
827160	4.0515
828060	4.329
828960	4.6065
829860	5.1059
830760	5.2169
831660	4.884
832560	4.551
833460	4.884
834360	5.3279
835260	4.9949
836160	4.6065
837060	4.884
837960	5.6609
838860	5.8829
839760	5.3834
840660	4.773
841560	4.3845
842460	4.6065
843360	5.2169
844260	5.7164
845160	5.8274
846060	5.3834
846960	4.7175
847860	4.329
848760	4.551
849660	4.773
850560	5.1059
851460	4.7175
852360	4.107
853260	4.218
854160	4.329
855060	4.551
855960	4.773
856860	4.44
857760	3.885
858660	3.9405
859560	4.1625
860460	4.1625
861360	4.1625
862260	4.1625
863160	4.0515
864060	3.7185
864960	3.441
865860	3.552
866760	3.8295
867660	3.8295
868560	3.774
869460	3.7185
870360	3.7185
871260	3.6075
872160	3.6075
873060	3.663
873960	3.774
874860	3.774
875760	3.7185
876660	3.663
877560	3.552
878460	3.4965
879360	3.3855
880260	3.33
881160	3.3855
882060	3.441
882960	3.4965
883860	3.552
884760	3.663
885660	3.7185
886560	3.7185
887460	3.774
888360	4.107
889260	4.7175
890160	4.662
891060	4.0515
891960	3.774
892860	3.663
893760	3.774
894660	3.8295
895560	3.7185
896460	3.552
897360	3.4965
898260	3.6075
899160	3.663
900060	3.9405
900960	4.884
901860	5.8274
902760	5.7719
903660	5.3279
904560	5.1059
905460	5.2724
906360	5.7719
907260	5.6609
908160	4.551
909060	3.885
909960	4.107
910860	4.329
911760	4.218
912660	4.1625
913560	3.885
914460	3.7185
915360	3.9405
916260	3.9405
917160	3.663
918060	3.663
918960	4.329
919860	6.2159
920760	6.8264
921660	5.4944
922560	4.3845
923460	4.9395
924360	6.0494
925260	6.3824
926160	6.2159
927060	5.8829
927960	5.4389
928860	5.4389
929760	5.6609
930660	5.7719
931560	5.4944
932460	4.9949
933360	5.2724
934260	5.4944
935160	5.2724
936060	5.1614
936960	5.0504
937860	5.3279
938760	5.8829
939660	6.2159
940560	5.9384
941460	5.3279
942360	4.8285
943260	4.7175
944160	4.329
945060	4.0515
945960	4.4955
946860	4.662
947760	4.773
948660	4.9949
949560	4.4955
950460	3.7185
951360	4.107
952260	4.9949
953160	4.884
954060	4.0515
954960	3.663
955860	3.996
956760	4.3845
957660	4.1625
958560	3.996
959460	4.0515
960360	4.107
961260	3.996
962160	3.885
963060	3.8295
963960	3.774
964860	3.774
965760	3.8295
966660	3.774
967560	3.7185
968460	3.8295
969360	3.774
970260	3.663
971160	3.774
972060	3.885
972960	3.996
973860	4.1625
974760	4.551
975660	5.0504
976560	4.8285
977460	4.3845
978360	4.662
979260	4.884
980160	4.4955
981060	4.0515
981960	3.774
982860	3.663
983760	3.663
984660	3.774
985560	4.2735
986460	4.884
987360	4.4955
988260	3.8295
989160	4.551
990060	5.5499
990960	5.5499
991860	5.1614
992760	4.773
993660	4.6065
994560	4.2735
995460	4.551
996360	5.7164
997260	5.9939
998160	5.2724
999060	4.1625
999960	3.885
1000860	4.2735
1001760	4.218
1002660	3.996
1003560	4.107
1004460	3.9405
1005360	3.9405
1006260	4.9395
1007160	5.7164
1008060	5.2724
1008960	5.6609
1009860	5.9384
1010760	5.8829
1011660	6.2159
1012560	5.6609
1013460	4.3845
1014360	4.4955
1015260	5.2724
1016160	5.3834
1017060	5.6609
1017960	5.5499
1018860	4.551
1019760	3.885
1020660	4.2735
1021560	4.2735
1022460	3.663
1023360	3.663
1024260	3.885
1025160	3.885
1026060	4.0515
1026960	4.662
1027860	4.6065
1028760	4.107
1029660	4.7175
1030560	5.2724
1031460	4.884
1032360	3.996
1033260	3.996
1034160	4.9395
1035060	5.1614
1035960	4.44
1036860	3.9405
1037760	4.662
1038660	6.0494
1039560	5.4389
1040460	4.107
1041360	4.1625
1042260	4.551
1043160	4.1625
1044060	3.6075
1044960	3.996
1045860	4.7175
1046760	4.2735
1047660	4.1625
1048560	4.1625
1049460	3.552
1050360	3.3855
1051260	3.4965
1052160	3.663
1053060	3.774
1053960	3.8295
1054860	3.663
1055760	3.6075
1056660	3.663
1057560	3.774
1058460	3.7185
1059360	3.885
1060260	4.0515
1061160	4.218
1062060	4.8285
1062960	4.884
1063860	4.3845
1064760	4.2735
1065660	4.107
1066560	3.8295
1067460	3.663
1068360	3.663
1069260	3.552
1070160	3.3855
1071060	3.4965
1071960	3.6075
1072860	3.6075
1073760	3.552
1074660	3.6075
1075560	3.663
1076460	3.552
1077360	3.8295
1078260	5.6054
1079160	7.9919
1080060	8.5469
1080960	7.9919
1081860	7.2149
1082760	5.7164
1083660	4.773
1084560	5.8829
1085460	6.7154
1086360	5.7719
1087260	4.329
1088160	3.7185
1089060	3.441
1089960	3.441
1090860	3.4965
1091760	3.6075
1092660	3.7185
1093560	3.7185
1094460	3.774
1095360	3.774
1096260	3.885
1097160	3.996
1098060	3.8295
1098960	3.7185
1099860	3.8295
1100760	3.9405
1101660	3.885
1102560	3.663
1103460	3.663
1104360	4.1625
1105260	5.7719
1106160	7.3814
1107060	7.2704
1107960	6.2714
1108860	5.8829
1109760	4.9949
1110660	4.0515
1111560	4.2735
1112460	4.9949
1113360	4.9949
1114260	4.6065
1115160	4.218
1116060	4.2735
1116960	4.551
1117860	4.7175
1118760	4.4955
1119660	4.2735
1120560	4.3845
1121460	4.4955
1122360	4.6065
1123260	4.2735
1124160	3.663
1125060	3.4965
1125960	3.663
1126860	3.9405
1127760	4.0515
1128660	3.8295
1129560	4.0515
1130460	4.4955
1131360	4.4955
1132260	4.107
1133160	3.7185
1134060	3.885
1134960	4.1625
1135860	3.9405
1136760	3.6075
1137660	3.3855
1138560	3.3855
1139460	3.441
1140360	3.441
1141260	3.4965
1142160	3.552
1143060	3.4965
1143960	3.6075
1144860	3.663
1145760	3.774
1146660	3.885
1147560	3.9405
1148460	3.996
1149360	4.0515
1150260	3.9405
1151160	3.7185
1152060	3.663
1152960	3.6075
1153860	3.6075
1154760	3.6075
1155660	3.6075
1156560	3.441
1157460	3.33
1158360	3.33
1159260	3.33
1160160	3.33
1161060	3.4965
1161960	4.7175
1162860	6.8264
1163760	7.6589
1164660	6.9929
1165560	5.9939
1166460	6.1604
1167360	6.7709
1168260	6.6599
1169160	5.9939
1170060	5.5499
1170960	5.3279
1171860	5.0504
1172760	4.9949
1173660	5.1614
1174560	5.4944
1175460	5.4389
1176360	4.551
1177260	3.9405
1178160	3.8295
1179060	4.107
1179960	4.7175
1180860	4.8285
1181760	4.2735
1182660	4.0515
1183560	3.9405
1184460	3.9405
1185360	4.107
1186260	4.1625
1187160	4.7175
1188060	5.0504
1188960	4.329
1189860	3.9405
1190760	4.329
1191660	4.662
1192560	4.551
1193460	4.107
1194360	3.7185
1195260	3.7185
1196160	4.1625
1197060	4.3845
1197960	3.9405
1198860	3.7185
1199760	3.9405
1200660	3.9405
1201560	3.885
1202460	3.9405
1203360	4.0515
1204260	3.885
1205160	3.774
1206060	3.774
1206960	3.8295
1207860	3.885
1208760	3.9405
1209660	3.885
1210560	3.774
1211460	3.774
1212360	3.7185
1213260	3.663
1214160	3.4965
1215060	3.33
1215960	3.441
1216860	3.3855
1217760	3.33
1218660	3.3855
1219560	3.33
1220460	3.2745
1221360	3.33
1222260	3.3855
1223160	3.33
1224060	3.2745
1224960	3.2745
1225860	3.3855
1226760	3.441
1227660	3.441
1228560	3.3855
1229460	3.441
1230360	3.4965
1231260	3.663
1232160	3.8295
1233060	4.107
1233960	4.7175
1234860	5.0504
1235760	4.662
1236660	4.107
1237560	3.9405
1238460	3.885
1239360	3.7185
1240260	3.4965
1241160	3.3855
1242060	3.3855
1242960	3.3855
1243860	3.3855
1244760	3.3855
1245660	3.3855
1246560	3.3855
1247460	3.3855
1248360	3.3855
1249260	3.774
1250160	5.3834
1251060	6.8819
1251960	7.6034
1252860	7.7144
1253760	7.6034
1254660	7.5479
1255560	7.2704
1256460	6.3269
1257360	5.2169
1258260	4.773
1259160	5.2169
1260060	5.2724
1260960	4.329
1261860	3.6075
1262760	3.33
1263660	3.2745
1264560	3.2745
1265460	3.4965
1266360	3.663
1267260	3.663
1268160	3.7185
1269060	4.329
1269960	5.3834
1270860	5.6609
1271760	5.3279
1272660	5.1614
1273560	5.6609
1274460	6.6044
1275360	7.0484
1276260	6.2714
1277160	4.551
1278060	3.885
1278960	3.7185
1279860	4.107
1280760	5.1059
1281660	5.8829
1282560	5.8274
1283460	4.9949
1284360	5.0504
1285260	4.9949
1286160	4.4955
1287060	4.7175
1287960	4.773
1288860	4.7175
1289760	4.4955
1290660	3.9405
1291560	4.1625
1292460	4.7175
1293360	4.551
1294260	4.2735
1295160	3.774
1296060	3.663
1296960	4.107
1297860	3.996
1298760	3.441
1299660	3.2745
1300560	3.2745
1301460	3.33
1302360	3.33
1303260	3.6075
1304160	3.885
1305060	3.774
1305960	3.663
1306860	3.7185
1307760	3.7185
1308660	3.4965
1309560	3.552
1310460	3.663
1311360	3.552
1312260	3.4965
1313160	3.441
1314060	3.441
1314960	3.4965
1315860	3.3855
1316760	3.219
1317660	3.2745
1318560	3.3855
1319460	3.441
1320360	3.33
1321260	3.219
1322160	3.1635
1323060	3.33
1323960	3.441
1324860	3.4965
1325760	3.552
1326660	3.552
1327560	3.4965
1328460	3.4965
1329360	3.996
1330260	4.8285
1331160	5.1614
1332060	4.44
1332960	3.7185
1333860	3.774
1334760	4.6065
1335660	4.884
1336560	4.884
1337460	4.884
1338360	4.8285
1339260	4.3845
1340160	3.663
1341060	3.4965
1341960	3.7185
1342860	4.329
1343760	5.3279
1344660	5.4389
1345560	4.551
1346460	3.9405
1347360	4.107
1348260	4.884
1349160	5.3834
1350060	5.1059
1350960	4.662
1351860	4.329
1352760	4.1625
1353660	4.329
1354560	4.8285
1355460	4.884
1356360	4.329
1357260	4.218
1358160	4.3845
1359060	4.329
1359960	3.996
1360860	3.9405
1361760	4.0515
1362660	3.9405
1363560	3.885
1364460	3.9405
1365360	3.996
1366260	3.9405
1367160	3.996
1368060	4.329
1368960	4.551
1369860	4.662
1370760	4.551
1371660	4.1625
1372560	4.3845
1373460	5.1614
1374360	5.7719
1375260	5.4944
1376160	4.9949
1377060	4.9395
1377960	4.551
1378860	3.774
1379760	3.885
1380660	4.9395
1381560	5.2169
1382460	4.3845
1383360	3.8295
1384260	4.662
1385160	5.7164
1386060	5.1614
1386960	3.885
1387860	3.33
1388760	3.1635
1389660	3.33
1390560	3.7185
1391460	3.774
1392360	3.8295
1393260	3.663
1394160	3.2745
1395060	3.219
1395960	3.2745
1396860	3.2745
1397760	3.219
1398660	3.1635
1399560	3.219
1400460	3.1635
1401360	3.108
1402260	2.997
1403160	2.997
1404060	2.997
1404960	3.0525
1405860	3.0525
1406760	2.997
1407660	3.0525
1408560	3.108
1409460	2.997
1410360	2.997
1411260	3.108
1412160	3.0525
1413060	2.997
1413960	2.9415
1414860	2.9415
1415760	3.0525
1416660	3.552
1417560	4.0515
1418460	4.329
1419360	3.996
1420260	3.6075
1421160	3.9405
1422060	4.8285
1422960	4.662
1423860	4.551
1424760	4.884
1425660	4.9395
1426560	4.662
1427460	3.996
1428360	3.3855
1429260	3.3855
1430160	4.218
1431060	4.329
1431960	3.7185
1432860	3.663
1433760	4.107
1434660	4.218
1435560	4.107
1436460	3.9405
1437360	3.885
1438260	4.218
1439160	4.551
1440060	3.9405
1440960	3.6075
1441860	4.107
1442760	4.44
1443660	4.0515
1444560	3.8295
1445460	4.7175
1446360	4.3845
1447260	3.219
1448160	2.9415
1449060	4.4955
1449960	4.773
1450860	3.774
1451760	3.552
1452660	4.107
1453560	4.107
1454460	3.885
1455360	3.885
1456260	3.4965
1457160	3.6075
1458060	4.7175
1458960	5.2724
1459860	4.329
1460760	3.441
1461660	3.2745
1462560	3.4965
1463460	3.7185
1464360	4.2735
1465260	4.329
1466160	3.774
1467060	3.4965
1467960	3.3855
1468860	3.2745
1469760	3.3855
1470660	3.441
1471560	3.33
1472460	3.219
1473360	3.219
1474260	3.219
1475160	3.2745
1476060	3.219
1476960	3.1635
1477860	3.219
1478760	3.1635
1479660	3.0525
1480560	2.997
1481460	3.0525
1482360	3.0525
1483260	3.0525
1484160	2.997
1485060	2.9415
1485960	2.9415
1486860	2.9415
1487760	2.9415
1488660	2.9415
1489560	2.997
1490460	2.9415
1491360	2.997
1492260	3.3855
1493160	3.2745
1494060	3.1635
1494960	3.108
1495860	3.1635
1496760	3.219
1497660	3.1635
1498560	3.0525
1499460	2.997
1500360	2.997
1501260	3.0525
1502160	2.997
1503060	2.9415
1503960	3.6075
1504860	4.8285
1505760	4.9949
1506660	4.662
1507560	4.4955
1508460	4.6065
1509360	4.8285
1510260	4.7175
1511160	4.551
1512060	4.329
1512960	4.329
1513860	4.107
1514760	3.9405
1515660	3.9405
1516560	3.7185
1517460	3.4965
1518360	3.33
1519260	3.3855
1520160	3.441
1521060	3.4965
1521960	4.1625
1522860	5.0504
1523760	5.1614
1524660	4.4955
1525560	3.8295
1526460	4.1625
1527360	4.6065
1528260	4.218
1529160	3.8295
1530060	3.6075
1530960	3.441
1531860	3.6075
1532760	3.552
1533660	3.2745
1534560	3.33
1535460	4.218
1536360	5.2169
1537260	4.8285
1538160	4.551
1539060	4.6065
1539960	3.9405
1540860	3.552
1541760	3.9405
1542660	4.2735
1543560	3.7185
1544460	3.8295
1545360	4.44
1546260	4.218
1547160	3.4965
1548060	3.441
1548960	3.663
1549860	3.3855
1550760	3.33
1551660	3.441
1552560	3.219
1553460	3.1635
1554360	3.2745
1555260	3.2745
1556160	3.1635
1557060	3.1635
1557960	3.108
1558860	3.0525
1559760	2.997
1560660	2.775
1561560	2.4975
1562460	2.442
1563360	2.3865
1564260	2.331
1565160	2.22
1566060	2.331
1566960	2.553
1567860	2.3865
1568760	2.22
1569660	2.2755
1570560	2.331
1571460	2.3865
1572360	2.4975
1573260	2.553
1574160	2.2755
1575060	2.2755
1575960	2.553
1576860	2.4975
1577760	2.4975
1578660	2.6085
1579560	2.886
1580460	3.774
1581360	3.885
1582260	3.663
1583160	3.3855
1584060	3.33
1584960	3.552
1585860	3.33
1586760	2.997
1587660	2.6085
1588560	2.3865
1589460	2.3865
1590360	2.331
1591260	2.331
1592160	2.3865
1593060	2.442
1593960	2.997
1594860	4.551
1595760	4.9395
1596660	5.2169
1597560	5.4944
1598460	5.4389
1599360	5.2724
1600260	5.2169
1601160	4.551
1602060	3.885
1602960	3.996
1603860	4.773
1604760	4.884
1605660	3.8295
1606560	3.2745
1607460	2.886
1608360	2.775
1609260	2.997
1610160	3.552
1611060	3.774
1611960	3.441
1612860	3.219
