# Supplementary material for: A parsimonious model of blood glucose homeostasis
Source: PLOS Digit Health. 2022 Jul 14;1(7):e0000072. doi: 10.1371/journal.pdig.0000072 (PMC9931355; doi:10.1371/journal.pdig.0000072)
Supplement: S2 Data — Blood glucose data of Klick Pilot Study measured using the Freestyle Libre Flash Glucose device. The data are presented in comma separated values (.csv) format for each healthy individual (N = 100). The filenames represent the unique identification of the individual to preserve anonymity. (ZIP) [file pdig.0000072.s011.zip › 1MH002M4L6R.csv]

Elapsed Time	Glucose (mmol/L)
0	4.4955
900	4.329
1800	3.885
2700	4.218
3600	4.551
4500	4.0515
5400	3.441
6300	3.2745
7200	3.552
8100	4.218
9000	4.44
9900	4.2735
10800	4.2735
11700	4.2735
12600	4.0515
13500	4.0515
14400	4.44
15300	5.0504
16200	4.9949
17100	4.107
18000	3.663
18900	4.1625
19800	4.551
20700	4.44
21600	4.6065
22500	4.884
23400	5.0504
24300	4.884
25200	3.885
26100	3.33
27000	3.2745
27900	2.664
28800	2.22
29700	2.775
30600	4.6065
31500	4.9395
32400	4.773
33300	4.4955
34200	4.329
35100	4.107
36000	3.885
36900	3.4965
37800	3.2745
38700	3.1635
39600	2.997
40500	2.8305
41400	3.552
42300	3.552
43200	3.108
44100	2.664
45000	2.664
45900	3.33
46800	3.774
47700	3.2745
48600	3.1635
49500	3.1635
50400	3.0525
51300	3.0525
52200	3.3855
53100	3.3855
54000	3.3855
54900	3.3855
55800	3.108
56700	2.9415
57600	3.552
58500	3.996
59400	4.107
60300	4.44
61200	4.6065
62100	4.329
63000	4.1625
63900	4.107
64800	3.9405
65700	3.885
66600	3.774
67500	3.7185
68400	3.6075
69300	3.552
70200	4.1625
71100	5.0504
72000	4.884
72900	4.1625
73800	4.44
74700	4.9949
75600	4.9395
76500	4.7175
77400	4.3845
78300	4.3845
79200	4.6065
80100	4.44
81000	4.7175
81900	4.9395
82800	4.662
83700	4.4955
84600	4.662
85500	5.1614
86400	5.1614
87300	4.2735
88200	3.8295
89100	4.44
90000	4.9949
90900	4.6065
91800	3.774
92700	3.6075
93600	3.9405
94500	4.1625
95400	4.3845
96300	4.3845
97200	4.218
98100	4.1625
99000	4.218
99900	4.218
100800	4.2735
101700	4.1625
102600	3.8295
103500	3.7185
104400	4.1625
105300	4.773
106200	4.9395
107100	5.1059
108000	4.9949
108900	4.773
109800	5.3279
110700	5.2169
111600	3.9405
112500	3.4965
113400	3.9405
114300	6.0494
115200	7.4369
116100	7.6589
117000	7.1594
117900	5.9384
118800	4.7175
119700	4.0515
120600	3.663
121500	4.1625
122400	5.3834
123300	5.2724
124200	4.884
125100	5.1059
126000	5.3834
126900	5.3279
127800	4.773
128700	3.996
129600	3.552
130500	3.6075
131400	4.107
132300	4.44
133200	4.4955
134100	3.8295
135000	3.219
135900	3.219
136800	4.218
137700	4.2735
138600	3.8295
139500	3.552
140400	3.8295
141300	4.6065
142200	4.9949
143100	4.884
144000	4.44
144900	3.774
145800	3.3855
146700	3.1635
147600	3.1635
148500	3.1635
149400	3.1635
150300	3.3855
151200	4.551
152100	5.6609
153000	5.1059
153900	3.996
154800	3.774
155700	3.9405
156600	3.996
157500	4.218
158400	4.1625
159300	3.885
160200	3.663
161100	3.663
162000	3.7185
162900	3.7185
163800	3.6075
164700	3.441
165600	3.3855
166500	3.774
167400	4.1625
168300	4.0515
169200	4.4955
170100	4.6065
171000	4.44
171900	4.329
172800	4.0515
173700	3.996
174600	4.1625
175500	3.996
176400	3.6075
177300	3.6075
178200	3.8295
179100	3.8295
180000	3.7185
180900	4.0515
181800	4.8285
182700	4.6065
183600	3.774
184500	3.4965
185400	3.8295
186300	3.996
187200	3.8295
188100	3.7185
189000	3.774
189900	4.107
190800	4.329
191700	3.8295
192600	3.441
193500	3.219
194400	3.108
195300	3.552
196200	4.1625
197100	4.4955
198000	4.1625
198900	3.774
199800	3.4965
200700	2.9415
201600	2.22
202500	2.22
203400	2.6085
204300	2.997
205200	3.9405
206100	3.7185
207000	3.33
207900	3.2745
208800	3.33
209700	3.1635
210600	2.886
211500	2.8305
212400	2.8305
213300	2.553
214200	2.22
215100	2.22
216000	2.3865
216900	2.553
217800	2.22
218700	2.6085
219600	3.1635
220500	3.219
221400	3.1635
222300	3.1635
223200	3.441
224100	3.2745
225000	3.219
225900	3.2745
226800	3.2745
227700	3.552
228600	3.8295
229500	3.885
230400	3.663
231300	3.3855
232200	3.219
233100	3.1635
234000	3.0525
234900	3.0525
235800	3.1635
236700	3.441
237600	3.219
238500	2.9415
239400	2.8305
240300	2.9415
241200	2.886
242100	2.997
243000	4.329
243900	4.551
244800	3.7185
245700	3.3855
246600	3.441
247500	3.663
248400	4.0515
249300	3.9405
250200	3.774
251100	3.6075
252000	3.2745
252900	3.2745
253800	3.6075
254700	3.663
255600	3.33
256500	3.219
257400	3.663
258300	4.329
259200	3.8295
260100	3.2745
261000	3.108
261900	3.219
262800	3.552
263700	3.8295
264600	3.8295
265500	3.441
266400	3.219
267300	3.219
268200	3.663
269100	3.8295
270000	3.7185
270900	4.1625
271800	4.662
272700	3.9405
273600	3.6075
274500	4.1625
275400	4.0515
276300	3.3855
277200	3.3855
278100	4.3845
279000	4.4955
279900	3.774
280800	3.774
281700	4.6065
282600	4.551
283500	4.107
284400	3.8295
285300	3.6075
286200	3.774
287100	3.774
288000	3.6075
288900	3.996
289800	4.551
290700	4.44
291600	4.1625
292500	4.329
293400	4.329
294300	4.329
295200	4.2735
296100	3.9405
297000	3.885
297900	3.8295
298800	3.9405
299700	4.0515
300600	3.774
301500	3.4965
302400	3.2745
303300	2.9415
304200	2.8305
305100	2.775
306000	2.664
306900	3.3855
307800	3.6075
308700	3.1635
309600	2.664
310500	2.22
311400	2.22
312300	2.7195
313200	3.4965
314100	3.441
315000	3.552
315900	3.663
316800	4.0515
317700	4.551
318600	4.0515
319500	3.4965
320400	3.441
321300	3.552
322200	3.6075
323100	3.663
324000	3.774
324900	3.774
325800	3.663
326700	3.6075
327600	3.552
328500	4.218
329400	5.4944
330300	5.3279
331200	4.107
332100	3.6075
333000	3.996
333900	4.4955
334800	4.329
335700	3.774
336600	3.441
337500	3.4965
338400	3.6075
339300	3.7185
340200	3.7185
341100	3.6075
342000	3.8295
342900	4.1625
343800	3.9405
344700	3.774
345600	4.3845
346500	5.2724
347400	5.9384
348300	6.0494
349200	5.1059
350100	3.9405
351000	3.885
351900	4.9395
352800	5.6609
353700	5.4944
354600	4.884
355500	4.44
356400	4.218
357300	4.551
358200	4.9395
359100	4.9395
360000	4.329
360900	3.774
361800	3.8295
362700	3.9405
363600	4.107
364500	4.2735
365400	4.551
366300	4.884
367200	4.551
368100	4.1625
369000	4.0515
369900	4.1625
370800	4.551
371700	4.3845
372600	4.0515
373500	4.2735
374400	4.662
375300	4.662
376200	4.8285
377100	4.9949
378000	4.9949
378900	5.1059
379800	5.3279
380700	5.3279
381600	4.773
382500	4.2735
383400	4.329
384300	4.329
385200	3.885
386100	3.3855
387000	3.33
387900	3.774
388800	4.218
389700	4.6065
390600	4.7175
391500	4.551
392400	4.3845
393300	4.107
394200	3.9405
395100	3.9405
396000	3.885
396900	3.774
397800	3.996
398700	4.44
399600	4.662
400500	4.551
401400	3.996
402300	3.7185
403200	3.9405
404100	4.107
405000	3.996
405900	3.885
406800	3.9405
407700	3.996
408600	4.4955
409500	5.8829
410400	6.4379
411300	5.9384
412200	5.9384
413100	5.9939
414000	5.6609
414900	4.8285
415800	4.0515
416700	4.1625
417600	4.2735
418500	4.1625
419400	4.662
420300	5.4944
421200	5.1059
422100	3.9405
423000	3.8295
423900	4.6065
424800	5.1614
425700	5.1614
426600	4.884
427500	4.662
428400	4.44
429300	4.329
430200	4.329
431100	4.329
432000	4.3845
432900	4.218
433800	4.1625
434700	4.773
435600	5.3279
436500	4.9395
437400	4.3845
438300	4.329
439200	4.551
440100	4.7175
441000	4.6065
441900	4.2735
442800	4.662
443700	5.2724
444600	5.0504
445500	4.4955
446400	4.2735
447300	4.662
448200	5.4389
449100	5.9384
450000	5.4944
450900	4.551
451800	4.2735
452700	4.884
453600	5.5499
454500	5.6609
455400	5.0504
456300	4.773
457200	5.1614
458100	5.6054
459000	5.6054
459900	4.884
460800	3.996
461700	4.218
462600	4.9395
463500	5.1059
464400	4.9949
465300	4.9395
466200	5.1059
467100	5.2169
468000	5.1059
468900	5.1614
469800	4.9395
470700	4.662
471600	4.44
472500	4.2735
473400	4.0515
474300	3.774
475200	3.6075
476100	3.7185
477000	4.0515
477900	4.329
478800	4.218
479700	3.8295
480600	3.774
481500	3.9405
482400	3.6075
483300	3.6075
484200	3.7185
485100	3.663
486000	3.774
486900	3.774
487800	3.552
488700	3.552
489600	3.8295
490500	3.996
491400	3.774
492300	3.441
493200	3.552
494100	3.8295
495000	4.1625
495900	4.3845
496800	4.329
497700	3.9405
498600	3.8295
499500	3.9405
500400	3.9405
501300	3.885
502200	3.9405
503100	3.9405
504000	3.885
504900	3.996
505800	4.0515
506700	4.4955
507600	5.7164
508500	6.1049
509400	5.3279
510300	4.329
511200	4.1625
512100	4.1625
513000	4.107
513900	4.329
514800	4.6065
515700	4.6065
516600	4.6065
517500	4.8285
518400	4.773
519300	4.4955
520200	5.1614
521100	6.3269
522000	6.5489
522900	5.5499
523800	4.1625
524700	3.774
525600	3.9405
526500	4.4955
527400	5.5499
528300	5.4389
529200	3.9405
530100	3.219
531000	3.108
531900	4.4955
532800	4.9395
533700	4.0515
534600	3.663
535500	4.44
536400	5.0504
537300	4.7175
538200	3.774
539100	3.552
540000	4.1625
540900	4.884
541800	4.9949
542700	4.551
543600	4.107
544500	4.0515
545400	3.885
546300	3.552
547200	3.9405
548100	4.8285
549000	4.884
549900	4.662
550800	4.4955
551700	4.218
552600	4.329
553500	4.551
554400	4.4955
555300	4.2735
556200	4.329
557100	4.329
558000	4.218
558900	3.9405
559800	3.774
560700	3.8295
561600	3.8295
562500	3.663
563400	3.552
564300	3.552
565200	3.7185
566100	3.774
567000	3.552
567900	3.3855
568800	3.6075
569700	3.8295
570600	3.774
571500	3.552
572400	3.6075
573300	3.774
574200	3.6075
575100	3.2745
576000	3.1635
576900	3.33
577800	3.663
578700	3.441
579600	3.441
580500	3.8295
581400	3.9405
582300	3.663
583200	3.6075
584100	3.7185
585000	3.9405
585900	4.107
586800	4.0515
587700	4.329
588600	5.2169
589500	5.4389
590400	5.1614
591300	5.1614
592200	4.773
593100	4.1625
594000	4.2735
594900	4.551
595800	4.2735
596700	3.996
597600	3.996
598500	3.9405
599400	4.0515
600300	4.8285
601200	5.2724
602100	5.0504
603000	5.1059
603900	4.4955
604800	4.107
605700	5.1614
606600	5.6609
607500	5.3834
608400	5.2724
609300	4.2735
610200	3.885
611100	4.9395
612000	6.1049
612900	6.3824
613800	5.7719
614700	4.773
615600	4.4955
616500	4.9395
617400	5.4389
618300	5.7164
619200	5.8274
620100	5.2724
621000	4.551
621900	4.7175
622800	5.4944
623700	5.8829
624600	5.5499
625500	5.2724
626400	4.8285
627300	4.218
628200	4.3845
629100	4.7175
630000	4.3845
630900	3.7185
631800	3.663
632700	4.218
633600	4.44
634500	4.44
635400	4.44
636300	4.3845
637200	4.4955
638100	4.7175
639000	4.8285
639900	4.884
640800	5.0504
641700	4.8285
642600	4.44
643500	4.107
644400	3.885
645300	4.0515
646200	4.107
647100	4.0515
648000	4.107
648900	4.107
649800	4.0515
650700	3.9405
651600	3.885
652500	3.885
653400	3.9405
654300	3.996
655200	3.996
656100	3.996
657000	4.0515
657900	4.0515
658800	3.885
659700	3.8295
660600	3.8295
661500	3.774
662400	3.774
663300	3.774
664200	3.996
665100	4.44
666000	4.44
666900	3.996
667800	3.9405
668700	4.0515
669600	4.218
670500	4.9395
671400	5.7164
672300	5.4944
673200	4.9949
674100	4.662
675000	4.551
675900	4.551
676800	4.773
677700	4.8285
678600	4.44
679500	3.9405
680400	3.8295
681300	3.9405
682200	4.107
683100	4.7175
684000	5.8829
684900	6.0494
685800	5.6054
686700	5.8274
687600	5.6054
688500	4.7175
689400	4.329
690300	4.4955
691200	4.551
692100	4.551
693000	4.3845
693900	3.9405
694800	3.9405
695700	3.9405
696600	3.885
697500	3.996
698400	3.996
699300	4.218
700200	4.7175
701100	4.8285
702000	4.218
702900	3.8295
703800	3.996
704700	4.44
705600	4.9395
706500	4.884
707400	4.2735
708300	3.885
709200	4.44
710100	5.7719
711000	6.9374
711900	6.8819
712800	5.7164
713700	4.3845
714600	4.551
715500	5.9384
716400	6.2159
717300	6.2159
718200	6.2159
719100	4.773
720000	4.0515
720900	4.9949
721800	5.8829
722700	5.7719
723600	4.9395
724500	4.0515
725400	4.218
726300	4.6065
727200	4.7175
728100	4.773
729000	4.662
729900	4.6065
730800	4.551
731700	4.551
732600	4.662
733500	4.7175
734400	4.6065
735300	4.44
736200	4.4955
737100	4.4955
738000	4.4955
738900	4.44
739800	4.3845
740700	4.662
741600	4.7175
742500	4.6065
743400	4.44
744300	4.2735
745200	4.1625
746100	4.1625
747000	4.218
747900	4.1625
748800	4.0515
749700	3.9405
750600	4.44
751500	5.6054
752400	6.1049
753300	5.2724
754200	4.773
755100	4.8285
756000	4.44
756900	3.9405
757800	3.9405
758700	4.107
759600	4.1625
760500	4.329
761400	4.6065
762300	4.773
763200	4.6065
764100	4.218
765000	4.107
765900	4.4955
766800	4.884
767700	4.44
768600	3.9405
769500	4.107
770400	4.3845
771300	4.107
772200	4.6065
773100	5.9939
774000	5.8829
774900	4.6065
775800	4.662
776700	4.9949
777600	4.7175
778500	4.7175
779400	4.773
780300	4.7175
781200	5.0504
782100	5.2724
783000	4.662
783900	4.7175
784800	5.3834
785700	5.1614
786600	4.884
787500	5.2724
788400	5.7164
789300	5.2169
790200	4.1625
791100	3.8295
792000	4.2735
792900	4.662
793800	4.9949
794700	5.7164
795600	5.6609
796500	4.8285
797400	4.8285
798300	5.4389
799200	5.6054
800100	5.4389
801000	5.1614
801900	5.1059
802800	5.3279
803700	5.7719
804600	5.3834
805500	4.662
806400	5.2169
807300	5.3279
808200	4.662
809100	4.4955
810000	4.6065
810900	4.773
811800	4.7175
812700	4.3845
813600	4.2735
814500	4.329
815400	4.3845
816300	4.3845
817200	4.44
818100	4.6065
819000	4.6065
819900	4.773
820800	5.0504
821700	4.773
822600	4.6065
823500	4.7175
824400	4.44
825300	4.1625
826200	4.0515
827100	4.0515
828000	4.1625
828900	4.1625
829800	4.107
830700	3.996
831600	3.8295
832500	3.885
833400	3.8295
834300	3.7185
835200	3.8295
836100	3.996
837000	3.885
837900	4.218
838800	5.0504
839700	5.3279
840600	4.9949
841500	4.4955
842400	4.551
843300	5.2169
844200	5.1059
845100	4.4955
846000	4.218
846900	4.0515
847800	3.885
848700	3.885
849600	3.9405
850500	4.662
851400	5.9384
852300	6.1604
853200	5.4944
854100	5.0504
855000	5.3279
855900	5.8829
856800	5.7164
857700	5.1059
858600	4.44
859500	4.551
860400	5.2724
861300	4.7175
862200	3.774
863100	3.6075
864000	3.9405
864900	4.0515
865800	4.0515
866700	4.662
867600	6.0494
868500	6.3824
869400	4.9395
870300	4.218
871200	4.9395
872100	5.4944
873000	4.884
873900	4.2735
874800	4.551
875700	4.3845
876600	4.2735
877500	4.6065
878400	4.551
879300	3.996
880200	3.7185
881100	4.0515
882000	4.8285
882900	5.0504
883800	4.551
884700	4.3845
885600	4.44
886500	4.329
887400	3.996
888300	3.6075
889200	4.0515
890100	4.551
891000	4.44
891900	4.662
892800	5.1614
893700	4.9395
894600	4.8285
895500	4.551
896400	4.329
897300	4.4955
898200	4.662
899100	5.0504
900000	5.3834
900900	5.4944
901800	5.1059
902700	4.8285
903600	4.8285
904500	4.4955
905400	4.0515
906300	4.0515
907200	4.0515
908100	4.2735
909000	4.3845
909900	4.1625
910800	3.7185
911700	3.2745
912600	3.108
913500	3.2745
914400	3.441
915300	3.4965
916200	3.4965
917100	3.6075
918000	3.441
918900	3.2745
919800	3.3855
920700	3.441
921600	3.552
922500	4.0515
923400	4.2735
924300	3.7185
925200	3.2745
926100	3.108
927000	3.219
927900	3.1635
928800	3.8295
929700	5.5499
930600	5.1614
931500	3.8295
932400	3.4965
933300	3.774
934200	4.0515
935100	3.8295
936000	3.4965
936900	3.552
937800	3.9405
938700	3.885
939600	3.3855
940500	3.33
941400	3.552
942300	3.552
943200	3.4965
944100	3.441
945000	3.552
945900	3.4965
946800	3.4965
947700	4.0515
948600	6.1604
949500	7.4369
950400	7.3259
951300	6.5489
952200	4.9395
953100	4.4955
954000	5.2724
954900	5.2724
955800	4.218
956700	3.4965
957600	3.1635
958500	3.3855
959400	3.552
960300	3.219
961200	3.108
962100	2.9415
963000	2.8305
963900	2.997
964800	3.1635
965700	3.2745
966600	3.441
967500	3.219
968400	3.441
969300	4.1625
970200	4.218
971100	3.663
972000	3.3855
972900	3.219
973800	2.997
974700	3.6075
975600	4.3845
976500	3.6075
977400	3.219
978300	3.108
979200	3.108
980100	2.886
981000	2.664
981900	2.7195
982800	2.886
983700	2.8305
984600	2.775
985500	2.9415
986400	2.997
987300	2.9415
988200	2.775
989100	2.6085
990000	2.3865
990900	2.3865
991800	2.6085
992700	2.3865
993600	2.22
994500	2.22
995400	2.22
996300	2.22
997200	2.22
998100	2.22
999000	2.22
999900	2.22
1000800	2.22
1001700	2.22
1002600	2.22
1003500	2.22
1004400	2.22
1005300	2.331
1006200	2.3865
1007100	2.22
1008000	2.6085
1008900	2.997
1009800	2.9415
1010700	2.9415
1011600	3.1635
1012500	3.108
1013400	3.108
1014300	3.4965
1015200	3.552
1016100	3.33
1017000	3.33
1017900	2.886
1018800	2.7195
1019700	2.9415
1020600	2.775
1021500	2.664
1022400	2.886
1023300	3.1635
1024200	3.0525
1025100	2.775
1026000	2.7195
1026900	3.663
1027800	5.4389
1028700	5.1614
1029600	3.6075
1030500	3.0525
1031400	4.44
1032300	5.2169
1033200	4.218
1034100	3.1635
1035000	2.886
1035900	3.8295
1036800	4.218
1037700	4.44
1038600	3.8295
1039500	3.1635
1040400	2.886
1041300	3.6075
1042200	3.885
1043100	3.8295
1044000	3.552
1044900	3.1635
1045800	2.8305
1046700	3.0525
1047600	4.4955
1048500	4.773
1049400	4.3845
1050300	3.885
1051200	3.3855
1052100	3.2745
1053000	3.663
1053900	4.329
1054800	4.6065
1055700	4.0515
1056600	3.4965
1057500	3.219
1058400	3.7185
1059300	4.7175
1060200	4.551
1061100	4.4955
1062000	4.773
1062900	4.6065
1063800	4.218
1064700	3.996
1065600	3.774
1066500	3.1635
1067400	2.775
1068300	3.885
1069200	4.8285
1070100	4.7175
1071000	4.3845
1071900	3.663
1072800	3.2745
1073700	3.1635
1074600	3.1635
1075500	3.0525
1076400	2.8305
1077300	2.9415
1078200	3.0525
1079100	3.219
1080000	3.108
1080900	2.9415
1081800	2.997
1082700	2.997
1083600	2.8305
1084500	2.997
1085400	3.1635
1086300	2.886
1087200	2.664
1088100	2.775
1089000	2.9415
1089900	3.2745
1090800	3.663
1091700	3.9405
1092600	3.6075
1093500	3.1635
1094400	3.108
1095300	3.441
1096200	3.33
1097100	3.1635
1098000	3.108
1098900	3.1635
1099800	3.0525
1100700	3.33
1101600	3.885
1102500	3.3855
1103400	2.9415
1104300	2.886
1105200	3.33
1106100	3.2745
1107000	3.2745
1107900	3.33
1108800	3.219
1109700	3.0525
1110600	2.8305
1111500	2.9415
1112400	3.33
1113300	3.6075
1114200	4.0515
1115100	4.329
1116000	3.885
1116900	3.441
1117800	3.7185
1118700	4.551
1119600	4.773
1120500	3.996
1121400	3.1635
1122300	2.997
1123200	3.885
1124100	4.218
1125000	4.44
1125900	3.8295
1126800	3.4965
1127700	3.7185
1128600	3.4965
1129500	3.2745
1130400	3.7185
1131300	4.1625
1132200	4.107
1133100	3.552
1134000	3.219
1134900	3.1635
1135800	3.663
1136700	3.996
1137600	3.996
1138500	3.774
1139400	3.6075
1140300	3.996
1141200	4.329
1142100	4.44
1143000	3.996
1143900	3.33
1144800	3.2745
1145700	4.107
1146600	4.7175
1147500	4.7175
1148400	3.774
1149300	3.1635
1150200	2.886
1151100	3.0525
1152000	2.997
1152900	3.0525
1153800	3.2745
1154700	3.0525
1155600	2.775
1156500	2.7195
1157400	2.775
1158300	2.8305
1159200	2.9415
1160100	2.997
1161000	3.0525
1161900	2.997
1162800	2.997
1163700	3.1635
1164600	3.33
1165500	3.3855
1166400	3.33
1167300	3.2745
1168200	3.108
1169100	2.997
1170000	2.664
1170900	2.22
1171800	2.22
1172700	2.4975
1173600	2.7195
1174500	2.8305
1175400	2.9415
1176300	2.997
1177200	3.1635
1178100	2.997
1179000	2.4975
1179900	2.6085
1180800	2.7195
1181700	2.997
1182600	4.218
1183500	4.2735
1184400	3.885
1185300	3.3855
1186200	3.219
1187100	4.662
1188000	6.0494
1188900	5.1059
1189800	3.9405
1190700	3.6075
1191600	3.7185
1192500	3.9405
1193400	3.8295
1194300	3.9405
1195200	3.885
1196100	3.441
1197000	3.1635
1197900	2.9415
1198800	2.886
1199700	2.997
1200600	2.997
1201500	2.997
1202400	3.108
1203300	3.1635
1204200	3.108
