# Supplementary material for: A parsimonious model of blood glucose homeostasis
Source: PLOS Digit Health. 2022 Jul 14;1(7):e0000072. doi: 10.1371/journal.pdig.0000072 (PMC9931355; doi:10.1371/journal.pdig.0000072)
Supplement: S2 Data — Blood glucose data of Klick Pilot Study measured using the Freestyle Libre Flash Glucose device. The data are presented in comma separated values (.csv) format for each healthy individual (N = 100). The filenames represent the unique identification of the individual to preserve anonymity. (ZIP) [file pdig.0000072.s011.zip › 1MH002M4L6W.csv]

Elapsed Time	Glucose (mmol/L)
0	2.9415
900	4.44
1800	5.1614
2700	3.9405
3600	3.1635
4500	2.442
5400	2.331
6300	2.8305
7200	3.996
8100	4.2735
9000	3.885
9900	4.2735
10800	4.107
11700	3.9405
12600	4.8285
13500	4.9395
14400	4.1625
15300	3.1635
16200	2.331
17100	2.775
18000	4.2735
18900	5.3834
19800	4.9949
20700	4.218
21600	4.2735
22500	4.8285
23400	5.1059
24300	4.1625
25200	3.2745
26100	2.886
27000	3.0525
27900	3.552
28800	3.8295
29700	3.663
30600	3.441
31500	3.8295
32400	3.8295
33300	3.552
34200	3.3855
35100	3.1635
36000	3.108
36900	3.3855
37800	3.3855
38700	3.1635
39600	2.7195
40500	2.22
41400	2.22
42300	2.22
43200	2.4975
44100	2.997
45000	2.997
45900	2.664
46800	2.6085
47700	2.8305
48600	2.775
49500	2.6085
50400	2.553
51300	2.664
52200	2.664
53100	2.553
54000	2.8305
54900	3.0525
55800	2.886
56700	2.775
57600	2.886
58500	3.6075
59400	3.885
60300	3.441
61200	3.219
62100	3.33
63000	3.441
63900	3.2745
64800	3.108
65700	2.997
66600	2.9415
67500	3.552
68400	5.6054
69300	5.8274
70200	4.44
71100	4.3845
72000	5.5499
72900	5.9384
73800	5.2169
74700	4.0515
75600	3.663
76500	4.329
77400	5.4389
78300	5.3279
79200	4.107
80100	3.552
81000	3.885
81900	4.107
82800	3.552
83700	3.2745
84600	3.1635
85500	3.33
86400	3.4965
87300	3.6075
88200	4.2735
89100	4.551
90000	4.0515
90900	3.7185
91800	3.663
92700	3.7185
93600	3.885
94500	3.885
95400	4.1625
96300	5.2169
97200	6.2714
98100	6.5489
99000	6.2714
99900	6.1604
100800	6.1049
101700	5.7719
102600	5.1059
103500	4.44
104400	4.218
105300	4.3845
106200	4.3845
107100	3.996
108000	3.885
108900	4.107
109800	4.4955
110700	4.551
111600	4.107
112500	3.663
113400	3.441
114300	3.552
115200	3.663
116100	3.6075
117000	3.4965
117900	3.552
118800	3.7185
119700	3.774
120600	3.4965
121500	3.2745
122400	3.2745
123300	3.4965
124200	3.441
125100	3.3855
126000	3.441
126900	3.33
127800	3.1635
128700	3.108
129600	3.1635
130500	3.219
131400	3.108
132300	3.1635
133200	3.219
134100	3.1635
135000	3.441
135900	3.4965
136800	3.441
137700	3.441
138600	3.552
139500	3.552
140400	3.6075
141300	3.663
142200	3.4965
143100	3.2745
144000	3.2745
144900	3.441
145800	3.552
146700	3.885
147600	5.2169
148500	5.9384
149400	5.1614
150300	4.2735
151200	3.774
152100	3.6075
153000	3.7185
153900	3.8295
154800	4.218
155700	4.329
156600	3.885
157500	3.4965
158400	3.996
159300	5.3279
160200	5.5499
161100	5.0504
162000	4.4955
162900	4.218
163800	4.7175
164700	5.2724
165600	5.1059
166500	4.7175
167400	4.44
168300	4.2735
169200	4.107
170100	3.996
171000	3.996
171900	3.996
172800	4.4955
173700	5.5499
174600	5.7719
175500	5.2169
176400	4.662
177300	4.4955
178200	4.44
179100	3.885
180000	4.329
180900	5.6054
181800	5.8274
182700	5.1614
183600	4.329
184500	4.2735
185400	4.773
186300	4.9949
187200	5.1614
188100	4.9949
189000	4.3845
189900	4.44
190800	5.1614
191700	5.1614
192600	4.2735
193500	3.8295
194400	4.1625
195300	4.3845
196200	4.1625
197100	3.885
198000	3.8295
198900	3.885
199800	3.8295
200700	3.8295
201600	4.0515
202500	4.1625
203400	4.218
204300	4.218
205200	4.0515
206100	3.885
207000	3.885
207900	3.7185
208800	3.4965
209700	3.6075
210600	3.7185
211500	3.441
212400	3.1635
213300	3.0525
214200	3.108
215100	3.3855
216000	3.33
216900	3.33
217800	3.2745
218700	3.219
219600	3.108
220500	2.9415
221400	2.886
222300	2.9415
223200	3.108
224100	3.3855
225000	3.552
225900	3.4965
226800	3.441
227700	3.663
228600	3.7185
229500	3.6075
230400	3.552
231300	3.663
232200	3.774
233100	4.3845
234000	5.4944
234900	5.8274
235800	5.1059
236700	3.9405
237600	3.3855
238500	3.33
239400	3.4965
240300	3.552
241200	4.0515
242100	5.2169
243000	5.9384
243900	5.7719
244800	5.3279
245700	4.9949
246600	4.551
247500	4.2735
248400	4.2735
249300	4.3845
250200	4.7175
251100	4.4955
252000	3.996
252900	3.774
253800	3.996
254700	4.2735
255600	4.0515
256500	3.8295
257400	3.552
258300	3.4965
259200	3.7185
260100	3.9405
261000	4.329
261900	4.662
262800	4.6065
263700	4.551
264600	4.773
265500	5.1059
266400	4.9949
267300	4.884
268200	5.0504
269100	4.9395
270000	4.884
270900	5.2169
271800	5.7164
272700	5.9384
273600	5.6054
274500	4.7175
275400	4.662
276300	5.4944
277200	5.8829
278100	5.2169
279000	4.1625
279900	3.7185
280800	3.9405
281700	4.3845
282600	4.44
283500	3.9405
284400	3.4965
285300	3.441
286200	3.6075
287100	3.663
288000	3.774
288900	3.7185
289800	3.7185
290700	3.7185
291600	3.7185
292500	3.663
293400	3.4965
294300	3.2745
295200	3.1635
296100	3.33
297000	3.6075
297900	3.3855
298800	3.108
299700	3.0525
300600	3.219
301500	3.0525
302400	2.8305
303300	2.8305
304200	3.219
305100	3.33
306000	3.2745
306900	3.33
307800	3.2745
308700	3.0525
309600	2.6085
310500	2.553
311400	2.9415
312300	3.2745
313200	3.3855
314100	3.441
315000	3.552
315900	3.4965
316800	3.441
317700	3.663
318600	3.7185
319500	4.0515
320400	5.4389
321300	5.8274
322200	4.329
323100	3.4965
324000	3.33
324900	3.7185
325800	4.6065
326700	5.1614
327600	5.0504
328500	4.6065
329400	4.218
330300	3.9405
331200	3.8295
332100	4.7175
333000	5.3834
333900	4.0515
334800	3.6075
335700	3.996
336600	4.551
337500	4.7175
338400	4.884
339300	4.884
340200	4.1625
341100	3.4965
342000	3.0525
342900	3.0525
343800	3.3855
344700	3.8295
345600	4.2735
346500	4.3845
347400	4.1625
348300	4.0515
349200	4.8285
350100	5.6054
351000	5.4389
351900	4.662
352800	4.2735
353700	4.9395
354600	5.2724
355500	5.1059
356400	4.773
357300	4.0515
358200	4.0515
359100	4.8285
360000	5.4389
360900	5.7164
361800	5.8829
362700	5.6609
363600	4.551
364500	4.2735
365400	5.1614
366300	5.1614
367200	4.6065
368100	4.3845
369000	4.329
369900	4.2735
370800	4.1625
371700	3.996
372600	3.996
373500	3.9405
374400	3.774
375300	3.774
376200	3.885
377100	3.885
378000	3.774
378900	3.552
379800	3.4965
380700	3.4965
381600	3.774
382500	4.0515
383400	3.996
384300	3.6075
385200	3.2745
386100	2.886
387000	2.7195
387900	2.9415
388800	3.108
389700	2.997
390600	3.108
391500	3.4965
392400	3.552
393300	3.219
394200	3.108
395100	3.108
396000	3.33
396900	3.441
397800	3.441
398700	3.552
399600	3.4965
400500	3.219
401400	3.108
402300	3.0525
403200	3.6075
404100	3.663
405000	3.6075
405900	4.329
406800	5.4389
407700	4.884
408600	3.774
409500	3.7185
410400	4.107
411300	3.9405
412200	3.7185
413100	3.663
414000	3.6075
414900	3.6075
415800	3.885
416700	5.1059
417600	6.3269
418500	6.2159
419400	4.9395
420300	4.1625
421200	4.44
422100	4.4955
423000	3.9405
423900	3.8295
424800	4.218
425700	4.6065
426600	4.4955
427500	4.3845
428400	4.3845
429300	4.44
430200	4.6065
431100	4.3845
432000	4.2735
432900	4.329
433800	4.4955
434700	4.773
435600	5.1059
436500	4.7175
437400	4.1625
438300	4.1625
439200	4.551
440100	4.773
441000	4.6065
441900	4.44
442800	5.1059
443700	5.6609
444600	4.6065
445500	3.8295
446400	3.8295
447300	4.551
448200	5.2724
449100	5.2169
450000	4.44
450900	3.996
451800	4.0515
452700	4.2735
453600	4.773
454500	4.4955
455400	3.996
456300	4.2735
457200	4.1625
458100	3.552
459000	3.6075
459900	3.774
460800	3.4965
461700	3.2745
462600	3.219
463500	3.3855
464400	3.6075
465300	3.6075
466200	3.3855
467100	3.219
468000	3.1635
468900	3.2745
469800	3.3855
470700	3.4965
471600	3.3855
472500	3.1635
473400	3.219
474300	3.219
475200	2.775
476100	2.553
477000	3.2745
477900	3.7185
478800	3.6075
479700	3.6075
480600	3.6075
481500	3.552
482400	3.552
483300	3.4965
484200	3.6075
485100	3.6075
486000	3.552
486900	3.441
487800	3.33
488700	3.3855
489600	3.441
490500	3.33
491400	3.33
492300	3.6075
493200	4.3845
494100	5.8274
495000	6.2714
495900	4.9395
496800	4.0515
497700	4.329
498600	4.6065
499500	4.1625
500400	3.8295
501300	4.0515
502200	4.0515
503100	4.3845
504000	5.4944
504900	5.4389
505800	4.107
506700	3.663
507600	3.7185
508500	4.0515
509400	4.3845
510300	4.884
511200	5.0504
512100	5.2169
513000	5.1059
513900	5.2724
514800	5.7164
515700	5.7719
516600	6.0494
517500	5.9384
518400	5.3279
519300	4.8285
520200	4.773
521100	4.773
522000	5.0504
522900	4.662
523800	3.9405
524700	3.663
525600	3.7185
526500	4.773
527400	6.8819
528300	6.2159
529200	4.2735
530100	3.7185
531000	4.1625
531900	5.3834
532800	5.7719
533700	5.4944
534600	5.2724
535500	4.4955
536400	3.9405
537300	4.551
538200	5.2724
539100	5.1614
540000	4.551
540900	4.329
541800	4.7175
542700	4.884
543600	4.44
544500	3.9405
545400	3.774
546300	3.774
547200	3.552
548100	3.552
549000	3.7185
549900	3.9405
550800	4.107
551700	4.0515
552600	3.9405
553500	3.885
554400	3.774
555300	3.6075
556200	3.6075
557100	3.552
558000	3.4965
558900	3.552
559800	3.6075
560700	3.6075
561600	3.4965
562500	3.3855
563400	3.552
564300	3.552
565200	3.3855
566100	3.3855
567000	3.4965
567900	3.3855
568800	3.2745
569700	3.33
570600	3.6075
571500	3.885
572400	3.8295
573300	3.6075
574200	3.552
575100	3.7185
576000	4.0515
576900	4.4955
577800	4.2735
578700	3.7185
579600	3.996
580500	4.6065
581400	4.3845
582300	3.8295
583200	3.4965
584100	3.552
585000	3.774
585900	3.7185
586800	3.7185
587700	4.44
588600	5.2169
589500	4.7175
590400	4.44
591300	5.8274
592200	6.8264
593100	6.3824
594000	5.7719
594900	5.8829
595800	5.5499
596700	4.7175
597600	4.44
598500	3.996
599400	3.441
600300	3.552
601200	5.7164
602100	7.2704
603000	6.0494
603900	4.1625
604800	3.4965
605700	3.663
606600	4.44
607500	4.218
608400	3.885
609300	4.44
610200	4.8285
611100	4.662
612000	5.7164
612900	5.7164
613800	4.0515
614700	4.0515
615600	5.7719
616500	6.6599
617400	6.1604
618300	5.9384
619200	6.1604
620100	5.1614
621000	4.329
621900	5.2724
622800	6.0494
623700	5.0504
624600	4.0515
625500	4.7175
626400	6.0494
627300	6.7709
628200	6.4379
629100	5.3279
630000	4.218
630900	4.0515
631800	4.7175
632700	5.0504
633600	4.3845
634500	3.774
635400	3.7185
636300	3.996
637200	4.1625
638100	3.8295
639000	3.663
639900	3.7185
640800	3.885
641700	3.8295
642600	3.8295
643500	3.9405
644400	4.0515
645300	3.885
646200	3.6075
647100	3.6075
648000	3.774
648900	3.8295
649800	3.9405
650700	3.996
651600	3.996
652500	3.9405
653400	3.774
654300	3.6075
655200	3.6075
656100	3.8295
657000	3.8295
657900	3.774
658800	3.7185
659700	3.6075
660600	3.7185
661500	3.885
662400	3.8295
663300	3.663
664200	3.9405
665100	4.4955
666000	4.3845
666900	3.885
667800	3.774
668700	3.8295
669600	3.885
670500	3.9405
671400	4.329
672300	5.2724
673200	5.9939
674100	5.7719
675000	5.3834
675900	5.4944
676800	5.3279
677700	5.2724
678600	4.9395
679500	3.774
680400	3.552
681300	4.3845
682200	5.1059
683100	5.3279
684000	5.7164
684900	5.9939
685800	5.7164
686700	4.884
687600	4.107
688500	4.2735
689400	4.8285
690300	5.4389
691200	5.6609
692100	5.4944
693000	5.8829
693900	6.3824
694800	6.4934
695700	6.3824
696600	6.4934
697500	6.2714
698400	5.1059
699300	4.0515
700200	4.773
701100	7.7699
702000	8.3249
702900	6.3824
703800	4.329
704700	3.774
705600	4.2735
706500	4.9395
707400	5.5499
708300	5.6609
709200	5.2724
710100	5.4389
711000	5.6609
711900	5.3279
712800	5.3834
713700	5.7164
714600	5.3279
715500	4.773
716400	4.7175
717300	5.2169
718200	5.4944
719100	5.1614
720000	4.7175
720900	4.218
721800	4.1625
722700	4.1625
723600	3.9405
724500	3.9405
725400	3.996
726300	4.107
727200	3.996
728100	3.9405
729000	4.0515
729900	4.107
730800	4.2735
731700	4.0515
732600	3.663
733500	3.441
734400	3.4965
735300	3.8295
736200	3.885
737100	3.885
738000	3.8295
738900	3.9405
739800	4.0515
740700	3.774
741600	3.663
742500	3.663
743400	3.7185
744300	3.8295
745200	3.774
746100	3.6075
747000	3.663
747900	3.774
748800	3.774
749700	4.107
750600	4.662
751500	4.662
752400	3.996
753300	3.6075
754200	3.8295
755100	3.9405
756000	3.663
756900	3.552
757800	4.218
758700	5.4389
759600	5.8829
760500	6.0494
761400	6.4379
762300	5.8829
763200	5.6054
764100	6.1604
765000	6.2159
765900	5.2724
766800	4.551
767700	4.7175
768600	5.3279
769500	5.3279
770400	4.9949
771300	4.9949
772200	5.2169
773100	5.6054
774000	5.3834
774900	4.773
775800	4.773
776700	5.6609
777600	6.3269
778500	5.6054
779400	4.3845
780300	4.2735
781200	4.551
782100	4.551
783000	4.4955
783900	4.662
784800	4.7175
785700	4.7175
786600	4.773
787500	4.773
788400	4.9949
789300	4.884
790200	4.3845
791100	4.218
792000	4.44
792900	4.9395
793800	5.4944
794700	5.6054
795600	5.2724
796500	5.4389
797400	6.1604
798300	6.4934
799200	5.4389
800100	4.3845
801000	4.662
801900	4.7175
802800	4.3845
803700	4.3845
804600	4.662
805500	4.773
806400	4.551
807300	4.3845
808200	4.2735
809100	4.329
810000	4.218
810900	4.1625
811800	4.44
812700	4.551
813600	4.3845
814500	4.329
815400	3.9405
816300	3.441
817200	3.1635
818100	3.0525
819000	2.997
819900	3.33
820800	3.774
821700	3.6075
822600	3.4965
823500	3.4965
824400	3.4965
825300	3.4965
826200	3.6075
827100	3.4965
828000	3.3855
828900	3.552
829800	3.774
830700	3.663
831600	3.33
832500	3.219
833400	3.441
834300	3.7185
835200	3.663
836100	3.552
837000	3.4965
837900	3.4965
838800	3.996
839700	4.773
840600	4.884
841500	4.44
842400	3.9405
843300	3.885
844200	4.2735
845100	4.218
846000	3.774
846900	3.4965
847800	3.552
848700	4.218
849600	4.551
850500	4.662
851400	5.2169
852300	5.6609
853200	5.7164
854100	5.4944
855000	5.3834
855900	5.2169
856800	4.8285
857700	4.773
858600	5.1614
859500	5.5499
860400	5.6609
861300	5.3834
862200	5.0504
863100	5.1614
864000	5.2169
864900	5.1059
865800	4.773
866700	4.218
867600	3.996
868500	4.107
869400	3.996
870300	4.0515
871200	4.551
872100	4.4955
873000	4.107
873900	4.7175
874800	6.1604
875700	6.4934
876600	6.1049
877500	5.9939
878400	5.7164
879300	5.4389
880200	5.5499
881100	5.7719
882000	5.4944
882900	5.2169
883800	5.7719
884700	5.8274
885600	4.773
886500	4.9949
887400	6.1604
888300	6.2159
889200	5.3834
890100	4.329
891000	4.2735
891900	5.4389
892800	5.8274
893700	5.1614
894600	4.9949
895500	4.773
896400	4.8285
897300	5.2169
898200	5.4944
899100	5.0504
900000	4.107
900900	4.3845
901800	4.9949
902700	4.8285
903600	4.551
904500	4.3845
905400	4.107
906300	4.218
907200	4.2735
908100	4.218
909000	4.1625
909900	4.107
910800	4.107
911700	4.0515
912600	4.218
913500	4.4955
914400	4.551
915300	4.551
916200	4.3845
917100	3.9405
918000	3.774
918900	3.8295
919800	3.885
920700	3.8295
921600	3.7185
922500	3.7185
923400	3.774
924300	3.7185
925200	3.8295
926100	3.885
927000	3.885
927900	3.8295
928800	3.774
929700	3.663
930600	3.6075
931500	3.8295
932400	3.996
933300	3.774
934200	3.6075
935100	3.4965
936000	3.6075
936900	3.774
937800	3.7185
938700	3.6075
939600	3.663
940500	3.8295
941400	4.3845
942300	5.4944
943200	6.3824
944100	6.3269
945000	6.1049
945900	6.3269
946800	5.8274
947700	4.7175
948600	4.0515
949500	3.552
950400	3.33
951300	3.663
952200	3.885
953100	4.0515
954000	4.662
954900	4.7175
955800	4.0515
956700	3.774
957600	3.774
958500	3.885
959400	4.4955
960300	4.884
961200	4.1625
962100	3.9405
963000	4.9395
963900	5.9939
964800	6.0494
965700	5.6054
966600	5.0504
967500	5.0504
968400	5.4389
969300	5.2169
970200	4.9395
971100	5.0504
972000	4.9949
972900	4.551
973800	4.107
974700	4.0515
975600	4.44
976500	4.44
977400	4.107
978300	3.8295
979200	3.7185
980100	3.8295
981000	3.8295
981900	3.552
982800	3.552
983700	3.552
984600	3.6075
985500	3.7185
986400	3.774
987300	3.7185
988200	3.6075
989100	3.6075
990000	3.9405
990900	4.1625
991800	3.9405
992700	3.8295
993600	3.885
994500	3.8295
995400	3.7185
996300	3.4965
997200	3.33
998100	3.33
999000	3.33
999900	3.441
1000800	3.6075
1001700	3.8295
1002600	3.885
1003500	3.552
1004400	3.2745
1005300	3.219
1006200	3.3855
1007100	3.6075
1008000	3.663
1008900	3.7185
1009800	3.7185
1010700	3.7185
1011600	3.774
1012500	3.7185
1013400	3.9405
1014300	4.8285
1015200	6.1049
1016100	6.7709
1017000	5.7719
1017900	4.1625
1018800	3.8295
1019700	4.662
1020600	4.8285
1021500	3.9405
1022400	3.552
1023300	3.885
1024200	4.2735
1025100	4.107
1026000	3.885
1026900	3.774
1027800	3.774
1028700	3.8295
1029600	4.551
1030500	6.4379
1031400	7.8254
1032300	7.9364
1033200	7.1594
1034100	6.3269
1035000	5.7164
1035900	5.6609
1036800	5.7164
1037700	5.8274
1038600	6.1604
1039500	5.6054
1040400	4.773
1041300	4.662
1042200	4.8285
1043100	4.773
1044000	4.7175
1044900	4.551
1045800	3.9405
1046700	3.552
1047600	3.6075
1048500	4.329
1049400	5.0504
1050300	5.1614
1051200	5.4389
1052100	5.5499
1053000	5.3834
1053900	5.6609
1054800	5.8274
1055700	5.4944
1056600	5.8274
1057500	6.3824
1058400	5.7719
1059300	5.1059
1060200	5.4389
1061100	5.9384
1062000	5.9939
1062900	5.1614
1063800	4.551
1064700	5.0504
1065600	5.6609
1066500	5.3279
1067400	4.551
1068300	3.885
1069200	3.885
1070100	4.0515
1071000	3.885
1071900	3.996
1072800	4.2735
1073700	4.2735
1074600	4.1625
1075500	3.996
1076400	4.0515
1077300	3.996
1078200	4.107
1079100	4.1625
1080000	4.107
1080900	3.996
1081800	3.9405
1082700	3.9405
1083600	3.9405
1084500	3.885
1085400	3.774
1086300	3.774
1087200	3.552
1088100	3.108
1089000	2.9415
1089900	3.7185
1090800	3.885
1091700	3.7185
1092600	3.7185
1093500	3.774
1094400	3.774
1095300	3.774
1096200	3.7185
1097100	3.7185
1098000	3.663
1098900	3.8295
1099800	4.9395
1100700	6.2159
1101600	6.1604
1102500	5.4944
1103400	5.0504
1104300	4.3845
1105200	3.774
1106100	3.552
1107000	3.441
1107900	3.2745
1108800	3.2745
1109700	3.3855
1110600	3.441
1111500	3.7185
1112400	4.3845
1113300	5.2169
1114200	5.4389
1115100	5.1059
1116000	4.9949
1116900	4.8285
1117800	4.6065
1118700	5.1614
1119600	6.1049
1120500	5.8829
1121400	4.884
1122300	4.551
1123200	4.551
1124100	4.4955
1125000	4.4955
1125900	4.884
1126800	5.2724
1127700	5.2724
1128600	4.9949
1129500	4.4955
1130400	4.218
1131300	4.773
1132200	5.3834
1133100	4.7175
1134000	3.774
1134900	3.8295
1135800	4.1625
1136700	4.3845
1137600	4.884
1138500	5.6054
1139400	6.2714
1140300	6.3269
1141200	6.0494
1142100	5.6609
1143000	5.6054
1143900	5.9939
1144800	5.9384
1145700	5.6609
1146600	5.9384
1147500	6.1049
1148400	5.8829
1149300	6.1604
1150200	6.2159
1151100	5.4389
1152000	5.0504
1152900	5.2169
1153800	5.2724
1154700	5.4944
1155600	5.4944
1156500	5.3834
1157400	5.1614
1158300	4.884
1159200	4.9949
1160100	4.9395
1161000	4.551
1161900	3.9405
1162800	3.4965
1163700	3.33
1164600	3.6075
1165500	3.7185
1166400	3.663
1167300	3.552
1168200	3.663
1169100	3.9405
1170000	3.8295
1170900	3.6075
1171800	3.663
1172700	3.774
1173600	3.885
1174500	3.774
1175400	3.774
1176300	3.8295
1177200	3.6075
1178100	3.4965
1179000	3.663
1179900	3.552
1180800	3.441
1181700	3.4965
1182600	3.441
1183500	3.8295
1184400	4.884
1185300	5.2169
1186200	4.2735
1187100	3.663
1188000	3.4965
1188900	3.552
1189800	4.2735
1190700	5.8274
1191600	6.6044
1192500	5.9384
1193400	4.44
1194300	3.663
1195200	3.108
1196100	2.886
1197000	3.663
1197900	4.2735
1198800	4.4955
1199700	4.662
1200600	5.0504
1201500	5.2169
1202400	5.1059
1203300	5.2724
1204200	5.3279
