# Supplementary material for: A parsimonious model of blood glucose homeostasis
Source: PLOS Digit Health. 2022 Jul 14;1(7):e0000072. doi: 10.1371/journal.pdig.0000072 (PMC9931355; doi:10.1371/journal.pdig.0000072)
Supplement: S2 Data — Blood glucose data of Klick Pilot Study measured using the Freestyle Libre Flash Glucose device. The data are presented in comma separated values (.csv) format for each healthy individual (N = 100). The filenames represent the unique identification of the individual to preserve anonymity. (ZIP) [file pdig.0000072.s011.zip › 1MH002M4L7H.csv]

Elapsed Time	Glucose (mmol/L)
0	3.0525
900	2.775
1800	2.8305
2700	2.9415
3600	4.329
4500	5.7164
5400	4.9395
6300	3.663
7200	3.3855
8100	4.551
9000	4.9395
9900	4.3845
10800	3.996
11700	3.774
12600	3.8295
13500	4.0515
14400	4.551
15300	4.4955
16200	4.1625
17100	4.4955
18000	5.1059
18900	5.3834
19800	4.3845
20700	3.4965
21600	3.219
22500	3.663
23400	3.885
24300	3.885
25200	3.774
26100	3.663
27000	3.6075
27900	3.552
28800	3.774
29700	3.7185
30600	3.4965
31500	3.3855
32400	3.33
33300	3.3855
34200	3.441
35100	3.441
36000	3.219
36900	3.2745
37800	3.6075
38700	3.441
39600	3.3855
40500	3.2745
41400	2.997
42300	2.8305
43200	3.108
44100	3.441
45000	3.3855
45900	3.3855
46800	3.1635
47700	3.108
48600	3.108
49500	3.3855
50400	3.6075
51300	3.663
52200	3.552
53100	3.663
54000	4.551
54900	5.1614
55800	4.6065
56700	4.1625
57600	3.996
58500	4.44
59400	5.1059
60300	4.329
61200	3.663
62100	3.9405
63000	3.996
63900	4.329
64800	5.2169
65700	5.1614
66600	4.2735
67500	3.552
68400	3.4965
69300	4.329
70200	4.7175
71100	4.551
72000	4.1625
72900	3.7185
73800	3.441
74700	3.4965
75600	4.0515
76500	4.8285
77400	4.9949
78300	4.107
79200	3.4965
80100	3.2745
81000	3.3855
81900	3.4965
82800	3.663
83700	4.4955
84600	5.7719
85500	6.0494
86400	4.773
87300	3.9405
88200	3.885
89100	4.4955
90000	5.4389
90900	5.8829
91800	4.884
92700	3.9405
93600	3.6075
94500	3.441
95400	3.33
96300	3.9405
97200	5.4389
98100	4.8285
99000	3.774
99900	4.329
100800	4.9395
101700	3.885
102600	3.6075
103500	4.0515
104400	4.218
105300	4.107
106200	3.8295
107100	3.6075
108000	4.44
108900	5.0504
109800	4.8285
110700	5.1059
111600	5.5499
112500	5.0504
113400	3.996
114300	3.4965
115200	3.33
116100	3.3855
117000	3.2745
117900	3.1635
118800	3.219
119700	3.219
120600	2.886
121500	2.2755
122400	2.22
123300	2.331
124200	2.7195
125100	2.775
126000	2.664
126900	2.664
127800	2.7195
128700	2.553
129600	2.997
130500	3.552
131400	3.33
132300	3.0525
133200	2.664
134100	3.0525
135000	3.4965
135900	3.33
136800	3.219
137700	3.0525
138600	2.9415
139500	2.997
140400	3.1635
141300	3.33
142200	3.3855
143100	3.663
144000	4.9395
144900	5.1614
145800	4.0515
146700	3.552
147600	4.1625
148500	5.6054
149400	5.2724
150300	3.8295
151200	3.219
152100	3.663
153000	4.8285
153900	4.6065
154800	4.1625
155700	4.551
156600	4.9949
157500	4.0515
158400	3.219
159300	2.664
160200	2.6085
161100	2.8305
162000	2.9415
162900	2.886
163800	3.0525
164700	4.7175
165600	5.4389
166500	5.2169
167400	5.1614
168300	5.0504
169200	4.3845
170100	4.218
171000	4.884
171900	5.4944
172800	5.4389
173700	4.9949
174600	4.3845
175500	4.329
176400	4.3845
177300	4.4955
178200	5.0504
179100	5.2169
180000	4.7175
180900	4.218
181800	4.0515
182700	4.218
183600	4.9949
184500	5.2724
185400	3.8295
186300	3.219
187200	3.9405
188100	4.662
189000	4.2735
189900	3.4965
190800	3.33
191700	5.2169
192600	5.7164
193500	3.9405
194400	3.1635
195300	3.108
196200	3.33
197100	3.108
198000	2.997
198900	2.886
199800	3.108
200700	3.552
201600	3.2745
202500	3.0525
203400	2.9415
204300	3.2745
205200	3.3855
206100	3.2745
207000	3.1635
207900	3.0525
208800	2.8305
209700	2.886
210600	2.775
211500	2.2755
212400	2.22
213300	2.22
214200	2.442
215100	2.442
216000	2.22
216900	2.22
217800	2.22
218700	2.442
219600	2.22
220500	2.22
221400	2.22
222300	2.22
223200	2.22
224100	2.22
225000	2.442
225900	2.664
226800	3.663
227700	4.773
228600	4.329
229500	3.885
230400	3.8295
231300	3.3855
232200	2.997
233100	2.775
234000	3.2745
234900	3.663
235800	3.219
236700	2.8305
237600	2.6085
238500	3.441
239400	4.1625
240300	3.108
241200	2.442
242100	3.1635
243000	4.6065
243900	4.9949
244800	4.6065
245700	3.9405
246600	3.6075
247500	3.552
248400	3.774
249300	3.774
250200	3.663
251100	3.33
252000	3.108
252900	2.775
253800	2.6085
254700	2.553
255600	2.22
256500	2.22
257400	2.886
258300	3.441
259200	2.8305
260100	2.3865
261000	3.774
261900	4.551
262800	3.219
263700	2.22
264600	2.22
265500	2.22
266400	2.22
267300	3.219
268200	4.2735
269100	3.1635
270000	2.553
270900	2.9415
271800	3.108
272700	2.4975
273600	2.331
274500	2.997
275400	4.44
276300	4.0515
277200	2.886
278100	2.22
279000	2.775
279900	3.108
280800	2.6085
281700	2.331
282600	2.2755
283500	2.331
284400	2.9415
285300	2.9415
286200	2.22
287100	2.22
288000	2.22
288900	2.22
289800	2.22
290700	2.22
291600	2.22
292500	2.22
293400	2.22
294300	2.22
295200	2.22
296100	2.22
297000	2.22
297900	2.22
298800	2.22
299700	2.22
300600	2.22
301500	2.22
302400	2.22
303300	2.22
304200	2.22
305100	2.22
306000	2.22
306900	2.22
307800	2.22
308700	2.22
309600	2.22
310500	2.22
311400	2.22
312300	2.22
313200	2.22
314100	2.22
315000	2.553
315900	3.219
316800	3.3855
317700	3.108
318600	2.7195
319500	3.219
320400	4.6065
321300	3.8295
322200	2.7195
323100	2.22
324000	2.7195
324900	3.774
325800	3.441
326700	3.7185
327600	4.44
328500	4.6065
329400	4.329
330300	4.218
331200	3.996
332100	3.4965
333000	3.441
333900	3.9405
334800	4.662
335700	4.773
336600	3.996
337500	3.663
338400	3.885
339300	3.552
340200	3.1635
341100	3.0525
342000	2.997
342900	2.6085
343800	2.553
344700	2.6085
345600	2.886
346500	4.6065
347400	5.3279
348300	4.662
349200	3.774
350100	3.441
351000	3.663
351900	5.1614
352800	5.3834
353700	4.2735
354600	3.552
355500	2.8305
356400	2.4975
357300	2.664
358200	2.775
359100	2.7195
360000	3.1635
360900	5.2169
361800	4.9395
362700	3.996
363600	4.662
364500	5.4944
365400	5.0504
366300	4.9395
367200	5.2169
368100	5.1059
369000	4.6065
369900	3.996
370800	3.4965
371700	3.441
372600	4.218
373500	4.2735
374400	3.6075
375300	3.885
376200	4.2735
377100	4.2735
378000	4.1625
378900	3.7185
379800	3.33
380700	3.219
381600	3.1635
382500	2.886
383400	2.886
384300	3.0525
385200	2.9415
386100	2.664
387000	2.7195
387900	3.2745
388800	3.7185
389700	3.663
390600	3.6075
391500	3.4965
392400	3.441
393300	3.33
394200	3.33
395100	3.3855
396000	3.2745
396900	3.0525
397800	2.8305
398700	2.775
399600	2.9415
400500	3.7185
401400	3.885
402300	3.996
403200	5.1059
404100	6.0494
405000	5.4389
405900	4.44
406800	4.107
407700	3.885
408600	3.441
409500	3.219
410400	3.1635
411300	4.1625
412200	5.8274
413100	6.1049
414000	5.4944
414900	4.662
415800	4.2735
416700	5.1614
417600	5.2169
418500	3.885
419400	3.6075
420300	3.996
421200	3.996
422100	4.7175
423000	6.2714
423900	6.4379
424800	5.2724
425700	4.8285
426600	5.1614
427500	5.3279
428400	5.5499
429300	5.0504
430200	3.9405
431100	3.6075
432000	3.552
432900	3.6075
433800	3.8295
434700	3.996
435600	4.2735
436500	4.44
437400	4.329
438300	4.4955
439200	4.9395
440100	5.2169
441000	5.5499
441900	5.9384
442800	5.0504
443700	3.9405
444600	3.7185
445500	4.773
446400	6.3269
447300	6.3269
448200	5.6054
449100	4.7175
450000	3.774
450900	3.9405
451800	4.551
452700	4.107
453600	3.6075
454500	3.6075
455400	3.885
456300	4.1625
457200	3.9405
458100	4.329
459000	5.7719
459900	5.7164
460800	4.107
461700	3.3855
462600	3.3855
463500	3.8295
464400	3.7185
465300	3.6075
466200	3.7185
467100	3.8295
468000	3.7185
468900	3.663
469800	3.552
470700	3.441
471600	3.4965
472500	3.6075
473400	3.7185
474300	3.663
475200	3.663
476100	3.552
477000	3.441
477900	3.7185
478800	4.329
479700	5.2169
480600	5.8829
481500	5.7719
482400	5.2724
483300	4.3845
484200	3.9405
485100	4.9395
486000	5.8829
486900	5.2169
487800	3.996
488700	3.441
489600	3.219
490500	3.441
491400	4.3845
492300	5.5499
493200	5.7164
494100	4.773
495000	3.774
495900	3.6075
496800	4.551
497700	5.5499
498600	5.1614
499500	4.9395
500400	5.9939
501300	6.3824
502200	5.7719
503100	5.4389
504000	4.8285
504900	4.662
505800	5.4389
506700	5.5499
507600	4.551
508500	3.9405
509400	4.884
510300	6.2159
511200	5.3279
512100	4.107
513000	4.0515
513900	4.3845
514800	5.1059
515700	5.6054
516600	4.6065
517500	3.9405
518400	4.6065
519300	4.9395
520200	4.2735
521100	4.107
522000	4.9949
522900	6.3269
523800	6.8819
524700	5.8274
525600	4.218
526500	4.329
527400	5.1059
528300	5.2169
529200	5.6054
530100	5.8274
531000	5.9939
531900	5.6609
532800	4.6065
533700	3.885
534600	4.218
535500	4.9395
536400	4.773
537300	4.6065
538200	4.4955
539100	4.329
540000	4.3845
540900	4.3845
541800	4.107
542700	3.8295
543600	3.774
544500	3.774
545400	3.774
546300	3.774
547200	3.8295
548100	3.9405
549000	3.774
549900	3.6075
550800	3.4965
551700	3.663
552600	3.774
553500	3.6075
554400	3.33
555300	3.33
556200	3.552
557100	3.663
558000	3.663
558900	3.6075
559800	3.552
560700	3.4965
561600	3.441
562500	3.6075
563400	3.774
564300	3.8295
565200	3.885
566100	3.8295
567000	3.774
567900	3.885
568800	4.4955
569700	5.5499
570600	5.6609
571500	4.884
572400	4.329
573300	4.0515
574200	4.2735
575100	5.3279
576000	5.8274
576900	5.6054
577800	5.4944
578700	5.3279
579600	4.773
580500	4.773
581400	5.9939
582300	5.6054
583200	3.996
584100	3.774
585000	4.218
585900	5.1614
586800	6.6599
587700	6.1604
588600	4.218
589500	3.774
590400	3.9405
591300	3.885
592200	3.885
593100	4.1625
594000	5.5499
594900	6.8819
595800	5.6054
596700	4.107
597600	4.6065
598500	6.6044
599400	7.6589
600300	7.4924
601200	6.4934
602100	5.2724
603000	5.4944
603900	6.3269
604800	6.1049
605700	5.8274
606600	6.0494
607500	5.0504
608400	3.9405
609300	4.7175
610200	5.9939
611100	5.7164
612000	5.0504
612900	4.2735
613800	4.218
614700	4.2735
615600	4.773
616500	5.8829
617400	5.7719
618300	4.7175
619200	4.662
620100	5.2724
621000	5.2169
621900	5.7719
622800	6.4379
623700	4.9949
624600	4.551
625500	5.6609
626400	5.5499
627300	5.8829
628200	6.5489
629100	5.7164
630000	5.1059
630900	5.1059
631800	4.44
632700	3.774
633600	3.7185
634500	4.0515
635400	4.107
636300	4.218
637200	4.2735
638100	4.1625
639000	4.0515
639900	3.885
640800	3.774
641700	3.7185
642600	3.9405
643500	4.107
644400	4.0515
645300	3.996
646200	4.107
647100	3.9405
648000	3.663
648900	3.6075
649800	3.7185
650700	3.885
651600	3.885
652500	3.885
653400	3.9405
654300	3.9405
655200	3.9405
656100	3.996
657000	3.996
657900	3.885
658800	3.996
659700	3.996
660600	3.996
661500	4.884
662400	6.1049
663300	6.4379
664200	5.8274
665100	4.884
666000	4.4955
666900	4.44
667800	4.329
668700	3.9405
669600	3.774
670500	4.9949
671400	7.0484
672300	7.9364
673200	7.0484
674100	5.4944
675000	4.6065
675900	4.551
676800	5.6054
677700	6.6599
678600	5.3279
679500	3.885
680400	3.6075
681300	3.4965
682200	3.441
683100	3.7185
684000	4.107
684900	5.1059
685800	6.2159
686700	5.6609
687600	4.3845
688500	3.885
689400	3.8295
690300	3.9405
691200	4.107
692100	4.329
693000	5.7719
693900	7.5479
694800	7.5479
695700	6.8819
696600	6.1604
697500	5.7719
698400	5.9939
699300	5.9384
700200	6.0494
701100	5.9939
702000	5.6609
702900	5.5499
703800	5.6609
704700	5.2724
705600	4.551
706500	4.4955
707400	5.1059
708300	6.2159
709200	6.0494
710100	4.8285
711000	4.551
711900	4.9949
712800	5.5499
713700	5.2169
714600	4.1625
715500	3.774
716400	3.9405
717300	4.773
718200	6.0494
719100	6.0494
720000	5.1614
720900	5.0504
721800	5.3279
722700	5.0504
723600	4.2735
724500	3.663
725400	3.3855
726300	3.552
727200	4.0515
728100	4.218
729000	3.9405
729900	3.663
730800	3.774
731700	3.996
732600	4.107
733500	4.107
734400	4.0515
735300	4.0515
736200	3.9405
737100	3.996
738000	4.107
738900	3.996
739800	3.996
740700	4.1625
741600	5.1614
742500	6.5489
743400	6.1049
744300	4.6065
745200	4.44
746100	4.6065
747000	4.0515
747900	3.9405
748800	4.107
749700	4.0515
750600	3.9405
751500	4.3845
752400	4.9395
753300	5.2724
754200	6.2714
755100	6.6044
756000	5.0504
756900	4.218
757800	5.2724
758700	6.1049
759600	5.5499
760500	5.2724
761400	5.3279
762300	4.6065
763200	4.551
764100	5.7719
765000	6.0494
765900	5.1614
766800	5.7164
767700	7.2704
768600	6.6044
769500	5.1059
770400	4.1625
771300	3.996
772200	4.9395
773100	6.0494
774000	4.8285
774900	3.9405
775800	5.1614
776700	6.2714
777600	5.4389
778500	4.44
779400	5.6054
780300	6.9929
781200	5.7164
782100	4.107
783000	4.4955
783900	5.9384
784800	6.2159
785700	5.5499
786600	4.6065
787500	4.3845
788400	4.7175
789300	5.3279
790200	5.6054
791100	5.3834
792000	5.1614
792900	5.1614
793800	4.7175
794700	4.2735
795600	4.329
796500	4.773
797400	5.2724
798300	4.9395
799200	4.107
800100	4.107
801000	4.3845
801900	4.2735
802800	4.218
803700	4.218
804600	4.218
805500	4.218
806400	4.1625
807300	4.1625
808200	4.1625
809100	4.218
810000	4.107
810900	3.9405
811800	3.885
812700	3.9405
813600	3.996
814500	3.885
815400	3.8295
816300	3.885
817200	3.885
818100	3.774
819000	3.8295
819900	3.885
820800	3.885
821700	3.774
822600	3.774
823500	3.7185
824400	3.663
825300	3.7185
826200	3.8295
827100	3.9405
828000	3.996
828900	3.9405
829800	3.8295
830700	3.885
831600	3.9405
832500	4.0515
833400	4.329
834300	4.4955
835200	4.218
836100	3.996
837000	4.107
837900	4.1625
838800	4.107
839700	4.662
840600	6.1049
841500	7.3259
842400	7.6589
843300	6.4934
844200	4.7175
845100	4.107
846000	4.662
846900	6.1604
847800	7.0484
848700	6.3269
849600	5.3279
850500	5.4944
851400	5.9939
852300	5.9939
853200	5.4389
854100	5.1614
855000	5.1059
855900	5.1614
856800	5.5499
857700	4.9395
858600	3.996
859500	3.663
860400	3.663
861300	3.7185
862200	3.996
863100	4.8285
864000	5.4389
864900	4.7175
865800	4.3845
866700	5.3279
867600	6.2159
868500	6.2159
869400	5.7164
870300	5.1614
871200	4.8285
872100	5.3279
873000	5.3279
873900	4.2735
874800	4.8285
875700	5.9384
876600	5.8829
877500	5.1059
878400	4.44
879300	4.9949
880200	5.8274
881100	5.6054
882000	5.1614
882900	5.2724
883800	5.4944
884700	4.662
885600	3.9405
886500	3.996
887400	4.329
888300	4.9395
889200	5.6609
890100	5.5499
891000	4.662
891900	4.1625
892800	4.6065
893700	4.7175
894600	4.2735
895500	4.1625
896400	4.218
897300	4.218
898200	4.3845
899100	4.329
900000	4.218
900900	4.2735
901800	4.2735
902700	4.218
903600	4.1625
904500	4.107
905400	4.1625
906300	4.107
907200	4.0515
908100	4.0515
909000	3.9405
909900	3.8295
910800	3.8295
911700	4.107
912600	4.1625
913500	3.9405
914400	3.885
915300	4.1625
916200	5.1614
917100	6.6599
918000	7.2704
918900	5.9384
919800	4.4955
920700	4.218
921600	4.218
922500	3.9405
923400	3.8295
924300	4.6065
925200	5.7719
926100	5.5499
927000	4.551
927900	4.218
928800	4.773
929700	5.6609
930600	6.2714
931500	5.1614
932400	3.885
933300	3.4965
934200	3.774
935100	4.3845
936000	5.6609
936900	6.1049
937800	5.0504
938700	5.3834
939600	6.2714
940500	6.7709
941400	6.5489
942300	5.1614
943200	4.551
944100	4.9949
945000	6.2159
945900	6.9929
946800	6.5489
947700	5.8274
948600	4.9949
949500	4.0515
950400	3.4965
951300	3.219
952200	3.441
953100	3.9405
954000	4.218
954900	4.7175
955800	4.6065
956700	4.0515
957600	4.884
958500	6.8819
959400	6.6044
960300	4.3845
961200	3.774
962100	3.6075
963000	3.8295
963900	4.4955
964800	5.2169
965700	5.2724
966600	4.8285
967500	4.9949
968400	5.1059
969300	4.9395
970200	5.3834
971100	5.6054
972000	5.5499
972900	5.1059
973800	4.551
974700	5.3279
975600	5.6609
976500	4.884
977400	5.0504
978300	5.4944
979200	5.3834
980100	5.1614
981000	4.7175
981900	4.6065
982800	5.1614
983700	5.5499
984600	5.0504
985500	4.3845
986400	4.1625
987300	4.2735
988200	4.6065
989100	4.8285
990000	4.773
990900	4.6065
991800	4.3845
992700	4.2735
993600	4.1625
994500	4.1625
995400	4.218
996300	4.218
997200	4.1625
998100	4.107
999000	4.2735
999900	4.329
1000800	4.329
1001700	5.3834
1002600	7.1039
1003500	7.2704
1004400	5.9384
1005300	4.3845
1006200	4.218
1007100	4.773
1008000	4.2735
1008900	3.7185
1009800	3.996
1010700	4.329
1011600	4.107
1012500	3.885
1013400	3.663
1014300	3.7185
1015200	4.551
1016100	5.6054
1017000	5.2724
1017900	4.3845
1018800	4.1625
1019700	5.2169
1020600	6.9374
1021500	7.8254
1022400	7.3814
1023300	6.5489
1024200	6.1049
1025100	5.5499
1026000	5.1614
1026900	5.2724
1027800	5.9939
1028700	6.5489
1029600	5.9939
1030500	5.2724
1031400	5.1614
1032300	4.9395
1033200	4.329
1034100	3.7185
1035000	3.552
1035900	4.329
1036800	6.4934
1037700	7.0484
1038600	5.3834
1039500	4.8285
1040400	5.4944
1041300	5.1059
1042200	4.551
1043100	5.1614
1044000	5.6054
1044900	4.7175
1045800	3.9405
1046700	4.1625
1047600	4.8285
1048500	4.9949
1049400	4.8285
1050300	4.7175
1051200	4.8285
1052100	5.0504
1053000	5.6609
1053900	5.6609
1054800	4.6065
1055700	3.885
1056600	4.1625
1057500	5.1614
1058400	5.4389
1059300	5.4389
1060200	4.884
1061100	3.8295
1062000	3.552
1062900	4.0515
1063800	4.6065
1064700	4.6065
1065600	4.3845
1066500	4.218
1067400	4.218
1068300	4.1625
1069200	4.0515
1070100	3.9405
1071000	3.8295
1071900	3.9405
1072800	4.0515
1073700	3.885
1074600	3.885
1075500	4.0515
1076400	4.0515
1077300	3.885
1078200	3.774
1079100	3.885
1080000	3.996
1080900	3.996
1081800	4.0515
1082700	3.996
1083600	4.218
1084500	5.7164
1085400	7.1039
1086300	6.6044
1087200	5.6609
1088100	5.2169
1089000	4.662
1089900	4.773
1090800	5.7719
1091700	5.3279
1092600	4.218
1093500	4.4955
1094400	5.2724
1095300	4.7175
1096200	3.6075
1097100	3.1635
1098000	3.33
1098900	3.9405
1099800	3.996
1100700	3.996
1101600	4.1625
1102500	4.329
1103400	4.329
1104300	4.218
1105200	4.662
1106100	5.2724
1107000	4.9949
1107900	5.0504
1108800	6.4934
1109700	7.7699
1110600	7.3259
1111500	6.0494
1112400	6.2159
1113300	5.9384
1114200	4.4955
1115100	3.996
1116000	4.1625
1116900	4.329
1117800	4.218
1118700	4.1625
1119600	4.218
1120500	4.0515
1121400	3.996
1122300	3.996
1123200	3.996
1124100	4.773
1125000	5.7719
1125900	5.8274
1126800	5.7719
1127700	5.9384
1128600	5.5499
1129500	5.0504
1130400	4.3845
1131300	3.7185
1132200	3.774
1133100	4.662
1134000	5.4389
1134900	5.1614
1135800	4.4955
1136700	4.551
1137600	4.4955
1138500	4.3845
1139400	4.773
1140300	5.3279
1141200	5.7719
1142100	5.3834
1143000	5.1059
1143900	5.2724
1144800	5.0504
1145700	4.7175
1146600	4.218
1147500	3.9405
1148400	4.3845
1149300	5.2169
1150200	5.6609
1151100	5.1059
1152000	3.996
1152900	3.4965
1153800	3.663
1154700	4.1625
1155600	4.329
1156500	4.218
1157400	4.1625
1158300	4.218
1159200	4.329
1160100	4.2735
1161000	4.218
1161900	4.0515
1162800	3.8295
1163700	3.774
1164600	3.774
1165500	3.885
1166400	3.9405
1167300	4.218
1168200	4.2735
1169100	3.885
1170000	4.0515
1170900	5.2724
1171800	6.7154
1172700	6.4379
1173600	5.2169
1174500	4.3845
1175400	4.107
1176300	4.6065
1177200	5.2724
1178100	5.3834
1179000	5.5499
1179900	5.2169
1180800	4.44
1181700	4.551
1182600	4.9949
1183500	4.7175
1184400	4.44
1185300	4.9949
1186200	5.0504
1187100	4.9949
1188000	5.6054
1188900	5.3279
1189800	4.3845
1190700	3.996
1191600	3.9405
1192500	3.9405
1193400	4.0515
1194300	3.996
1195200	3.885
1196100	3.996
1197000	4.218
1197900	4.0515
1198800	4.1625
1199700	5.2169
1200600	6.3269
1201500	6.3824
1202400	6.5489
1203300	7.1594
1204200	7.2149
