# Supplementary material for: A parsimonious model of blood glucose homeostasis
Source: PLOS Digit Health. 2022 Jul 14;1(7):e0000072. doi: 10.1371/journal.pdig.0000072 (PMC9931355; doi:10.1371/journal.pdig.0000072)
Supplement: S2 Data — Blood glucose data of Klick Pilot Study measured using the Freestyle Libre Flash Glucose device. The data are presented in comma separated values (.csv) format for each healthy individual (N = 100). The filenames represent the unique identification of the individual to preserve anonymity. (ZIP) [file pdig.0000072.s011.zip › 1MH002M4L7M.csv]

Elapsed Time	Glucose (mmol/L)
0	5.1614
900	5.1059
1800	4.884
2700	4.4955
3600	4.3845
4500	4.6065
5400	4.7175
6300	4.6065
7200	4.2735
8100	4.6065
9000	5.0504
9900	4.8285
10800	4.329
11700	4.329
12600	4.8285
13500	5.4389
14400	5.6054
15300	4.9949
16200	4.3845
17100	4.884
18000	5.4389
18900	5.3279
19800	4.9395
20700	4.551
21600	4.329
22500	4.551
23400	4.9395
24300	4.9395
25200	4.773
26100	4.662
27000	4.218
27900	3.885
28800	4.0515
29700	4.2735
30600	4.218
31500	4.1625
32400	4.0515
33300	3.6075
34200	3.441
35100	3.9405
36000	3.663
36900	3.3855
37800	3.7185
38700	3.552
39600	3.108
40500	2.997
41400	3.885
42300	3.996
43200	3.8295
44100	3.663
45000	3.4965
45900	3.3855
46800	3.441
47700	3.7185
48600	3.774
49500	3.663
50400	3.6075
51300	3.774
52200	3.8295
53100	3.9405
54000	4.0515
54900	3.9405
55800	3.8295
56700	3.8295
57600	3.9405
58500	3.885
59400	4.7175
60300	5.7164
61200	4.3845
62100	3.6075
63000	4.107
63900	4.6065
64800	4.4955
65700	4.329
66600	4.0515
67500	4.218
68400	4.218
69300	3.885
70200	3.8295
71100	3.8295
72000	3.7185
72900	3.663
73800	3.441
74700	3.33
75600	3.552
76500	3.8295
77400	3.8295
78300	3.8295
79200	4.1625
80100	4.551
81000	4.662
81900	4.662
82800	5.2724
83700	5.7164
84600	5.2724
85500	4.329
86400	3.996
87300	4.107
88200	4.0515
89100	3.9405
90000	3.996
90900	4.662
91800	5.1059
92700	4.884
93600	5.5499
94500	5.6609
95400	4.662
96300	4.44
97200	5.3834
98100	6.1604
99000	5.3834
99900	4.551
100800	4.9395
101700	5.3834
102600	5.1059
103500	4.6065
104400	4.3845
105300	4.551
106200	4.6065
107100	4.218
108000	4.107
108900	4.1625
109800	4.0515
110700	3.9405
111600	3.996
112500	4.0515
113400	3.9405
114300	3.885
115200	3.885
116100	3.8295
117000	3.7185
117900	3.885
118800	3.552
119700	2.997
120600	2.775
121500	3.3855
122400	3.441
123300	3.663
124200	4.0515
125100	3.996
126000	3.9405
126900	3.8295
127800	3.7185
128700	3.7185
129600	3.7185
130500	3.663
131400	3.663
132300	3.6075
133200	3.3855
134100	3.441
135000	3.663
135900	3.774
136800	3.885
137700	3.9405
138600	3.9405
139500	3.996
140400	4.107
141300	4.218
142200	4.329
143100	4.7175
144000	5.1059
144900	5.2169
145800	5.2169
146700	5.2724
147600	5.1059
148500	4.7175
149400	4.551
150300	4.7175
151200	5.1614
152100	5.5499
153000	5.4944
153900	5.5499
154800	5.6609
155700	5.4389
156600	5.1059
157500	4.773
158400	4.662
159300	4.8285
160200	4.773
161100	4.551
162000	4.3845
162900	4.44
163800	4.44
164700	4.3845
165600	4.3845
166500	4.44
167400	4.3845
168300	4.2735
169200	4.329
170100	4.4955
171000	4.44
171900	4.329
172800	4.1625
173700	4.773
174600	6.7709
175500	8.4914
176400	8.6579
177300	8.2139
178200	7.2149
179100	6.1049
180000	5.8829
180900	6.2159
181800	5.6054
182700	4.4955
183600	4.551
184500	4.9949
185400	4.551
186300	4.0515
187200	4.107
188100	4.2735
189000	4.3845
189900	4.3845
190800	4.329
191700	4.4955
192600	4.662
193500	4.551
194400	4.218
195300	4.2735
196200	4.2735
197100	4.218
198000	4.1625
198900	4.107
199800	4.1625
200700	4.218
201600	4.218
202500	4.1625
203400	3.996
204300	3.774
205200	3.8295
206100	3.9405
207000	3.996
207900	4.107
208800	4.107
209700	4.107
210600	3.996
211500	4.0515
212400	4.0515
213300	3.9405
214200	3.885
215100	3.9405
216000	3.7185
216900	3.3855
217800	3.3855
218700	3.552
219600	3.7185
220500	3.7185
221400	3.7185
222300	3.774
223200	3.9405
224100	4.218
225000	4.329
225900	4.1625
226800	3.996
227700	4.1625
228600	4.218
229500	4.1625
230400	4.0515
231300	4.0515
232200	4.107
233100	4.1625
234000	4.2735
234900	4.9395
235800	5.6054
236700	5.3834
237600	5.2169
238500	4.773
239400	4.44
240300	4.884
241200	4.9949
242100	4.662
243000	4.662
243900	4.662
244800	4.662
245700	5.2169
246600	5.7164
247500	5.1059
248400	4.7175
249300	5.2169
250200	5.9939
251100	6.4379
252000	5.9384
252900	5.2169
253800	5.4944
254700	5.4389
255600	4.7175
256500	4.2735
257400	4.4955
258300	5.2169
259200	5.9939
260100	5.3834
261000	4.6065
261900	4.884
262800	5.1614
263700	4.773
264600	4.7175
265500	5.1059
266400	5.3279
267300	5.0504
268200	4.8285
269100	5.1614
270000	5.6054
270900	5.7164
271800	5.7719
272700	5.3279
273600	4.9395
274500	4.9949
275400	5.2169
276300	5.3834
277200	5.8274
278100	6.4934
279000	5.6609
279900	4.2735
280800	4.3845
281700	5.3279
282600	5.2724
283500	4.551
284400	4.6065
285300	5.0504
286200	5.0504
287100	4.6065
288000	4.329
288900	4.44
289800	4.7175
290700	4.884
291600	4.662
292500	4.44
293400	4.44
294300	4.4955
295200	4.3845
296100	4.218
297000	4.2735
297900	4.329
298800	4.107
299700	3.885
300600	3.996
301500	4.1625
302400	4.1625
303300	4.2735
304200	4.107
305100	3.7185
306000	3.663
306900	3.885
307800	4.107
308700	4.107
309600	4.107
310500	4.1625
311400	4.2735
312300	4.44
313200	4.2735
314100	4.218
315000	4.329
315900	5.1614
316800	5.9939
317700	5.1059
318600	4.0515
319500	4.0515
320400	4.4955
321300	4.44
322200	4.329
323100	4.44
324000	4.44
324900	4.3845
325800	4.3845
326700	4.6065
327600	5.5499
328500	6.2159
329400	5.7164
330300	5.0504
331200	4.9395
332100	4.773
333000	4.4955
333900	4.6065
334800	4.8285
335700	4.44
336600	4.218
337500	4.8285
338400	5.3279
339300	4.662
340200	3.996
341100	4.107
342000	4.329
342900	4.218
343800	4.107
344700	4.0515
345600	4.551
346500	5.4944
347400	5.9384
348300	5.7719
349200	5.4389
350100	5.0504
351000	5.1059
351900	5.5499
352800	5.4944
353700	5.3279
354600	5.3279
355500	4.9395
356400	5.2724
357300	6.0494
358200	5.7164
359100	4.7175
360000	4.6065
360900	5.0504
361800	5.2724
362700	5.2724
363600	5.0504
364500	4.7175
365400	4.2735
366300	3.996
367200	3.996
368100	4.107
369000	4.218
369900	4.218
370800	4.218
371700	4.1625
372600	4.2735
373500	4.3845
374400	4.329
375300	4.2735
376200	4.218
377100	4.1625
378000	4.107
378900	4.107
379800	4.0515
380700	4.0515
381600	4.0515
382500	3.996
383400	3.8295
384300	3.885
385200	3.996
386100	3.9405
387000	3.8295
387900	3.8295
388800	3.9405
389700	3.9405
390600	3.9405
391500	4.0515
392400	4.107
393300	4.0515
394200	4.0515
395100	4.107
396000	4.218
396900	4.329
397800	4.44
398700	4.2735
399600	4.107
400500	4.1625
401400	4.1625
402300	4.1625
403200	4.9395
404100	6.1604
405000	5.6609
405900	4.107
406800	3.774
407700	4.2735
408600	4.662
409500	4.44
410400	4.1625
411300	4.1625
412200	4.0515
413100	4.1625
414000	4.4955
414900	4.9949
415800	5.6054
416700	5.7719
417600	5.7164
418500	5.6054
419400	5.2169
420300	5.0504
421200	5.5499
422100	6.0494
423000	5.5499
423900	4.551
424800	4.1625
425700	4.3845
426600	4.773
427500	4.9949
428400	4.9395
429300	4.6065
430200	4.107
431100	3.8295
432000	3.996
432900	4.218
433800	4.2735
434700	4.884
435600	5.7719
436500	5.5499
437400	5.1614
438300	4.9949
439200	4.773
440100	4.7175
441000	4.884
441900	4.7175
442800	4.551
443700	4.8285
444600	4.8285
445500	4.8285
446400	4.9949
447300	4.9395
448200	4.9949
449100	5.3834
450000	5.3834
450900	4.9395
451800	4.662
452700	4.662
453600	4.6065
454500	4.3845
455400	4.2735
456300	4.218
457200	4.0515
458100	3.9405
459000	3.996
459900	3.996
460800	3.996
461700	4.1625
462600	4.2735
463500	4.2735
464400	4.1625
465300	3.996
466200	3.8295
467100	3.885
468000	4.0515
468900	3.9405
469800	3.7185
470700	3.4965
471600	3.33
472500	3.552
473400	3.774
474300	3.774
475200	3.774
476100	3.7185
477000	3.663
477900	3.6075
478800	3.7185
479700	3.885
480600	3.885
481500	3.8295
482400	3.8295
483300	3.9405
484200	3.996
485100	4.2735
486000	4.4955
486900	4.2735
487800	4.0515
488700	4.1625
489600	4.2735
490500	4.2735
491400	4.551
492300	5.3279
493200	5.3834
494100	4.9395
495000	5.0504
495900	5.4944
496800	5.5499
497700	4.7175
498600	4.218
499500	4.9395
500400	5.8274
501300	6.1604
502200	5.4944
503100	4.551
504000	4.7175
504900	4.9949
505800	4.8285
506700	4.7175
507600	4.6065
508500	4.662
509400	5.1059
510300	5.3834
511200	5.6054
512100	6.1049
513000	5.6054
513900	4.4955
514800	4.0515
515700	4.1625
516600	4.6065
517500	4.7175
518400	4.6065
519300	5.1059
520200	5.4944
521100	5.1614
522000	4.884
522900	5.3279
523800	5.5499
524700	5.7164
525600	5.7164
526500	5.2169
527400	4.884
528300	4.8285
529200	5.1614
530100	5.4389
531000	5.3834
531900	5.3279
532800	5.1614
533700	5.2169
534600	5.3834
535500	5.1614
536400	4.551
537300	4.2735
538200	4.3845
539100	4.44
540000	4.44
540900	4.44
541800	4.107
542700	3.9405
543600	4.1625
544500	4.2735
545400	4.2735
546300	4.2735
547200	4.329
548100	4.329
549000	4.107
549900	4.107
550800	4.1625
551700	4.1625
552600	4.1625
553500	3.996
554400	3.9405
555300	3.9405
556200	3.9405
557100	3.885
558000	3.9405
558900	3.9405
559800	3.8295
560700	3.6075
561600	3.7185
562500	3.885
563400	3.8295
564300	3.8295
565200	3.9405
566100	4.0515
567000	4.0515
567900	4.107
568800	4.107
569700	3.8295
570600	3.9405
571500	4.0515
572400	4.0515
573300	4.107
574200	4.1625
575100	4.2735
576000	4.773
576900	4.773
577800	3.774
578700	3.8295
579600	4.773
580500	4.8285
581400	4.4955
582300	4.662
583200	4.9949
584100	4.9949
585000	4.662
585900	4.2735
586800	4.1625
587700	4.2735
588600	4.218
589500	4.329
590400	4.7175
591300	4.884
592200	4.551
593100	4.329
594000	4.3845
594900	4.551
595800	4.9949
596700	5.1614
597600	4.551
598500	4.3845
599400	4.4955
600300	4.3845
601200	4.662
602100	5.1059
603000	4.9395
603900	4.329
604800	4.4955
605700	5.0504
606600	5.1059
607500	4.7175
608400	4.44
609300	4.329
610200	4.551
611100	4.9395
612000	5.4944
612900	5.9384
613800	5.7164
614700	5.1614
615600	5.1059
616500	5.3834
617400	5.5499
618300	5.4944
619200	5.3279
620100	5.5499
621000	5.7164
621900	5.0504
622800	4.551
623700	4.6065
624600	4.7175
625500	4.44
626400	4.2735
627300	4.2735
628200	4.218
629100	4.329
630000	4.4955
630900	4.4955
631800	4.2735
632700	4.218
633600	4.218
634500	4.1625
635400	4.1625
636300	4.0515
637200	3.885
638100	3.885
639000	3.9405
639900	3.9405
640800	3.9405
641700	3.885
642600	3.774
643500	3.774
644400	3.774
645300	3.663
646200	3.7185
647100	3.7185
648000	3.7185
648900	3.8295
649800	3.9405
650700	3.996
651600	4.1625
652500	4.0515
653400	3.774
654300	3.9405
655200	4.107
656100	4.107
657000	3.9405
657900	3.885
658800	3.885
659700	3.996
660600	4.107
661500	4.1625
662400	4.1625
663300	4.1625
664200	4.1625
665100	4.0515
666000	3.8295
666900	3.8295
667800	4.3845
668700	4.9395
669600	4.4955
670500	4.551
671400	5.3279
672300	5.8829
673200	5.7719
674100	5.0504
675000	4.7175
675900	4.7175
676800	4.9949
677700	4.9949
678600	5.2169
679500	5.2169
680400	4.7175
681300	4.551
682200	4.884
683100	4.8285
684000	4.551
684900	4.329
685800	4.1625
686700	4.218
687600	4.218
688500	4.2735
689400	4.2735
690300	4.1625
691200	4.1625
692100	4.7175
693000	5.2169
693900	4.7175
694800	4.6065
695700	4.9949
696600	5.1614
697500	5.1059
698400	5.0504
699300	4.9395
700200	4.7175
701100	4.773
702000	4.884
702900	4.7175
703800	4.773
704700	5.3834
705600	5.6054
706500	5.0504
707400	4.662
708300	4.884
709200	5.0504
710100	4.9949
711000	5.1059
711900	5.1614
712800	4.6065
713700	4.218
714600	4.218
715500	4.44
716400	4.551
717300	4.329
718200	4.1625
719100	4.2735
720000	4.329
720900	4.329
721800	4.107
722700	3.885
723600	3.8295
724500	3.885
725400	3.9405
726300	4.1625
727200	4.2735
728100	4.1625
729000	4.0515
729900	3.9405
730800	3.9405
731700	4.0515
732600	4.107
733500	4.0515
734400	3.9405
735300	3.885
736200	3.9405
737100	4.107
738000	4.107
738900	3.996
739800	4.107
740700	4.218
741600	4.1625
742500	4.2735
743400	4.551
744300	4.551
745200	4.44
746100	4.3845
747000	4.218
747900	4.329
748800	4.3845
749700	4.218
750600	4.107
751500	4.1625
752400	4.218
753300	4.551
754200	5.1059
755100	4.9949
756000	4.773
756900	4.9395
757800	5.1614
758700	5.0504
759600	4.551
760500	4.551
761400	5.0504
762300	5.0504
763200	4.44
764100	4.0515
765000	4.107
765900	4.1625
766800	4.107
767700	4.107
768600	4.551
769500	4.8285
770400	4.551
771300	4.4955
772200	4.44
773100	4.1625
774000	3.996
774900	4.107
775800	4.9395
776700	6.1604
777600	5.9939
778500	4.884
779400	4.3845
780300	4.44
781200	4.662
782100	4.662
783000	4.6065
783900	4.7175
784800	4.551
785700	4.329
786600	4.329
787500	4.4955
788400	4.551
789300	4.884
790200	5.1059
791100	4.662
792000	4.551
792900	4.773
793800	4.9395
794700	5.6609
795600	6.2159
796500	6.2159
797400	5.7164
798300	4.773
799200	4.1625
800100	4.107
801000	3.9405
801900	3.8295
802800	3.7185
803700	3.774
804600	4.1625
805500	4.4955
806400	4.4955
807300	4.107
808200	3.9405
809100	4.0515
810000	4.2735
810900	4.551
811800	4.6065
812700	4.1625
813600	3.8295
814500	3.774
815400	3.774
816300	3.885
817200	3.996
818100	3.9405
819000	3.8295
819900	3.8295
820800	3.885
821700	3.9405
822600	3.8295
823500	3.7185
824400	3.774
825300	3.8295
826200	3.774
827100	3.8295
828000	3.885
828900	3.9405
829800	4.107
830700	4.218
831600	4.1625
832500	4.218
833400	4.107
834300	3.8295
835200	3.9405
836100	4.107
837000	4.218
837900	4.8285
838800	5.1614
839700	4.44
840600	3.996
841500	4.1625
842400	4.329
843300	4.44
844200	4.218
845100	4.1625
846000	4.2735
846900	4.329
847800	4.884
848700	5.6609
849600	5.3279
850500	5.1059
851400	5.3279
852300	4.9949
853200	4.44
854100	4.1625
855000	4.1625
855900	3.996
856800	3.8295
857700	3.9405
858600	3.996
859500	3.8295
860400	3.8295
861300	4.0515
862200	3.996
863100	3.885
864000	4.44
864900	5.8829
865800	6.8264
866700	6.4934
867600	5.7719
868500	5.3834
869400	5.2724
870300	5.0504
871200	4.773
872100	4.8285
873000	5.1059
873900	5.0504
874800	4.662
875700	4.4955
876600	4.551
877500	4.44
878400	4.4955
879300	4.9949
880200	4.9949
881100	4.9395
882000	5.2724
882900	5.7719
883800	5.7719
884700	5.2169
885600	4.551
886500	4.1625
887400	4.218
888300	4.218
889200	4.0515
890100	3.996
891000	3.996
891900	4.0515
892800	4.2735
893700	4.3845
894600	4.3845
895500	4.218
896400	4.0515
897300	3.996
898200	4.0515
899100	4.0515
900000	3.9405
900900	3.996
901800	4.107
902700	4.0515
903600	3.885
904500	3.885
905400	3.885
906300	3.774
907200	3.663
908100	3.663
909000	3.774
909900	3.885
910800	3.885
911700	3.8295
912600	3.774
913500	3.9405
914400	3.9405
915300	3.885
916200	3.996
917100	4.107
918000	4.1625
918900	4.1625
919800	4.107
920700	4.1625
921600	4.884
922500	5.4389
923400	4.9395
924300	4.4955
925200	4.2735
926100	4.218
927000	4.2735
927900	4.329
928800	4.218
929700	3.996
930600	4.218
931500	4.329
932400	4.773
933300	5.4389
934200	5.3279
935100	4.7175
936000	4.2735
936900	4.3845
937800	4.773
938700	4.8285
939600	4.6065
940500	4.9949
941400	5.4944
942300	4.7175
943200	3.996
944100	4.107
945000	4.1625
945900	3.996
946800	3.9405
947700	4.107
948600	5.2169
949500	6.5489
950400	6.0494
951300	4.884
952200	4.551
953100	4.8285
954000	4.9395
954900	4.662
955800	4.44
956700	4.44
957600	4.4955
958500	4.551
959400	4.8285
960300	5.1059
961200	5.1614
962100	5.1059
963000	5.2169
963900	5.7719
964800	6.1604
965700	5.7719
966600	5.3279
967500	5.2724
968400	5.6054
969300	5.3834
970200	4.8285
971100	4.7175
972000	4.329
972900	3.996
973800	4.218
974700	4.3845
975600	4.662
976500	4.884
977400	4.662
978300	4.4955
979200	4.662
980100	4.9949
981000	4.8285
981900	4.218
982800	3.885
983700	4.107
984600	4.2735
985500	4.1625
986400	4.0515
987300	4.107
988200	4.0515
989100	3.8295
990000	3.774
990900	3.9405
991800	4.0515
992700	3.9405
993600	3.8295
994500	3.7185
995400	3.7185
996300	3.8295
997200	3.996
998100	4.0515
999000	4.107
999900	4.218
1000800	4.2735
1001700	4.4955
1002600	4.4955
1003500	4.0515
1004400	4.0515
1005300	4.218
1006200	4.218
1007100	4.1625
1008000	4.1625
1008900	4.2735
1009800	4.2735
1010700	4.551
1011600	5.1614
1012500	5.1059
1013400	4.44
1014300	4.773
1015200	4.9395
1016100	4.6065
1017000	4.7175
1017900	5.2169
1018800	5.3834
1019700	4.662
1020600	3.885
1021500	4.0515
1022400	4.3845
1023300	4.218
1024200	4.0515
1025100	3.996
1026000	3.7185
1026900	3.552
1027800	3.552
1028700	3.4965
1029600	3.4965
1030500	3.4965
1031400	3.4965
1032300	3.663
1033200	3.774
1034100	3.663
1035000	3.663
1035900	3.8295
1036800	4.107
1037700	5.1614
1038600	6.3824
1039500	6.2714
1040400	5.8274
1041300	5.9384
1042200	6.0494
1043100	5.8829
1044000	5.5499
1044900	4.662
1045800	4.1625
1046700	4.4955
1047600	4.8285
1048500	4.9395
1049400	5.2169
1050300	5.4389
1051200	5.8274
1052100	5.9939
1053000	5.7164
1053900	5.1614
1054800	4.7175
1055700	4.662
1056600	4.773
1057500	4.662
1058400	4.4955
1059300	4.2735
1060200	4.0515
1061100	3.8295
1062000	3.774
1062900	3.885
1063800	4.0515
1064700	4.218
1065600	4.3845
1066500	4.2735
1067400	4.107
1068300	4.107
1069200	3.996
1070100	3.996
1071000	4.0515
1071900	4.0515
1072800	4.0515
1073700	3.9405
1074600	3.774
1075500	3.8295
1076400	3.9405
1077300	3.885
1078200	3.7185
1079100	3.885
1080000	3.885
1080900	3.885
1081800	4.0515
1082700	3.996
1083600	3.885
1084500	4.0515
1085400	4.107
1086300	4.0515
1087200	3.996
1088100	4.0515
1089000	4.0515
1089900	4.218
1090800	4.3845
1091700	4.107
1092600	3.774
1093500	4.218
1094400	4.9395
1095300	5.7164
1096200	5.8274
1097100	4.6065
1098000	3.8295
1098900	3.9405
1099800	4.884
1100700	5.1614
1101600	4.9949
1102500	4.9395
1103400	4.8285
1104300	4.9395
1105200	5.2724
1106100	5.3279
1107000	4.773
1107900	4.107
1108800	4.0515
1109700	4.218
1110600	4.1625
1111500	4.107
1112400	4.0515
1113300	3.9405
1114200	3.9405
1115100	4.2735
1116000	5.0504
1116900	5.4389
1117800	5.2724
1118700	4.662
1119600	4.2735
1120500	4.551
1121400	5.0504
1122300	5.1059
1123200	4.7175
1124100	4.773
1125000	5.2724
1125900	6.2159
1126800	6.2159
1127700	5.0504
1128600	4.3845
1129500	4.662
1130400	4.9395
1131300	4.9949
1132200	4.9395
1133100	4.7175
1134000	4.551
1134900	4.7175
1135800	5.1059
1136700	5.6054
1137600	6.0494
1138500	5.9384
1139400	5.1614
1140300	4.329
1141200	4.3845
1142100	4.8285
1143000	4.773
1143900	4.329
1144800	4.2735
1145700	4.329
1146600	4.218
1147500	4.1625
1148400	4.2735
1149300	4.4955
1150200	4.884
1151100	5.7719
1152000	7.0484
1152900	7.3814
1153800	6.6044
1154700	5.7164
1155600	5.3279
1156500	5.5499
1157400	5.4944
1158300	5.1059
1159200	5.2169
1160100	5.4944
1161000	5.6054
1161900	5.3834
1162800	4.3845
1163700	3.996
1164600	4.4955
1165500	4.9395
1166400	4.773
1167300	4.7175
1168200	4.8285
1169100	4.4955
1170000	4.0515
1170900	4.218
1171800	4.6065
1172700	4.662
1173600	4.3845
1174500	4.44
1175400	4.7175
1176300	4.773
1177200	4.551
1178100	4.1625
1179000	4.218
1179900	4.4955
1180800	4.884
1181700	5.2169
1182600	5.1059
1183500	4.8285
1184400	4.884
1185300	4.9949
1186200	4.9949
1187100	4.884
1188000	4.662
1188900	4.6065
1189800	4.4955
1190700	4.9395
1191600	5.2724
1192500	4.3845
1193400	3.8295
1194300	4.218
1195200	4.4955
1196100	4.3845
1197000	4.107
1197900	4.0515
1198800	3.996
1199700	3.996
1200600	4.0515
1201500	4.1625
1202400	4.662
1203300	5.0504
1204200	4.8285
