# Supplementary material for: A parsimonious model of blood glucose homeostasis
Source: PLOS Digit Health. 2022 Jul 14;1(7):e0000072. doi: 10.1371/journal.pdig.0000072 (PMC9931355; doi:10.1371/journal.pdig.0000072)
Supplement: S2 Data — Blood glucose data of Klick Pilot Study measured using the Freestyle Libre Flash Glucose device. The data are presented in comma separated values (.csv) format for each healthy individual (N = 100). The filenames represent the unique identification of the individual to preserve anonymity. (ZIP) [file pdig.0000072.s011.zip › 1MH002M4L94.csv]

Elapsed Time	Glucose (mmol/L)
0	4.662
900	4.884
1800	5.0504
2700	5.4944
3600	6.2159
4500	5.8274
5400	4.4955
6300	4.1625
7200	5.1614
8100	5.5499
9000	4.9949
9900	4.6065
10800	4.6065
11700	4.551
12600	4.44
13500	4.551
14400	4.551
15300	4.218
16200	3.9405
17100	3.663
18000	3.663
18900	3.7185
19800	3.885
20700	3.996
21600	3.885
22500	3.774
23400	3.552
24300	3.3855
25200	3.552
26100	3.552
27000	3.33
27900	3.219
28800	3.219
29700	3.441
30600	3.219
31500	3.1635
32400	3.33
33300	3.33
34200	3.3855
35100	3.6075
36000	3.8295
36900	3.8295
37800	4.2735
38700	5.1059
39600	4.9949
40500	4.0515
41400	3.6075
42300	3.774
43200	3.996
44100	3.885
45000	3.8295
45900	3.774
46800	3.8295
47700	4.1625
48600	4.0515
49500	3.663
50400	3.9405
51300	3.996
52200	3.885
53100	3.885
54000	3.885
54900	4.1625
55800	4.4955
56700	4.44
57600	4.107
58500	4.2735
59400	4.2735
60300	3.996
61200	3.8295
62100	3.885
63000	3.9405
63900	3.774
64800	3.663
65700	4.1625
66600	4.9395
67500	5.3279
68400	5.8274
69300	5.8829
70200	5.4389
71100	4.8285
72000	4.4955
72900	4.6065
73800	4.662
74700	4.44
75600	4.3845
76500	4.107
77400	3.9405
78300	3.996
79200	4.0515
80100	3.996
81000	3.996
81900	4.4955
82800	5.3279
83700	5.6054
84600	5.4389
85500	5.1614
86400	4.9395
87300	4.9949
88200	5.2724
89100	5.6609
90000	5.5499
90900	4.7175
91800	4.4955
92700	4.9395
93600	5.3279
94500	5.4944
95400	5.2724
96300	4.884
97200	4.9395
98100	5.3834
99000	5.2724
99900	4.7175
100800	4.3845
101700	4.2735
102600	4.2735
103500	4.107
104400	3.774
105300	3.6075
106200	3.6075
107100	3.552
108000	3.2745
108900	3.219
109800	3.441
110700	3.7185
111600	3.663
112500	3.552
113400	3.552
114300	3.6075
115200	3.663
116100	3.3855
117000	3.108
117900	3.108
118800	3.441
119700	3.33
120600	3.33
121500	3.552
122400	3.552
123300	3.552
124200	3.4965
125100	3.4965
126000	3.3855
126900	3.441
127800	3.7185
128700	3.8295
129600	3.7185
130500	3.6075
131400	3.774
132300	4.3845
133200	5.2724
134100	5.8274
135000	5.3279
135900	4.329
136800	4.0515
137700	4.329
138600	4.329
139500	4.1625
140400	4.329
141300	4.551
142200	4.218
143100	3.7185
144000	3.7185
144900	3.885
145800	3.885
146700	4.3845
147600	5.2724
148500	5.3834
149400	5.1059
150300	5.1614
151200	5.2724
152100	5.3834
153000	5.3834
153900	4.9949
154800	4.773
155700	5.1059
156600	4.9395
157500	4.6065
158400	4.551
159300	4.218
160200	3.996
161100	3.9405
162000	3.9405
162900	3.9405
163800	3.9405
164700	3.9405
165600	3.8295
166500	3.7185
167400	4.0515
168300	5.6609
169200	7.4369
170100	8.2139
171000	7.9364
171900	6.8264
172800	5.9939
173700	5.7719
174600	5.6609
175500	5.2169
176400	4.6065
177300	4.1625
178200	3.996
179100	4.3845
180000	5.3279
180900	5.7164
181800	4.884
182700	3.996
183600	3.9405
184500	4.3845
185400	4.662
186300	4.662
187200	4.551
188100	4.3845
189000	4.1625
189900	3.996
190800	3.774
191700	3.663
192600	3.7185
193500	3.7185
194400	3.552
195300	3.441
196200	3.33
197100	3.33
198000	3.552
198900	3.552
199800	3.6075
200700	3.663
201600	3.663
202500	3.6075
203400	3.552
204300	3.4965
205200	3.4965
206100	3.4965
207000	3.4965
207900	3.441
208800	3.4965
209700	3.552
210600	3.4965
211500	3.441
212400	3.441
213300	3.33
214200	3.108
215100	3.108
216000	3.3855
216900	3.4965
217800	3.4965
218700	3.441
219600	3.33
220500	3.3855
221400	3.441
222300	3.4965
223200	3.4965
224100	3.4965
225000	3.441
225900	3.6075
226800	3.9405
227700	4.3845
228600	4.9395
229500	5.1614
230400	4.8285
231300	4.884
232200	5.2169
233100	5.2724
234000	4.7175
234900	4.551
235800	5.0504
236700	5.3834
237600	4.7175
238500	4.0515
239400	4.1625
240300	4.551
241200	4.9949
242100	5.6054
243000	5.8274
243900	5.2724
244800	4.9949
245700	4.551
246600	4.3845
247500	5.1059
248400	5.5499
249300	5.1614
250200	4.8285
251100	4.9949
252000	4.551
252900	4.6065
253800	5.2169
254700	5.3279
255600	4.9949
256500	4.7175
257400	4.9949
258300	5.7164
259200	5.6609
260100	4.9949
261000	4.773
261900	5.0504
262800	5.8829
263700	5.7164
264600	4.329
265500	4.107
266400	5.3834
267300	6.2714
268200	5.3279
269100	4.329
270000	4.8285
270900	5.4944
271800	5.2724
272700	5.0504
273600	4.9395
274500	4.6065
275400	4.2735
276300	4.1625
277200	4.1625
278100	4.107
279000	3.996
279900	3.9405
280800	3.774
281700	3.552
282600	3.441
283500	3.552
284400	3.7185
285300	3.774
286200	3.774
287100	3.8295
288000	3.774
288900	4.1625
289800	4.9395
290700	5.3834
291600	5.3279
292500	5.1059
293400	4.9395
294300	4.662
295200	4.4955
296100	4.1625
297000	3.8295
297900	3.8295
298800	4.107
299700	4.8285
300600	5.1059
301500	4.884
302400	4.6065
303300	4.2735
304200	4.107
305100	4.0515
306000	3.885
306900	4.107
307800	4.44
308700	4.44
309600	5.0504
310500	5.2169
311400	4.9949
312300	4.8285
313200	4.44
314100	4.3845
315000	4.773
315900	4.9395
316800	4.773
317700	4.4955
318600	4.884
319500	5.1614
320400	5.0504
321300	5.2169
322200	4.9949
323100	4.884
324000	5.1614
324900	5.2724
325800	4.9949
326700	4.551
327600	4.551
328500	4.884
329400	4.7175
330300	4.3845
331200	4.218
332100	4.107
333000	4.0515
333900	4.107
334800	4.107
335700	4.1625
336600	4.1625
337500	4.0515
338400	4.0515
339300	4.662
340200	5.8274
341100	6.7154
342000	7.1594
342900	7.1594
343800	6.8264
344700	6.2159
345600	5.9939
346500	5.8829
347400	5.3834
348300	5.3279
349200	4.7175
350100	4.0515
351000	5.1614
351900	6.2159
352800	6.0494
353700	4.9395
354600	4.329
355500	4.8285
356400	5.6054
357300	5.8829
358200	5.4944
359100	4.662
360000	4.551
360900	4.773
361800	4.6065
362700	4.218
363600	4.0515
364500	4.218
365400	4.329
366300	4.1625
367200	4.0515
368100	4.107
369000	4.0515
369900	3.9405
370800	3.885
371700	3.885
372600	3.9405
373500	3.9405
374400	3.885
375300	3.9405
376200	4.107
377100	4.2735
378000	4.218
378900	3.9405
379800	3.885
380700	3.9405
381600	3.9405
382500	3.885
383400	3.8295
384300	3.8295
385200	3.663
386100	3.6075
387000	3.8295
387900	3.9405
388800	3.9405
389700	3.9405
390600	3.9405
391500	4.2735
392400	5.1059
393300	5.2169
394200	4.9395
395100	5.1614
396000	4.662
396900	3.7185
397800	3.3855
398700	3.774
399600	4.773
400500	5.2169
401400	4.884
402300	4.662
403200	4.662
404100	4.329
405000	3.996
405900	3.996
406800	4.44
407700	5.4944
408600	5.6054
409500	4.551
410400	4.3845
411300	4.9949
412200	4.9949
413100	4.551
414000	4.2735
414900	4.107
415800	4.107
416700	4.0515
417600	3.996
418500	4.1625
419400	4.3845
420300	4.329
421200	4.1625
422100	4.1625
423000	4.218
423900	4.551
424800	5.3279
425700	6.2159
426600	6.6599
427500	6.7154
428400	6.7709
429300	6.8819
430200	6.3269
431100	6.1049
432000	6.0494
432900	5.0504
433800	4.107
434700	3.996
435600	4.551
436500	5.5499
437400	5.7164
438300	4.884
439200	4.7175
440100	4.9395
441000	4.7175
441900	4.8285
442800	5.2724
443700	5.0504
444600	4.9395
445500	5.4389
446400	5.7164
447300	5.0504
448200	4.3845
449100	4.329
450000	4.4955
450900	4.662
451800	4.662
452700	4.3845
453600	4.218
454500	4.218
455400	4.3845
456300	4.2735
457200	3.996
458100	3.996
459000	4.0515
459900	3.996
460800	3.774
461700	3.774
462600	3.885
463500	3.885
464400	3.7185
465300	3.8295
466200	3.774
467100	3.6075
468000	3.774
468900	3.8295
469800	3.7185
470700	3.7185
471600	3.7185
472500	3.663
473400	3.6075
474300	3.663
475200	3.7185
476100	3.663
477000	3.774
477900	3.8295
478800	3.8295
479700	4.107
480600	5.1059
481500	5.8274
482400	5.3834
483300	4.44
484200	3.996
485100	4.0515
486000	4.329
486900	4.551
487800	4.218
488700	3.885
489600	3.6075
490500	3.4965
491400	3.7185
492300	4.0515
493200	4.551
494100	5.2724
495000	5.3279
495900	4.44
496800	4.1625
497700	4.218
498600	4.107
499500	4.0515
500400	4.107
501300	3.996
502200	3.996
503100	4.0515
504000	3.996
504900	4.0515
505800	4.107
506700	4.0515
507600	3.996
508500	3.996
509400	4.0515
510300	4.0515
511200	3.996
512100	4.0515
513000	5.1059
513900	6.9929
514800	7.1594
515700	6.3824
516600	6.5489
517500	7.1039
518400	6.5489
519300	5.4944
520200	5.0504
521100	4.662
522000	4.6065
522900	5.0504
523800	5.2724
524700	5.2724
525600	4.9949
526500	4.4955
527400	4.7175
528300	4.9395
529200	4.7175
530100	4.884
531000	4.4955
531900	3.885
532800	3.885
533700	4.0515
534600	3.996
535500	3.9405
536400	3.885
537300	3.885
538200	3.885
539100	3.6075
540000	3.2745
540900	3.219
541800	3.663
542700	3.6075
543600	3.4965
544500	3.663
545400	3.7185
546300	3.552
547200	3.4965
548100	3.4965
549000	3.441
549900	3.441
550800	3.6075
551700	3.7185
552600	3.663
553500	3.6075
554400	3.663
555300	3.663
556200	3.7185
557100	3.7185
558000	3.552
558900	3.4965
559800	3.663
560700	3.885
561600	3.885
562500	3.774
563400	4.3845
564300	5.3834
565200	5.4944
566100	4.9949
567000	4.662
567900	4.3845
568800	4.3845
569700	4.4955
570600	4.4955
571500	4.1625
572400	3.7185
573300	3.552
574200	3.6075
575100	3.663
576000	3.7185
576900	3.8295
577800	3.8295
578700	3.885
579600	4.4955
580500	5.9384
581400	6.4379
582300	5.7164
583200	5.1059
584100	5.4389
585000	5.7164
585900	5.1059
586800	4.773
587700	5.1614
588600	5.0504
589500	4.551
590400	3.996
591300	3.7185
592200	3.663
593100	3.7185
594000	3.8295
594900	3.885
595800	3.9405
596700	3.885
597600	3.885
598500	3.996
599400	3.996
600300	3.885
601200	4.329
602100	5.3279
603000	5.8274
603900	5.7164
604800	5.7719
605700	5.7719
606600	5.2169
607500	4.8285
608400	5.2169
609300	5.5499
610200	5.4389
611100	5.1059
612000	4.662
612900	4.6065
613800	4.773
614700	4.551
615600	4.107
616500	3.9405
617400	4.107
618300	4.3845
619200	4.3845
620100	4.0515
621000	3.996
621900	4.1625
622800	4.2735
623700	4.4955
624600	4.773
625500	4.8285
626400	4.44
627300	4.329
628200	4.2735
629100	4.0515
630000	3.885
630900	3.8295
631800	3.885
632700	3.996
633600	3.996
634500	3.996
635400	4.2735
636300	4.44
637200	4.7175
638100	4.884
639000	4.662
639900	4.44
640800	4.1625
641700	4.107
642600	4.107
643500	4.0515
644400	4.218
645300	4.662
646200	5.2169
647100	5.8829
648000	6.2159
648900	5.7164
649800	4.884
650700	4.2735
651600	4.4955
652500	5.4389
653400	5.4389
654300	4.44
655200	3.885
656100	3.8295
657000	4.107
657900	4.1625
658800	4.1625
659700	4.107
660600	4.1625
661500	4.329
662400	4.773
663300	5.8274
664200	6.3269
665100	5.9384
666000	5.9939
666900	6.2159
667800	6.0494
668700	5.4389
669600	4.8285
670500	4.773
671400	4.884
672300	4.662
673200	5.2724
674100	5.7719
675000	5.4944
675900	5.4389
676800	5.1059
677700	4.44
678600	4.107
679500	4.0515
680400	4.3845
681300	5.1059
682200	5.9939
683100	6.1049
684000	5.7719
684900	5.4944
685800	5.2169
686700	5.2169
687600	5.1614
688500	4.9395
689400	4.884
690300	4.8285
691200	5.2724
692100	5.5499
693000	4.773
693900	4.44
694800	5.0504
695700	5.1059
696600	4.7175
697500	4.662
698400	4.6065
699300	4.44
700200	4.4955
701100	4.6065
702000	4.551
702900	4.3845
703800	4.218
704700	4.218
705600	4.218
706500	4.107
707400	3.8295
708300	3.663
709200	3.663
710100	3.663
711000	3.6075
711900	3.552
712800	3.6075
713700	3.8295
714600	3.7185
715500	3.6075
716400	3.774
717300	3.996
718200	4.0515
719100	3.9405
720000	3.8295
720900	3.774
721800	3.885
722700	3.996
723600	3.885
724500	3.7185
725400	3.774
726300	3.663
727200	3.6075
728100	3.8295
729000	3.885
729900	3.8295
730800	3.885
731700	3.8295
732600	3.9405
733500	3.885
734400	3.663
735300	3.9405
736200	4.0515
737100	4.0515
738000	4.3845
738900	4.4955
739800	4.107
740700	3.996
741600	4.2735
742500	4.4955
743400	4.4955
744300	4.6065
745200	4.44
746100	4.0515
747000	3.9405
747900	3.8295
748800	3.8295
749700	3.9405
750600	4.773
751500	5.7164
752400	5.2724
753300	4.773
754200	4.884
755100	4.6065
756000	4.1625
756900	3.9405
757800	3.7185
758700	3.9405
759600	3.996
760500	3.8295
761400	3.7185
762300	3.774
763200	3.8295
764100	3.8295
765000	3.8295
765900	3.9405
766800	3.996
767700	3.885
768600	3.8295
769500	3.885
770400	3.9405
771300	3.9405
772200	3.885
773100	3.885
774000	3.8295
774900	4.218
775800	5.1059
776700	5.3834
777600	4.9949
778500	4.9395
779400	5.1614
780300	4.884
781200	4.9395
782100	5.1059
783000	4.884
783900	4.44
784800	4.6065
785700	5.1614
786600	5.1059
787500	4.662
788400	4.2735
789300	4.218
790200	4.551
791100	4.6065
792000	4.107
792900	3.774
793800	3.7185
794700	3.663
795600	3.774
796500	3.8295
797400	3.6075
798300	3.219
799200	3.1635
800100	3.33
801000	3.4965
801900	3.552
802800	3.219
803700	3.1635
804600	3.441
805500	3.441
806400	3.219
807300	3.33
808200	3.552
809100	3.663
810000	3.552
810900	3.2745
811800	3.2745
812700	3.3855
813600	3.33
814500	3.219
815400	3.219
816300	3.219
817200	3.2745
818100	3.3855
819000	3.4965
819900	3.4965
820800	3.4965
821700	3.33
822600	3.3855
823500	3.7185
824400	4.329
825300	5.1059
826200	4.8285
827100	3.9405
828000	4.1625
828900	4.773
829800	4.4955
830700	3.663
831600	3.552
832500	4.0515
833400	3.996
834300	3.6075
835200	3.774
836100	4.884
837000	5.6609
837900	4.884
838800	4.4955
839700	4.9949
840600	5.2169
841500	4.7175
842400	4.1625
843300	4.0515
844200	4.1625
845100	4.2735
846000	4.107
846900	3.7185
847800	3.552
848700	3.6075
849600	3.6075
850500	3.6075
851400	3.6075
852300	3.552
853200	3.4965
854100	3.441
855000	3.7185
855900	4.0515
856800	4.0515
857700	3.774
858600	3.774
859500	3.885
860400	3.885
861300	3.663
862200	3.6075
863100	4.1625
864000	4.773
864900	4.8285
865800	5.1059
866700	5.4389
867600	5.3279
868500	5.0504
869400	4.9949
870300	4.9395
871200	4.662
872100	4.2735
873000	4.3845
873900	4.8285
874800	4.7175
875700	4.6065
876600	5.1614
877500	5.2724
878400	4.884
879300	4.7175
880200	4.6065
881100	4.884
882000	5.1059
882900	4.9395
883800	4.4955
884700	4.107
885600	3.663
886500	3.6075
887400	3.996
888300	4.107
889200	3.774
890100	3.774
891000	3.9405
891900	3.7185
892800	3.6075
893700	3.7185
894600	3.6075
895500	3.4965
896400	3.552
897300	3.663
898200	3.4965
899100	3.3855
900000	3.4965
900900	3.6075
901800	3.441
902700	3.33
903600	3.2745
904500	2.775
905400	2.4975
906300	3.108
907200	3.8295
908100	3.6075
909000	3.552
909900	3.441
910800	3.8295
911700	5.1059
912600	5.8829
913500	6.0494
914400	5.4389
915300	4.4955
916200	4.0515
917100	4.218
918000	4.3845
918900	4.3845
919800	4.0515
920700	3.663
921600	3.6075
922500	3.6075
923400	3.552
924300	3.552
925200	3.7185
926100	3.885
927000	4.107
927900	4.6065
928800	4.6065
929700	4.329
930600	4.329
931500	4.218
932400	3.9405
933300	3.774
934200	3.7185
935100	3.663
936000	3.6075
936900	3.552
937800	3.552
938700	3.6075
939600	4.107
940500	4.9395
941400	5.3834
942300	5.4389
943200	5.3834
944100	5.2169
945000	4.9949
945900	5.1614
946800	4.9949
947700	4.662
948600	4.329
949500	4.0515
950400	3.9405
951300	4.0515
952200	4.662
953100	5.2169
954000	5.0504
954900	4.329
955800	4.218
956700	4.4955
957600	4.662
958500	4.884
959400	5.1059
960300	4.9395
961200	4.3845
962100	4.2735
963000	4.662
963900	4.773
964800	4.2735
965700	3.9405
966600	4.0515
967500	4.3845
968400	4.551
969300	4.662
970200	4.662
971100	4.2735
972000	3.996
972900	3.774
973800	3.8295
974700	3.8295
975600	3.8295
976500	3.8295
977400	3.9405
978300	4.0515
979200	3.8295
980100	3.441
981000	3.441
981900	3.6075
982800	3.6075
983700	3.441
984600	3.441
985500	3.552
986400	3.6075
987300	3.33
988200	3.3855
989100	3.33
990000	3.33
990900	3.441
991800	3.3855
992700	3.441
993600	3.33
994500	3.2745
995400	3.33
996300	3.33
997200	3.441
998100	3.9405
999000	4.9949
999900	5.2169
1000800	4.329
1001700	3.8295
1002600	3.885
1003500	3.996
1004400	4.1625
1005300	3.9405
1006200	3.552
1007100	4.0515
1008000	4.4955
1008900	4.4955
1009800	4.2735
1010700	4.218
1011600	4.551
1012500	4.7175
1013400	4.44
1014300	4.2735
1015200	4.4955
1016100	4.3845
1017000	4.107
1017900	4.4955
1018800	4.662
1019700	4.3845
1020600	4.7175
1021500	4.8285
1022400	4.3845
1023300	4.44
1024200	4.884
1025100	4.9395
1026000	4.773
1026900	4.7175
1027800	4.3845
1028700	4.551
1029600	5.2169
1030500	4.9949
1031400	4.44
1032300	4.329
1033200	4.8285
1034100	5.2169
1035000	4.4955
1035900	3.7185
1036800	3.885
1037700	4.7175
1038600	5.7719
1039500	5.5499
1040400	4.218
1041300	3.9405
1042200	4.9395
1043100	5.3834
1044000	5.0504
1044900	4.3845
1045800	4.3845
1046700	4.9395
1047600	5.0504
1048500	4.884
1049400	4.6065
1050300	4.662
1051200	5.4389
1052100	5.4389
1053000	4.7175
1053900	4.884
1054800	5.2724
1055700	4.9395
1056600	4.2735
1057500	4.107
1058400	4.2735
1059300	3.996
1060200	3.774
1061100	4.0515
1062000	4.329
1062900	4.7175
1063800	5.1614
1064700	5.2169
1065600	4.8285
1066500	4.3845
1067400	4.218
1068300	4.4955
1069200	4.773
1070100	4.329
1071000	3.8295
1071900	3.663
1072800	3.441
1073700	3.33
1074600	3.1635
1075500	2.8305
1076400	2.7195
1077300	2.997
1078200	3.663
1079100	3.774
1080000	3.441
1080900	3.0525
1081800	2.9415
1082700	3.6075
1083600	3.7185
1084500	3.9405
1085400	4.8285
1086300	5.1614
1087200	4.884
1088100	4.662
1089000	4.4955
1089900	4.1625
1090800	4.107
1091700	4.1625
1092600	4.2735
1093500	4.329
1094400	4.2735
1095300	4.1625
1096200	4.1625
1097100	4.0515
1098000	4.218
1098900	4.773
1099800	4.8285
1100700	4.551
1101600	4.551
1102500	4.7175
1103400	4.6065
1104300	4.3845
1105200	4.329
1106100	4.44
1107000	4.551
1107900	4.551
1108800	4.3845
1109700	4.107
1110600	3.996
1111500	4.0515
1112400	3.9405
1113300	3.7185
1114200	3.4965
1115100	3.8295
1116000	4.6065
1116900	4.9949
1117800	5.2169
1118700	5.4389
1119600	5.4389
1120500	4.9949
1121400	4.1625
1122300	3.885
1123200	4.3845
1124100	4.4955
1125000	4.4955
1125900	5.1614
1126800	5.7719
1127700	5.1614
1128600	4.551
1129500	4.8285
1130400	5.3279
1131300	4.551
1132200	3.3855
1133100	3.6075
1134000	4.884
1134900	4.8285
1135800	4.884
1136700	4.9395
1137600	5.3279
1138500	5.4944
1139400	4.7175
1140300	4.4955
1141200	5.2169
1142100	5.4389
1143000	4.884
1143900	4.218
1144800	4.1625
1145700	4.551
1146600	4.9949
1147500	5.2169
1148400	4.884
1149300	4.329
1150200	4.0515
1151100	4.2735
1152000	4.3845
1152900	4.107
1153800	3.9405
1154700	4.0515
1155600	4.0515
1156500	3.885
1157400	3.663
1158300	3.6075
1159200	3.6075
1160100	3.6075
1161000	3.552
1161900	3.2745
1162800	3.219
1163700	3.663
1164600	3.7185
1165500	3.6075
1166400	3.552
1167300	3.441
1168200	3.552
1169100	3.774
1170000	3.6075
1170900	3.2745
1171800	3.552
1172700	4.3845
1173600	4.9395
1174500	4.662
1175400	3.996
1176300	3.8295
1177200	4.1625
1178100	4.218
1179000	4.107
1179900	4.1625
1180800	4.218
1181700	4.329
1182600	4.2735
1183500	4.0515
1184400	3.9405
1185300	3.9405
1186200	4.218
1187100	4.551
1188000	4.44
1188900	4.551
1189800	4.551
1190700	4.4955
1191600	4.329
1192500	4.107
1193400	4.1625
1194300	4.1625
1195200	3.8295
1196100	3.9405
1197000	4.107
1197900	4.1625
1198800	4.218
1199700	4.107
1200600	3.9405
1201500	3.996
1202400	3.9405
1203300	3.7185
1204200	3.6075
