# Supplementary material for: A parsimonious model of blood glucose homeostasis
Source: PLOS Digit Health. 2022 Jul 14;1(7):e0000072. doi: 10.1371/journal.pdig.0000072 (PMC9931355; doi:10.1371/journal.pdig.0000072)
Supplement: S2 Data — Blood glucose data of Klick Pilot Study measured using the Freestyle Libre Flash Glucose device. The data are presented in comma separated values (.csv) format for each healthy individual (N = 100). The filenames represent the unique identification of the individual to preserve anonymity. (ZIP) [file pdig.0000072.s011.zip › 1MH002QH2E4.csv]

Elapsed Time	Glucose (mmol/L)
0	4.8285
900	4.1625
1800	3.885
2700	4.0515
3600	4.2735
4500	4.551
5400	4.884
6300	4.884
7200	5.2169
8100	5.2169
9000	5.1059
9900	5.4389
10800	5.6054
11700	5.3834
12600	4.4955
13500	4.218
14400	4.773
15300	4.9395
16200	4.9949
17100	5.6054
18000	5.9939
18900	5.8829
19800	5.0504
20700	4.6065
21600	4.8285
22500	4.9395
23400	5.3279
24300	5.6609
25200	4.9395
26100	4.329
27000	4.2735
27900	4.218
28800	3.885
29700	3.9405
30600	4.0515
31500	3.8295
32400	3.663
33300	3.4965
34200	3.441
35100	3.33
36000	3.33
36900	3.3855
37800	3.33
38700	3.33
39600	3.3855
40500	3.2745
41400	3.108
42300	2.997
43200	2.997
44100	2.9415
45000	2.886
45900	3.0525
46800	3.552
47700	3.7185
48600	3.663
49500	3.8295
50400	4.218
51300	4.218
52200	4.0515
53100	4.0515
54000	3.885
54900	3.774
55800	3.7185
56700	3.774
57600	3.8295
58500	3.9405
59400	4.0515
60300	4.329
61200	4.662
62100	4.6065
63000	4.107
63900	3.663
64800	3.774
65700	4.2735
66600	4.218
67500	3.7185
68400	3.441
69300	3.441
70200	3.552
71100	3.3855
72000	3.219
72900	3.2745
73800	3.33
74700	3.2745
75600	3.4965
76500	3.663
77400	3.4965
78300	3.552
79200	4.773
80100	6.3824
81000	6.0494
81900	5.6054
82800	6.0494
83700	5.9939
84600	5.6054
85500	5.4389
86400	5.2724
87300	5.1059
88200	5.2724
89100	5.1059
90000	4.4955
90900	4.3845
91800	4.773
92700	5.0504
93600	4.884
94500	4.44
95400	4.218
96300	4.1625
97200	4.107
98100	4.107
99000	4.1625
99900	4.107
100800	4.1625
101700	4.3845
102600	4.551
103500	4.3845
104400	4.3845
105300	5.1059
106200	5.7719
107100	5.7719
108000	5.6609
108900	5.7719
109800	5.5499
110700	5.2169
111600	5.0504
112500	4.884
113400	4.9949
114300	4.9395
115200	4.662
116100	4.44
117000	4.44
117900	4.551
118800	4.662
119700	4.6065
120600	4.44
121500	4.3845
122400	4.1625
123300	4.107
124200	3.996
125100	3.663
126000	3.663
126900	3.774
127800	3.8295
128700	3.885
129600	4.0515
130500	4.0515
131400	3.774
132300	3.441
133200	3.4965
134100	3.552
135000	3.7185
135900	3.8295
136800	3.663
137700	3.7185
138600	3.996
139500	4.107
140400	3.885
141300	3.774
142200	3.9405
143100	4.0515
144000	3.996
144900	4.2735
145800	4.4955
146700	4.2735
147600	3.996
148500	3.6075
149400	3.6075
150300	3.885
151200	3.996
152100	3.885
153000	3.7185
153900	3.552
154800	3.885
155700	4.7175
156600	4.8285
157500	4.2735
158400	4.218
159300	4.4955
160200	4.773
161100	5.2169
162000	5.0504
162900	4.884
163800	5.1059
164700	4.4955
165600	3.8295
166500	4.218
167400	4.773
168300	4.662
169200	4.662
170100	4.773
171000	4.6065
171900	4.329
172800	4.4955
173700	4.44
174600	4.551
175500	5.0504
176400	5.1614
177300	4.8285
178200	4.44
179100	4.6065
180000	5.2169
180900	4.9949
181800	4.4955
182700	4.662
183600	4.662
184500	4.3845
185400	4.3845
186300	4.662
187200	4.8285
188100	4.773
189000	4.551
189900	4.4955
190800	4.2735
191700	4.3845
192600	5.4389
193500	6.1604
194400	5.8274
195300	5.2169
196200	5.6054
197100	6.0494
198000	5.4389
198900	4.884
199800	4.773
200700	4.773
201600	5.0504
202500	5.4389
203400	5.8274
204300	5.9384
205200	5.6609
206100	5.3279
207000	4.9395
207900	4.8285
208800	5.1059
209700	5.2169
210600	4.7175
211500	4.329
212400	4.1625
213300	4.218
214200	4.773
215100	4.9949
216000	4.551
216900	4.1625
217800	4.2735
218700	4.44
219600	4.662
220500	4.7175
221400	4.551
222300	4.329
223200	4.4955
224100	4.662
225000	4.4955
225900	4.3845
226800	4.551
227700	4.329
228600	3.8295
229500	3.7185
230400	3.885
231300	4.107
232200	4.3845
233100	4.3845
234000	4.1625
234900	3.663
235800	3.441
236700	3.6075
237600	3.663
238500	3.6075
239400	3.33
240300	3.33
241200	3.552
242100	3.4965
243000	3.663
243900	4.9949
244800	5.8829
245700	4.9395
246600	3.8295
247500	3.9405
248400	4.3845
249300	3.885
250200	3.552
251100	3.7185
252000	3.7185
252900	3.441
253800	3.6075
254700	4.0515
255600	4.329
256500	4.884
257400	5.1614
258300	5.2724
259200	5.4944
260100	5.5499
261000	5.4389
261900	5.3279
262800	5.3279
263700	5.3279
264600	5.1614
265500	4.9395
266400	4.9949
267300	4.9949
268200	4.662
269100	4.218
270000	3.8295
270900	3.885
271800	4.0515
272700	4.107
273600	4.1625
274500	4.107
275400	4.0515
276300	3.996
277200	4.0515
278100	4.0515
279000	4.4955
279900	5.2724
280800	5.8274
281700	5.7164
282600	5.3834
283500	5.4389
284400	5.6054
285300	5.5499
286200	5.8274
287100	6.4379
288000	6.7154
288900	6.7154
289800	6.7709
290700	6.1604
291600	5.3279
292500	4.8285
293400	4.6065
294300	4.44
295200	4.1625
296100	4.0515
297000	3.996
297900	4.0515
298800	4.329
299700	4.6065
300600	4.8285
301500	4.773
302400	4.551
303300	4.3845
304200	4.2735
305100	4.3845
306000	4.551
306900	4.2735
307800	4.2735
308700	4.4955
309600	4.4955
310500	4.2735
311400	4.1625
312300	4.2735
313200	4.329
314100	4.2735
315000	4.107
315900	3.996
316800	3.996
317700	4.107
318600	3.885
319500	3.4965
320400	3.441
321300	3.552
322200	3.7185
323100	4.107
324000	4.4955
324900	4.7175
325800	4.4955
326700	4.107
327600	3.885
328500	4.3845
329400	5.0504
330300	4.8285
331200	4.44
332100	4.44
333000	4.329
333900	4.3845
334800	5.1614
335700	5.6609
336600	5.6609
337500	5.3834
338400	4.8285
339300	4.3845
340200	4.329
341100	4.218
342000	3.996
342900	3.8295
343800	4.107
344700	4.44
345600	4.2735
346500	3.774
347400	4.2735
348300	4.8285
349200	4.44
350100	4.6065
351000	4.9395
351900	4.6065
352800	4.4955
353700	4.6065
354600	4.44
355500	4.329
356400	4.3845
357300	4.6065
358200	4.884
359100	4.8285
360000	4.551
360900	4.329
361800	4.1625
362700	4.329
363600	5.3279
364500	6.1604
365400	5.6609
366300	5.1059
367200	5.6609
368100	6.2714
369000	6.0494
369900	5.0504
370800	5.1614
371700	5.7164
372600	5.5499
373500	5.6609
374400	6.0494
375300	6.1604
376200	5.9384
377100	5.4944
378000	4.9949
378900	4.6065
379800	4.329
380700	4.2735
381600	4.329
382500	4.2735
383400	4.2735
384300	4.329
385200	4.329
386100	4.329
387000	4.218
387900	4.218
388800	4.1625
389700	4.107
390600	4.0515
391500	3.996
392400	4.0515
393300	4.107
394200	4.1625
395100	4.4955
396000	5.2169
396900	5.7719
397800	5.1614
398700	4.218
399600	4.0515
400500	3.9405
401400	3.774
402300	3.996
403200	4.218
404100	4.2735
405000	4.107
405900	3.996
406800	3.885
407700	3.6075
408600	3.6075
409500	3.885
410400	4.662
411300	5.6609
412200	5.1614
413100	4.0515
414000	3.7185
414900	3.663
415800	4.107
416700	4.9949
417600	5.2169
418500	4.6065
419400	4.4955
420300	4.773
421200	4.8285
422100	5.1614
423000	5.3279
423900	4.9395
424800	4.329
425700	3.8295
426600	3.774
427500	4.1625
428400	4.9395
429300	5.4389
430200	5.8274
431100	5.8829
432000	5.2724
432900	4.8285
433800	4.773
434700	4.662
435600	4.3845
436500	3.9405
437400	3.663
438300	4.107
439200	5.1059
440100	5.6054
441000	5.6609
441900	5.7164
442800	5.5499
443700	5.0504
444600	4.6065
445500	4.107
446400	3.996
447300	4.2735
448200	4.44
449100	4.4955
450000	4.329
450900	4.1625
451800	4.662
452700	5.7719
453600	6.0494
454500	6.1049
455400	6.7154
456300	6.9374
457200	6.4934
458100	5.4389
459000	5.2169
459900	5.6609
460800	5.4389
461700	4.662
462600	4.329
463500	4.0515
464400	3.663
465300	3.6075
466200	3.6075
467100	3.774
468000	3.996
468900	4.107
469800	4.0515
470700	4.107
471600	4.1625
472500	3.9405
473400	3.8295
474300	3.774
475200	3.774
476100	4.1625
477000	4.2735
477900	4.0515
478800	4.107
479700	4.3845
480600	4.44
481500	4.3845
482400	4.3845
483300	4.44
484200	4.44
485100	4.551
486000	4.6065
486900	4.551
487800	4.3845
488700	4.218
489600	4.0515
490500	3.8295
491400	3.9405
492300	3.996
493200	3.8295
494100	3.7185
495000	3.774
495900	3.9405
496800	4.773
497700	5.6054
498600	5.2169
499500	4.6065
500400	4.44
501300	4.3845
502200	4.44
503100	4.773
504000	5.2724
504900	5.4389
505800	5.2169
506700	4.884
507600	4.6065
508500	4.2735
509400	3.9405
510300	3.9405
511200	4.0515
512100	4.2735
513000	4.884
513900	5.6054
514800	5.8274
515700	5.3834
516600	4.9395
517500	4.884
518400	5.2169
519300	5.3834
520200	5.1614
521100	4.9395
522000	4.9395
522900	5.0504
523800	5.2169
524700	5.2169
525600	5.1614
526500	5.0504
527400	5.1059
528300	5.0504
529200	4.551
530100	4.329
531000	4.4955
531900	4.4955
532800	4.551
533700	4.551
534600	4.4955
535500	4.44
536400	4.3845
537300	4.7175
538200	5.7719
539100	6.3269
540000	6.1604
540900	6.3269
541800	6.9374
542700	7.4924
543600	7.2704
544500	6.7154
545400	6.3269
546300	6.2159
547200	6.1049
548100	5.4944
549000	4.8285
549900	4.551
550800	4.44
551700	4.218
552600	4.0515
553500	4.107
554400	4.218
555300	4.218
556200	4.1625
557100	4.218
558000	4.218
558900	4.2735
559800	4.2735
560700	4.329
561600	4.329
562500	4.329
563400	4.2735
564300	4.218
565200	4.1625
566100	4.107
567000	4.107
567900	4.107
568800	4.0515
569700	3.9405
570600	3.885
571500	3.996
572400	4.218
573300	4.6065
574200	4.884
575100	4.6065
576000	4.218
576900	4.0515
577800	3.9405
578700	4.0515
579600	3.996
580500	3.885
581400	3.774
582300	3.774
583200	3.996
584100	4.0515
585000	3.996
585900	4.0515
586800	4.218
587700	4.6065
588600	5.3279
589500	5.6609
590400	5.3834
591300	4.884
592200	4.9949
593100	5.1059
594000	5.1059
594900	5.3834
595800	5.2169
596700	4.9949
597600	5.0504
598500	5.3834
599400	5.3279
600300	4.7175
601200	4.329
602100	4.6065
603000	4.773
603900	4.662
604800	4.884
605700	5.1614
606600	5.1059
607500	5.0504
608400	5.1614
609300	5.1059
610200	4.9949
611100	4.9949
612000	5.1059
612900	4.8285
613800	4.329
614700	4.329
615600	4.551
616500	4.662
617400	4.4955
618300	4.44
619200	5.0504
620100	5.6609
621000	5.7719
621900	5.5499
622800	5.0504
623700	4.551
624600	4.4955
625500	5.1059
626400	5.8829
627300	6.2714
628200	6.3269
629100	6.2714
630000	6.1604
630900	5.6609
631800	5.2724
632700	5.3834
633600	5.7719
634500	6.0494
635400	6.2714
636300	5.8829
637200	4.9949
638100	4.4955
639000	4.44
639900	4.218
640800	4.107
641700	4.218
642600	4.2735
643500	4.3845
644400	4.2735
645300	4.0515
646200	4.107
647100	4.218
648000	4.1625
648900	3.996
649800	3.996
650700	4.1625
651600	4.329
652500	4.1625
653400	3.885
654300	3.8295
655200	3.774
656100	3.6075
657000	3.6075
657900	3.7185
658800	3.885
659700	3.996
660600	4.107
661500	4.44
662400	4.884
663300	4.4955
664200	4.107
665100	4.1625
666000	4.107
666900	3.774
667800	3.7185
668700	3.8295
669600	3.9405
670500	3.996
671400	4.0515
672300	3.996
673200	3.996
674100	4.0515
675000	4.4955
675900	5.1614
676800	5.0504
677700	4.9395
678600	4.884
679500	4.6065
680400	4.8285
681300	4.884
682200	4.662
683100	4.9395
684000	5.3279
684900	5.4944
685800	5.3279
686700	4.7175
687600	4.9395
688500	5.6609
689400	5.7719
690300	4.884
691200	4.329
692100	5.1614
693000	5.6054
693900	4.8285
694800	4.4955
695700	5.1059
696600	5.4389
697500	5.3834
698400	5.3279
699300	5.3279
700200	5.4944
701100	5.4944
702000	4.8285
702900	4.218
703800	4.218
704700	4.551
705600	5.1614
706500	5.6054
707400	5.6054
708300	5.6054
709200	5.6054
710100	5.3834
711000	5.1059
711900	5.4389
712800	6.1604
713700	6.3269
714600	6.2159
715500	6.1049
716400	6.4379
717300	6.7709
718200	6.3269
719100	5.4944
720000	5.1059
720900	5.2724
721800	5.3834
722700	5.1059
723600	4.6065
724500	4.329
725400	4.218
726300	4.107
727200	4.107
728100	4.218
729000	4.329
729900	4.3845
730800	4.2735
731700	3.996
732600	3.996
733500	4.2735
734400	4.2735
735300	4.218
736200	4.1625
737100	3.996
738000	4.107
738900	4.0515
739800	3.885
740700	3.996
741600	4.107
742500	4.107
743400	4.1625
744300	4.218
745200	4.551
746100	4.4955
747000	3.9405
747900	3.6075
748800	3.552
749700	3.552
750600	3.7185
751500	3.8295
752400	3.9405
753300	3.9405
754200	3.9405
755100	3.8295
756000	3.8295
756900	3.885
757800	3.996
758700	4.0515
759600	4.329
760500	4.8285
761400	5.1059
762300	4.9395
763200	5.0504
764100	5.5499
765000	5.6054
765900	4.8285
766800	4.107
767700	4.2735
768600	4.7175
769500	4.773
770400	4.44
771300	4.329
772200	4.9395
773100	5.3279
774000	5.0504
774900	4.44
775800	4.3845
776700	4.7175
777600	4.6065
778500	4.551
779400	4.9395
780300	4.8285
781200	4.329
782100	4.329
783000	4.2735
783900	4.2735
784800	4.551
785700	4.3845
786600	4.218
787500	4.218
788400	4.1625
789300	4.1625
790200	4.44
791100	5.1614
792000	5.0504
792900	4.1625
793800	3.9405
794700	4.6065
795600	5.1614
796500	5.3834
797400	5.5499
798300	5.2724
799200	4.884
800100	4.9395
801000	5.1614
801900	5.0504
802800	4.9395
803700	5.2169
804600	5.6054
805500	5.4944
806400	4.7175
807300	3.996
808200	4.218
809100	4.6065
810000	4.4955
810900	4.4955
811800	4.551
812700	4.3845
813600	4.329
814500	4.329
815400	4.329
816300	4.44
817200	4.3845
818100	4.2735
819000	4.2735
819900	4.1625
820800	3.8295
821700	3.6075
822600	3.7185
823500	3.885
824400	3.885
825300	3.885
826200	3.885
827100	3.996
828000	4.1625
828900	4.1625
829800	4.1625
830700	4.1625
831600	4.1625
832500	4.1625
833400	3.9405
834300	3.774
835200	3.774
836100	3.8295
837000	3.8295
837900	3.7185
838800	3.663
839700	3.7185
840600	3.774
841500	3.885
842400	3.885
843300	3.885
844200	3.774
845100	3.8295
846000	4.329
846900	4.884
847800	4.8285
848700	4.44
849600	4.218
850500	4.551
851400	5.4389
852300	5.8274
853200	5.5499
854100	5.1614
855000	4.6065
855900	4.1625
856800	4.44
857700	4.884
858600	5.0504
859500	5.1614
860400	5.1059
861300	4.9949
862200	4.9949
863100	4.773
864000	4.4955
864900	4.551
865800	4.4955
866700	4.2735
867600	4.0515
868500	4.107
869400	4.218
870300	4.329
871200	4.44
872100	4.4955
873000	4.662
873900	4.9395
874800	4.8285
875700	4.1625
876600	3.8295
877500	4.1625
878400	4.329
879300	4.107
880200	3.9405
881100	3.996
882000	4.551
882900	5.3834
883800	5.9384
884700	6.1604
885600	6.1049
886500	6.1604
887400	6.0494
888300	5.7164
889200	5.2724
890100	4.9395
891000	4.773
891900	4.2735
892800	3.663
893700	3.7185
894600	4.107
895500	4.218
896400	4.3845
897300	4.551
898200	4.662
899100	4.551
900000	4.2735
900900	3.9405
901800	3.663
902700	3.552
903600	3.6075
904500	3.7185
905400	3.552
906300	3.441
907200	3.7185
908100	3.9405
909000	3.9405
909900	3.774
910800	3.6075
911700	3.663
912600	3.7185
913500	3.663
914400	3.6075
915300	3.6075
916200	3.663
917100	3.7185
918000	3.774
918900	3.8295
919800	3.8295
920700	3.8295
921600	3.8295
922500	3.9405
923400	4.218
924300	4.218
925200	4.0515
926100	3.885
927000	3.663
927900	3.552
928800	3.663
929700	3.663
930600	3.552
931500	3.4965
932400	3.774
933300	4.884
934200	5.7719
935100	5.4944
936000	4.662
936900	4.329
937800	4.662
938700	4.884
939600	4.9949
940500	5.3279
941400	5.2169
942300	4.9395
943200	4.9395
944100	4.9395
945000	4.773
945900	4.662
946800	4.44
947700	3.774
948600	3.6075
949500	4.218
950400	4.773
951300	4.773
952200	4.8285
953100	4.9395
954000	5.0504
954900	4.8285
955800	4.4955
956700	4.7175
957600	4.8285
958500	4.773
959400	4.773
960300	4.662
961200	4.4955
962100	4.3845
963000	4.551
963900	4.6065
964800	4.2735
965700	3.996
966600	3.996
967500	4.2735
968400	4.218
969300	4.107
970200	4.329
971100	4.884
972000	5.2169
972900	5.1614
973800	5.0504
974700	5.1614
975600	5.6609
976500	5.7719
977400	5.5499
978300	5.7719
979200	6.1049
980100	6.2159
981000	6.0494
981900	5.3279
982800	4.6065
983700	4.329
984600	4.107
985500	4.2735
986400	4.551
987300	4.3845
988200	4.2735
989100	4.3845
990000	4.3845
990900	4.4955
991800	4.6065
992700	4.4955
993600	4.329
994500	4.218
995400	4.0515
996300	3.885
997200	3.8295
998100	4.0515
999000	4.218
999900	3.9405
1000800	3.774
1001700	4.0515
1002600	4.218
1003500	3.885
1004400	3.774
1005300	3.8295
1006200	3.663
1007100	3.7185
1008000	3.7185
1008900	3.552
1009800	3.441
1010700	3.33
1011600	3.219
1012500	3.219
1013400	3.2745
1014300	3.4965
1015200	4.3845
1016100	4.329
1017000	3.4965
1017900	3.2745
1018800	3.4965
1019700	4.44
1020600	4.9949
1021500	4.662
1022400	4.3845
1023300	4.1625
1024200	4.2735
1025100	4.329
1026000	3.996
1026900	4.1625
1027800	4.218
1028700	3.552
1029600	3.7185
1030500	4.9949
1031400	5.2169
1032300	4.7175
1033200	4.3845
1034100	4.3845
1035000	4.3845
1035900	4.1625
1036800	4.329
1037700	4.44
1038600	4.2735
1039500	4.44
1040400	4.6065
1041300	4.3845
1042200	4.4955
1043100	4.9949
1044000	5.2169
1044900	4.9949
1045800	4.329
1046700	3.8295
1047600	4.2735
1048500	5.0504
1049400	5.1614
1050300	4.8285
1051200	4.0515
1052100	3.441
1053000	3.441
1053900	4.4955
1054800	5.6054
1055700	5.6609
1056600	4.8285
1057500	3.885
1058400	3.441
1059300	3.33
1060200	3.9405
1061100	4.9949
1062000	5.1614
1062900	4.662
1063800	4.3845
1064700	4.6065
1065600	4.7175
1066500	4.44
1067400	4.0515
1068300	3.774
1069200	3.663
1070100	3.6075
1071000	3.6075
1071900	3.6075
1072800	3.7185
1073700	3.9405
1074600	3.996
1075500	3.774
1076400	3.6075
1077300	3.6075
1078200	3.7185
1079100	3.8295
1080000	3.774
1080900	3.663
1081800	3.774
1082700	3.774
1083600	3.663
1084500	3.663
1085400	3.6075
1086300	3.4965
1087200	3.441
1088100	3.3855
1089000	3.552
1089900	3.8295
1090800	3.7185
1091700	3.552
1092600	3.7185
1093500	3.885
1094400	3.774
1095300	3.441
1096200	3.1635
1097100	3.108
1098000	3.108
1098900	3.1635
1099800	3.219
1100700	3.33
1101600	3.6075
1102500	4.0515
1103400	4.6065
1104300	4.9395
1105200	4.8285
1106100	4.44
1107000	4.3845
1107900	4.551
1108800	4.4955
1109700	4.107
1110600	3.8295
1111500	4.0515
1112400	4.9395
1113300	5.4389
1114200	4.7175
1115100	3.774
1116000	3.7185
1116900	4.4955
1117800	5.1614
1118700	5.4944
1119600	5.7164
1120500	5.5499
1121400	5.2724
1122300	4.7175
1123200	4.3845
1124100	4.44
1125000	4.218
1125900	4.2735
1126800	4.551
1127700	4.6065
1128600	4.6065
1129500	4.884
1130400	4.9395
1131300	4.662
1132200	4.6065
1133100	4.44
1134000	3.996
1134900	3.7185
1135800	3.6075
1136700	3.663
1137600	3.7185
1138500	3.663
1139400	4.107
1140300	4.9949
1141200	5.0504
1142100	4.773
1143000	5.7164
1143900	6.3824
1144800	6.1604
1145700	5.6609
1146600	5.1614
1147500	4.8285
1148400	4.884
1149300	4.9949
1150200	5.0504
1151100	4.884
1152000	4.7175
1152900	4.773
1153800	4.884
1154700	4.8285
1155600	4.44
1156500	4.107
1157400	4.218
1158300	4.2735
1159200	4.107
1160100	4.107
1161000	4.2735
1161900	4.1625
1162800	3.996
1163700	3.9405
1164600	3.8295
1165500	3.7185
1166400	3.663
1167300	3.663
1168200	3.663
1169100	3.441
1170000	3.3855
1170900	3.2745
1171800	3.1635
1172700	3.2745
1173600	3.663
1174500	3.663
1175400	3.4965
1176300	3.6075
1177200	3.8295
1178100	3.6075
1179000	3.2745
1179900	3.2745
1180800	3.33
1181700	3.2745
1182600	3.108
1183500	3.0525
1184400	3.108
1185300	3.33
1186200	3.3855
1187100	3.2745
1188000	3.1635
1188900	3.2745
1189800	3.885
1190700	4.6065
1191600	4.7175
1192500	4.3845
1193400	4.44
1194300	4.6065
1195200	4.2735
1196100	4.0515
1197000	4.4955
1197900	4.8285
1198800	4.551
1199700	4.662
1200600	5.3279
1201500	5.1614
1202400	4.1625
1203300	3.4965
1204200	3.3855
