# Supplementary material for: A parsimonious model of blood glucose homeostasis
Source: PLOS Digit Health. 2022 Jul 14;1(7):e0000072. doi: 10.1371/journal.pdig.0000072 (PMC9931355; doi:10.1371/journal.pdig.0000072)
Supplement: S2 Data — Blood glucose data of Klick Pilot Study measured using the Freestyle Libre Flash Glucose device. The data are presented in comma separated values (.csv) format for each healthy individual (N = 100). The filenames represent the unique identification of the individual to preserve anonymity. (ZIP) [file pdig.0000072.s011.zip › 1MH002QH2EM.csv]

Elapsed Time	Glucose (mmol/L)
0	4.0515
900	4.107
1800	3.9405
2700	3.663
3600	3.219
4500	3.0525
5400	3.219
6300	3.1635
7200	3.2745
8100	3.4965
9000	3.441
9900	3.663
10800	3.6075
11700	3.3855
12600	3.552
13500	3.552
14400	3.441
15300	3.552
16200	3.8295
17100	3.885
18000	3.552
18900	3.774
19800	4.2735
20700	4.107
21600	3.9405
22500	4.0515
23400	3.774
24300	3.1635
25200	2.22
26100	2.22
27000	3.885
27900	4.8285
28800	4.0515
29700	3.7185
30600	3.3855
31500	3.108
32400	2.6085
33300	2.22
34200	2.22
35100	2.22
37800	2.22
38700	2.22
39600	2.22
40500	2.442
41400	2.3865
42300	2.331
43200	2.331
44100	2.2755
45000	2.7195
45900	2.775
46800	2.553
47700	2.8305
48600	3.2745
49500	3.33
50400	3.1635
51300	3.0525
52200	3.0525
53100	3.0525
54000	3.0525
54900	2.997
55800	2.997
56700	3.108
57600	3.3855
58500	3.8295
59400	3.6075
60300	3.2745
61200	3.108
62100	3.219
63000	3.4965
63900	3.4965
64800	3.33
65700	3.1635
66600	3.1635
67500	3.3855
68400	3.2745
69300	3.2745
70200	3.2745
71100	3.2745
72000	3.441
72900	3.552
73800	3.441
74700	3.33
75600	3.4965
76500	3.552
77400	3.441
78300	3.441
79200	3.4965
80100	3.552
81000	3.552
81900	3.552
82800	3.33
83700	3.1635
84600	3.219
85500	3.7185
86400	4.3845
87300	4.218
88200	3.7185
89100	3.3855
90000	3.552
90900	3.996
91800	3.9405
92700	3.6075
93600	3.441
94500	3.3855
95400	3.33
96300	3.2745
97200	3.2745
98100	3.4965
99000	3.7185
99900	3.774
100800	3.663
101700	3.552
102600	3.663
103500	3.885
104400	4.0515
105300	4.2735
106200	4.3845
107100	4.0515
108000	3.8295
108900	3.996
109800	4.551
110700	4.884
111600	4.7175
112500	4.2735
113400	3.996
114300	3.6075
115200	3.441
116100	3.552
117000	3.774
117900	3.996
118800	4.3845
119700	4.44
120600	4.44
121500	4.662
122400	4.773
123300	4.662
124200	4.4955
125100	4.329
126000	4.1625
126900	4.218
127800	4.107
128700	3.9405
129600	4.0515
130500	4.107
131400	3.8295
132300	3.552
133200	3.3855
134100	3.441
135000	3.4965
135900	3.4965
136800	3.7185
137700	3.996
138600	3.885
139500	3.9405
140400	4.329
141300	4.773
142200	4.662
143100	3.996
144000	3.6075
144900	3.885
145800	4.1625
146700	4.107
147600	4.0515
148500	3.885
149400	3.9405
150300	3.996
151200	3.885
152100	3.774
153000	3.885
153900	3.9405
154800	3.9405
155700	4.329
156600	4.9395
157500	5.0504
158400	4.8285
159300	4.662
160200	4.662
161100	4.6065
162000	4.3845
162900	4.329
163800	4.329
164700	4.329
165600	4.4955
166500	4.551
167400	4.2735
168300	4.6065
169200	4.9949
170100	4.4955
171000	4.218
171900	4.107
172800	3.9405
173700	3.9405
174600	4.1625
175500	3.996
176400	3.9405
177300	4.107
178200	4.218
179100	4.107
180000	3.996
180900	4.2735
181800	4.329
182700	4.218
183600	4.218
184500	4.0515
185400	4.1625
186300	4.2735
187200	4.218
188100	4.329
189000	4.4955
189900	4.329
190800	4.2735
191700	4.3845
192600	4.218
193500	4.0515
194400	4.218
195300	4.44
196200	4.551
197100	4.4955
198000	4.3845
198900	4.329
199800	4.2735
200700	4.1625
201600	3.996
202500	3.996
203400	4.107
204300	4.0515
205200	4.0515
206100	3.9405
207000	3.7185
207900	3.552
208800	3.33
209700	3.219
210600	3.3855
211500	3.7185
212400	3.8295
213300	3.885
214200	3.996
215100	4.1625
216000	4.1625
216900	3.996
217800	3.885
218700	3.885
219600	4.107
220500	4.1625
221400	3.8295
222300	3.663
223200	3.996
224100	4.107
225000	4.0515
225900	3.996
226800	4.218
227700	5.0504
228600	5.2169
229500	4.44
230400	4.2735
231300	4.6065
232200	4.44
233100	3.996
234000	4.1625
234900	4.107
235800	3.6075
236700	3.6075
237600	3.774
238500	3.885
239400	4.0515
240300	4.0515
241200	4.107
242100	4.0515
243000	3.9405
243900	3.996
244800	3.9405
245700	4.3845
246600	5.3279
247500	5.5499
248400	4.9395
249300	4.662
250200	4.662
251100	4.773
252000	4.8285
252900	4.8285
253800	4.9395
254700	4.662
255600	4.44
256500	4.44
257400	4.2735
258300	4.2735
259200	4.218
260100	4.2735
261000	4.4955
261900	4.551
262800	4.662
263700	4.6065
264600	4.218
265500	3.885
266400	3.8295
267300	3.9405
268200	4.0515
269100	4.2735
270000	4.662
270900	4.6065
271800	4.0515
272700	4.107
273600	4.7175
274500	4.7175
275400	4.6065
276300	4.7175
277200	4.7175
278100	4.8285
279000	4.9395
279900	4.7175
280800	4.329
281700	4.0515
282600	3.9405
283500	3.9405
284400	4.2735
285300	4.7175
286200	4.551
287100	4.3845
288000	4.329
288900	3.885
289800	3.4965
290700	3.7185
291600	4.329
292500	4.2735
293400	4.107
294300	4.3845
295200	4.4955
296100	4.218
297000	4.1625
297900	4.2735
298800	4.3845
299700	4.1625
300600	3.885
301500	4.0515
302400	4.0515
303300	3.9405
304200	3.996
305100	4.1625
306000	4.1625
306900	4.0515
307800	3.7185
308700	3.2745
309600	2.9415
310500	3.108
311400	4.2735
312300	4.6065
313200	5.1614
314100	5.2169
315000	4.662
315900	4.6065
316800	4.7175
317700	4.44
318600	3.996
319500	4.3845
320400	4.9395
321300	4.44
322200	3.774
323100	3.9405
324000	4.0515
324900	3.8295
325800	3.8295
326700	3.9405
327600	3.8295
328500	3.774
329400	3.7185
330300	3.774
331200	3.996
332100	4.773
333000	5.1614
333900	4.329
334800	3.774
335700	4.0515
336600	4.8285
337500	5.3834
338400	4.7175
339300	3.9405
340200	4.329
341100	4.773
342000	4.6065
342900	4.4955
343800	4.6065
344700	4.551
345600	4.218
346500	4.107
347400	4.2735
348300	4.6065
349200	4.44
350100	4.218
351000	4.44
351900	4.329
352800	4.329
353700	4.1625
354600	3.663
355500	3.996
356400	4.44
357300	4.218
358200	4.0515
359100	4.107
360000	4.1625
360900	4.3845
361800	4.44
362700	4.3845
363600	4.773
364500	5.2724
365400	5.0504
366300	4.0515
367200	3.996
368100	4.9395
369000	5.6609
369900	5.6609
370800	5.4944
371700	5.2724
372600	4.884
373500	4.773
374400	4.6065
375300	4.329
376200	4.551
377100	4.662
378000	4.6065
378900	4.551
379800	4.662
380700	4.662
381600	4.44
382500	4.4955
383400	4.773
384300	4.8285
385200	4.6065
386100	4.329
387000	4.1625
387900	4.107
388800	4.218
389700	4.1625
390600	4.329
391500	4.551
392400	4.4955
393300	4.329
394200	4.107
395100	4.107
396000	4.1625
396900	4.218
397800	4.218
398700	4.218
399600	4.6065
400500	5.0504
401400	4.773
402300	4.44
403200	4.6065
404100	4.7175
405000	4.3845
405900	4.1625
406800	4.1625
407700	4.218
408600	4.329
409500	4.2735
410400	4.2735
411300	3.996
412200	3.7185
413100	3.7185
414000	3.774
414900	3.885
415800	4.0515
416700	4.44
417600	4.8285
418500	5.0504
419400	5.0504
420300	4.7175
421200	4.4955
422100	4.551
423000	4.44
423900	4.2735
424800	4.2735
425700	3.774
426600	3.33
427500	3.663
428400	4.44
429300	4.44
430200	4.329
431100	4.218
432000	3.9405
432900	3.885
433800	3.885
434700	3.885
435600	3.996
436500	4.6065
437400	5.0504
438300	4.329
439200	3.9405
440100	4.44
441000	4.4955
441900	4.1625
442800	4.0515
443700	4.2735
444600	4.3845
445500	4.107
446400	3.996
447300	4.1625
448200	4.329
449100	4.6065
450000	4.884
450900	4.773
451800	4.884
452700	5.1059
453600	4.44
454500	3.996
455400	4.4955
456300	5.2169
457200	5.3279
458100	4.884
459000	4.2735
459900	4.2735
460800	4.3845
461700	4.329
462600	4.2735
463500	4.218
464400	4.1625
465300	4.2735
466200	4.2735
467100	4.329
468000	4.8285
468900	5.2724
469800	5.2169
470700	4.773
471600	4.3845
472500	4.218
473400	4.218
474300	4.1625
475200	4.1625
476100	4.1625
477000	4.1625
477900	4.2735
478800	4.2735
479700	4.1625
480600	4.1625
481500	4.0515
482400	3.996
483300	4.107
484200	4.218
485100	4.2735
486000	4.1625
486900	4.218
487800	4.2735
488700	4.551
489600	5.2724
490500	4.9949
491400	3.9405
492300	4.218
493200	5.0504
494100	4.9395
495000	4.551
495900	4.3845
496800	4.218
497700	3.885
498600	4.0515
499500	4.1625
500400	3.9405
501300	3.885
502200	4.1625
503100	4.7175
504000	5.2724
504900	5.2724
505800	5.0504
506700	5.0504
507600	5.1614
508500	4.884
509400	4.551
510300	4.662
511200	4.7175
512100	4.44
513000	3.996
513900	3.663
514800	3.774
515700	4.3845
516600	4.9949
517500	5.4389
518400	4.773
519300	3.8295
520200	3.9405
521100	4.884
522000	4.884
522900	4.773
523800	4.9395
524700	4.773
525600	4.107
526500	3.663
527400	3.8295
528300	4.2735
529200	4.9949
530100	5.4944
531000	4.7175
531900	3.9405
532800	4.551
533700	5.4944
534600	5.9384
535500	5.8274
536400	5.2169
537300	4.773
538200	4.9395
539100	5.4944
540000	5.7164
540900	5.1614
541800	4.4955
542700	4.551
543600	4.9395
544500	5.1059
545400	4.773
546300	4.218
547200	3.663
548100	3.4965
549000	3.9405
549900	4.551
550800	4.9395
551700	5.6054
552600	5.9939
553500	5.4389
554400	4.7175
555300	4.44
556200	4.551
557100	4.773
558000	4.884
558900	4.8285
559800	4.662
560700	4.551
561600	4.44
562500	4.1625
563400	4.0515
564300	4.107
565200	4.218
566100	4.218
567000	4.0515
567900	3.996
568800	4.218
569700	4.3845
570600	4.44
571500	4.44
572400	4.9395
573300	6.1049
574200	6.0494
575100	4.8285
576000	4.0515
576900	3.8295
577800	4.218
578700	4.6065
579600	4.8285
580500	4.773
581400	4.44
582300	3.8295
583200	3.552
584100	3.9405
585000	3.9405
585900	3.552
586800	3.552
587700	3.663
588600	3.6075
589500	3.4965
590400	3.33
591300	3.7185
592200	5.3834
593100	5.8829
594000	5.3279
594900	5.2724
595800	5.7164
596700	5.7719
597600	5.5499
598500	5.3279
599400	4.9949
600300	4.884
601200	5.0504
602100	5.1059
603000	4.6065
603900	4.3845
604800	4.773
605700	4.9949
606600	4.884
607500	4.662
608400	4.4955
609300	4.329
610200	4.3845
611100	4.44
612000	4.7175
612900	5.4389
613800	5.5499
614700	4.7175
615600	4.4955
616500	5.1059
617400	5.0504
618300	4.8285
619200	5.1059
620100	5.2724
621000	5.3834
621900	5.6054
622800	5.7164
623700	5.5499
624600	5.0504
625500	4.6065
626400	4.6065
627300	4.6065
628200	4.551
629100	4.6065
630000	4.8285
630900	4.773
631800	4.4955
632700	4.329
633600	4.44
634500	4.6065
635400	4.773
636300	4.7175
637200	4.8285
638100	4.8285
639000	4.773
639900	4.662
640800	4.4955
641700	4.3845
642600	4.4955
643500	4.662
644400	4.662
645300	4.551
646200	4.4955
647100	4.44
648000	4.44
648900	4.4955
649800	4.44
650700	4.329
651600	4.2735
652500	4.2735
653400	4.329
654300	4.44
655200	4.44
656100	4.773
657000	5.8274
657900	6.4379
658800	5.7719
659700	4.9395
660600	4.2735
661500	4.218
662400	4.6065
663300	4.6065
664200	4.6065
665100	4.4955
666000	4.2735
666900	4.218
667800	4.329
668700	4.2735
669600	4.107
670500	4.107
671400	4.2735
672300	4.2735
673200	4.329
674100	4.218
675000	3.996
675900	4.218
676800	4.6065
677700	5.3834
678600	5.8829
679500	5.8829
680400	5.7164
681300	5.2169
682200	4.9395
683100	5.1614
684000	5.6054
684900	5.6609
685800	4.9949
686700	4.7175
687600	5.1059
688500	5.2724
689400	4.9395
690300	4.551
691200	4.551
692100	4.7175
693000	4.3845
693900	4.107
694800	4.0515
695700	4.1625
696600	4.218
697500	4.3845
698400	4.7175
699300	4.773
700200	5.1614
701100	5.1614
702000	4.6065
702900	4.551
703800	4.773
704700	4.6065
705600	4.4955
706500	4.7175
707400	5.1059
708300	5.6054
709200	5.5499
710100	4.884
711000	4.329
711900	4.3845
712800	4.3845
713700	4.1625
714600	4.218
715500	4.218
716400	3.9405
717300	4.2735
718200	4.9395
719100	5.2169
720000	4.9949
720900	4.6065
721800	4.773
722700	5.0504
723600	5.2169
724500	5.6054
725400	5.9384
726300	5.9939
727200	5.8274
728100	5.4389
729000	5.1059
729900	4.7175
730800	4.6065
731700	4.7175
732600	4.773
733500	4.773
734400	4.773
735300	4.662
736200	4.4955
737100	4.551
738000	4.9395
738900	5.0504
739800	4.7175
740700	4.6065
741600	4.662
742500	4.8285
743400	5.6609
744300	6.1604
745200	5.3279
746100	4.8285
747000	5.1059
747900	5.1059
748800	4.7175
749700	4.8285
750600	5.2724
751500	5.1059
752400	4.773
753300	4.6065
754200	4.551
755100	4.662
756000	4.662
756900	4.8285
757800	4.662
758700	4.3845
759600	4.4955
760500	4.4955
761400	4.551
762300	5.1614
763200	6.0494
764100	6.2714
765000	5.7164
765900	5.1614
766800	5.1614
767700	6.1049
768600	6.3269
769500	5.2724
770400	4.218
771300	3.885
772200	3.663
773100	3.8295
774000	4.551
774900	4.773
775800	4.9949
776700	5.4389
777600	5.1059
778500	4.551
779400	4.4955
780300	4.7175
781200	4.8285
782100	4.551
783000	4.4955
783900	4.7175
784800	4.4955
785700	4.2735
786600	4.6065
787500	5.1614
788400	5.2724
789300	4.662
790200	4.3845
791100	4.773
792000	5.0504
792900	5.1614
793800	5.1059
794700	4.773
795600	4.551
796500	4.9395
797400	5.3279
798300	5.1614
799200	4.8285
800100	4.773
801000	4.773
801900	4.773
802800	4.662
803700	4.4955
804600	4.3845
805500	4.44
806400	4.6065
807300	4.44
808200	4.4955
809100	4.662
810000	4.551
810900	4.6065
811800	4.551
812700	4.4955
813600	4.551
814500	4.6065
815400	4.4955
816300	4.3845
817200	4.2735
818100	4.3845
819000	4.551
819900	4.6065
820800	4.662
821700	4.6065
822600	4.551
823500	4.3845
824400	4.1625
825300	4.2735
826200	4.329
827100	4.2735
828000	4.2735
828900	4.9395
829800	6.1604
830700	6.0494
831600	4.8285
832500	4.44
833400	4.551
834300	4.4955
835200	4.3845
836100	4.329
837000	4.3845
837900	4.3845
838800	4.662
839700	4.773
840600	4.218
841500	3.9405
842400	4.107
843300	4.0515
844200	3.9405
845100	4.107
846000	4.2735
846900	4.8285
847800	5.1614
848700	4.7175
849600	4.329
850500	4.1625
851400	4.6065
852300	5.6609
853200	5.8274
854100	4.9949
855000	4.7175
855900	5.4389
856800	5.8274
857700	5.6609
858600	4.8285
859500	4.773
860400	5.4389
861300	5.5499
862200	4.884
863100	4.44
864000	4.1625
864900	4.0515
865800	4.329
866700	4.3845
867600	3.9405
868500	3.7185
869400	3.885
870300	4.0515
871200	4.107
872100	4.44
873000	4.9949
873900	4.7175
874800	4.2735
875700	4.329
876600	4.3845
877500	4.44
878400	4.2735
879300	4.3845
880200	4.8285
881100	5.1614
882000	5.3834
882900	4.8285
883800	4.1625
884700	4.3845
885600	4.8285
886500	5.0504
887400	4.7175
888300	4.44
889200	4.2735
890100	4.0515
891000	3.885
891900	3.885
892800	3.8295
893700	4.107
894600	4.3845
895500	4.329
896400	4.2735
897300	4.218
898200	4.218
899100	4.3845
900000	4.3845
900900	4.1625
901800	3.9405
902700	3.885
903600	3.7185
904500	3.3855
905400	3.108
906300	3.0525
907200	2.8305
908100	2.7195
909000	3.1635
909900	3.552
910800	3.7185
911700	3.7185
912600	3.7185
913500	3.996
914400	4.0515
915300	3.996
916200	4.329
917100	5.1614
918000	4.9395
918900	4.2735
919800	4.6065
920700	4.4955
921600	3.9405
922500	3.996
923400	4.107
924300	4.0515
925200	3.9405
926100	3.774
927000	4.107
927900	4.3845
928800	4.1625
929700	3.774
930600	3.774
931500	3.9405
932400	3.885
933300	3.9405
934200	4.6065
935100	6.1049
936000	6.7709
936900	5.9384
937800	5.1059
938700	4.9949
939600	5.0504
940500	4.8285
941400	4.4955
942300	4.662
943200	5.2169
944100	5.3279
945000	4.773
945900	4.551
946800	4.884
947700	5.1059
948600	4.6065
949500	4.0515
950400	4.107
951300	4.0515
952200	4.1625
953100	4.3845
954000	4.2735
954900	3.9405
955800	3.7185
956700	3.9405
957600	4.4955
958500	4.8285
959400	4.2735
960300	3.885
961200	4.218
962100	4.44
963000	4.329
963900	4.218
964800	4.1625
965700	4.1625
966600	4.218
967500	4.884
968400	5.6609
969300	5.3834
970200	4.773
971100	4.329
972000	4.551
972900	5.3279
973800	6.0494
974700	6.6599
975600	6.8264
976500	6.6599
977400	6.4379
978300	6.1604
979200	5.7719
980100	5.2724
981000	4.773
981900	4.4955
982800	4.3845
983700	4.6065
984600	4.7175
985500	4.7175
986400	4.773
987300	4.8285
988200	4.884
989100	4.9395
990000	4.9395
990900	4.662
991800	4.662
992700	4.884
993600	4.884
994500	4.8285
995400	4.773
996300	4.7175
997200	4.551
998100	4.44
999000	4.44
999900	4.44
1000800	4.329
1001700	4.218
1002600	4.1625
1003500	4.1625
1004400	4.107
1005300	4.107
1006200	4.0515
1007100	3.996
1008000	3.996
1008900	3.9405
1009800	4.1625
1010700	4.9395
1011600	5.7164
1012500	5.3834
1013400	4.662
1014300	4.662
1015200	4.551
1016100	4.3845
1017000	4.662
1017900	4.7175
1018800	4.44
1019700	4.3845
1020600	4.329
1021500	4.2735
1022400	4.3845
1023300	5.1059
1024200	6.0494
1025100	5.7719
1026000	4.884
1026900	4.662
1027800	5.1614
1028700	5.1059
1029600	4.884
1030500	5.2724
1031400	5.4944
1032300	5.0504
1033200	4.6065
1034100	5.1614
1035000	5.8274
1035900	5.2169
1036800	4.2735
1037700	4.2735
1038600	4.9395
1039500	4.9949
1040400	4.9949
1041300	5.1614
1042200	5.1059
1043100	5.4389
1044000	5.7164
1044900	5.5499
1045800	5.4389
1046700	5.2169
1047600	5.1614
1048500	5.3279
1049400	5.3834
1050300	5.2724
1051200	5.2724
1052100	5.7164
1053000	5.8829
1053900	5.4389
1054800	5.4944
1055700	5.8829
1056600	5.4389
1057500	5.1059
1058400	5.3834
1059300	5.2169
1060200	4.9949
1061100	5.0504
1062000	5.0504
1062900	5.2169
1063800	5.4944
1064700	5.6054
1065600	5.5499
1066500	5.4389
1067400	5.1614
1068300	4.773
1069200	4.3845
1070100	4.3845
1071000	4.551
1071900	4.551
1072800	4.551
1073700	4.329
1074600	3.6075
1075500	3.7185
1076400	4.773
1077300	4.8285
1078200	4.662
1079100	4.662
1080000	4.6065
1080900	4.662
1081800	4.773
1082700	4.6065
1083600	4.551
1084500	4.551
1085400	4.44
1086300	4.44
1087200	4.44
1088100	4.4955
1089000	4.3845
1089900	4.4955
1090800	4.44
1091700	4.329
1092600	4.2735
1093500	4.2735
1094400	4.2735
1095300	4.329
1096200	4.884
1097100	5.7164
1098000	5.7164
1098900	5.3834
1099800	5.1614
1100700	5.1614
1101600	5.1059
1102500	4.884
1103400	4.7175
1104300	4.7175
1105200	5.3834
1106100	5.8274
1107000	5.2169
1107900	4.4955
1108800	4.329
1109700	4.4955
1110600	4.662
1111500	5.0504
1112400	5.6609
1113300	5.4389
1114200	4.662
1115100	4.4955
1116000	5.1614
1116900	5.8829
1117800	5.6609
1118700	4.9949
1119600	4.3845
1120500	4.44
1121400	4.662
1122300	4.662
1123200	4.8285
1124100	5.1614
1125000	5.2169
1125900	5.1059
1126800	5.0504
1127700	4.6065
1128600	4.44
1129500	5.3279
1130400	6.2714
1131300	6.1604
1132200	5.6054
1133100	5.0504
1134000	4.8285
1134900	4.9395
1135800	5.1614
1136700	5.1614
1137600	4.9395
1138500	5.0504
1139400	5.6054
1140300	6.0494
1141200	5.8274
1142100	4.9395
1143000	4.44
1143900	4.9949
1144800	5.3279
1145700	4.9949
1146600	4.9395
1147500	4.884
1148400	4.8285
1149300	4.9395
1150200	5.0504
1151100	4.9949
1152000	5.3279
1152900	5.7719
1153800	5.9384
1154700	5.7164
1155600	5.2724
1156500	4.9949
1157400	4.9395
1158300	4.9949
1159200	4.9395
1160100	4.884
1161000	4.662
1161900	4.6065
1162800	4.7175
1163700	4.7175
1164600	4.662
1165500	4.4955
1166400	4.44
1167300	4.551
1168200	4.7175
1169100	4.7175
1170000	4.6065
1170900	4.6065
1171800	4.551
1172700	4.44
1173600	4.3845
1174500	4.3845
1175400	4.44
1176300	4.773
1177200	5.3834
1178100	5.6054
1179000	4.9395
1179900	4.6065
1180800	4.773
1181700	4.9395
1182600	5.1059
1183500	4.662
1184400	4.6065
1185300	5.1059
1186200	5.0504
1187100	4.8285
1188000	4.9395
1188900	5.1059
1189800	5.3279
1190700	5.2724
1191600	5.2169
1192500	5.3834
1193400	5.2724
1194300	4.884
1195200	4.8285
1196100	5.1614
1197000	6.3269
1197900	7.4924
1198800	7.6034
1199700	7.2704
1200600	6.8819
1201500	6.0494
1202400	5.6609
1203300	5.6609
1204200	5.5499
