# Supplementary material for: A parsimonious model of blood glucose homeostasis
Source: PLOS Digit Health. 2022 Jul 14;1(7):e0000072. doi: 10.1371/journal.pdig.0000072 (PMC9931355; doi:10.1371/journal.pdig.0000072)
Supplement: S2 Data — Blood glucose data of Klick Pilot Study measured using the Freestyle Libre Flash Glucose device. The data are presented in comma separated values (.csv) format for each healthy individual (N = 100). The filenames represent the unique identification of the individual to preserve anonymity. (ZIP) [file pdig.0000072.s011.zip › 1MH002QH6Z4.csv]

Elapsed Time	Glucose (mmol/L)
0	4.884
900	4.9949
1800	4.551
2700	3.7185
3600	3.7185
4500	4.2735
5400	4.9949
6300	5.4944
7200	4.44
8100	3.6075
9000	3.7185
9900	4.773
10800	4.884
11700	3.996
12600	3.552
13500	3.8295
14400	4.218
15300	4.329
16200	4.551
17100	4.4955
18000	4.0515
18900	4.773
19800	5.4944
20700	5.2724
21600	4.9395
22500	4.9395
23400	5.2724
24300	5.3279
25200	5.2169
26100	5.4389
27000	5.2169
27900	4.884
28800	4.773
29700	4.551
30600	4.773
31500	5.4389
32400	5.0504
33300	3.8295
34200	2.997
35100	2.22
36000	2.331
36900	3.441
37800	3.9405
38700	3.663
39600	3.219
40500	3.441
41400	4.7175
42300	4.2735
43200	3.8295
44100	4.662
45000	4.8285
45900	4.4955
46800	4.107
47700	3.9405
48600	4.44
49500	4.662
50400	4.4955
51300	4.329
52200	4.2735
53100	4.2735
54000	4.218
54900	4.2735
55800	4.218
56700	4.218
57600	4.2735
58500	4.1625
59400	4.218
60300	4.218
61200	4.0515
62100	4.329
63000	5.7719
63900	6.3824
64800	4.9949
65700	4.218
66600	4.9395
67500	5.4944
68400	5.2169
69300	4.9395
70200	4.8285
71100	4.6065
72000	4.3845
72900	4.329
73800	4.3845
74700	4.3845
75600	5.0504
76500	5.5499
77400	4.8285
78300	4.6065
79200	4.9949
80100	4.9949
81000	4.884
81900	4.8285
82800	4.329
83700	3.8295
84600	4.3845
85500	4.6065
86400	4.9395
87300	5.0504
88200	4.44
89100	4.218
90000	4.551
90900	4.9395
91800	4.662
92700	4.2735
93600	4.2735
94500	4.884
95400	5.6054
96300	5.4944
97200	5.3834
98100	5.9384
99000	5.9384
99900	5.1059
100800	4.884
101700	5.2724
102600	5.3834
103500	4.773
104400	4.3845
105300	4.44
106200	4.551
107100	4.884
108000	5.6609
108900	5.9939
109800	5.6054
110700	4.884
111600	4.7175
112500	5.3834
113400	5.5499
114300	4.9395
115200	4.551
116100	4.7175
117000	4.3845
117900	4.329
118800	4.6065
119700	4.6065
120600	4.8285
121500	5.2169
122400	5.3834
123300	5.1614
124200	4.9395
125100	4.8285
126000	4.8285
126900	4.8285
127800	4.44
128700	3.663
129600	3.4965
130500	3.8295
131400	4.107
132300	4.2735
133200	4.329
134100	4.218
135000	4.218
135900	3.9405
136800	3.663
137700	3.663
138600	3.552
139500	3.774
140400	4.44
141300	5.0504
142200	4.662
143100	4.0515
144000	4.218
144900	4.218
145800	4.0515
146700	4.4955
147600	4.773
148500	4.44
149400	4.218
150300	4.6065
151200	5.0504
152100	5.1059
153000	5.1059
153900	4.884
154800	4.7175
155700	5.1059
156600	5.1614
157500	4.551
158400	4.884
159300	5.4389
160200	4.9949
161100	4.6065
162000	4.9949
162900	5.4389
163800	5.2724
164700	4.44
165600	4.329
166500	5.4944
167400	6.1604
168300	5.8274
169200	5.2724
170100	5.3279
171000	5.2169
171900	4.884
172800	5.1059
173700	4.9395
174600	4.9949
175500	5.3279
176400	4.9949
177300	4.662
178200	4.7175
179100	4.44
180000	4.773
180900	5.4944
181800	5.5499
182700	4.884
183600	4.3845
184500	4.3845
185400	4.3845
186300	4.773
187200	5.4944
188100	5.5499
189000	5.3279
189900	5.3279
190800	5.1059
191700	4.9395
192600	4.9949
193500	4.8285
194400	4.4955
195300	4.44
196200	4.44
197100	4.3845
198000	4.551
198900	4.551
199800	4.551
200700	4.551
201600	4.4955
202500	4.44
203400	4.329
204300	4.329
205200	4.2735
206100	4.218
207000	4.2735
207900	4.3845
208800	4.3845
209700	4.218
210600	4.218
211500	4.218
212400	3.996
213300	3.774
214200	3.774
215100	3.774
216000	3.663
216900	3.885
217800	4.329
218700	4.2735
219600	3.885
220500	3.7185
221400	3.885
222300	4.107
223200	3.996
224100	3.885
225000	4.107
225900	3.6075
226800	3.3855
227700	3.552
228600	3.7185
229500	3.774
230400	3.774
231300	3.663
232200	3.552
233100	3.4965
234000	3.774
234900	3.885
235800	4.218
236700	4.9949
237600	5.0504
238500	4.3845
239400	4.107
240300	3.996
241200	4.1625
242100	4.662
243000	5.1059
243900	4.884
244800	4.218
245700	4.0515
246600	4.329
247500	4.44
248400	4.4955
249300	4.6065
250200	5.1614
251100	5.2724
252000	4.551
252900	4.0515
253800	4.329
254700	5.0504
255600	4.9395
256500	4.662
257400	4.884
258300	5.3834
259200	5.6054
260100	5.4944
261000	5.2724
261900	5.1614
262800	5.0504
263700	4.884
264600	4.6065
265500	4.773
266400	5.0504
267300	5.2169
268200	5.3834
269100	5.2169
270000	4.662
270900	4.4955
271800	4.9395
272700	5.1059
273600	5.0504
274500	4.9949
275400	4.9949
276300	4.9395
277200	4.662
278100	4.3845
279000	4.551
279900	4.773
280800	4.8285
281700	4.773
282600	4.551
283500	4.2735
284400	4.3845
285300	4.7175
286200	4.8285
287100	4.884
288000	4.884
288900	4.9395
289800	4.773
290700	4.662
291600	4.7175
292500	4.8285
293400	4.8285
294300	4.662
295200	4.662
296100	4.773
297000	4.662
297900	4.551
298800	4.44
299700	4.4955
300600	4.6065
301500	4.662
302400	4.662
303300	4.3845
304200	3.663
305100	3.3855
306000	4.2735
306900	4.4955
307800	4.44
308700	4.551
309600	4.329
310500	4.1625
311400	4.0515
312300	4.0515
313200	4.1625
314100	4.44
315000	4.44
315900	4.3845
316800	4.329
317700	4.329
318600	4.3845
319500	4.3845
320400	4.3845
321300	4.44
322200	4.884
323100	5.4389
324000	5.6054
324900	5.4389
325800	5.1614
326700	4.9395
327600	4.9949
328500	4.9949
329400	5.1614
330300	5.3834
331200	4.9949
332100	4.773
333000	4.9395
333900	4.8285
334800	4.4955
335700	4.6065
336600	4.8285
337500	4.9949
338400	4.884
339300	4.6065
340200	4.4955
341100	4.884
342000	5.0504
342900	4.773
343800	4.6065
344700	4.884
345600	4.8285
346500	4.7175
347400	4.7175
348300	4.884
349200	5.1614
350100	5.1059
351000	5.1059
351900	5.4389
352800	5.2724
353700	4.8285
354600	5.0504
355500	5.3279
356400	5.4389
357300	5.3834
358200	5.3279
359100	5.3834
360000	5.2724
360900	5.1614
361800	5.4389
362700	5.4944
363600	5.3834
364500	5.4944
365400	5.1614
366300	4.7175
367200	4.7175
368100	5.2724
369000	6.1049
369900	6.0494
370800	5.1614
371700	4.6065
372600	4.9395
373500	5.6054
374400	6.0494
375300	5.9939
376200	5.4944
377100	5.1614
378000	4.9395
378900	4.8285
379800	4.9395
380700	4.9395
381600	4.773
382500	4.662
383400	4.773
384300	4.8285
385200	4.662
386100	4.7175
387000	4.7175
387900	4.7175
388800	4.773
389700	4.6065
390600	4.44
391500	4.44
392400	4.44
393300	4.44
394200	4.4955
395100	4.551
396000	4.551
396900	4.551
397800	4.662
398700	4.773
399600	4.9395
400500	4.8285
401400	4.4955
402300	4.551
403200	4.44
404100	4.3845
405000	4.3845
405900	4.3845
406800	4.44
407700	4.7175
408600	5.8829
409500	6.2159
410400	5.3834
411300	5.2724
412200	5.5499
413100	5.2169
414000	4.9949
414900	5.3834
415800	5.7719
416700	5.6054
417600	5.1614
418500	4.9949
419400	5.2724
420300	5.2169
421200	4.773
422100	4.9395
423000	5.3279
423900	5.5499
424800	5.2169
425700	5.3834
426600	5.8274
427500	5.3834
428400	5.0504
429300	5.5499
430200	5.9939
431100	5.4944
432000	4.662
432900	4.7175
433800	5.3834
434700	5.5499
435600	5.7719
436500	5.9384
437400	5.3279
438300	4.8285
439200	5.2724
440100	6.0494
441000	5.8274
441900	5.1059
442800	4.9949
443700	5.1059
444600	5.1614
445500	5.2169
446400	5.3279
447300	5.4389
448200	5.8274
449100	6.0494
450000	5.6609
450900	5.2724
451800	5.1059
452700	5.1059
453600	5.3279
454500	5.8274
455400	6.1049
456300	5.5499
457200	4.9949
458100	4.9395
459000	4.9395
459900	4.884
460800	4.884
461700	4.8285
462600	4.773
463500	4.8285
464400	4.773
465300	4.7175
466200	4.773
467100	4.7175
468000	4.662
468900	4.7175
469800	4.4955
470700	4.329
471600	4.1625
472500	4.218
473400	4.3845
474300	4.662
475200	4.7175
476100	4.6065
477000	4.3845
477900	4.3845
478800	4.6065
479700	4.6065
480600	4.44
481500	4.44
482400	4.4955
483300	4.4955
484200	4.6065
485100	4.6065
486000	4.44
486900	4.44
487800	4.44
488700	4.44
489600	4.551
490500	4.6065
491400	4.44
492300	4.44
493200	4.551
494100	4.551
495000	4.7175
495900	4.6065
496800	4.3845
497700	4.884
498600	5.7164
499500	6.1604
500400	5.9384
501300	5.5499
502200	5.4389
503100	5.8274
504000	6.1049
504900	5.7719
505800	5.3834
506700	5.6054
507600	5.7719
508500	5.2724
509400	5.3834
510300	6.4934
511200	6.3269
512100	4.884
513000	4.551
513900	5.4389
514800	6.1604
515700	6.2159
516600	6.0494
517500	5.8829
518400	5.8274
519300	5.8274
520200	5.7719
521100	5.5499
522000	5.1059
522900	4.9949
523800	4.9395
524700	4.8285
525600	5.4389
526500	6.1604
527400	5.2724
528300	4.218
529200	5.1614
530100	6.1049
531000	5.8829
531900	5.2724
532800	5.1059
533700	5.6609
534600	5.7719
535500	5.1614
536400	4.8285
537300	5.2169
538200	5.7719
539100	6.1049
540000	6.1604
540900	5.8274
541800	5.1059
542700	4.8285
543600	4.9395
544500	5.1059
545400	5.4389
546300	5.6054
547200	5.4389
548100	5.1059
549000	5.1059
549900	5.0504
550800	4.8285
551700	4.8285
552600	5.0504
553500	5.1059
554400	4.9395
555300	4.9395
556200	4.9949
557100	4.9395
558000	4.884
558900	4.884
559800	4.9395
560700	4.9949
561600	4.9395
562500	4.884
563400	4.7175
564300	4.662
565200	4.551
566100	4.4955
567000	4.6065
567900	4.662
568800	4.7175
569700	4.773
570600	4.7175
571500	4.7175
572400	4.7175
573300	4.662
574200	4.662
575100	4.8285
576000	4.9395
576900	4.773
577800	4.4955
578700	4.662
579600	4.7175
580500	4.9949
581400	6.0494
582300	6.5489
583200	5.7164
584100	4.7175
585000	4.773
585900	5.0504
586800	4.9395
587700	5.0504
588600	4.884
589500	4.662
590400	4.7175
591300	4.773
592200	4.884
593100	4.773
594000	4.4955
594900	4.662
595800	5.5499
596700	5.9939
597600	5.0504
598500	4.4955
599400	4.884
600300	5.9939
601200	7.1594
602100	6.3824
603000	4.9395
603900	4.6065
604800	4.8285
605700	4.9949
606600	4.9949
607500	4.9395
608400	5.4944
609300	6.3269
610200	6.1604
611100	5.6054
612000	5.4389
612900	5.7164
613800	6.0494
614700	5.9384
615600	5.6609
616500	5.6054
617400	5.7164
618300	5.8274
619200	5.9384
620100	5.8829
621000	5.6054
621900	5.1614
622800	5.1614
623700	5.4389
624600	5.4389
625500	5.2169
626400	5.2169
627300	5.9939
628200	6.6044
629100	5.8829
630000	4.9395
630900	5.1614
631800	5.4944
632700	5.5499
633600	5.4944
634500	5.3834
635400	5.2169
636300	5.2169
637200	5.1614
638100	5.0504
639000	4.9949
639900	5.1059
640800	5.1059
641700	4.9395
642600	4.8285
643500	4.8285
644400	4.9949
645300	4.9949
646200	4.884
647100	4.9395
648000	5.0504
648900	4.8285
649800	4.7175
650700	4.7175
651600	4.7175
652500	4.773
653400	4.773
654300	4.662
655200	4.551
656100	4.7175
657000	4.9395
657900	4.8285
658800	4.551
659700	4.662
660600	4.7175
661500	4.551
662400	4.551
663300	4.884
664200	5.4389
665100	5.9939
666000	5.9384
666900	5.4389
667800	5.3279
668700	5.6054
669600	6.2159
670500	6.2159
671400	5.7164
672300	5.5499
673200	5.4389
674100	5.5499
675000	5.6054
675900	5.6054
676800	5.8829
677700	6.2714
678600	6.2159
679500	5.8274
680400	5.6609
681300	5.7719
682200	5.8274
683100	5.7719
684000	5.6609
684900	5.2169
685800	4.9395
686700	5.1614
687600	4.9949
688500	4.9395
689400	5.1614
690300	5.1059
691200	4.7175
692100	4.662
693000	5.3279
693900	6.3824
694800	6.2714
695700	5.6609
696600	6.3269
697500	6.4934
698400	5.7164
699300	5.2169
700200	4.6065
701100	4.4955
702000	4.7175
702900	4.662
703800	4.551
704700	4.7175
705600	5.2169
706500	5.7719
707400	5.6054
708300	5.3279
709200	5.6054
710100	5.8274
711000	5.5499
711900	5.4944
712800	5.5499
713700	5.5499
714600	5.8829
715500	5.8274
716400	5.7164
717300	5.7164
718200	5.7164
719100	6.1049
720000	6.2159
720900	5.8829
721800	5.2169
722700	4.9395
723600	5.3834
724500	5.3834
725400	5.0504
726300	4.9395
727200	4.773
728100	4.6065
729000	4.6065
729900	4.8285
730800	4.9949
731700	4.884
732600	4.7175
733500	4.6065
734400	4.551
735300	4.6065
736200	4.662
737100	4.8285
738000	4.9395
738900	4.773
739800	4.7175
740700	4.662
741600	4.551
742500	4.6065
743400	4.662
744300	4.551
745200	4.44
746100	4.551
747000	4.662
747900	4.6065
748800	4.662
749700	4.773
750600	4.6065
751500	4.8285
752400	5.9384
753300	6.5489
754200	5.7164
755100	5.2169
756000	5.3834
756900	5.6054
757800	5.7164
758700	5.9939
759600	6.1049
760500	6.0494
761400	6.2714
762300	6.3824
763200	6.2714
764100	6.2159
765000	5.8829
765900	5.3279
766800	5.6609
767700	5.9939
768600	5.7164
769500	5.7719
770400	6.0494
771300	5.8274
772200	5.7719
773100	6.1049
774000	6.0494
774900	5.4389
775800	5.0504
776700	5.5499
777600	5.6054
778500	4.773
779400	4.7175
780300	4.884
781200	4.884
782100	5.8274
783000	6.8819
783900	5.8829
784800	4.9949
785700	6.0494
786600	6.8819
787500	6.3824
788400	5.8274
789300	5.5499
790200	5.7719
791100	6.2159
792000	6.3269
792900	6.3269
793800	6.1604
794700	5.8274
795600	5.6054
796500	5.4389
797400	5.7719
798300	5.9384
799200	5.7164
800100	5.2724
801000	5.4944
801900	5.8829
802800	5.6609
803700	5.3834
804600	5.3834
805500	5.6054
806400	5.4944
807300	5.1614
808200	5.0504
809100	4.9949
810000	4.9395
810900	5.0504
811800	5.2724
812700	5.6609
813600	5.8829
814500	6.1604
815400	6.4934
816300	6.2159
817200	5.7164
818100	5.1059
819000	5.1059
819900	5.6609
820800	5.6609
821700	5.2724
822600	4.9949
823500	4.884
824400	4.9395
825300	4.9949
826200	4.884
827100	4.8285
828000	4.773
828900	4.662
829800	4.7175
830700	4.662
831600	4.551
832500	4.6065
833400	4.7175
834300	4.662
835200	4.6065
836100	4.4955
837000	4.551
837900	4.7175
838800	4.551
839700	4.44
840600	4.4955
841500	4.4955
842400	4.4955
843300	4.4955
844200	4.6065
845100	4.6065
846000	4.44
846900	4.4955
847800	4.4955
848700	4.44
849600	4.8285
850500	5.7164
851400	5.9384
852300	5.7719
853200	5.7164
854100	5.7719
855000	5.8829
855900	5.9384
856800	5.6609
857700	5.7164
858600	6.2159
859500	6.3824
860400	5.8274
861300	5.3279
862200	5.2724
863100	5.4944
864000	5.5499
864900	5.1614
865800	4.8285
866700	4.7175
867600	4.6065
868500	4.662
869400	4.9949
870300	5.6609
871200	5.7164
872100	5.2169
873000	4.884
873900	4.7175
874800	4.773
875700	5.1614
876600	5.7719
877500	6.0494
878400	5.4944
879300	5.2724
880200	5.8829
881100	6.3269
882000	6.0494
882900	5.7164
883800	5.9939
884700	6.3824
885600	6.0494
886500	5.2724
887400	4.9949
888300	5.7719
889200	6.9374
890100	7.0484
891000	6.2714
891900	5.4944
892800	5.2169
893700	5.6054
894600	5.8829
895500	5.9939
896400	6.1049
897300	5.9384
898200	5.6609
899100	5.7164
900000	5.7719
900900	5.4944
901800	5.3834
902700	5.2724
903600	5.0504
904500	4.9949
905400	5.1059
906300	5.3834
907200	5.4944
908100	4.9949
909000	4.884
909900	4.9395
910800	4.8285
911700	4.9395
912600	5.1614
913500	4.9949
914400	4.7175
915300	4.7175
916200	4.884
917100	4.9395
918000	4.773
918900	4.662
919800	4.7175
920700	4.8285
921600	4.7175
922500	4.551
923400	4.6065
924300	4.773
925200	4.773
926100	4.6065
927000	4.551
927900	4.9395
928800	5.7164
929700	6.0494
930600	5.7164
931500	5.3279
932400	5.4944
933300	5.7719
934200	5.8274
935100	5.5499
936000	5.1059
936900	5.2724
937800	5.3834
938700	4.8285
939600	4.884
940500	5.5499
941400	5.7719
942300	5.3279
943200	5.2169
944100	5.4389
945000	5.1614
945900	4.884
946800	4.9395
947700	4.884
948600	4.6065
949500	4.551
950400	4.8285
951300	5.3834
952200	5.6054
953100	5.2169
954000	5.1614
954900	6.0494
955800	6.3269
956700	5.4389
957600	4.884
958500	5.2169
959400	5.3834
960300	5.3834
961200	5.8274
962100	6.2159
963000	5.9939
963900	5.2724
964800	5.1614
965700	5.8274
966600	6.2159
967500	5.8274
968400	5.3834
969300	5.3834
970200	5.3834
971100	5.2169
972000	5.2169
972900	5.4389
973800	5.5499
974700	5.4944
975600	5.2724
976500	5.2724
977400	5.3834
978300	5.3279
979200	5.1059
980100	4.9949
981000	4.9395
981900	4.9395
982800	5.0504
983700	5.0504
984600	5.0504
985500	5.0504
986400	5.0504
987300	5.0504
988200	5.1059
989100	5.2169
990000	5.1059
990900	4.884
991800	5.0504
992700	5.1059
993600	4.9949
994500	4.9949
995400	4.9949
996300	5.0504
997200	4.7175
998100	4.773
999000	4.9949
999900	4.7175
1000800	4.7175
1001700	4.884
1002600	4.773
1003500	4.6065
1004400	4.6065
1005300	4.7175
1006200	4.7175
1007100	4.8285
1008000	4.7175
1008900	4.662
1009800	4.7175
1010700	4.773
1011600	5.1059
1012500	5.6054
1013400	5.4944
1014300	4.9949
1015200	5.1614
1016100	5.4944
1017000	5.2724
1017900	4.9949
1018800	4.8285
1019700	4.662
1020600	4.662
1021500	4.7175
1022400	5.1059
1023300	5.9939
1024200	6.5489
1025100	6.1049
1026000	5.5499
1026900	5.7164
1027800	5.9384
1028700	5.7164
1029600	5.8274
1030500	6.2159
1031400	6.0494
1032300	5.6609
1033200	5.4389
1034100	5.5499
1035000	5.9939
1035900	6.0494
1036800	5.4944
1037700	4.773
1038600	4.4955
1039500	4.9395
1040400	5.3834
1041300	5.2724
1042200	5.1059
1043100	5.6609
1044000	6.1604
1044900	5.3279
1045800	4.6065
1046700	4.9395
1047600	5.2724
1048500	5.7719
1049400	6.0494
1050300	5.4389
1051200	4.9395
1052100	5.1614
1053000	5.4944
1053900	5.3834
1054800	5.3279
1055700	5.4389
1056600	5.2169
1057500	4.9395
1058400	4.8285
1059300	4.8285
1060200	4.884
1061100	4.9395
1062000	4.9949
1062900	4.884
1063800	4.884
1064700	5.0504
1065600	5.1614
1066500	4.9949
1067400	4.884
1068300	4.8285
1069200	4.551
1070100	4.551
1071000	4.7175
1071900	4.9395
1072800	4.9395
1073700	4.884
1074600	4.884
1075500	4.9395
1076400	4.8285
1077300	4.773
1078200	4.884
1079100	5.0504
1080000	4.9949
1080900	4.662
1081800	4.884
1082700	5.1614
1083600	4.8285
1084500	4.6065
1085400	4.662
1086300	4.662
1087200	4.662
1088100	4.662
1089000	4.7175
1089900	4.8285
1090800	5.0504
1091700	4.662
1092600	4.329
1093500	4.44
1094400	4.551
1095300	4.6065
1096200	4.6065
1097100	4.6065
1098000	4.6065
1098900	4.4955
1099800	4.4955
1100700	4.7175
1101600	4.662
1102500	4.3845
1103400	4.4955
1104300	4.9395
1105200	5.3834
1106100	5.5499
1107000	5.4389
1107900	5.4389
1108800	5.4389
1109700	5.3279
1110600	5.4389
1111500	5.8829
1112400	6.2159
1113300	6.0494
1114200	5.5499
1115100	4.8285
1116000	4.9395
1116900	5.6609
1117800	6.2159
1118700	5.9939
1119600	5.3279
1120500	5.4944
1121400	5.9384
1122300	5.8274
1123200	5.7719
1124100	5.7719
1125000	5.9384
1125900	6.0494
1126800	5.6609
1127700	5.3834
1128600	5.3834
1129500	5.7164
1130400	5.8829
1131300	5.4944
1132200	5.4944
1133100	5.2169
1134000	4.9395
1134900	5.2724
1135800	5.1059
1136700	4.44
1137600	4.4955
1138500	4.773
1139400	4.8285
1140300	4.773
1141200	4.773
1142100	4.662
1143000	4.551
1143900	4.44
1144800	4.44
1145700	4.884
1146600	5.4389
1147500	5.3834
1148400	4.884
1149300	4.7175
1150200	4.8285
1151100	4.9949
1152000	5.1614
1152900	5.1614
1153800	5.6054
1154700	6.7709
1155600	7.1039
1156500	6.1049
1157400	5.3279
1158300	5.6054
1159200	5.9939
1160100	6.1604
1161000	6.1049
1161900	5.7719
1162800	5.4944
1163700	5.6609
1164600	5.8829
1165500	5.9384
1166400	5.8274
1167300	5.6054
1168200	5.5499
1169100	5.3279
1170000	5.0504
1170900	4.9395
1171800	5.0504
1172700	5.2724
1173600	5.1059
1174500	4.884
1175400	4.9949
1176300	4.8285
1177200	4.7175
1178100	4.8285
1179000	4.662
1179900	4.44
1180800	4.3845
1181700	4.2735
1182600	4.2735
1183500	4.218
1184400	4.329
1185300	4.329
1186200	4.218
1187100	4.2735
1188000	4.44
1188900	4.44
1189800	4.329
1190700	4.2735
1191600	4.2735
1192500	4.662
1193400	5.2169
1194300	5.2169
1195200	4.9395
1196100	5.1614
1197000	5.3834
1197900	5.2169
1198800	5.1614
1199700	5.3834
1200600	5.5499
1201500	5.4389
1202400	5.1614
1203300	5.0504
1204200	5.0504
