# Supplementary material for: A parsimonious model of blood glucose homeostasis
Source: PLOS Digit Health. 2022 Jul 14;1(7):e0000072. doi: 10.1371/journal.pdig.0000072 (PMC9931355; doi:10.1371/journal.pdig.0000072)
Supplement: S2 Data — Blood glucose data of Klick Pilot Study measured using the Freestyle Libre Flash Glucose device. The data are presented in comma separated values (.csv) format for each healthy individual (N = 100). The filenames represent the unique identification of the individual to preserve anonymity. (ZIP) [file pdig.0000072.s011.zip › 1MH002QH23W.csv]

Elapsed Time	Glucose (mmol/L)
0	3.1635
900	4.44
1800	4.662
2700	4.0515
3600	3.3855
4500	3.1635
5400	3.441
6300	3.441
7200	3.219
8100	3.33
9000	3.885
9900	3.996
10800	3.4965
11700	3.2745
12600	3.663
13500	3.9405
14400	3.885
15300	3.7185
16200	3.4965
17100	3.2745
18000	3.0525
18900	2.9415
19800	3.0525
20700	3.6075
21600	3.885
22500	3.3855
23400	3.2745
24300	4.218
25200	4.3845
26100	3.33
27000	2.8305
27900	2.886
28800	2.886
29700	4.218
30600	4.7175
31500	3.885
32400	3.7185
33300	4.1625
34200	4.218
35100	4.107
36000	4.2735
36900	3.663
37800	2.9415
38700	2.8305
39600	3.2745
40500	2.4975
41400	2.22
42300	2.22
43200	2.22
44100	2.22
45000	2.9415
45900	3.441
46800	3.219
47700	3.219
48600	3.33
49500	3.219
50400	3.108
51300	3.108
52200	3.108
53100	3.1635
54000	3.0525
54900	2.886
55800	3.33
56700	3.996
57600	4.0515
58500	3.774
59400	3.552
60300	3.441
61200	3.441
62100	3.3855
63000	3.219
63900	3.0525
64800	2.886
65700	2.7195
66600	2.775
67500	4.0515
68400	5.6609
69300	5.3834
70200	4.551
71100	4.3845
72000	4.329
72900	4.0515
73800	3.996
74700	3.996
75600	4.2735
76500	4.9949
77400	5.0504
78300	3.9405
79200	3.219
80100	2.442
81000	2.442
81900	3.0525
82800	3.552
83700	3.774
84600	3.7185
85500	4.1625
86400	4.9949
87300	4.44
88200	3.6075
89100	3.552
90000	3.9405
90900	4.0515
91800	3.996
92700	3.9405
93600	3.996
94500	4.1625
95400	4.8285
96300	5.5499
97200	5.6054
98100	5.9939
99000	6.2159
99900	5.6609
100800	4.9949
101700	4.884
102600	4.9949
103500	5.1059
104400	5.3834
105300	5.3834
106200	4.6065
107100	4.218
108000	4.884
108900	4.9949
109800	4.551
110700	4.551
111600	4.44
112500	3.663
113400	3.219
114300	3.2745
115200	3.6075
116100	4.218
117000	5.0504
117900	4.8285
118800	4.3845
119700	4.884
120600	5.1059
121500	4.9395
122400	4.8285
123300	4.218
124200	3.885
125100	4.1625
126000	4.0515
126900	4.329
127800	4.551
128700	4.44
129600	4.44
130500	4.551
131400	4.662
132300	4.4955
133200	4.2735
134100	4.218
135000	4.44
135900	4.3845
136800	4.329
137700	4.2735
138600	4.1625
139500	4.3845
140400	4.8285
141300	4.773
142200	4.662
143100	4.6065
144000	4.4955
144900	4.3845
145800	4.4955
146700	4.773
147600	4.773
148500	4.218
149400	4.329
150300	4.551
151200	4.2735
152100	4.1625
153000	4.4955
153900	4.9949
154800	4.9949
155700	4.4955
156600	4.3845
157500	4.8285
158400	5.0504
159300	4.884
160200	4.551
161100	4.329
162000	4.329
162900	4.8285
163800	5.2724
164700	5.4389
165600	5.4944
166500	5.3279
167400	4.884
168300	4.329
169200	4.4955
170100	5.2169
171000	5.4389
171900	5.1059
172800	4.884
173700	5.2169
174600	5.2169
175500	4.9395
176400	4.8285
177300	4.773
178200	4.8285
179100	5.0504
180000	4.9395
180900	4.4955
181800	4.551
182700	5.0504
183600	5.1059
184500	4.7175
185400	4.6065
186300	4.9949
187200	5.6054
188100	5.7719
189000	5.8274
189900	6.4379
190800	6.3269
191700	5.3834
192600	4.9395
193500	5.0504
194400	4.9949
195300	4.8285
196200	5.1059
197100	5.7719
198000	6.3269
198900	6.1604
199800	5.2169
200700	4.9395
201600	5.1059
202500	5.0504
203400	4.884
204300	4.884
205200	5.0504
206100	4.9949
207000	4.773
207900	4.662
208800	4.9395
209700	5.1614
210600	5.0504
211500	4.884
212400	5.0504
213300	4.884
214200	4.551
215100	4.4955
216000	4.329
216900	4.107
217800	3.996
218700	3.7185
219600	3.8295
220500	4.3845
221400	4.6065
222300	4.6065
223200	4.7175
224100	4.9395
225000	5.0504
225900	5.1059
226800	5.1059
227700	4.9395
228600	4.662
229500	4.4955
230400	4.4955
231300	4.551
232200	4.4955
233100	4.3845
234000	4.2735
234900	4.7175
235800	5.6054
236700	5.4944
237600	4.551
238500	3.885
239400	3.885
240300	4.1625
241200	4.329
242100	4.44
243000	4.3845
243900	4.2735
244800	4.884
245700	6.1604
246600	5.8274
247500	4.9949
248400	6.1604
249300	7.2704
250200	6.7709
251100	5.7719
252000	4.9949
252900	4.662
253800	4.329
254700	4.44
255600	4.9395
256500	5.1614
257400	4.8285
258300	4.551
259200	4.3845
260100	4.1625
261000	4.107
261900	4.0515
262800	4.0515
263700	4.8285
264600	5.6054
265500	4.773
266400	4.8285
267300	5.4389
268200	5.3834
269100	5.2169
270000	4.884
270900	4.551
271800	4.7175
272700	4.9395
273600	4.884
274500	4.8285
275400	4.884
276300	5.0504
277200	5.6609
278100	6.1049
279000	5.6054
279900	5.1059
280800	4.662
281700	4.662
282600	5.2724
283500	5.4944
284400	5.2724
285300	4.7175
286200	4.0515
287100	3.8295
288000	4.218
288900	4.7175
289800	4.7175
290700	4.551
291600	4.44
292500	4.329
293400	4.1625
294300	4.1625
295200	4.218
296100	4.329
297000	4.551
297900	4.551
298800	4.2735
299700	4.107
300600	4.2735
301500	4.551
302400	4.6065
303300	4.44
304200	4.329
305100	4.3845
306000	4.3845
306900	4.2735
307800	4.329
308700	4.44
309600	4.2735
310500	4.1625
311400	4.551
312300	4.6065
313200	4.6065
314100	4.9395
315000	5.2169
315900	5.2724
316800	5.2724
317700	4.9395
318600	4.6065
319500	4.551
320400	4.551
321300	4.7175
322200	6.0494
323100	7.1594
324000	6.0494
324900	4.4955
325800	4.218
326700	4.9395
327600	5.7164
328500	5.5499
329400	4.773
330300	4.44
331200	4.3845
332100	4.3845
333000	4.7175
333900	4.9395
334800	4.773
335700	4.9949
336600	5.8829
337500	6.4379
338400	6.1049
339300	4.884
340200	4.3845
341100	5.7164
342000	5.9939
342900	4.884
343800	4.107
344700	4.1625
345600	4.551
346500	4.662
347400	4.9949
348300	5.7719
349200	5.7719
350100	5.2724
351000	4.884
351900	4.6065
352800	4.773
353700	5.1059
354600	5.0504
355500	5.2169
356400	6.1049
357300	6.2714
358200	5.3834
359100	4.8285
360000	5.8274
360900	6.9929
361800	7.3814
362700	6.8819
363600	5.4944
364500	4.2735
365400	4.551
366300	5.4389
367200	5.4944
368100	5.2724
369000	5.1614
369900	5.1059
370800	4.884
371700	4.7175
372600	4.6065
373500	4.218
374400	3.8295
375300	3.885
376200	4.329
377100	4.7175
378000	4.662
378900	4.551
379800	4.551
380700	4.7175
381600	4.8285
382500	4.8285
383400	4.884
384300	4.8285
385200	4.662
386100	4.44
387000	4.329
387900	4.329
388800	4.3845
389700	4.44
390600	4.3845
391500	4.2735
392400	4.218
393300	4.218
394200	4.329
395100	4.4955
396000	4.662
396900	4.884
397800	5.3279
398700	5.5499
399600	5.3834
400500	5.1059
401400	4.8285
402300	4.4955
403200	4.4955
404100	4.551
405000	4.884
405900	6.2159
406800	6.6599
407700	4.884
408600	4.107
409500	4.551
410400	5.1614
411300	5.6054
412200	5.3834
413100	4.9395
414000	4.662
414900	4.9949
415800	5.6609
416700	5.5499
417600	5.3279
418500	5.6609
419400	5.2724
420300	4.1625
421200	3.996
422100	4.218
423000	4.44
423900	4.9949
424800	5.3834
425700	5.5499
426600	6.2159
427500	6.2714
428400	5.3834
429300	4.2735
430200	4.1625
431100	4.773
432000	4.7175
432900	4.1625
433800	4.218
434700	4.662
435600	4.662
436500	3.996
437400	3.774
438300	3.9405
439200	3.8295
440100	3.774
441000	3.8295
441900	4.1625
442800	4.3845
443700	3.9405
444600	3.996
445500	4.4955
446400	4.2735
447300	3.996
448200	4.218
449100	4.551
450000	5.0504
450900	5.4389
451800	5.5499
452700	5.2724
453600	4.773
454500	4.2735
455400	4.3845
456300	4.6065
457200	4.3845
458100	4.1625
459000	3.996
459900	3.885
460800	3.8295
461700	3.9405
462600	4.107
463500	4.1625
464400	4.0515
465300	3.885
466200	3.8295
467100	4.0515
468000	4.107
468900	4.0515
469800	4.107
470700	3.996
471600	3.885
472500	4.0515
473400	4.329
474300	4.3845
475200	4.2735
476100	4.2735
477000	4.2735
477900	4.218
478800	4.218
479700	4.2735
480600	4.3845
481500	4.3845
482400	4.6065
483300	5.0504
484200	5.0504
485100	4.773
486000	4.551
486900	4.44
487800	4.3845
488700	4.218
489600	4.218
490500	5.4389
491400	6.8819
492300	6.0494
493200	4.4955
494100	4.218
495000	4.662
495900	5.1614
496800	5.0504
497700	4.218
498600	3.885
499500	4.1625
500400	4.329
501300	4.3845
502200	4.662
503100	5.6609
504000	6.8264
504900	6.8264
505800	5.3834
506700	4.1625
507600	3.9405
508500	4.6065
509400	5.6609
510300	5.5499
511200	4.8285
512100	5.6609
513000	6.3824
513900	6.5489
514800	6.4379
515700	5.8274
516600	4.8285
517500	4.0515
518400	3.663
519300	3.441
520200	3.441
521100	4.107
522000	5.1614
522900	5.3279
523800	4.9949
524700	4.662
525600	4.3845
526500	4.44
527400	4.773
528300	4.7175
529200	4.3845
530100	4.3845
531000	4.551
531900	4.662
532800	4.6065
533700	4.551
534600	4.9395
535500	5.6054
536400	5.7164
537300	5.0504
538200	4.4955
539100	4.4955
540000	4.9395
540900	5.3279
541800	5.1059
542700	4.551
543600	4.107
544500	4.2735
545400	4.6065
546300	4.773
547200	4.884
548100	4.7175
549000	4.3845
549900	4.329
550800	4.329
551700	4.3845
552600	4.329
553500	4.2735
554400	4.107
555300	3.996
556200	4.107
557100	4.1625
558000	4.218
558900	4.2735
559800	4.2735
560700	4.329
561600	4.2735
562500	4.107
563400	4.0515
564300	3.9405
565200	3.885
566100	3.996
567000	4.1625
567900	4.2735
568800	4.2735
569700	4.3845
570600	4.7175
571500	5.1059
572400	5.1059
573300	4.884
574200	4.551
575100	4.2735
576000	4.1625
576900	4.1625
577800	4.218
578700	4.9395
579600	6.2159
580500	6.0494
581400	4.7175
582300	3.774
583200	3.552
584100	3.885
585000	4.107
585900	4.329
586800	4.551
587700	4.4955
588600	4.2735
589500	4.6065
590400	5.9939
591300	7.1594
592200	7.6589
593100	7.5479
594000	6.9374
594900	6.1049
595800	5.6609
596700	5.4389
597600	4.9395
598500	5.0504
599400	5.1614
600300	4.8285
601200	4.329
602100	4.107
603000	5.0504
603900	6.1604
604800	5.7719
605700	5.1614
606600	4.551
607500	3.774
608400	3.8295
609300	4.773
610200	4.884
611100	4.2735
612000	4.0515
612900	4.44
613800	5.5499
614700	6.3824
615600	5.8274
616500	5.6609
617400	5.9939
618300	5.8274
619200	5.7164
620100	5.7719
621000	5.7719
621900	5.6054
622800	5.4944
623700	5.7719
624600	6.1604
625500	5.8274
626400	5.7164
627300	6.2714
628200	6.7709
629100	6.6044
630000	6.8264
630900	6.9374
631800	6.4379
632700	6.1049
633600	5.7164
634500	5.5499
635400	5.8274
636300	6.1604
637200	5.9939
638100	5.5499
639000	4.9395
639900	4.2735
640800	3.996
641700	4.107
642600	4.218
643500	4.2735
644400	4.107
645300	4.0515
646200	4.107
647100	4.0515
648000	4.107
648900	4.1625
649800	4.0515
650700	3.8295
651600	3.885
652500	4.107
653400	4.1625
654300	4.218
655200	4.3845
656100	4.3845
657000	4.2735
657900	4.2735
658800	4.2735
659700	4.7175
660600	5.4944
661500	5.1059
662400	4.2735
663300	4.218
664200	4.329
665100	4.2735
666000	4.3845
666900	4.551
667800	4.44
668700	4.1625
669600	4.1625
670500	4.551
671400	5.1614
672300	5.7719
673200	5.9384
674100	5.2724
675000	5.0504
675900	5.7719
676800	6.1049
677700	5.9939
678600	5.9384
679500	5.8829
680400	5.8829
681300	6.0494
682200	5.9939
683100	5.4389
684000	4.3845
684900	3.663
685800	3.441
686700	3.7185
687600	4.3845
688500	5.0504
689400	5.1059
690300	5.6609
691200	6.6599
692100	6.7154
693000	6.3824
693900	6.6599
694800	6.4934
695700	5.6609
696600	5.2724
697500	5.6609
698400	6.1049
699300	6.6044
700200	6.8264
701100	6.3824
702000	5.6054
702900	4.884
703800	5.0504
704700	5.6054
705600	5.8274
706500	6.0494
707400	5.9384
708300	5.6054
709200	6.0494
710100	5.9384
711000	4.3845
711900	3.774
712800	3.774
713700	4.107
714600	4.3845
715500	4.4955
716400	5.0504
717300	5.7719
718200	6.2714
719100	6.7154
720000	6.9929
720900	6.7154
721800	6.0494
722700	5.7164
723600	5.4944
724500	5.3279
725400	5.1614
726300	4.773
727200	4.4955
728100	4.4955
729000	4.4955
729900	4.44
730800	4.2735
731700	4.44
732600	4.329
733500	3.885
734400	3.885
735300	4.0515
736200	4.1625
737100	4.329
738000	4.44
738900	4.3845
739800	4.3845
740700	4.4955
741600	4.551
742500	4.3845
743400	4.4955
744300	4.662
745200	4.4955
746100	4.3845
747000	4.44
747900	4.3845
748800	4.9395
749700	6.4379
750600	7.2704
751500	5.8829
752400	4.8285
753300	4.9395
754200	5.4944
755100	5.8274
756000	5.6054
756900	5.2169
757800	5.1059
758700	4.9395
759600	4.44
760500	4.3845
761400	4.662
762300	4.8285
763200	5.6054
764100	6.2714
765000	5.9939
765900	5.8274
766800	5.6609
767700	5.5499
768600	5.7164
769500	5.9939
770400	6.3824
771300	5.8829
772200	4.8285
773100	4.329
774000	4.8285
774900	5.8829
775800	6.5489
776700	6.4934
777600	5.8274
778500	5.6054
779400	5.8829
780300	6.3824
781200	6.3269
782100	5.3279
783000	4.662
783900	4.662
784800	4.8285
785700	4.773
786600	4.8285
787500	4.773
788400	4.6065
789300	4.4955
790200	4.4955
791100	4.44
792000	4.6065
792900	4.9949
793800	5.7164
794700	6.4934
795600	6.9929
796500	7.2704
797400	7.2149
798300	6.9929
799200	6.9929
800100	6.3824
801000	5.4389
801900	4.7175
802800	4.44
803700	4.773
804600	5.4389
805500	5.8274
806400	5.4944
807300	4.9395
808200	4.773
809100	4.7175
810000	4.8285
810900	4.662
811800	4.107
812700	4.107
813600	4.1625
814500	4.1625
815400	4.107
816300	4.0515
817200	4.107
818100	4.329
819000	4.2735
819900	4.1625
820800	4.0515
821700	3.996
822600	3.8295
823500	3.996
824400	4.4955
825300	4.3845
826200	4.218
827100	4.1625
828000	4.107
828900	4.0515
829800	4.107
830700	4.107
831600	4.0515
832500	4.0515
833400	4.218
834300	4.3845
835200	4.3845
836100	4.2735
837000	4.2735
837900	4.4955
838800	5.3834
839700	6.4379
840600	6.2159
841500	5.3834
842400	4.8285
843300	4.884
844200	5.2724
845100	5.3279
846000	5.3279
846900	5.4944
847800	5.2169
848700	4.9949
849600	5.3279
850500	5.3279
851400	5.0504
852300	5.2169
853200	5.3834
854100	5.3834
855000	5.6054
855900	6.2159
856800	6.4934
857700	6.4934
858600	6.4934
859500	6.3824
860400	5.7719
861300	4.7175
862200	3.8295
863100	3.4965
864000	3.7185
864900	4.2735
865800	4.7175
866700	4.9949
867600	5.6609
868500	6.3269
869400	6.1604
870300	5.6609
871200	5.5499
872100	5.7719
873000	5.7719
873900	5.5499
874800	5.1059
875700	4.662
876600	4.7175
877500	4.6065
878400	4.329
879300	4.8285
880200	5.7164
881100	5.8274
882000	5.1059
882900	4.8285
883800	5.0504
884700	5.3834
885600	5.6054
886500	5.4944
887400	5.3279
888300	5.0504
889200	4.8285
890100	4.662
891000	4.551
891900	4.551
892800	4.6065
893700	4.551
894600	4.3845
895500	4.329
896400	4.329
897300	4.3845
898200	4.662
899100	4.662
900000	4.4955
900900	4.2735
901800	4.2735
902700	4.44
903600	4.3845
904500	4.2735
905400	4.2735
906300	4.218
907200	4.1625
908100	4.0515
909000	4.107
909900	4.2735
910800	4.1625
911700	4.329
912600	4.551
913500	4.3845
914400	4.4955
915300	4.8285
916200	4.9395
917100	4.9395
918000	4.9395
918900	4.662
919800	4.551
920700	4.6065
921600	4.6065
922500	4.551
923400	4.44
924300	4.4955
925200	5.4944
926100	6.7154
927000	5.9939
927900	5.0504
928800	4.9949
929700	5.1614
930600	5.2169
931500	4.9395
932400	4.773
933300	4.8285
934200	4.8285
935100	5.1614
936000	5.7164
936900	5.8274
937800	5.4944
938700	5.3279
939600	5.5499
940500	5.4944
941400	5.4944
942300	6.2159
943200	6.2714
944100	5.1614
945000	4.1625
945900	4.3845
946800	5.3834
947700	5.5499
948600	5.1059
949500	4.551
950400	4.2735
951300	4.107
952200	4.1625
953100	4.9395
954000	6.1604
954900	6.4934
955800	5.4944
956700	4.4955
957600	4.3845
958500	4.884
959400	5.4389
960300	5.2169
961200	4.8285
962100	4.9949
963000	5.3279
963900	5.8274
964800	6.1049
965700	6.3269
966600	6.3824
967500	6.1049
968400	5.7719
969300	5.5499
970200	5.4389
971100	5.8274
972000	6.2159
972900	5.8829
973800	5.3279
974700	5.4944
975600	5.9384
976500	6.3824
977400	6.3269
978300	6.4934
979200	6.4379
980100	5.4389
981000	4.773
981900	4.9395
982800	4.8285
983700	4.3845
984600	4.9949
985500	5.6054
986400	5.3834
987300	4.9949
988200	4.44
989100	4.107
990000	4.2735
990900	4.44
991800	4.4955
992700	4.3845
993600	4.3845
994500	4.44
995400	4.3845
996300	4.1625
997200	4.218
998100	4.3845
999000	4.218
999900	4.107
1000800	4.3845
1001700	4.44
1002600	4.329
1003500	4.218
1004400	4.107
1005300	4.0515
1006200	4.218
1007100	4.329
1008000	4.551
1008900	4.662
1009800	4.4955
1010700	4.44
1011600	4.3845
1012500	4.329
1013400	4.884
1014300	5.5499
1015200	5.4389
1016100	4.8285
1017000	4.8285
1017900	5.0504
1018800	4.9949
1019700	4.9395
1020600	4.773
1021500	4.551
1022400	4.7175
1023300	5.2169
1024200	5.4389
1025100	5.0504
1026000	4.773
1026900	4.9395
1027800	5.4944
1028700	6.0494
1029600	6.2714
1030500	6.8264
1031400	7.0484
1032300	6.1604
1033200	4.7175
1034100	4.2735
1035000	5.3834
1035900	6.6044
1036800	7.0484
1037700	7.2149
1038600	6.7154
1039500	5.9939
1040400	6.2159
1041300	6.4934
1042200	6.6044
1043100	6.6044
1044000	6.1049
1044900	5.5499
1045800	5.4389
1046700	5.4944
1047600	5.2169
1048500	5.2169
1049400	5.7719
1050300	6.2714
1051200	6.2714
1052100	6.2159
1053000	5.8829
1053900	4.9949
1054800	4.329
1055700	4.9949
1056600	6.0494
1057500	5.7719
1058400	5.1614
1059300	5.1059
1060200	4.884
1061100	5.3279
1062000	5.8274
1062900	5.4944
1063800	5.0504
1064700	5.3279
1065600	5.7164
1066500	5.6054
1067400	5.0504
1068300	4.662
1069200	4.4955
1070100	4.4955
1071000	4.6065
1071900	4.6065
1072800	4.44
1073700	4.3845
1074600	4.329
1075500	4.329
1076400	4.3845
1077300	4.4955
1078200	4.551
1079100	4.4955
1080000	4.329
1080900	4.329
1081800	4.6065
1082700	4.2735
1083600	4.0515
1084500	4.107
1085400	4.2735
1086300	4.44
1087200	4.2735
1088100	4.218
1089000	4.2735
1089900	4.4955
1090800	4.8285
1091700	4.884
1092600	4.7175
1093500	4.7175
1094400	4.6065
1095300	4.3845
1096200	4.44
1097100	4.4955
1098000	4.44
1098900	4.9949
1099800	5.7164
1100700	4.8285
1101600	3.996
1102500	4.3845
1103400	4.884
1104300	4.6065
1105200	4.44
1106100	4.4955
1107000	4.6065
1107900	4.551
1108800	4.44
1109700	5.2724
1110600	6.5489
1111500	6.4379
1112400	5.7164
1113300	5.2724
1114200	5.1059
1115100	5.4389
1116000	5.4389
1116900	5.1614
1117800	5.6054
1118700	5.7719
1119600	5.4944
1120500	5.6609
1121400	5.6054
1122300	5.7164
1123200	5.6609
1124100	4.9949
1125000	4.329
1125900	4.44
1126800	5.1614
1127700	5.9939
1128600	5.2169
1129500	4.1625
1130400	4.773
1131300	5.3279
1132200	4.7175
1133100	4.329
1134000	4.3845
1134900	4.662
1135800	5.2169
1136700	5.3834
1137600	5.3834
1138500	5.4389
1139400	5.3834
1140300	5.4389
1141200	5.4389
1142100	5.6054
1143000	5.3834
1143900	4.884
1144800	5.3834
1145700	5.7719
1146600	5.6609
1147500	5.5499
1148400	5.4944
1149300	5.2724
1150200	5.2724
1151100	5.2169
1152000	5.4389
1152900	5.8829
1153800	5.6054
1154700	5.1614
1155600	4.9395
1156500	4.551
1157400	4.2735
1158300	4.3845
1159200	4.6065
1160100	4.44
1161000	4.2735
1161900	4.218
1162800	4.1625
1163700	4.1625
1164600	4.218
1165500	4.3845
1166400	4.2735
1167300	3.996
1168200	4.1625
1169100	4.218
1170000	4.0515
1170900	3.8295
1171800	4.0515
1172700	4.44
1173600	4.329
1174500	4.2735
1175400	4.3845
1176300	4.6065
1177200	4.662
1178100	4.4955
1179000	4.3845
1179900	4.2735
1180800	4.44
1181700	4.662
1182600	4.44
1183500	4.329
1184400	4.3845
1185300	4.329
1186200	4.2735
1187100	4.2735
1188000	4.9949
1188900	6.3269
1189800	6.3824
1190700	4.9949
1191600	4.2735
1192500	4.329
1193400	4.6065
1194300	4.9395
1195200	4.9949
1196100	4.773
1197000	4.6065
1197900	4.551
1198800	5.0504
1199700	5.8829
1200600	6.2714
1201500	6.1604
1202400	6.1049
1203300	5.3279
1204200	4.773
