# Supplementary material for: A parsimonious model of blood glucose homeostasis
Source: PLOS Digit Health. 2022 Jul 14;1(7):e0000072. doi: 10.1371/journal.pdig.0000072 (PMC9931355; doi:10.1371/journal.pdig.0000072)
Supplement: S2 Data — Blood glucose data of Klick Pilot Study measured using the Freestyle Libre Flash Glucose device. The data are presented in comma separated values (.csv) format for each healthy individual (N = 100). The filenames represent the unique identification of the individual to preserve anonymity. (ZIP) [file pdig.0000072.s011.zip › 1MH002QH24D.csv]

Elapsed Time	Glucose (mmol/L)
0	3.0525
900	3.33
1800	3.885
2700	3.7185
3600	3.2745
4500	3.3855
5400	3.8295
6300	3.3855
7200	3.0525
8100	2.886
9000	3.1635
9900	3.33
10800	3.552
11700	3.663
12600	3.441
13500	3.2745
14400	3.1635
15300	2.9415
16200	3.552
17100	5.1614
18000	5.2169
18900	4.3845
19800	4.662
20700	5.5499
21600	5.8829
22500	5.8829
23400	5.0504
24300	4.107
25200	3.996
26100	4.1625
27000	3.774
27900	3.774
28800	4.44
29700	4.107
30600	4.218
31500	5.6054
32400	5.1059
33300	3.8295
34200	3.3855
35100	3.108
36000	3.4965
36900	3.552
37800	3.108
38700	3.2745
39600	3.3855
40500	3.3855
41400	3.774
42300	3.663
43200	3.2745
44100	2.997
45000	2.9415
45900	3.4965
46800	3.663
47700	3.6075
48600	3.3855
49500	3.4965
50400	3.6075
51300	3.2745
52200	3.219
53100	3.663
54000	3.33
54900	3.219
55800	3.552
56700	4.2735
57600	4.773
58500	4.4955
59400	3.9405
60300	3.552
61200	3.4965
62100	3.8295
63000	4.0515
63900	4.218
64800	3.9405
65700	3.774
66600	4.107
67500	4.218
68400	4.884
69300	5.0504
70200	4.6065
71100	4.4955
72000	4.4955
72900	4.329
73800	4.0515
74700	3.996
75600	3.774
76500	4.4955
77400	6.0494
78300	5.7719
79200	3.996
80100	3.774
81000	5.3279
81900	5.4944
82800	4.662
83700	5.0504
84600	5.8829
85500	5.6054
86400	5.1059
87300	5.2724
88200	5.7164
89100	5.6609
90000	4.884
90900	4.4955
91800	4.773
92700	4.9949
93600	5.0504
94500	4.9949
95400	5.0504
96300	4.773
97200	4.329
98100	4.44
99000	4.662
99900	4.3845
100800	4.329
101700	5.1059
102600	5.8274
103500	5.2169
104400	4.107
105300	4.218
106200	4.551
107100	3.6075
108000	3.108
108900	5.2724
109800	5.8829
110700	5.6054
111600	5.8274
112500	5.7719
113400	5.1614
114300	4.7175
115200	4.9949
116100	5.4389
117000	5.2724
117900	5.2169
118800	5.2169
119700	4.44
120600	3.6075
121500	3.6075
122400	5.1614
123300	5.7719
124200	5.4944
125100	5.0504
126000	4.662
126900	4.218
127800	4.3845
128700	4.662
129600	3.8295
130500	3.4965
131400	3.8295
132300	3.6075
133200	3.4965
134100	3.33
135000	3.108
135900	4.1625
136800	4.4955
137700	4.0515
138600	3.885
139500	3.9405
140400	4.551
141300	5.1614
142200	4.9949
143100	4.7175
144000	4.3845
144900	3.8295
145800	3.7185
146700	4.0515
147600	4.218
148500	4.107
149400	3.996
150300	3.9405
151200	3.8295
152100	4.107
153000	4.6065
153900	4.107
154800	3.0525
155700	2.2755
156600	2.6085
157500	3.1635
158400	3.1635
159300	2.664
160200	2.553
161100	3.219
162000	4.3845
162900	4.4955
163800	4.884
164700	4.9395
165600	4.9949
166500	5.4944
167400	5.3279
168300	4.7175
169200	4.0515
170100	3.6075
171000	3.996
171900	5.0504
172800	5.4389
173700	5.0504
174600	4.218
175500	4.107
176400	4.773
177300	4.884
178200	4.7175
179100	4.662
180000	4.329
180900	3.885
181800	3.9405
182700	4.3845
183600	4.662
184500	4.773
185400	4.329
186300	3.6075
187200	3.441
188100	3.774
189000	4.3845
189900	4.9395
190800	4.8285
191700	4.1625
192600	4.0515
193500	4.551
194400	4.662
195300	4.9395
196200	4.884
197100	4.0515
198000	3.33
198900	2.7195
199800	3.774
200700	5.7164
201600	6.0494
202500	5.9384
203400	5.1059
204300	4.329
205200	4.2735
206100	4.107
207000	3.33
207900	2.22
208800	2.22
209700	2.22
210600	2.997
211500	4.2735
212400	4.3845
213300	4.1625
214200	3.441
215100	3.4965
216000	3.7185
216900	3.33
217800	3.1635
218700	3.4965
219600	4.1625
220500	3.6075
221400	3.1635
222300	3.2745
223200	3.663
224100	3.663
225000	3.774
225900	3.9405
226800	3.885
227700	3.8295
228600	3.9405
229500	4.551
230400	4.8285
231300	4.44
232200	4.329
233100	4.107
234000	3.7185
234900	3.6075
235800	3.774
236700	3.774
237600	3.8295
238500	4.218
239400	4.884
240300	4.662
241200	3.663
242100	3.0525
243000	2.22
243900	2.22
244800	2.9415
245700	4.107
246600	4.551
247500	4.9395
248400	4.9949
249300	5.2169
250200	5.3834
251100	5.0504
252000	4.2735
252900	3.663
253800	3.441
254700	4.0515
255600	4.551
256500	4.329
257400	4.4955
258300	4.773
259200	4.884
260100	5.1614
261000	5.3279
261900	5.0504
262800	4.551
263700	4.0515
264600	3.885
265500	4.107
266400	4.329
267300	4.218
268200	3.996
269100	3.996
270000	4.0515
270900	4.218
271800	4.218
272700	4.107
273600	4.1625
274500	5.1059
275400	6.1604
276300	5.8274
277200	5.1059
278100	4.884
279000	5.0504
279900	5.1614
280800	5.1059
281700	5.2169
282600	4.551
283500	3.6075
284400	3.2745
285300	4.1625
286200	4.44
287100	4.662
288000	4.884
288900	4.551
289800	4.2735
290700	4.218
291600	4.218
292500	4.218
293400	3.8295
294300	3.663
295200	4.218
296100	4.107
297000	3.663
297900	3.885
298800	3.9405
299700	3.4965
300600	3.33
301500	3.552
302400	3.663
303300	3.4965
304200	3.2745
305100	3.2745
306000	3.663
306900	4.218
307800	3.996
308700	3.9405
309600	4.0515
310500	3.996
311400	4.0515
312300	4.1625
313200	4.0515
314100	3.996
315000	4.4955
315900	5.2724
316800	5.1614
317700	4.6065
318600	4.218
319500	4.0515
320400	4.1625
321300	4.218
322200	3.996
323100	3.996
324000	4.107
324900	4.1625
325800	4.107
326700	4.7175
327600	5.7164
328500	5.4389
329400	4.884
330300	5.0504
331200	5.2169
332100	4.329
333000	3.7185
333900	4.2735
334800	4.662
335700	4.44
336600	4.662
337500	5.0504
338400	5.2724
339300	5.2724
340200	4.329
341100	3.4965
342000	3.7185
342900	4.551
343800	5.1059
344700	5.8274
345600	5.7719
346500	5.3834
347400	5.4389
348300	5.1614
349200	4.218
350100	3.774
351000	4.551
351900	5.3279
352800	4.773
353700	4.0515
354600	4.9949
355500	5.8829
356400	4.8285
357300	3.8295
358200	3.885
359100	4.662
360000	5.4944
360900	6.2159
361800	6.2159
362700	5.6054
363600	5.4944
364500	5.1059
365400	4.551
366300	5.0504
367200	5.4944
368100	5.0504
369000	4.8285
369900	5.3834
370800	5.3834
371700	5.1059
372600	5.0504
373500	4.884
374400	4.4955
375300	4.3845
376200	4.4955
377100	4.6065
378000	4.4955
378900	3.996
379800	3.552
380700	3.7185
381600	4.3845
382500	4.4955
383400	4.4955
384300	4.551
385200	4.44
386100	4.3845
387000	4.329
387900	4.329
388800	4.107
389700	3.441
390600	2.9415
391500	3.3855
392400	3.996
393300	3.774
394200	4.218
395100	4.2735
396000	4.0515
396900	4.107
397800	4.218
398700	4.2735
399600	4.2735
400500	4.3845
401400	4.884
402300	5.5499
403200	5.4944
404100	4.8285
405000	4.44
405900	4.44
406800	4.3845
407700	4.218
408600	4.218
409500	4.2735
410400	4.2735
411300	4.9395
412200	5.8829
413100	5.3834
414000	4.4955
414900	4.551
415800	4.7175
416700	4.773
417600	4.7175
418500	4.551
419400	4.551
420300	5.0504
421200	5.3834
422100	5.2169
423000	5.2169
423900	5.6054
424800	5.3834
425700	4.884
426600	4.884
427500	4.44
428400	3.9405
429300	4.3845
430200	5.0504
431100	5.2724
432000	5.1059
432900	5.2169
433800	5.4389
434700	5.4389
435600	5.4389
436500	5.1614
437400	4.9395
438300	5.2169
439200	5.0504
440100	4.4955
441000	4.44
441900	4.7175
442800	4.8285
443700	4.551
444600	4.3845
445500	4.329
446400	4.44
447300	4.662
448200	5.3279
449100	6.1049
450000	5.7719
450900	5.1614
451800	5.0504
452700	5.1614
453600	5.3279
454500	5.1059
455400	5.2169
456300	5.7164
457200	5.6054
458100	5.4944
459000	5.6609
459900	5.3834
460800	5.1059
461700	5.1059
462600	5.0504
463500	4.8285
464400	4.6065
465300	4.551
466200	4.4955
467100	4.4955
468000	4.3845
468900	4.107
469800	3.996
470700	4.2735
471600	4.4955
472500	4.44
473400	4.551
474300	4.4955
475200	4.44
476100	4.3845
477000	4.2735
477900	4.218
478800	4.2735
479700	4.2735
480600	4.107
481500	3.996
482400	3.9405
483300	3.663
484200	3.663
485100	4.107
486000	4.551
486900	4.4955
487800	4.6065
488700	5.0504
489600	5.2724
490500	5.0504
491400	4.6065
492300	4.44
493200	4.4955
494100	4.551
495000	4.4955
495900	4.329
496800	4.9395
497700	5.7164
498600	5.3279
499500	4.884
500400	5.2724
501300	5.6609
502200	5.7719
503100	5.4389
504000	4.6065
504900	4.1625
505800	4.4955
506700	5.1059
507600	5.4944
508500	5.5499
509400	5.3279
510300	5.5499
511200	5.8274
512100	5.4944
513000	5.1059
513900	4.9395
514800	5.2724
515700	5.4389
516600	5.3279
517500	5.1614
518400	4.9949
519300	5.0504
520200	5.1059
521100	5.3279
522000	5.7719
522900	5.1614
523800	4.773
524700	5.1059
525600	5.2169
526500	5.2169
527400	4.884
528300	4.6065
529200	4.8285
530100	4.551
531000	4.329
531900	4.4955
532800	4.551
533700	4.884
534600	5.9384
535500	6.2159
536400	5.4944
537300	5.1614
538200	4.884
539100	5.1059
540000	5.3279
540900	4.9395
541800	5.5499
542700	5.9384
543600	4.3845
544500	4.107
545400	5.3834
546300	5.3279
547200	4.44
548100	4.218
549000	4.44
549900	4.551
550800	4.551
551700	4.662
552600	4.662
553500	4.551
554400	4.44
555300	4.44
556200	4.44
557100	4.44
558000	4.3845
558900	4.218
559800	4.107
560700	4.1625
561600	4.1625
562500	3.996
563400	4.0515
564300	4.2735
565200	4.2735
566100	4.2735
567000	4.3845
567900	4.329
568800	4.1625
569700	4.107
570600	4.1625
571500	4.2735
572400	4.2735
573300	4.2735
574200	4.8285
575100	5.3834
576000	5.2169
576900	5.2169
577800	4.9949
578700	4.44
579600	4.218
580500	4.107
581400	4.218
582300	4.329
583200	4.329
584100	4.4955
585000	4.7175
585900	4.44
586800	4.3845
587700	4.7175
588600	5.1059
589500	5.4389
590400	5.3279
591300	5.1614
592200	4.9949
593100	4.7175
594000	4.773
594900	5.1059
595800	5.4944
596700	5.6054
597600	5.6609
598500	5.4389
599400	5.0504
600300	4.9949
601200	5.0504
602100	4.9949
603000	5.2724
603900	5.8829
604800	6.2159
605700	5.4944
606600	4.7175
607500	4.551
608400	4.44
609300	4.4955
610200	4.3845
611100	4.3845
612000	4.6065
612900	5.4944
613800	6.5489
614700	6.3269
615600	6.0494
616500	6.3269
617400	6.3269
618300	5.9939
619200	5.6054
620100	5.1614
621000	4.7175
621900	4.662
622800	4.9395
623700	5.1059
624600	5.2724
625500	5.3279
626400	5.1059
627300	4.2735
628200	3.8295
629100	4.107
630000	4.329
630900	4.4955
631800	4.4955
632700	4.4955
633600	4.4955
634500	4.551
635400	4.551
636300	4.4955
637200	4.44
638100	4.329
639000	4.1625
639900	4.1625
640800	4.2735
641700	4.329
642600	4.0515
643500	3.8295
644400	4.329
645300	4.3845
646200	4.107
647100	4.0515
648000	3.8295
648900	3.885
649800	4.107
650700	4.107
651600	3.996
652500	3.9405
653400	3.996
654300	4.1625
655200	4.218
656100	4.1625
657000	4.1625
657900	4.0515
658800	4.107
659700	4.44
660600	5.0504
661500	5.2724
662400	4.7175
663300	4.551
664200	4.773
665100	4.551
666000	4.3845
666900	4.773
667800	5.2724
668700	5.2724
669600	5.4389
670500	5.3834
671400	4.9949
672300	4.7175
673200	4.44
674100	4.218
675000	4.1625
675900	4.218
676800	4.329
677700	5.1059
678600	5.7164
679500	5.2724
680400	5.3279
681300	5.7164
682200	5.8274
683100	5.5499
684000	5.2724
684900	5.7719
685800	6.3269
686700	6.0494
687600	5.4944
688500	5.3834
689400	5.3834
690300	5.3834
691200	5.6054
692100	5.9384
693000	5.7164
693900	4.551
694800	4.107
695700	4.551
696600	4.8285
697500	4.7175
698400	4.218
699300	3.996
700200	4.218
701100	4.7175
702000	5.4944
702900	6.0494
703800	5.8274
704700	5.3834
705600	5.3279
706500	5.7164
707400	5.9939
708300	6.2159
709200	6.2714
710100	5.7164
711000	5.2724
711900	5.7164
712800	6.4379
713700	6.9374
714600	7.1039
715500	5.9939
716400	4.551
717300	4.1625
718200	4.773
719100	5.3834
720000	5.4389
720900	4.9949
721800	4.6065
722700	4.4955
723600	4.551
724500	4.551
725400	4.7175
726300	4.884
727200	4.662
728100	4.44
729000	4.44
729900	4.3845
730800	4.3845
731700	4.3845
732600	4.2735
733500	4.1625
734400	4.0515
735300	4.1625
736200	4.218
737100	4.1625
738000	4.218
738900	4.218
739800	4.1625
740700	4.0515
741600	3.9405
742500	3.996
743400	4.1625
744300	4.1625
745200	4.2735
746100	4.6065
747000	4.9395
747900	5.0504
748800	4.9395
749700	4.7175
750600	4.44
751500	4.3845
752400	4.773
753300	4.9949
754200	4.6065
755100	4.0515
756000	4.1625
756900	4.9949
757800	5.3834
758700	4.8285
759600	4.329
760500	3.8295
761400	3.885
762300	4.884
763200	5.8829
764100	6.0494
765000	5.7719
765900	5.5499
766800	4.9395
767700	4.8285
768600	5.1059
769500	4.7175
770400	4.4955
771300	4.8285
772200	4.8285
773100	4.3845
774000	4.2735
774900	4.9395
775800	6.3824
776700	6.8819
777600	5.7719
778500	4.4955
779400	4.773
780300	5.9939
781200	6.4934
782100	5.8829
783000	5.4944
783900	5.9939
784800	5.8829
785700	4.884
786600	4.329
787500	4.6065
788400	5.1059
789300	5.1059
790200	4.551
791100	4.4955
792000	4.9395
792900	5.3279
793800	5.4389
794700	5.4389
795600	5.4389
796500	5.0504
797400	4.7175
798300	5.3834
799200	6.3269
800100	6.3824
801000	5.6054
801900	5.3279
802800	5.8829
803700	6.3824
804600	6.3269
805500	6.0494
806400	5.3834
807300	5.3834
808200	5.6054
809100	5.4944
810000	5.1614
810900	4.662
811800	4.551
812700	4.773
813600	4.884
814500	4.8285
815400	4.662
816300	4.4955
817200	4.4955
818100	4.4955
819000	4.44
819900	4.3845
820800	4.329
821700	4.3845
822600	4.44
823500	4.44
824400	4.3845
825300	4.329
826200	4.2735
827100	4.1625
828000	4.218
828900	4.1625
829800	4.1625
830700	4.1625
831600	4.107
832500	4.44
833400	5.0504
834300	5.0504
835200	4.6065
836100	4.4955
837000	4.551
837900	4.4955
838800	4.329
839700	4.107
840600	4.107
841500	4.1625
842400	4.1625
843300	4.218
844200	4.8285
845100	5.1059
846000	4.107
846900	4.218
847800	5.4944
848700	5.9384
849600	5.6609
850500	5.4389
851400	5.0504
852300	4.8285
853200	4.9949
854100	5.2169
855000	5.1614
855900	4.8285
856800	4.9395
857700	5.2724
858600	5.4944
859500	5.3834
860400	5.1059
861300	4.7175
862200	4.44
863100	4.551
864000	4.884
864900	5.2169
865800	5.5499
866700	5.2724
867600	4.773
868500	4.773
869400	4.9395
870300	4.7175
871200	4.2735
872100	4.4955
873000	4.8285
873900	5.0504
874800	5.1059
875700	5.0504
876600	5.2169
877500	5.0504
878400	4.7175
879300	4.773
880200	5.0504
881100	4.884
882000	4.884
882900	5.4944
883800	5.6054
884700	5.1614
885600	5.4944
886500	5.6609
887400	5.3279
888300	5.2169
889200	5.3279
890100	5.4389
891000	5.4389
891900	5.3279
892800	4.9949
893700	4.4955
894600	4.3845
895500	4.551
896400	4.3845
897300	4.44
898200	4.551
899100	4.4955
900000	4.44
900900	4.3845
901800	4.2735
902700	4.329
903600	4.3845
904500	4.2735
905400	4.107
906300	4.107
907200	4.218
908100	4.329
909000	4.3845
909900	4.2735
910800	4.2735
911700	4.218
912600	4.218
913500	4.218
914400	4.1625
915300	4.107
916200	4.0515
917100	4.218
918000	4.329
918900	4.218
919800	4.3845
920700	4.8285
921600	4.9395
922500	4.6065
923400	4.551
924300	4.6065
925200	4.551
926100	4.4955
927000	4.3845
927900	4.218
928800	4.107
929700	4.107
930600	4.1625
931500	4.218
932400	4.107
933300	4.551
934200	5.1614
935100	4.9395
936000	4.7175
936900	4.8285
937800	4.2735
938700	4.218
939600	4.9949
940500	5.8829
941400	5.6609
942300	4.551
943200	4.0515
944100	4.218
945000	4.218
945900	4.1625
946800	4.107
947700	4.0515
948600	3.996
949500	4.329
950400	5.5499
951300	6.9929
952200	7.7144
953100	7.7144
954000	7.0484
954900	6.3824
955800	6.2714
956700	5.9384
957600	5.3279
958500	4.662
959400	4.0515
960300	4.2735
961200	4.7175
962100	4.773
963000	4.329
963900	3.996
964800	3.996
965700	4.0515
966600	4.107
967500	4.773
968400	5.8829
969300	5.8829
970200	4.8285
971100	4.1625
972000	5.6054
972900	7.0484
973800	6.7709
974700	6.1604
975600	5.6609
976500	5.5499
977400	5.6609
978300	5.4389
979200	5.1059
980100	4.9949
981000	5.1059
981900	5.0504
982800	4.884
983700	5.4389
984600	6.0494
985500	6.1604
986400	5.4944
987300	4.4955
988200	4.1625
989100	4.44
990000	4.773
990900	5.1059
991800	4.9949
992700	4.662
993600	4.551
994500	4.6065
995400	4.551
996300	4.551
997200	4.4955
998100	4.329
999000	4.2735
999900	4.329
1000800	4.3845
1001700	4.44
1002600	4.2735
1003500	4.2735
1004400	4.2735
1005300	4.1625
1006200	4.1625
1007100	4.773
1008000	5.4944
1008900	5.2169
1009800	4.884
1010700	4.8285
1011600	4.44
1012500	4.218
1013400	4.1625
1014300	4.0515
1015200	3.996
1016100	3.9405
1017000	4.0515
1017900	4.6065
1018800	5.1059
1019700	5.0504
1020600	4.551
1021500	4.218
1022400	4.329
1023300	4.6065
1024200	4.551
1025100	4.7175
1026000	5.1059
1026900	5.1059
1027800	4.8285
1028700	4.662
1029600	5.2724
1030500	5.8274
1031400	4.9949
1032300	4.2735
1033200	4.4955
1034100	4.9949
1035000	5.8829
1035900	6.1049
1036800	5.1614
1037700	4.9395
1038600	5.6609
1039500	6.1049
1040400	5.6054
1041300	4.8285
1042200	4.6065
1043100	5.0504
1044000	5.5499
1044900	5.3834
1045800	5.3834
1046700	6.1604
1047600	5.9939
1048500	4.884
1049400	4.0515
1050300	3.885
1051200	4.218
1052100	4.8285
1053000	5.9939
1053900	6.4379
1054800	5.4389
1055700	5.0504
1056600	5.2724
1057500	5.6054
1058400	6.5489
1059300	6.9374
1060200	6.1604
1061100	5.3834
1062000	5.2724
1062900	5.5499
1063800	6.0494
1064700	6.1049
1065600	6.1049
1066500	5.8274
1067400	5.1059
1068300	4.884
1069200	5.3834
1070100	4.9949
1071000	3.885
1071900	3.2745
1072800	3.552
1073700	5.1614
1074600	5.2724
1075500	5.0504
1076400	5.0504
1077300	4.9949
1078200	4.9949
1079100	4.773
1080000	4.44
1080900	4.551
1081800	4.773
1082700	4.7175
1083600	4.6065
1084500	4.218
1085400	4.1625
1086300	4.2735
1087200	4.2735
1088100	4.218
1089000	4.218
1089900	4.329
1090800	4.3845
1091700	4.3845
1092600	4.329
1093500	4.6065
1094400	5.1059
1095300	5.2724
1096200	5.1614
1097100	5.0504
1098000	5.0504
1098900	4.6065
1099800	4.1625
1100700	4.3845
1101600	4.7175
1102500	4.7175
1103400	4.551
1104300	4.1625
1105200	4.1625
1106100	4.662
1107000	5.1059
1107900	4.9949
1108800	4.8285
1109700	4.7175
1110600	4.7175
1111500	5.0504
1112400	4.6065
1113300	3.9405
1114200	4.7175
1115100	6.0494
1116000	6.0494
1116900	5.1614
1117800	4.9949
1118700	5.5499
1119600	5.6054
1120500	5.2724
1121400	5.3834
1122300	5.3834
1123200	5.6054
1124100	5.9384
1125000	5.6054
1125900	5.2724
1126800	5.2169
1127700	5.3279
1128600	4.9949
1129500	4.773
1130400	4.884
1131300	5.0504
1132200	5.1059
1133100	4.662
1134000	4.218
1134900	4.329
1135800	4.662
1136700	5.3834
1137600	6.0494
1138500	5.5499
1139400	4.662
1140300	5.0504
1141200	5.5499
1142100	5.5499
1143000	5.4944
1143900	5.4944
1144800	5.4944
1145700	5.4389
1146600	5.2724
1147500	5.7164
1148400	6.1604
1149300	5.7719
1150200	5.4944
1151100	5.4389
1152000	5.0504
1152900	4.9949
1153800	4.9949
1154700	5.3279
1155600	6.2159
1156500	6.2159
1157400	5.7164
1158300	5.1614
1159200	4.8285
1160100	4.2735
1161000	3.441
1161900	3.219
1162800	4.7175
1163700	5.2724
1164600	4.884
1165500	4.551
1166400	4.3845
1167300	4.44
1168200	4.6065
1169100	4.6065
1170000	4.44
1170900	4.2735
1171800	4.329
1172700	4.551
1173600	4.6065
1174500	4.551
1175400	4.3845
1176300	4.329
1177200	4.4955
1178100	4.6065
1179000	4.44
1179900	4.773
1180800	5.3279
