# Supplementary material for: A parsimonious model of blood glucose homeostasis
Source: PLOS Digit Health. 2022 Jul 14;1(7):e0000072. doi: 10.1371/journal.pdig.0000072 (PMC9931355; doi:10.1371/journal.pdig.0000072)
Supplement: S2 Data — Blood glucose data of Klick Pilot Study measured using the Freestyle Libre Flash Glucose device. The data are presented in comma separated values (.csv) format for each healthy individual (N = 100). The filenames represent the unique identification of the individual to preserve anonymity. (ZIP) [file pdig.0000072.s011.zip › 1MH002QH250.csv]

Elapsed Time	Glucose (mmol/L)
0	4.9949
900	5.7719
1800	6.3824
2700	6.0494
3600	5.7719
4500	6.2159
5400	6.2159
6300	6.0494
7200	5.6054
8100	4.6065
9000	4.0515
9900	4.0515
10800	3.774
11700	3.3855
12600	3.108
13500	3.0525
14400	3.3855
15300	3.552
16200	3.7185
17100	3.8295
18000	3.3855
18900	3.0525
19800	3.108
20700	3.441
21600	3.33
22500	3.33
23400	3.441
24300	3.441
25200	3.441
26100	3.441
27000	3.2745
27900	3.1635
28800	3.3855
29700	3.33
30600	3.108
31500	3.1635
32400	3.219
33300	3.2745
34200	3.441
35100	3.8295
36000	4.0515
36900	3.996
37800	3.996
38700	4.329
39600	4.6065
40500	4.1625
41400	3.9405
42300	4.107
43200	4.0515
44100	3.8295
45000	3.885
45900	4.329
46800	5.1059
47700	5.1614
48600	4.218
49500	3.6075
50400	3.4965
51300	4.107
52200	4.6065
53100	4.551
54000	4.44
54900	4.3845
55800	4.107
56700	3.9405
57600	3.996
58500	3.996
59400	3.885
60300	4.2735
61200	5.3279
62100	6.0494
63000	5.9384
63900	5.9939
64800	6.1049
65700	5.5499
66600	5.1059
67500	4.773
68400	4.218
69300	4.0515
70200	4.329
71100	4.329
72000	4.107
72900	4.662
73800	5.8274
74700	5.9384
75600	4.8285
76500	4.3845
77400	4.662
78300	4.662
79200	4.551
80100	4.329
81000	4.107
81900	4.1625
82800	4.1625
83700	4.3845
84600	4.44
85500	4.107
86400	4.773
87300	6.9374
88200	8.1584
89100	7.5479
90000	6.7154
90900	6.7154
91800	6.7154
92700	6.3824
93600	6.4934
94500	6.7154
95400	5.9939
96300	5.0504
97200	4.773
98100	4.6065
99000	4.44
99900	4.773
100800	5.1059
101700	4.773
102600	4.7175
103500	5.4944
104400	5.7719
105300	5.3279
106200	5.0504
107100	4.8285
108000	4.2735
108900	3.9405
109800	4.0515
110700	4.1625
111600	4.44
112500	4.7175
113400	4.662
114300	4.2735
115200	3.9405
116100	3.885
117000	3.774
117900	3.663
118800	3.663
119700	3.552
120600	3.4965
121500	3.552
122400	3.6075
123300	3.663
124200	3.7185
125100	3.7185
126000	3.6075
126900	3.3855
127800	3.219
128700	3.441
129600	4.662
130500	5.2169
131400	4.551
132300	4.44
133200	5.3834
134100	6.0494
135000	5.5499
135900	5.1059
136800	4.8285
137700	4.2735
138600	3.885
139500	4.1625
140400	4.2735
141300	4.1625
142200	3.885
143100	3.552
144000	4.329
144900	6.2714
145800	6.2714
146700	5.4389
147600	4.8285
148500	4.0515
149400	3.774
150300	4.662
151200	5.3834
152100	4.551
153000	3.663
153900	3.4965
154800	3.7185
155700	3.663
156600	3.8295
157500	4.0515
158400	4.551
159300	5.7164
160200	5.8829
161100	4.44
162000	3.885
162900	4.107
163800	3.996
164700	3.9405
165600	3.996
166500	4.0515
167400	4.0515
168300	3.885
169200	4.107
170100	4.9395
171000	6.0494
171900	6.2714
172800	5.6054
173700	6.2714
174600	7.5479
175500	7.2149
176400	6.1049
177300	5.8829
178200	5.4944
179100	5.1614
180000	5.5499
180900	5.7164
181800	5.8829
182700	6.1049
183600	5.9384
184500	5.2169
185400	4.218
186300	3.7185
187200	3.7185
188100	4.3845
189000	4.7175
189900	4.551
190800	4.3845
191700	4.551
192600	4.6065
193500	4.218
194400	4.107
195300	4.6065
196200	5.1059
197100	4.8285
198000	4.1625
198900	3.885
199800	3.4965
200700	3.219
201600	3.1635
202500	3.2745
203400	3.3855
204300	3.4965
205200	3.33
206100	3.108
207000	3.0525
207900	3.108
208800	3.0525
209700	3.1635
210600	3.6075
211500	3.2745
212400	3.108
213300	3.1635
214200	3.219
215100	3.3855
216000	3.885
216900	4.218
217800	3.9405
218700	3.4965
219600	3.4965
220500	3.885
221400	3.9405
222300	3.7185
223200	3.6075
224100	3.6075
225000	3.552
225900	3.552
226800	4.3845
227700	5.3834
228600	4.884
229500	4.44
230400	4.6065
231300	4.1625
232200	3.6075
233100	3.3855
234000	3.441
234900	3.1635
235800	3.0525
236700	4.329
237600	4.218
238500	3.552
239400	3.6075
240300	3.9405
241200	3.8295
242100	3.774
243000	3.8295
243900	3.885
244800	3.996
245700	4.0515
246600	3.9405
247500	3.9405
248400	3.774
249300	3.552
250200	3.9405
251100	3.996
252000	3.774
252900	4.2735
253800	5.4389
254700	6.5489
255600	6.7154
256500	6.4379
257400	6.6044
258300	6.8264
259200	6.4934
260100	5.4944
261000	4.3845
261900	3.996
262800	4.8285
263700	6.0494
264600	5.8829
265500	4.8285
266400	3.663
267300	3.33
268200	4.1625
269100	4.4955
270000	4.3845
270900	4.662
271800	4.329
272700	4.1625
273600	4.662
274500	4.551
275400	4.218
276300	4.218
277200	3.9405
278100	3.774
279000	3.9405
279900	3.8295
280800	3.2745
281700	2.9415
282600	3.441
283500	3.4965
284400	3.2745
285300	3.441
286200	3.663
287100	3.8295
288000	3.774
288900	3.4965
289800	3.3855
290700	3.552
291600	3.3855
292500	3.219
293400	3.441
294300	3.9405
295200	3.4965
296100	3.2745
297000	3.6075
297900	3.6075
298800	3.3855
299700	3.33
300600	3.3855
301500	3.552
302400	3.4965
303300	3.2745
304200	3.3855
305100	4.107
306000	4.773
306900	4.662
307800	3.9405
308700	3.441
309600	3.1635
310500	2.997
311400	3.0525
312300	2.997
313200	2.9415
314100	4.4955
315000	6.1049
315900	5.5499
316800	4.773
317700	4.9395
318600	4.551
319500	3.663
320400	3.6075
321300	4.1625
322200	4.107
323100	3.552
324000	3.885
324900	4.9395
325800	4.6065
326700	4.329
327600	4.773
328500	4.329
329400	3.6075
330300	3.441
331200	3.219
332100	3.108
333000	3.4965
333900	3.6075
334800	4.218
335700	6.1049
336600	6.4934
337500	5.3279
338400	5.2724
339300	5.7719
340200	5.3834
341100	4.3845
342000	3.8295
342900	4.44
343800	6.5489
344700	6.6599
345600	5.2169
346500	4.662
347400	4.3845
348300	4.6065
349200	5.3834
350100	5.3834
351000	4.551
351900	3.9405
352800	3.8295
353700	4.44
354600	5.2169
355500	4.9949
356400	4.3845
357300	4.773
358200	4.9395
359100	4.0515
360000	3.9405
360900	4.44
361800	4.551
362700	4.551
363600	4.3845
364500	4.0515
365400	3.8295
366300	3.663
367200	3.3855
368100	3.3855
369000	3.8295
369900	4.107
370800	3.774
371700	3.7185
372600	3.8295
373500	3.663
374400	3.4965
375300	3.441
376200	3.552
377100	3.3855
378000	3.2745
378900	3.774
379800	4.1625
380700	3.7185
381600	3.552
382500	3.663
383400	3.7185
384300	3.663
385200	3.663
386100	4.107
387000	5.2724
387900	6.1049
388800	5.5499
389700	4.9949
390600	5.0504
391500	5.4389
392400	5.7164
393300	5.7164
394200	5.1059
395100	4.2735
396000	3.774
396900	3.4965
397800	3.441
398700	3.4965
399600	3.663
400500	4.4955
401400	6.2159
402300	6.9374
403200	6.3269
404100	5.6054
405000	5.3279
405900	5.2169
406800	4.884
407700	4.551
408600	4.6065
409500	4.7175
410400	4.773
411300	4.662
412200	4.2735
413100	3.9405
414000	4.2735
414900	4.6065
415800	4.884
416700	4.329
417600	3.663
418500	3.552
419400	3.441
420300	3.3855
421200	3.33
422100	3.3855
423000	3.552
423900	3.774
424800	4.1625
425700	4.662
426600	4.7175
427500	3.663
428400	3.6075
429300	4.329
430200	4.1625
431100	3.9405
432000	3.885
432900	3.7185
433800	4.2735
434700	6.0494
435600	6.6599
436500	6.2714
437400	6.2714
438300	5.7164
439200	4.551
440100	4.8285
441000	5.2169
441900	4.8285
442800	5.4389
443700	5.9384
444600	5.6054
445500	5.1059
446400	5.1614
447300	4.9395
448200	4.2735
449100	4.107
450000	4.6065
450900	4.662
451800	4.4955
452700	4.773
453600	4.4955
454500	3.996
455400	3.9405
456300	3.996
457200	3.8295
458100	3.663
459000	3.663
459900	3.6075
460800	3.4965
461700	3.3855
462600	3.3855
463500	3.3855
464400	3.3855
465300	3.663
466200	3.8295
467100	3.663
468000	3.33
468900	2.775
469800	2.3865
470700	2.3865
471600	2.553
472500	2.997
473400	3.3855
474300	3.3855
475200	3.3855
476100	3.3855
477000	3.4965
477900	3.774
478800	4.0515
479700	3.9405
480600	3.774
481500	3.552
482400	3.552
483300	4.773
484200	5.9939
485100	5.6609
486000	4.662
486900	5.0504
487800	6.6044
488700	7.3259
489600	6.4379
490500	5.4389
491400	4.884
492300	3.996
493200	3.7185
494100	3.996
495000	3.7185
495900	3.3855
496800	3.219
497700	2.997
498600	2.8305
499500	3.33
500400	3.4965
501300	3.3855
502200	3.441
503100	3.6075
504000	5.3834
504900	6.4934
505800	5.9939
506700	6.1604
507600	6.5489
508500	6.8264
509400	6.4379
510300	5.4389
511200	4.9949
512100	4.773
513000	4.4955
513900	4.9395
514800	5.3834
515700	4.9949
516600	4.44
517500	3.9405
518400	3.663
519300	3.4965
520200	3.4965
521100	3.4965
522000	3.8295
522900	4.9395
523800	5.2724
524700	5.5499
525600	5.3279
526500	4.884
527400	5.0504
528300	5.0504
529200	5.3834
530100	6.1604
531000	6.1049
531900	4.6065
532800	4.0515
533700	4.9949
534600	6.1604
535500	6.1604
536400	4.8285
537300	4.1625
538200	4.4955
539100	4.7175
540000	4.7175
540900	4.3845
541800	3.996
542700	3.8295
543600	3.8295
544500	3.6075
545400	3.3855
546300	3.3855
547200	3.2745
548100	3.33
549000	3.552
549900	3.4965
550800	3.219
551700	3.1635
552600	3.1635
553500	3.2745
554400	3.219
555300	3.1635
556200	3.0525
557100	2.7195
558000	2.6085
558900	2.664
559800	2.775
560700	2.997
561600	2.997
562500	2.997
563400	3.3855
564300	3.33
565200	3.1635
566100	3.441
567000	4.44
567900	5.1614
568800	5.1614
569700	4.44
570600	4.107
571500	4.551
572400	4.773
573300	4.3845
574200	3.885
575100	3.552
576000	3.4965
576900	3.33
577800	3.4965
578700	4.8285
579600	5.9939
580500	5.8274
581400	5.5499
582300	5.3834
583200	4.773
584100	4.884
585000	5.6609
585900	5.4944
586800	4.8285
587700	5.1614
588600	5.4389
589500	5.1059
590400	4.9395
591300	4.44
592200	3.996
593100	4.329
594000	5.1059
594900	5.3279
595800	4.9949
596700	4.329
597600	3.9405
598500	4.0515
599400	4.218
600300	4.329
601200	4.218
602100	4.0515
603000	3.996
603900	3.9405
604800	4.2735
605700	5.2169
606600	5.9384
607500	5.7164
608400	5.3279
609300	5.2724
610200	5.2724
611100	5.6609
612000	5.7164
612900	4.6065
613800	3.3855
614700	2.553
615600	2.886
616500	2.775
617400	2.22
