# Supplementary material for: A parsimonious model of blood glucose homeostasis
Source: PLOS Digit Health. 2022 Jul 14;1(7):e0000072. doi: 10.1371/journal.pdig.0000072 (PMC9931355; doi:10.1371/journal.pdig.0000072)
Supplement: S2 Data — Blood glucose data of Klick Pilot Study measured using the Freestyle Libre Flash Glucose device. The data are presented in comma separated values (.csv) format for each healthy individual (N = 100). The filenames represent the unique identification of the individual to preserve anonymity. (ZIP) [file pdig.0000072.s011.zip › AAM_147.csv]

Elapsed Time	Glucose (mmol/L)
0	4.3845
900	4.218
1800	3.3855
2700	3.0525
3600	3.108
4500	3.108
5400	2.997
6300	2.9415
7200	2.9415
8100	3.108
9000	3.3855
9900	3.0525
10800	2.775
11700	2.7195
12600	2.553
13500	2.664
14400	2.775
15300	3.219
16200	3.2745
17100	2.8305
18000	2.3865
18900	2.442
19800	2.442
20700	2.553
21600	2.664
22500	2.664
23400	2.6085
24300	2.331
25200	2.3865
26100	2.8305
27000	2.886
27900	3.0525
28800	3.1635
29700	3.108
30600	3.1635
31500	3.4965
32400	3.4965
33300	3.219
34200	3.0525
35100	2.9415
36000	2.8305
36900	2.775
37800	2.9415
38700	2.886
39600	2.7195
40500	2.664
41400	2.7195
42300	2.775
43200	2.775
44100	2.8305
45000	2.775
45900	2.4975
46800	2.4975
47700	2.664
48600	2.7195
49500	2.553
50400	2.6085
51300	3.219
52200	4.0515
53100	3.6075
54000	3.441
54900	3.7185
55800	3.774
56700	3.663
57600	3.552
58500	3.3855
59400	3.2745
60300	2.7195
61200	2.2755
62100	2.775
63000	3.219
63900	3.0525
64800	2.775
65700	2.6085
66600	2.664
67500	2.664
68400	2.4975
69300	2.4975
70200	2.6085
71100	2.7195
72000	2.775
72900	2.886
73800	2.9415
74700	2.9415
75600	2.886
76500	3.1635
77400	4.107
78300	3.885
79200	3.663
80100	3.996
81000	3.663
81900	3.3855
82800	3.441
83700	3.3855
84600	3.1635
85500	2.997
86400	3.1635
87300	3.663
88200	3.3855
89100	3.1635
90000	3.108
90900	2.886
91800	2.8305
92700	2.886
93600	2.664
94500	2.3865
95400	2.331
96300	2.775
97200	2.9415
98100	2.7195
99000	2.6085
99900	2.6085
100800	2.6085
101700	2.8305
102600	2.9415
103500	2.997
104400	2.9415
105300	2.8305
106200	2.7195
107100	2.7195
108000	2.775
108900	2.886
109800	2.7195
110700	2.7195
111600	2.9415
112500	2.886
113400	2.9415
114300	2.997
115200	2.886
116100	2.9415
117000	3.108
117900	3.0525
118800	2.997
119700	3.0525
120600	3.3855
121500	3.441
122400	3.219
123300	3.0525
124200	2.9415
125100	2.9415
126000	2.9415
126900	2.886
127800	2.7195
128700	2.7195
129600	2.7195
130500	2.775
131400	2.886
132300	2.886
133200	2.9415
134100	2.997
135000	2.9415
135900	2.886
136800	2.9415
137700	3.552
138600	3.774
139500	3.552
140400	3.4965
141300	3.7185
142200	4.0515
143100	3.552
144000	3.1635
144900	3.1635
145800	2.8305
146700	2.442
147600	2.8305
148500	3.3855
149400	3.1635
150300	3.33
151200	3.3855
152100	3.1635
153000	2.9415
153900	3.0525
154800	3.3855
155700	3.1635
156600	3.2745
157500	3.3855
158400	3.1635
159300	2.9415
160200	2.8305
161100	2.8305
162000	3.0525
162900	3.4965
163800	3.441
164700	3.8295
165600	4.3845
166500	3.9405
167400	3.3855
168300	3.33
169200	3.7185
170100	4.107
171000	3.7185
171900	3.108
172800	2.886
173700	3.33
174600	3.4965
175500	3.33
176400	3.0525
177300	2.9415
178200	3.219
179100	3.108
180000	2.775
180900	2.6085
181800	2.7195
182700	2.9415
183600	2.9415
184500	2.8305
185400	2.775
186300	2.775
187200	2.6085
188100	2.4975
189000	2.442
189900	2.553
190800	2.8305
191700	2.9415
192600	2.886
193500	2.7195
194400	2.664
195300	2.553
196200	2.4975
197100	2.7195
198000	2.9415
198900	3.0525
199800	3.0525
200700	3.0525
201600	3.2745
202500	3.219
203400	3.1635
204300	3.2745
205200	3.3855
206100	3.219
207000	3.108
207900	3.1635
208800	3.441
209700	3.4965
210600	3.219
211500	2.9415
212400	2.9415
213300	3.108
214200	3.2745
215100	3.33
216000	3.108
216900	2.997
217800	2.8305
218700	2.8305
219600	2.775
220500	3.3855
221400	5.3834
222300	5.2169
223200	4.2735
224100	4.218
225000	4.3845
225900	4.44
226800	4.4955
227700	4.3845
228600	3.9405
229500	3.441
230400	3.108
231300	2.9415
232200	2.886
233100	2.664
234000	2.553
234900	2.664
235800	2.775
236700	3.1635
237600	3.885
238500	3.885
239400	3.774
240300	3.552
241200	3.6075
242100	3.885
243000	3.6075
243900	3.219
244800	3.2745
245700	3.4965
246600	3.3855
247500	3.33
248400	3.6075
249300	3.6075
250200	3.4965
251100	3.774
252000	3.996
252900	4.1625
253800	3.885
254700	3.4965
255600	3.441
256500	3.3855
257400	3.1635
258300	3.1635
259200	3.6075
260100	3.441
261000	3.441
261900	3.9405
262800	3.774
263700	3.1635
264600	2.6085
265500	2.4975
266400	2.9415
267300	3.1635
268200	3.0525
269100	3.219
270000	3.1635
270900	3.0525
271800	2.997
272700	2.9415
273600	2.886
274500	2.886
275400	2.9415
276300	3.0525
277200	3.1635
278100	3.1635
279000	3.2745
279900	3.108
280800	3.108
281700	3.441
282600	3.4965
283500	3.219
284400	3.1635
285300	3.2745
286200	3.219
287100	3.219
288000	3.4965
288900	3.774
289800	3.6075
290700	3.33
291600	3.4965
292500	3.9405
293400	3.7185
294300	3.3855
295200	3.6075
296100	3.663
297000	3.441
297900	3.4965
298800	3.441
299700	3.552
300600	3.552
301500	3.996
302400	4.884
303300	4.218
304200	3.552
305100	3.441
306000	3.3855
306900	3.8295
307800	4.551
308700	4.44
309600	4.107
310500	3.9405
311400	3.885
312300	4.107
313200	4.0515
314100	3.8295
315000	3.663
315900	3.6075
316800	3.663
317700	3.6075
318600	3.4965
319500	3.6075
320400	3.6075
321300	3.441
322200	3.2745
323100	3.219
324000	3.219
324900	3.33
325800	3.663
326700	3.9405
327600	3.885
328500	3.8295
329400	4.107
330300	4.329
331200	4.329
332100	4.0515
333000	3.552
333900	3.552
334800	4.218
335700	4.773
336600	4.44
337500	4.1625
338400	4.3845
339300	4.8285
340200	5.0504
341100	4.7175
342000	4.107
342900	3.9405
343800	3.996
344700	3.996
345600	3.885
346500	3.8295
347400	4.107
348300	4.107
349200	3.774
350100	3.552
351000	3.3855
351900	3.33
352800	3.552
353700	3.6075
354600	3.441
355500	3.3855
356400	3.4965
357300	3.7185
358200	3.663
359100	3.552
360000	3.4965
360900	3.441
361800	3.3855
362700	3.3855
363600	3.4965
364500	3.441
365400	3.3855
366300	3.4965
367200	3.4965
368100	3.4965
369000	3.4965
369900	3.4965
370800	3.4965
371700	3.4965
372600	3.552
373500	3.6075
374400	3.6075
375300	3.6075
376200	3.663
377100	3.7185
378000	3.663
378900	3.6075
379800	4.1625
380700	4.1625
381600	3.441
382500	3.441
383400	3.6075
384300	3.441
385200	3.441
386100	3.4965
387000	3.552
387900	3.6075
388800	3.3855
389700	3.219
390600	3.1635
391500	3.108
392400	3.108
393300	4.1625
394200	5.6609
395100	5.7164
396000	4.551
396900	3.885
397800	4.1625
398700	4.2735
399600	3.663
400500	3.2745
401400	3.0525
402300	2.997
403200	3.0525
404100	3.2745
405000	3.108
405900	3.108
406800	3.2745
407700	3.1635
408600	3.0525
409500	3.441
410400	4.551
411300	4.662
412200	3.8295
413100	3.33
414000	3.219
414900	3.219
415800	3.108
416700	3.108
417600	3.1635
418500	3.2745
419400	3.33
420300	3.6075
421200	4.8285
422100	5.3834
423000	4.662
423900	4.2735
424800	5.0504
425700	5.7719
426600	5.5499
427500	4.6065
428400	3.996
429300	4.0515
430200	4.0515
431100	4.44
432000	4.6065
432900	3.663
433800	3.552
434700	4.2735
435600	4.3845
436500	3.774
437400	3.663
438300	3.663
439200	3.33
440100	3.108
441000	3.108
441900	3.2745
442800	3.3855
443700	3.441
444600	3.4965
445500	3.6075
446400	3.7185
447300	3.6075
448200	3.4965
449100	3.6075
450000	3.885
450900	3.9405
451800	3.8295
452700	3.8295
453600	3.663
454500	3.6075
455400	3.663
456300	3.4965
457200	3.4965
458100	3.552
459000	3.3855
459900	3.2745
460800	3.441
461700	3.6075
462600	3.4965
463500	3.441
464400	3.441
465300	3.441
466200	3.4965
467100	3.4965
468000	3.3855
468900	3.33
469800	3.3855
470700	3.7185
471600	3.885
472500	3.7185
473400	4.329
474300	4.6065
475200	3.9405
476100	3.6075
477000	3.7185
477900	3.774
478800	3.663
479700	3.3855
480600	3.2745
481500	3.2745
482400	3.219
483300	3.774
484200	4.884
485100	5.0504
486000	5.1059
486900	5.3279
487800	4.662
488700	4.0515
489600	4.4955
490500	4.551
491400	4.329
492300	3.996
493200	3.885
494100	4.1625
495000	4.0515
495900	3.6075
496800	3.6075
497700	3.552
498600	3.3855
499500	3.33
500400	3.219
501300	3.1635
502200	3.1635
503100	3.441
504000	3.6075
504900	3.441
505800	3.33
506700	3.4965
507600	4.329
508500	5.4944
509400	5.1614
510300	4.551
511200	4.8285
512100	5.1059
513000	4.8285
513900	4.44
514800	4.218
515700	4.218
516600	4.107
517500	4.2735
518400	4.218
519300	4.107
520200	4.0515
521100	3.552
522000	3.4965
522900	3.7185
523800	3.6075
524700	3.3855
525600	3.441
526500	3.552
527400	3.441
528300	3.4965
529200	3.552
530100	3.4965
531000	3.4965
531900	3.441
532800	3.552
533700	3.552
534600	3.3855
535500	3.4965
536400	3.6075
537300	3.4965
538200	3.552
539100	3.552
540000	3.441
540900	3.441
541800	3.552
542700	3.552
543600	3.6075
544500	3.552
545400	3.552
546300	3.6075
547200	3.663
548100	3.663
549000	3.663
549900	3.8295
550800	3.885
551700	3.552
552600	3.6075
553500	3.8295
554400	3.7185
555300	3.552
556200	3.4965
557100	3.3855
558000	3.441
558900	3.33
559800	3.2745
560700	3.663
561600	4.773
562500	4.7175
563400	3.6075
564300	3.2745
565200	3.441
566100	3.552
567000	3.4965
567900	3.996
568800	4.884
569700	4.3845
570600	3.7185
571500	4.773
572400	6.1049
573300	5.0504
574200	4.1625
575100	4.884
576000	5.2724
576900	5.1614
577800	4.884
578700	4.662
579600	4.9949
580500	5.1614
581400	4.7175
582300	3.996
583200	3.774
584100	3.774
585000	3.552
585900	3.552
586800	3.552
587700	3.33
588600	3.219
589500	3.1635
590400	3.33
591300	3.774
592200	3.8295
593100	3.552
594000	3.774
594900	3.996
595800	3.996
596700	4.2735
597600	4.3845
598500	4.1625
599400	4.0515
600300	4.218
601200	4.329
602100	4.2735
603000	4.218
603900	3.996
604800	3.8295
605700	4.2735
606600	4.6065
607500	4.3845
608400	4.0515
609300	3.8295
610200	3.774
611100	3.774
612000	3.774
612900	3.7185
613800	3.663
614700	3.4965
615600	3.552
616500	3.774
617400	3.885
618300	3.774
619200	3.663
620100	3.6075
621000	3.552
621900	3.6075
622800	3.4965
623700	3.33
624600	3.4965
625500	3.663
626400	3.7185
627300	3.885
628200	3.8295
629100	3.663
630000	3.663
630900	3.6075
631800	3.6075
632700	3.7185
633600	3.8295
634500	3.885
635400	3.885
636300	4.107
637200	3.9405
638100	3.4965
639000	3.441
639900	3.4965
640800	3.6075
641700	3.774
642600	3.7185
643500	3.996
644400	4.1625
645300	4.0515
646200	4.218
647100	3.996
648000	3.663
648900	3.774
649800	3.7185
650700	3.4965
651600	3.4965
652500	3.6075
653400	3.6075
654300	3.8295
655200	4.44
656100	4.1625
657000	3.552
657900	3.9405
658800	4.3845
659700	4.218
660600	4.773
661500	4.9395
662400	4.551
663300	4.7175
664200	4.8285
665100	4.884
666000	4.773
666900	4.329
667800	4.44
668700	4.662
669600	4.551
670500	4.44
671400	3.9405
672300	3.4965
673200	3.552
674100	3.8295
675000	3.885
675900	3.774
676800	3.663
677700	3.3855
678600	3.2745
679500	3.441
680400	4.329
681300	5.4389
682200	4.9949
683100	3.996
684000	4.107
684900	4.9949
685800	5.3279
686700	5.2169
687600	5.0504
688500	4.7175
689400	4.662
690300	4.44
691200	3.663
692100	3.6075
693000	4.218
693900	4.9395
694800	5.7164
695700	5.6054
696600	4.773
697500	4.1625
698400	4.1625
699300	4.329
700200	4.2735
701100	4.0515
702000	4.1625
702900	4.329
703800	4.2735
704700	3.996
705600	3.885
706500	3.885
707400	3.9405
708300	3.996
709200	3.885
710100	3.8295
711000	3.774
711900	3.663
712800	3.663
713700	3.663
714600	3.552
715500	3.552
716400	3.6075
717300	3.663
718200	3.7185
719100	3.7185
720000	3.774
720900	3.8295
721800	3.8295
722700	3.8295
723600	4.107
724500	4.3845
725400	3.8295
726300	3.4965
727200	3.663
728100	3.663
729000	3.663
729900	3.6075
730800	3.441
731700	3.552
732600	3.33
733500	3.108
734400	3.108
735300	3.441
736200	3.552
737100	3.4965
738000	3.441
738900	3.663
739800	4.4955
740700	4.884
741600	4.2735
742500	4.218
743400	4.4955
744300	4.329
745200	4.1625
746100	4.329
747000	4.218
747900	3.9405
748800	3.8295
749700	3.663
750600	3.6075
751500	3.8295
752400	4.44
753300	4.662
754200	3.8295
755100	3.2745
756000	3.3855
756900	4.3845
757800	4.2735
758700	3.552
759600	3.3855
760500	3.6075
761400	3.441
762300	3.2745
763200	3.2745
764100	3.663
765000	3.996
765900	3.8295
766800	4.218
767700	4.884
768600	4.44
769500	3.7185
770400	4.107
771300	4.9949
772200	4.8285
773100	3.885
774000	4.44
774900	5.4389
775800	4.9949
776700	4.329
777600	4.8285
778500	5.4944
779400	5.3279
780300	4.4955
781200	4.3845
782100	5.3279
783000	5.9384
783900	5.2724
784800	4.0515
785700	3.6075
786600	3.885
787500	4.1625
788400	3.996
789300	3.774
790200	3.774
791100	4.218
792000	4.3845
792900	3.774
793800	3.441
794700	3.4965
795600	3.3855
796500	3.33
797400	3.4965
798300	3.552
799200	3.4965
800100	3.4965
801000	3.4965
801900	3.4965
802800	3.6075
803700	3.663
804600	3.663
805500	3.7185
806400	3.7185
807300	3.885
808200	4.2735
809100	4.0515
810000	3.6075
810900	3.3855
811800	3.3855
812700	3.6075
813600	3.6075
814500	3.3855
815400	3.3855
816300	3.441
817200	3.441
818100	3.441
819000	3.441
819900	3.441
820800	3.552
821700	3.4965
822600	3.2745
823500	3.219
824400	3.33
825300	3.774
826200	4.44
827100	3.996
828000	3.441
828900	3.3855
829800	3.663
830700	3.663
831600	3.4965
832500	3.3855
833400	3.2745
834300	3.33
835200	4.2735
836100	4.9949
837000	4.551
837900	3.7185
838800	3.33
839700	3.3855
840600	4.107
841500	3.774
842400	3.33
843300	3.219
844200	3.1635
845100	2.997
846000	2.997
846900	3.108
847800	3.219
848700	3.1635
849600	3.1635
850500	3.1635
851400	3.108
852300	3.108
853200	3.33
854100	4.1625
855000	4.7175
855900	4.8285
856800	4.9949
857700	5.2169
858600	5.0504
859500	4.4955
860400	3.996
861300	4.1625
862200	4.44
863100	3.996
864000	3.7185
864900	3.7185
865800	3.774
866700	3.774
867600	3.663
868500	3.4965
869400	3.4965
870300	3.552
871200	3.4965
872100	3.2745
873000	3.1635
873900	3.219
874800	3.33
875700	3.33
876600	3.3855
877500	3.552
878400	3.6075
879300	3.4965
880200	3.552
881100	3.4965
882000	3.441
882900	3.441
883800	3.4965
884700	3.663
885600	3.7185
886500	3.552
887400	3.552
888300	3.4965
889200	3.441
890100	3.441
891000	3.4965
891900	3.663
892800	3.7185
893700	3.6075
894600	3.4965
895500	3.4965
896400	3.6075
897300	3.774
898200	3.663
899100	3.441
900000	3.552
900900	3.663
901800	3.4965
902700	3.2745
903600	3.3855
904500	3.441
905400	3.33
906300	3.33
907200	3.2745
908100	3.1635
909000	3.0525
909900	2.997
910800	2.997
911700	3.441
912600	4.3845
913500	4.2735
914400	4.218
915300	4.329
916200	3.9405
917100	3.6075
918000	3.663
918900	3.663
919800	3.3855
920700	3.1635
921600	3.0525
922500	3.0525
923400	3.0525
924300	2.997
925200	2.997
926100	3.2745
927000	4.1625
927900	4.551
928800	4.107
929700	3.774
930600	3.774
931500	3.774
932400	3.9405
933300	3.8295
934200	3.441
935100	3.3855
936000	3.441
936900	3.1635
937800	3.0525
938700	3.0525
939600	2.997
940500	3.8295
941400	4.662
942300	4.218
943200	3.8295
944100	4.1625
945000	4.4955
945900	3.885
946800	3.6075
947700	4.2735
948600	4.44
949500	3.7185
950400	3.4965
951300	3.663
952200	3.4965
953100	3.33
954000	3.2745
954900	3.1635
955800	3.2745
956700	3.1635
957600	3.0525
958500	2.997
959400	2.997
960300	3.0525
961200	3.1635
962100	3.0525
963000	3.0525
963900	3.2745
964800	3.2745
965700	3.2745
966600	3.3855
967500	3.6075
968400	3.552
969300	3.2745
970200	3.2745
971100	3.441
972000	3.441
972900	3.3855
973800	3.441
974700	3.552
975600	3.6075
976500	3.441
977400	3.2745
978300	3.2745
979200	3.4965
980100	3.885
981000	3.663
981900	3.33
982800	3.2745
983700	3.33
984600	3.219
985500	3.33
986400	3.996
987300	4.3845
988200	4.1625
989100	3.996
990000	3.7185
990900	3.2745
991800	3.2745
992700	4.3845
993600	5.0504
994500	4.44
995400	3.996
996300	3.663
997200	3.774
998100	4.44
999000	4.551
999900	3.996
1000800	3.441
1001700	3.108
1002600	2.9415
1003500	2.997
1004400	3.108
1005300	3.2745
1006200	3.219
1007100	3.108
1008000	3.0525
1008900	2.886
1009800	3.0525
1010700	4.0515
1011600	4.4955
1012500	4.44
1013400	4.44
1014300	4.3845
1015200	4.551
1016100	4.9949
1017000	5.0504
1017900	4.773
1018800	4.6065
1019700	4.44
1020600	4.1625
1021500	3.996
1022400	3.996
1023300	4.107
1024200	4.218
1025100	4.2735
1026000	3.8295
1026900	3.4965
1027800	3.6075
1028700	3.7185
1029600	3.663
1030500	3.8295
1031400	3.885
1032300	3.6075
1033200	3.6075
1034100	4.1625
1035000	4.4955
1035900	4.218
1036800	3.6075
1037700	3.663
1038600	3.663
1039500	3.3855
1040400	3.2745
1041300	3.2745
1042200	3.33
1043100	3.441
1044000	3.3855
1044900	3.2745
1045800	3.2745
1046700	3.2745
1047600	3.219
1048500	3.219
1049400	3.1635
1050300	3.1635
1051200	3.2745
1052100	3.33
1053000	3.3855
1053900	3.441
1054800	3.552
1055700	3.4965
1056600	3.441
1057500	3.663
1058400	3.552
1059300	3.33
1060200	3.219
1061100	3.33
1062000	3.441
1062900	3.2745
1063800	3.1635
1064700	3.1635
1065600	3.33
1066500	3.33
1067400	3.219
1068300	3.1635
1069200	3.219
1070100	3.108
1071000	3.0525
1071900	2.997
1072800	3.1635
1073700	3.219
1074600	3.108
1075500	3.108
1076400	3.108
1077300	3.0525
1078200	3.0525
1079100	2.997
1080000	2.9415
1080900	3.0525
1081800	2.997
1082700	2.886
1083600	2.886
1084500	2.9415
1085400	2.8305
1086300	2.775
1087200	3.441
1088100	4.551
1089000	4.44
1089900	3.9405
1090800	3.8295
1091700	4.2735
1092600	4.329
1093500	3.552
1094400	3.1635
1095300	2.9415
1096200	2.997
1097100	3.1635
1098000	3.1635
1098900	3.108
1099800	2.997
1100700	2.997
1101600	2.997
1102500	2.9415
1103400	2.886
1104300	2.775
1105200	2.7195
1106100	2.7195
1107000	2.664
1107900	2.775
1108800	2.886
1109700	2.997
1110600	3.7185
1111500	3.8295
1112400	3.3855
1113300	3.4965
1114200	3.774
1115100	3.6075
1116000	3.663
1116900	3.6075
1117800	3.3855
1118700	3.441
1119600	3.3855
1120500	3.0525
1121400	2.997
1122300	3.2745
1123200	3.219
1124100	3.33
1125000	3.2745
1125900	3.108
1126800	2.886
1127700	2.664
1128600	2.7195
1129500	2.775
1130400	2.775
1131300	2.886
1132200	2.997
1133100	3.0525
1134000	2.997
1134900	2.9415
1135800	2.886
1136700	2.886
1137600	2.9415
1138500	2.9415
1139400	2.9415
1140300	2.886
1141200	2.8305
1142100	2.8305
1143000	2.997
1143900	3.0525
1144800	2.9415
1145700	2.9415
1146600	2.886
1147500	2.8305
1148400	2.8305
1149300	2.886
1150200	2.886
1151100	2.9415
1152000	3.0525
1152900	3.0525
1153800	2.9415
1154700	2.9415
1155600	3.0525
1156500	3.0525
1157400	2.9415
1158300	2.886
1159200	2.8305
1160100	2.886
1161000	2.997
1161900	2.886
1162800	2.775
1163700	2.775
1164600	2.775
1165500	2.8305
1166400	2.8305
1167300	2.7195
1168200	2.553
1169100	2.3865
1170000	2.3865
1170900	2.442
1171800	2.664
1172700	3.108
1173600	3.108
1174500	2.997
1175400	2.997
1176300	2.886
1177200	2.7195
1178100	3.219
1179000	4.773
1179900	4.4955
1180800	3.8295
1181700	3.996
1182600	4.4955
1183500	4.4955
1184400	4.218
1185300	3.7185
1186200	3.3855
1187100	3.2745
1188000	3.219
1188900	3.108
1189800	2.8305
1190700	2.553
1191600	2.553
1192500	2.664
