# Supplementary material for: A parsimonious model of blood glucose homeostasis
Source: PLOS Digit Health. 2022 Jul 14;1(7):e0000072. doi: 10.1371/journal.pdig.0000072 (PMC9931355; doi:10.1371/journal.pdig.0000072)
Supplement: S2 Data — Blood glucose data of Klick Pilot Study measured using the Freestyle Libre Flash Glucose device. The data are presented in comma separated values (.csv) format for each healthy individual (N = 100). The filenames represent the unique identification of the individual to preserve anonymity. (ZIP) [file pdig.0000072.s011.zip › AAM_149.csv]

Elapsed Time	Glucose (mmol/L)
0	4.773
900	3.663
1800	3.2745
2700	3.3855
3600	3.4965
4500	3.6075
5400	3.663
6300	3.3855
7200	3.33
8100	3.552
9000	3.441
9900	3.219
10800	3.441
11700	3.6075
12600	3.441
13500	3.6075
14400	3.663
15300	3.219
16200	2.775
17100	2.886
18000	3.441
18900	3.6075
19800	3.2745
20700	3.0525
21600	2.997
22500	3.108
23400	2.997
24300	2.9415
25200	3.33
26100	3.663
27000	3.3855
27900	3.3855
28800	3.8295
29700	3.774
30600	3.3855
31500	3.33
32400	3.552
33300	4.107
34200	4.773
35100	4.662
36000	3.885
36900	3.4965
37800	3.219
38700	3.441
39600	4.1625
40500	4.0515
41400	3.8295
42300	3.8295
43200	4.0515
44100	3.885
45000	3.3855
45900	3.3855
46800	3.441
47700	3.1635
48600	2.9415
49500	2.9415
50400	3.2745
51300	3.33
52200	3.108
53100	3.0525
54000	3.0525
54900	3.108
55800	3.2745
56700	3.2745
57600	2.8305
58500	2.6085
59400	2.886
60300	3.33
61200	3.219
62100	3.108
63000	3.0525
63900	3.1635
64800	3.4965
65700	3.4965
66600	3.441
67500	3.441
68400	3.441
69300	3.3855
70200	3.4965
71100	3.7185
72000	3.663
72900	3.2745
73800	3.108
74700	3.774
75600	3.996
76500	3.3855
77400	3.2745
78300	3.2745
79200	3.0525
80100	2.886
81000	2.775
81900	2.886
82800	2.997
83700	3.996
84600	4.662
85500	3.7185
86400	3.2745
87300	3.6075
88200	4.1625
89100	4.2735
90000	3.885
90900	3.552
91800	3.885
92700	4.218
93600	3.9405
94500	3.33
95400	3.0525
96300	3.0525
97200	3.3855
98100	3.3855
99000	3.2745
99900	3.2745
100800	3.219
101700	3.1635
102600	3.219
103500	3.2745
104400	3.33
105300	3.33
106200	3.3855
107100	3.6075
108000	3.552
108900	3.4965
109800	3.33
110700	3.33
111600	3.33
112500	3.219
113400	3.552
114300	4.662
115200	4.6065
116100	3.885
117000	3.6075
117900	3.552
118800	3.7185
119700	4.0515
120600	4.329
121500	4.6065
122400	4.8285
123300	4.773
124200	4.2735
125100	3.9405
126000	3.7185
126900	3.663
127800	4.0515
128700	4.218
129600	3.441
130500	3.1635
131400	4.551
132300	4.329
133200	3.552
134100	3.441
135000	3.4965
135900	3.774
136800	4.107
137700	4.44
138600	4.3845
139500	4.1625
140400	4.107
141300	3.663
142200	3.33
143100	3.33
144000	3.774
144900	4.0515
145800	3.7185
146700	3.2745
147600	3.219
148500	3.3855
149400	3.441
150300	3.552
151200	3.6075
152100	3.6075
153000	3.6075
153900	3.6075
154800	3.6075
155700	3.663
156600	3.7185
157500	3.7185
158400	3.6075
159300	3.3855
160200	3.3855
161100	3.7185
162000	4.329
162900	4.1625
163800	3.441
164700	3.441
165600	3.4965
166500	3.219
167400	3.108
168300	2.997
169200	2.997
170100	3.0525
171000	4.0515
171900	5.0504
172800	4.3845
173700	3.774
174600	3.8295
175500	3.6075
176400	3.441
177300	3.8295
178200	4.0515
179100	3.996
180000	3.9405
180900	3.7185
181800	3.4965
182700	3.552
183600	3.552
184500	3.3855
185400	3.3855
186300	3.663
187200	3.552
188100	3.2745
189000	3.33
189900	3.4965
190800	3.6075
191700	4.1625
192600	4.551
193500	3.774
194400	3.108
195300	3.0525
196200	3.885
197100	3.441
198000	3.1635
198900	3.108
199800	3.108
200700	3.108
201600	3.1635
202500	3.3855
203400	4.329
204300	4.551
205200	3.885
206100	3.552
207000	3.7185
207900	4.1625
208800	4.3845
209700	4.218
210600	3.9405
211500	3.4965
212400	3.4965
213300	3.996
214200	4.2735
215100	4.3845
216000	4.6065
216900	4.7175
217800	4.0515
218700	3.441
219600	3.108
220500	3.1635
221400	3.774
222300	3.9405
223200	3.6075
224100	3.33
225000	3.33
225900	3.33
226800	3.1635
227700	3.1635
228600	3.3855
229500	3.2745
230400	3.219
231300	3.33
232200	3.3855
233100	3.33
234000	3.2745
234900	3.219
235800	3.1635
236700	2.9415
237600	2.775
238500	2.886
239400	3.1635
240300	3.2745
241200	3.33
242100	3.4965
243000	3.996
243900	4.0515
244800	3.3855
245700	3.108
246600	3.6075
247500	3.7185
248400	3.219
249300	2.997
250200	2.997
251100	2.997
252000	3.4965
252900	4.329
253800	3.774
254700	3.2745
255600	3.1635
256500	3.108
257400	3.0525
258300	2.997
259200	3.2745
260100	4.329
261000	4.6065
261900	3.996
262800	3.774
263700	4.1625
264600	4.107
265500	3.9405
266400	4.0515
267300	3.885
268200	3.6075
269100	3.441
270000	3.3855
270900	3.663
271800	3.774
272700	3.7185
273600	3.774
274500	3.885
275400	3.774
276300	3.663
277200	3.4965
278100	3.2745
279000	3.108
279900	3.0525
280800	3.33
281700	3.1635
282600	3.108
283500	3.1635
284400	3.0525
285300	2.997
286200	3.0525
287100	3.108
288000	3.108
288900	3.441
289800	4.8285
290700	5.6054
291600	5.0504
292500	4.329
293400	4.2735
294300	4.6065
295200	4.6065
296100	4.107
297000	3.774
297900	3.7185
298800	3.8295
299700	3.7185
300600	3.552
301500	3.6075
302400	3.6075
303300	3.552
304200	3.552
305100	3.4965
306000	3.552
306900	3.663
307800	3.6075
308700	3.552
309600	3.441
310500	3.3855
311400	3.33
312300	3.441
313200	3.663
314100	3.7185
315000	3.663
315900	3.552
316800	3.552
317700	3.441
318600	3.4965
319500	3.552
320400	3.441
321300	3.441
322200	3.4965
323100	3.4965
324000	3.4965
324900	3.552
325800	4.218
326700	4.773
327600	3.9405
328500	3.6075
329400	4.6065
330300	5.1614
331200	4.107
332100	3.33
333000	3.0525
333900	2.9415
334800	2.886
335700	2.886
336600	2.9415
337500	2.9415
338400	3.1635
339300	4.2735
340200	4.9949
341100	4.4955
342000	3.774
342900	3.774
343800	4.218
344700	4.662
345600	4.329
346500	3.7185
347400	3.663
348300	3.9405
349200	3.663
350100	3.2745
351000	3.1635
351900	3.2745
352800	3.33
353700	3.2745
354600	3.219
355500	3.108
356400	2.997
357300	2.997
358200	2.997
359100	2.886
360000	2.997
360900	3.108
361800	2.997
362700	3.6075
363600	5.1614
364500	5.6609
365400	5.3834
366300	4.6065
367200	3.996
368100	3.9405
369000	4.44
369900	4.8285
370800	4.2735
371700	3.4965
372600	3.2745
373500	3.774
374400	4.6065
375300	4.884
376200	4.6065
377100	4.0515
378000	3.8295
378900	4.107
379800	4.329
380700	4.329
381600	4.329
382500	4.7175
383400	4.884
384300	4.44
385200	3.996
386100	4.662
387000	5.3279
387900	4.7175
388800	3.774
389700	3.4965
390600	3.6075
391500	3.774
392400	3.8295
393300	3.7185
394200	3.8295
395100	3.885
396000	3.9405
396900	3.9405
397800	3.663
398700	3.7185
399600	3.885
400500	3.9405
401400	3.774
402300	3.663
403200	3.774
404100	3.8295
405000	3.774
405900	3.663
406800	3.6075
407700	3.6075
408600	3.6075
409500	3.663
410400	3.663
411300	3.7185
412200	3.774
413100	3.7185
414000	3.774
414900	3.8295
415800	3.885
416700	4.6065
417600	4.9949
418500	4.1625
419400	3.663
420300	3.4965
421200	3.3855
422100	3.219
423000	3.219
423900	3.2745
424800	3.219
425700	3.219
426600	3.1635
427500	3.108
428400	3.6075
429300	5.3834
430200	5.6054
431100	4.44
432000	4.107
432900	4.662
433800	4.9395
434700	4.44
435600	3.8295
436500	3.885
437400	4.218
438300	4.44
439200	4.329
440100	3.774
441000	3.4965
441900	3.4965
442800	3.663
443700	3.8295
444600	3.8295
445500	3.885
446400	3.9405
447300	3.885
448200	3.6075
449100	3.552
450000	3.774
450900	3.552
451800	3.219
452700	3.108
453600	3.2745
454500	3.2745
455400	3.2745
456300	3.6075
457200	4.44
458100	4.6065
459000	4.329
459900	4.1625
460800	4.3845
461700	4.773
462600	4.884
463500	4.9395
464400	5.1614
465300	5.2169
466200	4.884
467100	4.7175
468000	4.884
468900	5.2724
469800	5.5499
470700	5.6054
471600	5.8274
472500	5.5499
473400	4.773
474300	4.0515
475200	3.7185
476100	3.8295
477000	4.1625
477900	4.1625
478800	3.996
479700	3.996
480600	4.1625
481500	4.218
482400	4.107
483300	3.9405
484200	3.885
485100	3.774
486000	3.663
486900	3.7185
487800	3.8295
488700	3.885
489600	3.885
490500	3.774
491400	3.7185
492300	3.774
493200	3.774
494100	3.663
495000	3.663
495900	3.7185
496800	3.663
497700	3.6075
498600	3.6075
499500	3.552
500400	3.663
501300	4.551
502200	4.9949
503100	4.3845
504000	3.663
504900	3.441
505800	3.33
506700	3.33
507600	4.107
508500	4.4955
509400	3.885
510300	3.7185
511200	3.552
512100	3.219
513000	3.0525
513900	3.0525
514800	3.108
515700	3.108
516600	3.1635
517500	3.2745
518400	3.3855
519300	3.33
520200	3.33
521100	3.3855
522000	3.3855
522900	3.3855
523800	3.3855
524700	3.33
525600	3.8295
526500	5.3279
527400	5.5499
528300	4.773
529200	4.3845
530100	4.551
531000	4.9949
531900	4.9949
532800	4.107
533700	3.552
534600	3.6075
535500	3.9405
536400	3.996
537300	4.0515
538200	4.329
539100	4.329
540000	4.2735
540900	4.107
541800	3.774
542700	3.774
543600	3.885
544500	3.663
545400	3.6075
546300	3.663
547200	3.4965
548100	3.1635
549000	3.108
549900	3.3855
550800	3.7185
551700	3.885
552600	4.107
553500	4.3845
554400	4.662
555300	4.773
556200	4.4955
557100	3.885
558000	4.107
558900	4.2735
559800	3.885
560700	4.0515
561600	4.7175
562500	5.4389
563400	6.1049
564300	6.3824
565200	6.2159
566100	5.8829
567000	5.4389
567900	4.9395
568800	4.7175
569700	4.6065
570600	4.44
571500	4.329
572400	4.1625
573300	4.0515
574200	4.218
575100	4.218
576000	3.885
576900	3.552
577800	3.552
578700	3.552
579600	3.663
580500	3.774
581400	3.663
582300	3.552
583200	3.552
584100	3.552
585000	3.6075
585900	3.6075
586800	3.6075
587700	3.663
588600	3.663
589500	3.663
590400	3.663
591300	3.552
592200	3.4965
593100	3.6075
594000	3.552
594900	3.2745
595800	3.2745
596700	3.552
597600	4.218
598500	4.662
599400	3.9405
600300	3.33
601200	3.33
602100	3.7185
603000	3.8295
603900	4.107
604800	4.44
605700	4.2735
606600	3.996
607500	4.0515
608400	4.107
609300	4.218
610200	4.2735
611100	4.3845
612000	4.2735
612900	4.0515
613800	3.996
614700	4.107
615600	4.3845
616500	4.4955
617400	4.2735
618300	3.996
619200	3.885
620100	3.774
621000	3.663
621900	3.663
622800	3.7185
623700	3.6075
624600	3.7185
625500	4.44
626400	4.662
627300	4.0515
628200	3.996
629100	4.107
630000	3.8295
630900	4.0515
631800	4.7175
632700	4.7175
633600	4.3845
634500	4.3845
635400	4.7175
636300	4.7175
637200	4.1625
638100	3.552
639000	3.885
639900	5.2169
640800	5.8274
641700	6.1049
642600	6.1604
643500	5.2724
644400	4.2735
645300	4.218
646200	4.4955
647100	4.1625
648000	3.774
648900	3.663
649800	3.7185
650700	3.8295
651600	3.9405
652500	3.9405
653400	3.996
654300	3.9405
655200	3.9405
656100	3.8295
657000	3.774
657900	3.885
658800	3.8295
659700	3.8295
660600	3.9405
661500	3.9405
662400	3.885
663300	3.885
664200	3.774
665100	3.774
666000	3.8295
666900	3.774
667800	3.663
668700	3.663
669600	3.663
670500	3.6075
671400	3.6075
672300	3.6075
673200	3.441
674100	3.3855
675000	3.4965
675900	3.441
676800	3.33
677700	3.996
678600	4.662
679500	3.885
680400	3.33
681300	3.3855
682200	3.441
683100	3.2745
684000	3.1635
684900	3.0525
685800	2.997
686700	2.9415
687600	3.219
688500	4.44
689400	4.662
690300	4.107
691200	3.4965
692100	3.33
693000	3.552
693900	4.0515
694800	4.218
695700	3.996
696600	3.4965
697500	3.441
698400	3.774
699300	3.8295
700200	3.6075
701100	3.774
702000	3.996
702900	3.4965
703800	3.1635
704700	3.0525
705600	3.2745
706500	3.33
707400	3.2745
708300	3.3855
709200	3.6075
710100	3.7185
711000	3.552
711900	3.3855
712800	3.219
713700	3.1635
714600	3.33
715500	3.3855
716400	3.1635
717300	3.1635
718200	3.4965
719100	4.218
720000	5.2724
720900	5.5499
721800	5.1059
722700	4.6065
723600	4.218
724500	4.551
725400	5.1614
726300	5.5499
727200	6.3824
728100	6.6599
729000	5.6609
729900	4.7175
730800	4.9395
731700	5.7719
732600	6.0494
733500	5.6609
734400	5.3834
735300	5.2169
736200	4.8285
737100	4.44
738000	4.107
738900	4.1625
739800	4.3845
740700	4.551
741600	4.9395
742500	4.884
743400	4.0515
744300	3.441
745200	3.2745
746100	3.4965
747000	3.7185
747900	4.0515
748800	4.1625
749700	4.0515
750600	4.1625
751500	4.0515
752400	3.8295
753300	3.7185
754200	3.6075
755100	3.6075
756000	3.663
756900	3.996
757800	4.329
758700	3.774
759600	3.3855
760500	3.4965
761400	3.552
762300	3.4965
763200	3.552
764100	3.663
765000	4.107
765900	4.218
766800	3.774
767700	3.441
768600	3.441
769500	3.33
770400	3.108
771300	2.9415
772200	2.886
773100	2.886
774000	2.8305
774900	2.886
775800	2.8305
776700	2.9415
777600	4.44
778500	5.3279
779400	4.44
780300	4.0515
781200	5.1059
782100	5.7164
783000	5.2724
783900	4.1625
784800	3.552
785700	3.33
786600	3.1635
787500	3.33
788400	3.663
789300	3.885
790200	3.9405
791100	3.7185
792000	3.9405
792900	4.2735
793800	4.0515
794700	3.9405
795600	3.9405
796500	3.4965
797400	3.219
798300	3.1635
799200	3.108
800100	2.997
801000	2.9415
801900	2.9415
802800	2.997
803700	3.108
804600	3.441
805500	3.663
806400	3.9405
807300	4.3845
808200	4.218
809100	3.885
810000	4.1625
810900	4.4955
811800	4.7175
812700	4.9395
813600	5.3834
814500	5.9384
815400	6.0494
816300	5.6054
817200	5.4389
818100	5.5499
819000	5.1614
819900	4.6065
820800	4.329
821700	4.107
822600	4.107
823500	4.2735
824400	4.218
825300	4.107
826200	4.107
827100	4.1625
828000	4.1625
828900	4.107
829800	4.0515
830700	4.2735
831600	4.4955
832500	4.329
833400	3.9405
834300	3.663
835200	3.7185
836100	3.885
837000	3.885
837900	3.885
838800	3.8295
839700	3.774
840600	3.6075
841500	3.552
842400	3.6075
843300	3.552
844200	3.6075
845100	4.2735
846000	4.773
846900	4.1625
847800	3.663
848700	3.774
849600	3.663
850500	3.2745
851400	2.997
852300	2.8305
853200	2.8305
854100	2.886
855000	2.886
855900	2.775
856800	2.7195
857700	2.775
858600	2.9415
859500	2.997
860400	2.9415
861300	2.997
862200	2.9415
863100	3.4965
864000	5.2724
864900	5.1614
865800	4.107
866700	3.996
867600	3.996
868500	3.885
869400	3.996
870300	4.329
871200	4.662
872100	4.884
873000	4.662
873900	3.996
874800	3.663
875700	4.107
876600	4.329
877500	3.885
878400	3.663
879300	3.3855
880200	3.108
881100	2.9415
882000	3.219
882900	3.4965
883800	3.7185
884700	4.107
885600	3.6075
886500	3.219
887400	3.0525
888300	3.0525
889200	3.219
890100	3.2745
891000	3.1635
891900	3.1635
892800	3.219
893700	3.4965
894600	3.996
895500	4.44
896400	4.3845
897300	3.996
898200	3.9405
899100	4.329
900000	4.6065
900900	5.1614
901800	5.4389
902700	4.8285
903600	4.218
904500	4.0515
905400	3.774
906300	3.774
907200	3.8295
908100	4.107
909000	4.44
909900	4.3845
910800	3.996
911700	3.774
912600	3.774
913500	3.663
914400	3.6075
915300	3.7185
916200	3.7185
917100	3.8295
918000	3.8295
918900	3.6075
919800	3.552
920700	3.6075
921600	3.774
922500	3.9405
923400	3.774
924300	3.7185
925200	3.774
926100	3.7185
927000	3.663
927900	3.663
928800	3.663
929700	3.4965
930600	3.441
931500	3.4965
932400	3.552
933300	3.441
934200	3.33
935100	3.219
936000	3.219
936900	3.219
937800	3.4965
938700	4.44
939600	4.551
940500	3.885
941400	3.552
942300	3.3855
943200	3.2745
944100	3.1635
945000	2.9415
945900	2.775
946800	2.6085
947700	2.8305
948600	4.7175
949500	5.8274
950400	5.3279
951300	3.996
952200	3.663
953100	3.8295
954000	3.996
954900	3.885
955800	4.0515
956700	4.551
957600	4.662
958500	4.329
959400	3.7185
960300	3.441
961200	3.6075
962100	3.663
963000	3.3855
963900	3.1635
964800	2.997
965700	2.9415
966600	2.997
967500	3.552
968400	4.329
969300	4.2735
970200	3.552
971100	3.2745
972000	3.2745
972900	3.33
973800	3.33
974700	3.663
975600	4.551
976500	5.1059
977400	4.8285
978300	4.329
979200	4.218
980100	4.218
981000	4.1625
981900	4.1625
982800	4.3845
983700	4.662
984600	4.7175
985500	4.662
986400	4.7175
987300	4.7175
988200	4.6065
989100	4.551
990000	4.4955
990900	4.44
991800	4.4955
992700	4.44
993600	4.4955
994500	4.4955
995400	4.2735
996300	4.1625
997200	4.329
998100	4.4955
999000	4.44
999900	4.4955
1000800	4.4955
1001700	4.218
1002600	4.107
1003500	4.0515
1004400	3.9405
1005300	4.0515
1006200	3.9405
1007100	3.8295
1008000	3.9405
1008900	3.996
1009800	4.0515
1010700	3.996
1011600	3.9405
1012500	3.774
1013400	3.8295
1014300	3.7185
1015200	3.4965
1016100	3.7185
1017000	3.8295
1017900	3.663
1018800	3.663
1019700	4.107
1020600	4.7175
1021500	4.44
1022400	3.4965
1023300	3.1635
1024200	3.552
1025100	4.2735
1026000	3.885
1026900	3.3855
1027800	3.2745
1028700	3.3855
1029600	3.2745
1030500	3.108
1031400	3.0525
1032300	3.1635
1033200	3.1635
1034100	3.7185
1035000	4.1625
1035900	3.4965
1036800	3.4965
1037700	4.218
1038600	4.551
1039500	4.3845
1040400	3.6075
1041300	3.33
1042200	3.8295
1043100	4.44
1044000	4.2735
1044900	4.0515
1045800	4.2735
1046700	4.2735
1047600	3.774
1048500	3.9405
1049400	4.3845
1050300	4.218
1051200	3.996
1052100	4.0515
1053000	3.7185
1053900	3.2745
1054800	3.219
1055700	3.33
1056600	3.33
1057500	3.1635
1058400	3.108
1059300	3.108
1060200	3.1635
1061100	3.219
1062000	3.33
1062900	3.4965
1063800	3.663
1064700	3.7185
1065600	3.9405
1066500	4.4955
1067400	4.6065
1068300	4.2735
1069200	4.3845
1070100	4.773
1071000	5.1614
1071900	5.2724
1072800	5.6054
1073700	5.8274
1074600	5.8274
1075500	5.8274
1076400	5.5499
1077300	5.2724
1078200	5.1059
1079100	4.8285
1080000	4.3845
1080900	4.218
1081800	4.3845
1082700	4.329
1083600	4.218
1084500	4.1625
1085400	4.0515
1086300	3.8295
1087200	3.9405
1088100	3.996
1089000	3.9405
1089900	3.9405
1090800	3.8295
1091700	3.996
1092600	4.107
1093500	3.8295
1094400	3.7185
1095300	3.7185
1096200	3.663
1097100	3.7185
1098000	3.996
1098900	3.9405
1099800	3.4965
1100700	3.552
1101600	3.663
1102500	3.6075
1103400	3.7185
1104300	3.774
1105200	3.4965
1106100	3.663
1107000	4.3845
1107900	4.44
1108800	3.552
1109700	3.219
1110600	3.108
1111500	3.0525
1112400	2.9415
1113300	2.886
1114200	2.8305
1115100	2.775
1116000	2.775
1116900	2.775
1117800	3.2745
1118700	3.885
1119600	3.6075
1120500	3.6075
1121400	3.663
1122300	3.774
1123200	4.0515
1124100	4.0515
1125000	3.9405
1125900	4.0515
1126800	4.0515
1127700	3.885
1128600	3.663
1129500	3.9405
1130400	4.1625
1131300	4.1625
1132200	3.996
1133100	3.663
1134000	3.4965
1134900	4.107
1135800	4.662
1136700	4.662
1137600	4.107
1138500	3.4965
1139400	3.219
1140300	3.108
1141200	3.108
1142100	3.1635
1143000	3.2745
1143900	3.2745
1144800	3.108
1145700	3.0525
1146600	3.108
1147500	3.0525
1148400	3.4965
1149300	4.773
1150200	4.9395
1151100	4.2735
1152000	4.44
1152900	4.7175
1153800	4.4955
1154700	4.4955
1155600	4.7175
1156500	4.662
1157400	4.44
1158300	4.44
1159200	4.773
1160100	4.773
1161000	4.4955
1161900	4.107
1162800	3.663
1163700	3.663
1164600	3.9405
1165500	4.0515
1166400	4.44
1167300	4.662
1168200	4.551
1169100	4.7175
1170000	4.8285
1170900	4.44
1171800	3.9405
1172700	3.8295
1173600	3.7185
1174500	3.774
1175400	3.774
1176300	3.663
1177200	3.663
1178100	3.7185
1179000	3.663
1179900	3.663
1180800	3.7185
1181700	3.8295
1182600	3.552
1183500	3.3855
1184400	3.552
1185300	3.663
1186200	3.663
1187100	3.663
1188000	3.663
1188900	3.441
1189800	3.33
1190700	3.552
1191600	3.441
1192500	3.441
1193400	3.8295
1194300	3.8295
1195200	3.33
1196100	3.108
1197000	2.886
1197900	3.108
1198800	4.329
1199700	4.1625
1200600	3.3855
1201500	2.9415
1202400	2.886
1203300	2.8305
1204200	2.775
