# Supplementary material for: A parsimonious model of blood glucose homeostasis
Source: PLOS Digit Health. 2022 Jul 14;1(7):e0000072. doi: 10.1371/journal.pdig.0000072 (PMC9931355; doi:10.1371/journal.pdig.0000072)
Supplement: S2 Data — Blood glucose data of Klick Pilot Study measured using the Freestyle Libre Flash Glucose device. The data are presented in comma separated values (.csv) format for each healthy individual (N = 100). The filenames represent the unique identification of the individual to preserve anonymity. (ZIP) [file pdig.0000072.s011.zip › AAM113.csv]

Elapsed Time	Glucose (mmol/L)
0	2.664
900	2.2755
1800	2.22
2700	2.22
3600	2.22
4500	2.3865
5400	2.775
6300	3.6075
7200	4.0515
8100	3.8295
9000	3.4965
9900	3.0525
10800	2.442
11700	2.22
12600	2.22
13500	2.22
14400	2.22
16200	2.22
17100	2.22
18000	2.22
18900	2.22
19800	2.22
20700	2.22
21600	2.22
22500	2.22
23400	2.22
24300	2.22
25200	2.22
26100	2.22
27000	2.22
27900	2.22
28800	2.22
29700	2.3865
30600	2.6085
31500	2.7195
32400	3.0525
33300	3.7185
34200	3.9405
35100	3.9405
36000	4.1625
36900	4.2735
37800	4.218
38700	4.218
39600	4.0515
40500	3.7185
41400	3.7185
42300	3.8295
43200	4.0515
44100	4.2735
45000	4.2735
45900	4.218
46800	4.4955
47700	5.6054
48600	6.5489
49500	6.6599
50400	6.6044
51300	6.5489
52200	6.1049
53100	5.4389
54000	4.8285
54900	4.3845
55800	3.996
56700	3.885
57600	4.107
58500	4.9949
59400	6.4379
60300	6.8819
61200	6.1049
62100	4.9949
63000	4.7175
63900	5.5499
64800	6.6599
65700	7.2149
66600	7.1039
67500	6.7709
68400	6.2159
69300	5.4944
70200	4.8285
71100	4.551
72000	4.7175
72900	4.8285
73800	4.662
74700	4.6065
75600	5.1614
76500	6.1604
77400	6.8264
78300	6.5489
79200	5.4389
80100	4.4955
81000	4.2735
81900	4.3845
82800	4.329
83700	4.218
84600	4.1625
85500	4.0515
86400	4.107
87300	4.4955
88200	4.8285
89100	5.2169
90000	5.8829
90900	6.3824
91800	6.8264
92700	7.3259
93600	7.4369
94500	7.2704
95400	6.7709
96300	5.9939
97200	5.5499
98100	5.2169
99000	4.773
99900	4.4955
100800	4.6065
101700	5.0504
102600	5.1614
103500	5.2169
104400	5.2169
105300	5.1614
106200	5.1059
107100	4.6065
108000	4.4955
108900	4.884
109800	5.1059
110700	5.3279
111600	5.2724
112500	4.9395
113400	4.8285
114300	4.8285
115200	5.0504
116100	5.2169
117000	5.2169
117900	5.1059
118800	4.9949
119700	5.0504
120600	5.2169
121500	5.2169
122400	4.9395
123300	4.8285
124200	5.3834
125100	5.5499
126000	5.2169
126900	5.0504
127800	5.1614
128700	5.2724
129600	5.2724
130500	5.1059
131400	5.0504
132300	4.9395
133200	4.9949
134100	5.1614
135000	4.8285
135900	4.884
136800	5.7719
137700	7.1039
138600	7.7699
139500	7.4369
140400	6.9374
141300	6.4934
142200	5.8829
143100	5.8274
144000	6.2714
144900	6.4379
145800	6.2159
146700	5.8829
147600	5.4944
148500	5.2169
149400	5.3279
150300	6.1049
151200	6.6044
152100	6.0494
153000	5.2724
153900	5.9939
154800	7.7144
155700	8.6024
156600	8.4914
157500	8.1584
158400	7.8254
159300	7.0484
160200	6.1049
161100	5.8274
162000	5.6609
162900	5.1614
163800	4.9949
164700	4.9949
165600	4.884
166500	4.551
167400	3.996
168300	3.9405
169200	4.3845
170100	4.4955
171000	4.6065
171900	4.7175
172800	4.8285
173700	5.6054
174600	7.4369
175500	8.8799
176400	8.8799
177300	8.2139
178200	7.7144
179100	7.1594
180000	6.9929
180900	6.8819
181800	6.7709
182700	6.7709
183600	6.4379
184500	6.0494
185400	5.9384
186300	6.1049
187200	6.0494
188100	5.3279
189000	4.7175
189900	4.662
190800	4.773
191700	4.8285
192600	4.773
193500	4.773
194400	4.8285
195300	4.773
196200	4.44
197100	3.9405
198000	4.107
198900	4.9949
199800	5.1059
200700	4.9949
201600	5.0504
202500	5.1614
203400	5.2169
204300	5.2169
205200	5.2169
206100	5.1059
207000	5.0504
207900	5.1059
208800	5.1059
209700	4.884
210600	4.773
211500	4.884
212400	5.2169
213300	5.2724
214200	4.884
215100	4.9395
216000	5.3279
216900	5.9939
217800	6.4379
218700	5.9939
219600	5.3834
220500	5.1059
221400	5.2169
222300	5.3279
223200	5.2724
224100	5.1059
225000	4.7175
225900	4.662
226800	4.6065
227700	4.662
228600	4.7175
229500	4.7175
230400	4.551
231300	4.3845
232200	4.44
233100	4.773
234000	5.3279
234900	6.2159
235800	7.1594
236700	7.4369
237600	7.3814
238500	6.8819
239400	5.6609
240300	5.0504
241200	5.7164
242100	6.2159
243000	6.3269
243900	5.9939
244800	5.1614
245700	4.773
246600	5.1059
247500	5.4389
248400	4.884
249300	4.107
250200	4.0515
251100	4.2735
252000	4.4955
252900	4.6065
253800	4.662
254700	4.9949
255600	5.3834
256500	5.4944
257400	5.5499
258300	5.7164
259200	6.3269
260100	6.6044
261000	5.9384
261900	5.9384
262800	6.9929
263700	7.4369
264600	6.8819
265500	5.9384
266400	5.6054
267300	6.1049
268200	6.6044
269100	6.9374
270000	7.0484
270900	7.3259
271800	7.4924
272700	7.1039
273600	6.4379
274500	6.0494
275400	6.2714
276300	6.3269
277200	5.5499
278100	4.662
279000	4.551
279900	4.9395
280800	5.1059
281700	5.1059
282600	5.1059
283500	5.1614
284400	5.4389
285300	5.4944
286200	5.4389
287100	5.4389
288000	5.3279
288900	5.3279
289800	5.3834
290700	5.1614
291600	5.0504
292500	5.1059
293400	5.1614
294300	5.3279
295200	5.3834
296100	5.3834
297000	5.3834
297900	5.2169
298800	5.0504
299700	5.1059
300600	5.5499
301500	5.6054
302400	5.1059
303300	4.884
304200	4.7175
305100	4.773
306000	4.884
306900	4.773
307800	4.7175
308700	4.884
309600	5.1614
310500	5.3279
311400	5.0504
312300	4.44
313200	4.329
314100	4.551
315000	4.6065
315900	4.662
316800	4.773
317700	5.4389
318600	5.9384
319500	5.3834
320400	5.0504
321300	5.6609
322200	5.4389
323100	4.773
324000	4.773
324900	4.9395
325800	4.7175
326700	4.662
327600	4.662
328500	4.44
329400	4.218
330300	4.218
331200	4.329
332100	4.6065
333000	5.1614
333900	5.4944
334800	5.3834
335700	5.0504
336600	4.7175
337500	4.662
338400	4.7175
339300	4.8285
340200	4.8285
341100	4.8285
342000	4.662
342900	4.662
343800	5.1059
344700	6.2159
345600	7.2149
346500	7.4369
347400	7.2149
348300	6.9374
349200	6.6044
350100	6.9374
351000	7.7144
351900	7.9364
352800	7.4369
353700	6.8264
354600	6.2159
355500	6.1049
356400	6.4934
357300	6.3269
358200	5.9384
359100	6.2159
360000	6.1049
360900	5.2169
361800	4.884
362700	5.4389
363600	5.9939
364500	6.1604
365400	5.8829
366300	5.2169
367200	4.773
368100	5.1614
369000	6.1049
369900	6.3824
370800	6.2159
371700	6.2714
372600	6.2714
373500	5.9939
374400	5.8829
375300	5.9939
376200	5.8829
377100	5.4389
378000	5.2169
378900	5.1614
379800	5.2724
380700	5.3834
381600	5.2724
382500	4.773
383400	4.884
384300	5.1614
385200	5.2724
386100	5.3279
387000	5.2724
387900	5.3279
388800	5.2169
389700	5.1614
390600	5.2169
391500	5.0504
392400	5.1614
393300	5.2724
394200	5.4944
395100	5.6609
396000	5.3279
396900	4.884
397800	4.773
398700	4.773
399600	4.8285
400500	4.9395
401400	4.9949
402300	4.7175
403200	4.662
404100	4.9949
405000	5.1614
405900	4.773
406800	4.551
407700	4.6065
408600	4.662
409500	4.773
410400	4.773
411300	4.7175
412200	4.773
413100	4.773
414000	4.773
414900	4.7175
415800	4.7175
416700	4.7175
417600	4.662
418500	4.662
419400	4.9949
420300	5.3834
421200	5.2724
422100	4.9395
423000	4.7175
423900	4.8285
424800	4.8285
425700	4.551
426600	4.551
427500	4.662
428400	4.7175
429300	4.773
430200	4.662
431100	4.551
432000	4.6065
432900	4.662
433800	4.6065
434700	4.6065
435600	4.8285
436500	5.4944
437400	6.5489
438300	7.8809
439200	8.8799
440100	9.5459
441000	9.4904
441900	8.3249
442800	7.3814
443700	7.1039
444600	6.7709
445500	6.3269
446400	5.8274
447300	5.2724
448200	4.8285
449100	4.8285
450000	4.884
450900	4.9395
451800	5.1614
452700	5.1614
453600	4.9395
454500	4.9949
455400	5.1059
456300	5.0504
457200	4.884
458100	4.7175
459000	4.8285
459900	5.0504
460800	5.0504
461700	4.9949
462600	4.8285
463500	4.9949
464400	5.2169
465300	5.1059
466200	4.773
467100	4.884
468000	5.3279
468900	5.2169
469800	4.8285
470700	4.9949
471600	5.1059
472500	5.0504
473400	4.9949
474300	5.1059
475200	5.0504
476100	4.9395
477000	5.8829
477900	6.9374
478800	6.3824
479700	5.8829
480600	6.2714
481500	6.3824
482400	6.3269
483300	5.8829
484200	5.2169
485100	5.2724
486000	5.6609
486900	5.5499
487800	5.1059
488700	4.9395
489600	4.884
490500	4.884
491400	4.773
492300	4.44
493200	4.107
494100	4.1625
495000	4.44
495900	4.662
496800	4.7175
497700	4.662
498600	4.662
499500	4.773
500400	5.1059
501300	5.1614
502200	4.884
503100	4.7175
504000	4.662
504900	4.773
505800	5.1059
506700	5.5499
507600	5.3279
508500	4.8285
509400	4.662
510300	4.7175
511200	4.7175
512100	4.6065
513000	4.6065
513900	4.551
514800	4.4955
515700	4.4955
516600	4.4955
517500	4.551
518400	4.551
519300	4.6065
520200	4.7175
521100	5.2724
522000	6.3269
522900	6.9374
523800	6.4934
524700	5.4944
525600	4.9395
526500	4.7175
527400	4.773
528300	4.7175
529200	4.662
530100	4.8285
531000	5.1059
531900	5.0504
532800	4.9949
533700	5.0504
534600	4.9949
535500	4.9395
536400	4.9949
537300	4.9949
538200	4.884
539100	5.0504
540000	5.1059
540900	5.1614
541800	5.2169
542700	5.0504
543600	4.9949
544500	4.9949
545400	5.0504
546300	5.0504
547200	4.884
548100	4.773
549000	4.773
549900	4.9395
550800	5.0504
551700	4.9949
552600	5.1059
553500	5.2169
554400	5.0504
555300	4.9395
556200	4.9395
557100	4.9949
558000	5.0504
558900	5.0504
559800	5.1059
560700	5.1614
561600	5.2724
562500	5.3279
563400	5.1614
564300	5.1059
565200	5.1614
566100	5.1059
567000	5.1614
567900	5.2169
568800	4.9949
569700	4.773
570600	4.6065
571500	4.6065
572400	4.6065
573300	4.551
574200	4.4955
575100	4.4955
576000	4.551
576900	4.6065
577800	4.551
578700	4.3845
579600	4.7175
580500	6.2159
581400	8.2694
582300	9.3239
583200	9.0464
584100	8.5469
585000	8.4359
585900	8.2139
586800	7.6034
587700	7.2704
588600	7.7699
589500	7.7144
590400	6.6599
591300	6.3269
592200	6.2159
593100	4.9395
594000	3.774
594900	3.441
595800	3.774
596700	4.1625
597600	4.6065
598500	5.3834
599400	5.9939
600300	5.2169
601200	3.996
602100	3.7185
603000	4.0515
603900	4.329
604800	4.4955
605700	4.6065
606600	4.662
607500	4.9395
608400	5.0504
609300	4.9949
610200	5.1614
611100	5.4389
612000	5.2724
612900	4.9395
613800	4.9395
614700	5.1614
615600	5.4944
616500	5.7719
617400	5.4944
618300	5.1614
619200	5.1059
620100	5.2724
621000	5.4944
621900	5.4944
622800	5.2169
623700	5.0504
624600	5.1059
625500	5.2724
626400	5.4389
627300	5.3834
628200	5.2169
629100	5.2169
630000	5.1614
630900	5.1614
631800	5.1614
632700	5.2169
633600	5.1059
634500	5.1059
635400	5.2169
636300	5.2169
637200	5.1059
638100	5.1614
639000	5.2169
639900	5.2169
640800	5.1059
641700	5.1059
642600	5.3279
643500	5.3834
644400	5.2724
645300	5.1614
646200	5.1059
647100	5.0504
648000	4.9949
648900	5.0504
649800	4.9949
650700	4.9395
651600	4.8285
652500	4.9949
653400	6.0494
654300	7.4924
655200	7.8254
656100	6.8264
657000	6.3824
657900	7.2149
658800	7.9919
659700	8.1029
660600	7.5479
661500	6.8264
662400	6.1049
663300	5.9939
664200	6.3824
665100	6.6599
666000	5.7164
666900	4.107
667800	3.552
668700	4.1625
669600	5.1614
670500	5.1614
671400	4.9949
672300	5.2169
673200	5.1059
674100	4.662
675000	4.3845
675900	4.44
676800	4.44
677700	4.3845
678600	4.3845
679500	4.44
680400	4.44
681300	4.4955
682200	4.9949
683100	5.4389
684000	5.3279
684900	4.9395
685800	4.7175
686700	4.7175
687600	4.662
688500	4.773
689400	5.4389
690300	6.1049
691200	6.3824
692100	6.2714
693000	5.8829
693900	5.7719
694800	6.0494
695700	6.3269
696600	6.3824
697500	6.2714
698400	6.6599
699300	7.6034
700200	8.1029
701100	7.6589
702000	7.0484
702900	6.8819
703800	7.1594
704700	7.4369
705600	7.2149
706500	6.3824
707400	6.2159
708300	6.3269
709200	5.9939
710100	5.7164
711000	5.9939
711900	6.7154
712800	7.2149
713700	7.2704
714600	7.2149
715500	6.3269
716400	5.0504
717300	4.9395
718200	5.7719
719100	6.7154
720000	7.1594
720900	6.9374
721800	6.0494
722700	4.9395
723600	4.44
724500	4.7175
725400	5.2169
726300	5.5499
727200	5.6054
728100	5.6054
729000	5.6054
729900	5.4944
730800	5.2169
731700	5.1614
732600	5.2724
733500	5.3279
734400	5.2724
735300	5.1059
736200	4.884
737100	4.9395
738000	5.0504
738900	5.9384
739800	7.5479
740700	8.3249
741600	7.6589
742500	6.7709
743400	7.2704
744300	7.5479
745200	6.9374
746100	5.9384
747000	5.2724
747900	5.1614
748800	5.1614
749700	5.2724
750600	4.9949
751500	4.107
752400	3.7185
753300	4.0515
754200	5.1614
755100	6.7154
756000	7.6589
756900	7.2149
757800	6.1604
758700	5.7719
759600	6.1049
760500	6.4934
761400	7.1039
762300	7.4924
763200	7.3259
764100	6.9374
765000	6.4934
765900	6.1049
766800	5.8274
767700	5.4389
768600	5.1059
769500	5.2169
770400	5.1059
771300	4.7175
772200	4.44
773100	4.3845
774000	4.44
774900	4.44
775800	4.3845
776700	4.329
777600	4.44
778500	4.9949
779400	5.6054
780300	5.9939
781200	6.0494
782100	5.5499
783000	5.6609
783900	6.3824
784800	6.6044
785700	6.4934
786600	6.4934
787500	6.6044
788400	6.8264
789300	7.1594
790200	6.7709
791100	5.3834
792000	4.44
792900	4.1625
793800	4.4955
794700	5.4389
795600	6.4379
796500	6.8819
797400	6.9374
798300	7.0484
799200	6.4379
800100	5.0504
801000	4.4955
801900	4.884
802800	5.0504
803700	5.1614
804600	5.3279
805500	5.3279
806400	5.1614
807300	4.9949
808200	4.9949
809100	5.1614
810000	5.1059
810900	4.9395
811800	4.9949
812700	5.0504
813600	4.9395
814500	4.9395
815400	4.884
816300	4.9949
817200	5.3279
818100	5.6609
819000	5.5499
819900	5.1059
820800	4.662
821700	4.7175
822600	4.8285
823500	4.884
824400	5.8274
825300	7.3259
826200	7.8254
827100	6.8264
828000	4.9949
828900	4.107
829800	4.107
830700	4.2735
831600	4.3845
832500	4.6065
833400	5.1059
834300	5.2724
835200	4.1625
836100	3.996
837000	4.9395
837900	5.9384
838800	6.4379
839700	6.3824
840600	6.4379
841500	6.3269
842400	5.8274
843300	4.884
844200	4.107
845100	4.2735
846000	5.3834
846900	6.6044
847800	6.3269
848700	5.2169
849600	4.3845
850500	4.2735
851400	4.3845
852300	4.329
853200	4.2735
854100	4.329
855000	4.44
855900	4.4955
856800	4.551
857700	4.6065
858600	4.662
859500	4.662
860400	4.551
861300	4.551
862200	5.0504
863100	5.8274
864000	5.9939
864900	5.6609
865800	6.0494
866700	6.8264
867600	6.9374
868500	6.8264
869400	7.1594
870300	6.4379
871200	5.3279
872100	5.3279
873000	5.4944
873900	5.4944
874800	6.1604
875700	6.6044
876600	6.4934
877500	6.3824
878400	6.2159
879300	5.6609
880200	5.0504
881100	4.773
882000	4.662
882900	4.6065
883800	4.8285
884700	4.9949
885600	4.773
886500	4.551
887400	4.44
888300	4.6065
889200	4.773
890100	4.6065
891000	4.44
891900	4.551
892800	4.662
893700	4.551
894600	4.551
895500	4.662
896400	4.662
897300	4.773
898200	4.8285
899100	4.773
900000	4.773
900900	4.773
901800	4.773
902700	4.7175
903600	4.662
904500	4.773
905400	4.884
906300	5.3279
907200	5.7164
908100	5.6054
909000	5.6054
909900	5.1614
910800	4.2735
911700	4.1625
912600	4.4955
913500	4.329
914400	4.218
915300	4.3845
916200	4.3845
917100	4.218
918000	4.1625
918900	4.329
919800	4.3845
920700	4.329
921600	4.9949
922500	6.1604
923400	6.9929
924300	7.7699
925200	8.2139
926100	8.3249
927000	8.4914
927900	8.7689
928800	8.5469
929700	7.9364
930600	6.4934
931500	5.7719
932400	6.3269
933300	5.7719
934200	5.0504
935100	4.884
936000	5.1059
936900	5.3279
937800	5.4944
938700	5.7164
939600	5.6609
940500	5.4944
941400	5.2169
942300	4.9395
943200	4.7175
944100	4.551
945000	4.551
945900	4.4955
946800	4.107
947700	4.1625
948600	4.9949
949500	5.6054
950400	5.5499
951300	5.2169
952200	5.2724
953100	5.8274
954000	5.8829
954900	5.5499
955800	4.6065
956700	4.0515
957600	4.4955
958500	4.884
959400	5.1059
960300	5.2169
961200	5.1059
962100	4.9949
963000	4.8285
963900	4.884
964800	4.9949
965700	4.884
966600	4.7175
967500	4.7175
968400	4.773
969300	4.8285
970200	4.773
971100	4.8285
972000	4.773
972900	4.773
973800	4.773
974700	4.7175
975600	4.884
976500	4.9395
977400	4.8285
978300	4.7175
979200	4.8285
980100	4.884
981000	4.9949
981900	4.9395
982800	4.773
983700	4.8285
984600	4.773
985500	4.773
986400	5.0504
987300	5.1059
988200	5.0504
989100	5.1059
990000	5.0504
990900	4.9395
991800	4.884
992700	4.7175
993600	4.7175
994500	5.3834
995400	5.9939
996300	5.4389
997200	4.9949
998100	5.2169
999000	5.3834
999900	5.5499
1000800	5.2169
1001700	4.551
1002600	4.4955
1003500	4.7175
1004400	4.8285
1005300	4.773
1006200	4.7175
1007100	4.884
1008000	5.3834
1008900	6.0494
1009800	6.6044
1010700	6.3824
1011600	5.3279
1012500	4.6065
1013400	5.6054
1014300	6.6044
1015200	6.3824
1016100	6.0494
1017000	6.1604
1017900	5.8829
1018800	4.9395
1019700	4.44
1020600	4.9949
1021500	5.7719
1022400	6.5489
1023300	6.8264
1024200	6.3824
1025100	5.9939
1026000	6.0494
1026900	5.8274
1027800	5.3834
1028700	5.4944
1029600	6.1049
1030500	5.9384
1031400	5.6609
1032300	5.8274
1033200	5.6609
1034100	5.2169
1035000	4.9949
1035900	4.8285
1036800	4.6065
1037700	4.551
1038600	4.551
1039500	4.8285
1040400	5.8274
1041300	7.0484
1042200	7.5479
1043100	7.3259
1044000	7.7699
1044900	8.8244
1045800	9.4349
1046700	9.5459
1047600	9.3794
1048500	9.5459
1049400	9.1019
1050300	7.7144
1051200	6.1604
1052100	4.9395
1053000	4.218
1053900	4.662
1054800	6.4934
1055700	7.4924
1056600	7.9364
1057500	8.3249
1058400	7.4924
1059300	6.1604
1060200	4.662
1061100	3.885
1062000	3.552
1062900	3.6075
1063800	4.1625
1064700	4.329
1065600	4.329
1066500	4.551
1067400	4.6065
1068300	4.6065
1069200	4.7175
1070100	4.8285
1071000	4.8285
1071900	4.7175
1072800	4.773
1073700	4.662
1074600	4.6065
1075500	5.9384
1076400	8.1584
1077300	8.2694
1078200	6.4379
1079100	4.8285
1080000	4.107
1080900	3.9405
1081800	3.996
1082700	4.218
1083600	5.0504
1084500	6.6044
1085400	7.8809
1086300	7.6589
1087200	6.4934
1088100	5.6609
1089000	5.6054
1089900	5.7719
1090800	5.1059
1091700	4.9395
1092600	6.4934
1093500	7.5479
1094400	7.1594
1095300	5.7719
1096200	4.44
1097100	4.44
1098000	5.5499
1098900	6.6044
1099800	6.2714
1100700	5.4389
1101600	5.7164
1102500	6.0494
1103400	5.1059
1104300	4.6065
1105200	5.6054
1106100	6.3269
1107000	6.3824
1107900	6.4934
1108800	6.3269
1109700	6.3269
1110600	6.2714
1111500	6.2714
1112400	6.8264
1113300	7.0484
1114200	6.4934
1115100	5.6609
1116000	4.773
1116900	4.218
1117800	4.6065
1118700	5.1059
1119600	4.8285
1120500	4.4955
1121400	4.773
1122300	4.8285
1123200	4.6065
1124100	4.884
1125000	5.6054
1125900	5.8274
1126800	5.2724
1127700	4.6065
1128600	5.4389
1129500	7.1594
1130400	7.3259
1131300	6.1049
1132200	4.8285
1133100	4.218
1134000	4.1625
1134900	4.2735
1135800	4.3845
1136700	4.44
1137600	4.662
1138500	4.9395
1139400	5.0504
1140300	5.1614
1141200	5.0504
1142100	4.773
1143000	4.9949
1143900	5.0504
1144800	4.8285
1145700	4.9395
1146600	4.8285
1147500	5.0504
1148400	5.2724
1149300	5.1059
1150200	4.9395
1151100	4.9949
1152000	5.2169
1152900	5.2169
1153800	4.9949
1154700	4.9949
1155600	5.1059
1156500	4.9949
1157400	4.884
1158300	4.884
1159200	4.884
1160100	4.9949
1161000	5.1059
1161900	4.9949
1162800	4.9949
1163700	4.9949
1164600	4.9395
1165500	4.9949
1166400	5.3834
1167300	5.3279
1168200	5.1614
1169100	5.5499
1170000	5.8274
1170900	5.9384
1171800	6.3824
1172700	6.8819
1173600	6.9374
1174500	6.7154
1175400	5.8829
1176300	5.1614
1177200	5.3834
1178100	5.9939
1179000	6.1604
1179900	6.1049
1180800	5.4389
1181700	4.44
1182600	4.107
1183500	4.329
1184400	4.3845
1185300	4.551
1186200	5.1614
1187100	6.2714
1188000	7.6034
1188900	7.1594
1189800	4.9949
1190700	4.329
1191600	5.7719
1192500	7.4924
1193400	7.9919
1194300	7.7144
1195200	7.1594
1196100	5.7164
1197000	4.6065
1197900	4.9395
1198800	5.2169
1199700	5.5499
1200600	5.9384
1201500	5.8829
1202400	5.4389
1203300	5.0504
1204200	4.551
