# Supplementary material for: A parsimonious model of blood glucose homeostasis
Source: PLOS Digit Health. 2022 Jul 14;1(7):e0000072. doi: 10.1371/journal.pdig.0000072 (PMC9931355; doi:10.1371/journal.pdig.0000072)
Supplement: S2 Data — Blood glucose data of Klick Pilot Study measured using the Freestyle Libre Flash Glucose device. The data are presented in comma separated values (.csv) format for each healthy individual (N = 100). The filenames represent the unique identification of the individual to preserve anonymity. (ZIP) [file pdig.0000072.s011.zip › AGP132.csv]

Elapsed Time	Glucose (mmol/L)
0	3.9405
900	3.885
1800	3.8295
2700	3.774
3600	4.107
4500	5.1059
5400	5.8274
6300	5.7719
7200	5.5499
8100	5.7164
9000	6.1049
9900	5.9939
10800	5.3834
11700	4.44
12600	3.774
13500	3.4965
14400	3.7185
15300	4.1625
16200	4.107
17100	3.663
18000	3.4965
18900	3.552
19800	3.6075
20700	3.6075
21600	3.441
22500	3.441
23400	3.3855
24300	3.3855
25200	3.4965
26100	3.4965
27000	3.4965
27900	3.4965
28800	3.552
29700	3.4965
30600	3.3855
31500	3.3855
32400	3.441
33300	3.2745
34200	3.3855
35100	3.2745
36000	3.1635
36900	3.33
37800	3.441
38700	3.441
39600	3.33
40500	3.3855
41400	4.107
42300	4.884
43200	4.884
44100	4.662
45000	4.551
45900	4.1625
46800	3.7185
47700	3.3855
48600	3.219
49500	3.33
50400	3.4965
51300	3.4965
52200	3.441
53100	3.33
54000	3.3855
54900	3.441
55800	3.4965
56700	3.552
57600	3.3855
58500	3.3855
59400	3.441
60300	3.6075
61200	4.0515
62100	4.9395
63000	5.4944
63900	5.4944
64800	5.1059
65700	4.7175
66600	4.44
67500	4.218
68400	3.996
69300	3.774
70200	3.6075
71100	3.7185
72000	3.663
72900	3.4965
73800	3.4965
74700	3.4965
75600	3.552
76500	3.552
77400	3.441
78300	3.552
79200	3.552
80100	3.4965
81000	3.4965
81900	3.4965
82800	3.552
83700	3.6075
84600	3.885
85500	4.44
86400	4.9949
87300	5.6609
88200	5.9939
89100	5.7719
90000	5.4389
90900	5.3279
91800	5.3834
92700	5.0504
93600	4.6065
94500	4.1625
95400	3.774
96300	3.441
97200	3.219
98100	3.219
99000	3.1635
99900	2.9415
100800	2.886
101700	3.108
102600	3.33
103500	3.219
104400	3.663
105300	3.8295
106200	3.774
107100	3.774
108000	3.6075
108900	3.33
109800	3.2745
110700	3.3855
111600	3.4965
112500	3.6075
113400	3.552
114300	3.4965
115200	3.4965
116100	3.663
117000	3.663
117900	3.4965
118800	3.552
119700	3.552
120600	3.441
121500	3.441
122400	3.441
123300	3.4965
124200	3.552
125100	3.441
126000	3.3855
126900	3.441
127800	3.996
128700	5.1614
129600	5.5499
130500	5.2724
131400	4.884
132300	4.3845
133200	4.3845
134100	4.7175
135000	4.773
135900	4.4955
136800	3.885
137700	3.441
138600	3.33
139500	3.441
140400	3.3855
141300	3.552
142200	3.7185
143100	3.8295
144000	3.774
144900	3.6075
145800	3.9405
146700	5.1059
147600	6.6044
148500	6.8819
149400	6.1049
150300	5.4389
151200	5.2724
152100	5.1614
153000	4.8285
153900	4.662
154800	4.44
155700	3.996
156600	3.7185
157500	3.552
158400	3.552
159300	3.663
160200	3.9405
161100	4.107
162000	4.0515
162900	3.8295
163800	3.7185
164700	3.663
165600	3.552
166500	3.552
167400	3.552
168300	3.6075
169200	3.552
170100	3.552
171000	3.552
171900	3.996
172800	4.884
173700	5.5499
174600	6.1049
175500	6.3824
176400	6.3269
177300	6.3824
178200	6.3824
179100	5.9384
180000	5.3834
180900	5.0504
181800	4.884
182700	4.218
183600	3.4965
184500	3.33
185400	3.7185
186300	3.996
187200	3.996
188100	3.885
189000	3.885
189900	3.996
190800	4.0515
191700	3.885
192600	3.774
193500	3.774
194400	3.7185
195300	3.6075
196200	3.552
197100	3.552
198000	3.663
198900	3.663
199800	3.6075
200700	3.6075
201600	3.441
202500	3.441
203400	3.6075
204300	3.552
205200	3.552
206100	3.6075
207000	3.552
207900	3.4965
208800	3.6075
209700	3.663
210600	3.663
211500	3.996
212400	4.1625
213300	3.996
214200	3.774
215100	3.7185
216000	3.7185
216900	3.663
217800	3.663
218700	3.9405
219600	4.7175
220500	5.3834
221400	5.4944
222300	5.2169
223200	4.9395
224100	4.9949
225000	5.4389
225900	5.7164
226800	5.3279
227700	4.6065
228600	3.996
229500	3.7185
230400	3.4965
231300	3.3855
232200	3.33
233100	3.219
234000	3.33
234900	3.8295
235800	4.662
236700	4.9395
237600	4.662
238500	4.44
239400	4.44
240300	4.662
241200	5.0504
242100	5.3834
243000	5.5499
243900	5.5499
244800	5.4389
245700	5.1059
246600	4.7175
247500	4.551
248400	4.7175
249300	4.884
250200	4.9395
251100	4.9949
252000	4.8285
252900	4.329
253800	3.8295
254700	4.0515
255600	4.2735
256500	4.107
257400	3.774
258300	3.6075
259200	3.663
260100	3.774
261000	3.7185
261900	3.7185
262800	3.663
263700	3.6075
264600	3.552
265500	3.774
266400	4.0515
267300	4.1625
268200	4.2735
269100	4.7175
270000	4.773
270900	4.1625
271800	3.996
272700	4.44
273600	4.551
274500	4.4955
275400	4.3845
276300	4.329
277200	4.329
278100	4.0515
279000	3.774
279900	3.8295
280800	3.8295
281700	3.663
282600	3.33
283500	3.2745
284400	3.552
285300	3.774
286200	3.7185
287100	3.7185
288000	3.774
288900	3.774
289800	3.663
290700	3.552
291600	3.552
292500	3.6075
293400	3.7185
294300	3.663
295200	3.552
296100	3.552
297000	3.552
297900	3.552
298800	3.774
299700	4.329
300600	4.4955
301500	4.44
302400	4.662
303300	4.8285
304200	4.6065
305100	4.107
306000	3.7185
306900	3.9405
307800	3.885
308700	3.4965
309600	3.4965
310500	3.4965
311400	3.4965
312300	3.663
313200	3.9405
314100	3.9405
315000	3.552
315900	3.441
316800	3.7185
317700	3.774
318600	3.6075
319500	3.6075
320400	3.663
321300	3.663
322200	3.6075
323100	3.552
324000	3.996
324900	4.773
325800	4.9395
326700	4.6065
327600	4.4955
328500	4.4955
329400	4.329
330300	4.329
331200	4.7175
332100	5.3279
333000	5.7719
333900	5.5499
334800	4.8285
335700	4.4955
336600	4.773
337500	4.9949
338400	4.773
339300	4.2735
340200	3.7185
341100	3.7185
342000	4.107
342900	4.1625
343800	3.9405
344700	3.663
345600	3.552
346500	3.552
347400	3.774
348300	4.6065
349200	5.3834
350100	4.773
351000	4.107
351900	4.3845
352800	4.6065
353700	4.8285
354600	4.9395
355500	4.884
356400	4.1625
357300	3.4965
358200	3.3855
359100	3.996
360000	4.1625
360900	3.996
361800	3.9405
362700	3.996
363600	3.885
364500	3.8295
365400	3.774
366300	3.8295
367200	3.774
368100	3.663
369000	3.6075
369900	3.6075
370800	3.6075
371700	3.774
372600	3.8295
373500	3.885
374400	3.885
375300	3.8295
376200	3.663
377100	3.4965
378000	3.4965
378900	3.4965
379800	3.6075
380700	3.6075
381600	3.6075
382500	3.663
383400	3.663
384300	3.663
385200	3.6075
386100	3.552
387000	3.7185
387900	4.0515
388800	3.9405
389700	3.6075
390600	3.6075
391500	3.9405
392400	4.3845
393300	4.107
394200	3.663
395100	3.663
396000	3.663
396900	3.7185
397800	3.774
398700	3.663
399600	3.6075
400500	3.6075
401400	3.663
402300	3.4965
403200	3.2745
404100	3.33
405000	3.552
405900	3.6075
406800	3.552
407700	3.441
408600	3.6075
409500	3.7185
410400	3.7185
411300	3.663
412200	3.7185
413100	4.551
414000	5.7164
414900	5.8829
415800	5.4389
416700	4.773
417600	4.551
418500	4.662
419400	4.44
420300	4.218
421200	4.107
422100	4.3845
423000	4.662
423900	4.7175
424800	4.1625
425700	3.4965
426600	3.33
427500	3.7185
428400	3.9405
429300	3.8295
430200	3.663
431100	3.663
432000	3.8295
432900	3.774
433800	3.9405
434700	4.551
435600	4.8285
436500	4.551
437400	4.1625
438300	3.774
439200	3.663
440100	3.774
441000	4.0515
441900	4.329
442800	4.329
443700	3.996
444600	3.8295
445500	4.0515
446400	3.996
447300	3.8295
448200	3.774
449100	3.8295
450000	3.8295
450900	3.774
451800	3.7185
452700	3.663
453600	3.7185
454500	3.663
455400	3.663
456300	3.663
457200	3.552
458100	3.4965
459000	3.4965
459900	3.3855
460800	3.441
461700	3.441
462600	3.441
463500	3.4965
464400	3.6075
465300	3.663
466200	3.774
467100	3.8295
468000	3.7185
468900	3.6075
469800	3.552
470700	3.552
471600	3.6075
472500	3.552
473400	3.996
474300	4.773
475200	4.773
476100	4.44
477000	4.551
477900	4.8285
478800	4.551
479700	4.218
480600	4.107
481500	4.107
482400	4.107
483300	4.107
484200	3.9405
485100	3.7185
486000	3.7185
486900	3.8295
487800	3.8295
488700	3.663
489600	3.552
490500	3.996
491400	4.884
492300	5.6054
493200	5.6054
494100	5.5499
495000	5.4944
495900	5.2169
496800	4.8285
497700	4.329
498600	3.8295
499500	3.552
500400	3.552
501300	3.6075
502200	3.663
503100	3.6075
504000	3.552
504900	3.4965
505800	3.441
506700	3.4965
507600	3.7185
508500	3.9405
509400	3.885
510300	3.885
511200	3.996
512100	3.885
513000	3.6075
513900	3.441
514800	3.4965
515700	3.663
516600	3.663
517500	3.552
518400	3.3855
519300	3.6075
520200	4.551
521100	5.8274
522000	6.4934
522900	6.3269
523800	5.9384
524700	5.4944
525600	4.551
526500	4.0515
527400	4.44
528300	4.8285
529200	4.6065
530100	4.107
531000	3.774
531900	3.4965
532800	3.552
533700	3.774
534600	3.7185
535500	3.7185
536400	3.9405
537300	3.885
538200	3.774
539100	3.9405
540000	3.996
540900	3.663
541800	3.3855
542700	3.2745
543600	3.219
544500	3.219
545400	3.33
546300	3.663
547200	3.7185
548100	3.6075
549000	3.663
549900	3.6075
550800	3.441
551700	3.441
552600	3.441
553500	3.3855
554400	3.3855
555300	3.3855
556200	3.441
557100	3.441
558000	3.4965
558900	3.4965
559800	3.4965
560700	3.774
561600	4.2735
562500	4.3845
563400	4.4955
564300	4.3845
565200	4.4955
566100	4.773
567000	4.4955
567900	4.107
568800	4.0515
569700	4.0515
570600	3.885
571500	3.8295
572400	3.9405
573300	3.9405
574200	3.774
575100	3.663
576000	3.6075
576900	3.7185
577800	4.218
578700	5.0504
579600	4.9949
580500	4.218
581400	3.996
582300	4.3845
583200	4.7175
584100	4.4955
585000	3.996
585900	3.663
586800	3.663
587700	3.7185
588600	3.7185
589500	3.7185
590400	3.6075
591300	3.552
592200	3.663
593100	3.774
594000	4.4955
594900	5.3834
595800	5.1059
596700	4.218
597600	3.996
598500	3.996
599400	3.885
600300	3.774
601200	3.663
602100	3.552
603000	3.6075
603900	3.774
604800	4.107
605700	4.884
606600	5.9939
607500	6.2714
608400	5.6609
609300	5.2724
610200	5.1614
611100	4.884
612000	4.773
612900	4.6065
613800	3.996
614700	3.9405
615600	4.329
616500	4.4955
617400	4.3845
618300	4.0515
619200	3.774
620100	3.6075
621000	3.6075
621900	3.663
622800	3.885
623700	3.996
624600	3.8295
625500	3.6075
626400	3.6075
627300	3.7185
628200	3.8295
629100	3.7185
630000	3.6075
630900	3.552
631800	3.3855
632700	3.33
633600	3.3855
634500	3.441
635400	3.6075
636300	3.6075
637200	3.552
638100	3.552
639000	3.441
639900	3.3855
640800	3.441
641700	3.552
642600	3.4965
643500	3.552
644400	3.6075
645300	3.663
646200	3.7185
647100	3.7185
648000	4.107
648900	4.9949
649800	5.1059
650700	4.662
651600	4.44
652500	4.4955
653400	4.4955
654300	4.218
655200	3.9405
656100	3.7185
657000	3.4965
657900	3.552
658800	3.663
659700	3.6075
660600	3.552
661500	3.552
662400	3.4965
663300	3.4965
664200	3.8295
665100	4.884
666000	5.9384
666900	6.1049
667800	5.7164
668700	5.3279
669600	5.4944
670500	6.1049
671400	6.2714
672300	5.9939
673200	5.3834
674100	4.6065
675000	4.107
675900	3.663
676800	3.552
677700	3.885
678600	3.885
679500	3.6075
680400	3.9405
681300	4.329
682200	3.885
683100	3.3855
684000	3.33
684900	3.552
685800	3.8295
686700	3.885
687600	3.885
688500	3.996
689400	3.996
690300	3.774
691200	3.663
692100	3.663
693000	3.8295
693900	4.44
694800	5.1614
695700	5.1059
696600	4.773
697500	4.8285
698400	4.9395
699300	5.1614
700200	5.2169
701100	4.9395
702000	4.551
702900	3.8295
703800	3.441
704700	3.774
705600	4.9949
706500	5.3834
707400	4.773
708300	4.2735
709200	4.4955
710100	4.662
711000	4.3845
711900	3.9405
712800	3.885
713700	4.1625
714600	4.2735
715500	4.1625
716400	3.8295
717300	3.552
718200	3.441
719100	3.6075
720000	3.774
720900	3.8295
721800	3.8295
722700	3.7185
723600	3.774
724500	3.774
725400	3.663
726300	3.7185
727200	3.8295
728100	3.8295
729000	3.774
729900	3.7185
730800	3.663
731700	3.552
732600	3.552
733500	3.8295
734400	4.2735
735300	4.44
736200	4.2735
737100	3.9405
738000	3.9405
738900	4.2735
739800	4.3845
740700	4.0515
741600	3.885
742500	3.885
743400	3.8295
744300	3.7185
745200	3.663
746100	3.885
747000	4.0515
747900	3.7185
748800	3.6075
749700	3.774
750600	4.0515
751500	4.773
752400	5.1614
753300	4.9395
754200	4.662
755100	4.9395
756000	5.2724
756900	5.2724
757800	4.9395
758700	4.6065
759600	4.44
760500	4.2735
761400	4.2735
762300	4.218
763200	4.1625
764100	4.1625
765000	4.2735
765900	4.44
766800	4.4955
767700	4.2735
768600	4.107
769500	4.3845
770400	4.4955
771300	4.218
772200	3.8295
773100	3.663
774000	3.7185
774900	3.9405
775800	3.8295
776700	3.6075
777600	3.9405
778500	4.8285
779400	5.6054
780300	5.4944
781200	4.884
782100	4.551
783000	5.1614
783900	5.6609
784800	5.3834
785700	5.2169
786600	4.9395
787500	4.0515
788400	3.441
789300	3.441
790200	4.2735
791100	4.9395
792000	5.1059
792900	4.7175
793800	4.329
794700	4.107
795600	3.885
796500	3.9405
797400	4.1625
798300	4.2735
799200	4.107
800100	3.885
801000	3.663
801900	3.6075
802800	3.6075
803700	3.552
804600	3.552
805500	3.6075
806400	3.663
807300	3.7185
808200	3.6075
809100	3.441
810000	3.441
810900	3.6075
811800	3.552
812700	3.4965
813600	3.6075
814500	3.6075
815400	3.6075
816300	3.6075
817200	3.663
818100	3.7185
819000	3.7185
819900	4.1625
820800	4.7175
821700	4.6065
822600	4.44
823500	4.8285
824400	5.1059
825300	4.8285
826200	4.3845
827100	4.0515
828000	3.8295
828900	3.7185
829800	3.552
830700	3.552
831600	3.663
832500	3.7185
833400	3.7185
834300	3.7185
835200	3.7185
836100	3.885
837000	4.2735
837900	4.884
838800	5.2724
839700	5.3279
840600	5.2724
841500	5.1059
842400	4.662
843300	4.1625
844200	3.8295
845100	3.4965
846000	3.3855
846900	3.552
847800	3.552
848700	3.441
849600	3.552
850500	3.663
851400	3.7185
852300	4.218
853200	4.4955
854100	4.3845
855000	4.2735
855900	4.0515
856800	3.774
857700	3.663
858600	3.663
859500	3.6075
860400	3.663
861300	3.996
862200	4.2735
863100	4.218
864000	4.7175
864900	5.0504
865800	4.8285
866700	4.9395
867600	4.773
868500	4.3845
869400	4.44
870300	4.3845
871200	4.107
872100	3.6075
873000	3.33
873900	3.441
874800	3.663
875700	3.6075
876600	3.4965
877500	3.33
878400	3.2745
879300	3.441
880200	3.6075
881100	3.663
882000	3.663
882900	3.7185
883800	3.774
884700	3.6075
885600	3.4965
886500	3.4965
887400	3.441
888300	3.3855
889200	3.3855
890100	3.441
891000	3.4965
891900	3.441
892800	3.441
893700	3.552
894600	3.552
895500	3.4965
896400	3.4965
897300	3.4965
898200	3.663
899100	3.996
900000	3.996
900900	3.774
901800	3.7185
902700	3.774
903600	3.7185
904500	3.7185
905400	3.7185
906300	3.774
907200	3.7185
908100	3.7185
909000	4.0515
909900	4.773
910800	5.0504
911700	4.884
912600	4.884
913500	5.2169
914400	5.4944
915300	5.3834
916200	4.9395
917100	4.329
918000	3.9405
918900	3.996
919800	4.218
920700	3.8295
921600	3.441
922500	3.552
923400	3.663
924300	3.663
925200	3.4965
926100	3.441
927000	3.4965
927900	3.774
928800	4.3845
929700	5.0504
930600	5.7164
931500	5.9384
932400	5.3834
933300	4.884
934200	4.9949
935100	4.9395
936000	4.662
936900	4.6065
937800	4.44
938700	4.2735
939600	4.329
940500	4.1625
941400	3.774
942300	3.4965
943200	3.441
944100	3.4965
945000	3.7185
945900	3.8295
946800	3.6075
947700	3.3855
948600	3.3855
949500	3.441
950400	3.4965
951300	3.6075
952200	3.6075
953100	3.885
954000	4.6065
954900	4.9949
955800	4.884
956700	4.9395
957600	5.4944
958500	5.6054
959400	4.9395
960300	4.1625
961200	4.218
962100	5.1614
963000	5.4944
963900	4.8285
964800	5.1614
965700	5.7719
966600	5.4944
967500	5.1614
968400	5.1059
969300	4.9949
970200	4.9949
971100	5.3279
972000	5.3279
972900	5.0504
973800	5.1614
974700	5.3834
975600	5.1614
976500	4.9949
977400	5.0504
978300	5.3279
979200	5.3834
980100	4.9395
981000	4.218
981900	3.8295
982800	3.9405
983700	3.996
984600	3.9405
985500	3.663
986400	3.552
987300	3.552
988200	3.441
989100	3.33
990000	3.2745
990900	3.2745
991800	3.33
992700	3.441
993600	3.4965
994500	3.6075
995400	3.6075
996300	3.663
997200	4.329
998100	4.9949
999000	4.44
999900	3.7185
1000800	3.7185
1001700	3.7185
1002600	3.7185
1003500	3.996
1004400	4.0515
1005300	3.774
1006200	3.4965
1007100	3.552
1008000	3.7185
1008900	3.441
1009800	3.2745
1010700	3.33
1011600	3.441
1012500	3.996
1013400	5.1614
1014300	5.8829
1015200	5.3279
1016100	4.1625
1017000	3.996
1017900	4.6065
1018800	4.8285
1019700	4.662
1020600	4.773
1021500	4.9949
1022400	4.551
1023300	3.996
1024200	3.8295
1025100	3.885
1026000	3.7185
1026900	3.663
1027800	4.2735
1028700	4.9395
1029600	4.8285
1030500	3.996
1031400	3.552
1032300	3.441
1033200	3.552
1034100	3.7185
1035000	3.7185
1035900	3.6075
1036800	3.4965
1037700	3.441
1038600	3.885
1039500	4.9395
1040400	4.8285
1041300	4.2735
1042200	4.7175
1043100	5.3279
1044000	5.4389
1044900	5.2724
1045800	5.0504
1046700	4.884
1047600	5.0504
1048500	5.4944
1049400	5.9384
1050300	6.0494
1051200	5.9939
1052100	5.4389
1053000	4.662
1053900	4.6065
1054800	4.884
1055700	5.2169
1056600	5.5499
1057500	5.4944
1058400	5.0504
1059300	4.773
1060200	4.6065
1061100	4.3845
1062000	4.1625
1062900	3.996
1063800	3.8295
1064700	3.6075
1065600	3.552
1066500	3.552
1067400	3.552
1068300	3.552
1069200	3.552
1070100	3.663
1071000	3.552
1071900	3.3855
1072800	3.3855
1073700	3.6075
1074600	3.663
1075500	3.552
1076400	3.4965
1077300	3.441
1078200	3.4965
1079100	3.552
1080000	3.6075
1080900	3.885
1081800	4.7175
1082700	5.2169
1083600	4.8285
1084500	4.4955
1085400	4.44
1086300	4.3845
1087200	4.329
1088100	4.0515
1089000	3.8295
1089900	3.9405
1090800	3.885
1091700	3.4965
1092600	3.2745
1093500	3.1635
1094400	3.1635
1095300	3.1635
1096200	3.1635
1097100	3.33
1098000	3.4965
1098900	3.9405
1099800	4.551
1100700	5.0504
1101600	5.1059
1102500	4.773
1103400	4.4955
1104300	4.329
1105200	4.329
1106100	4.662
1107000	4.773
1107900	4.551
1108800	4.773
1109700	4.8285
1110600	4.44
1111500	4.3845
1112400	4.44
1113300	3.996
1114200	3.774
1115100	3.9405
1116000	3.774
1116900	3.441
1117800	3.4965
1118700	3.552
1119600	3.2745
1120500	3.219
1121400	3.2745
1122300	3.2745
1123200	3.2745
1124100	3.3855
1125000	3.6075
1125900	4.0515
1126800	4.218
1127700	4.218
1128600	4.44
1129500	4.662
1130400	4.44
1131300	3.885
1132200	3.4965
1133100	3.6075
1134000	4.2735
1134900	4.7175
1135800	4.44
1136700	3.8295
1137600	3.6075
1138500	3.9405
1139400	4.3845
1140300	4.551
1141200	4.662
1142100	4.6065
1143000	4.218
1143900	3.7185
1144800	3.552
1145700	3.9405
1146600	4.329
1147500	4.218
1148400	3.885
1149300	3.441
1150200	3.2745
1151100	3.552
1152000	3.7185
1152900	3.6075
1153800	3.4965
1154700	3.33
1155600	3.2745
1156500	3.33
1157400	3.33
1158300	3.3855
1159200	3.3855
1160100	3.219
1161000	3.2745
1161900	3.33
1162800	3.3855
1163700	3.4965
1164600	3.441
1165500	3.552
1166400	3.996
1167300	4.107
1168200	3.885
1169100	3.774
1170000	3.774
1170900	3.663
1171800	3.663
1172700	3.7185
1173600	3.663
1174500	3.6075
1175400	3.6075
1176300	3.7185
1177200	3.774
1178100	3.774
1179000	3.7185
1179900	3.6075
1180800	3.3855
1181700	3.3855
1182600	3.441
1183500	3.6075
1184400	4.218
1185300	4.884
1186200	5.1059
1187100	4.773
1188000	4.3845
1188900	4.1625
1189800	3.774
1190700	3.4965
1191600	3.552
1192500	3.552
1193400	3.3855
1194300	3.2745
1195200	3.1635
1196100	3.108
1197000	3.1635
1197900	3.219
1198800	3.2745
1199700	3.3855
1200600	3.4965
1201500	3.441
1202400	3.219
1203300	3.1635
1204200	3.2745
