# Supplementary material for: A parsimonious model of blood glucose homeostasis
Source: PLOS Digit Health. 2022 Jul 14;1(7):e0000072. doi: 10.1371/journal.pdig.0000072 (PMC9931355; doi:10.1371/journal.pdig.0000072)
Supplement: S2 Data — Blood glucose data of Klick Pilot Study measured using the Freestyle Libre Flash Glucose device. The data are presented in comma separated values (.csv) format for each healthy individual (N = 100). The filenames represent the unique identification of the individual to preserve anonymity. (ZIP) [file pdig.0000072.s011.zip › AJC002.csv]

Elapsed Time	Glucose (mmol/L)
0	4.8285
900	4.6065
1800	4.4955
2700	4.2735
3600	3.8295
4500	3.552
5400	3.7185
6300	4.7175
7200	5.6609
8100	5.5499
9000	4.662
9900	3.996
10800	4.8285
11700	5.6054
12600	4.8285
13500	4.107
14400	4.773
15300	5.6609
16200	6.1049
17100	5.9384
18000	5.2169
18900	4.9395
19800	5.2724
20700	5.2724
21600	4.8285
22500	4.1625
23400	3.7185
24300	3.774
25200	3.6075
26100	3.2745
27000	3.1635
27900	3.3855
28800	3.441
29700	3.441
30600	3.552
31500	3.774
32400	3.7185
33300	3.4965
34200	3.3855
35100	3.441
36000	3.2745
36900	2.997
37800	2.442
38700	2.442
39600	3.0525
40500	3.441
41400	3.33
42300	3.33
43200	3.3855
44100	3.3855
45000	3.33
45900	3.219
46800	3.1635
47700	3.108
48600	3.0525
49500	2.9415
50400	2.8305
51300	2.997
52200	2.997
53100	3.0525
54000	3.33
54900	3.33
55800	3.2745
56700	3.3855
57600	3.2745
58500	3.1635
59400	3.2745
60300	3.33
61200	3.2745
62100	3.2745
63000	3.2745
63900	3.3855
64800	3.552
65700	3.441
66600	3.2745
67500	3.4965
68400	4.773
69300	5.4389
70200	5.0504
71100	4.44
72000	3.885
72900	3.441
73800	3.3855
74700	4.2735
75600	4.551
76500	3.6075
77400	3.33
78300	3.996
79200	4.329
80100	3.774
81000	3.552
81900	3.8295
82800	4.1625
83700	4.662
84600	4.551
85500	3.8295
86400	3.885
87300	4.6065
88200	4.3845
89100	3.996
90000	4.773
90900	4.9949
91800	4.107
92700	4.1625
93600	4.9949
94500	5.1059
95400	4.551
96300	4.2735
97200	4.218
98100	4.3845
99000	4.7175
99900	4.8285
100800	4.6065
101700	4.551
102600	4.9395
103500	5.1059
104400	4.6065
105300	4.107
106200	3.996
107100	3.774
108000	3.663
108900	3.4965
109800	3.108
110700	2.886
111600	3.2745
112500	3.8295
113400	3.663
114300	3.441
115200	3.3855
116100	3.2745
117000	3.219
117900	3.2745
118800	3.2745
119700	3.219
120600	3.219
121500	3.219
122400	3.1635
123300	3.2745
124200	3.33
125100	3.219
126000	3.108
126900	3.0525
127800	2.9415
128700	2.775
129600	2.664
130500	2.6085
131400	2.9415
132300	3.0525
133200	2.8305
134100	2.775
135000	2.7195
135900	2.664
136800	2.8305
137700	2.886
138600	2.7195
139500	2.775
140400	2.997
141300	3.2745
142200	3.219
143100	3.108
144000	3.219
144900	4.107
145800	4.662
146700	4.3845
147600	3.7185
148500	3.552
149400	3.885
150300	4.0515
151200	4.107
152100	3.8295
153000	3.7185
153900	4.107
154800	4.4955
155700	4.44
156600	4.3845
157500	4.0515
158400	3.7185
159300	3.8295
160200	4.0515
161100	3.663
162000	3.2745
162900	3.219
163800	3.219
164700	3.1635
165600	3.0525
166500	3.1635
167400	3.885
168300	4.3845
169200	4.3845
170100	4.2735
171000	4.107
171900	4.107
172800	3.996
173700	3.6075
174600	3.3855
175500	3.663
176400	3.996
177300	3.552
178200	3.33
179100	3.885
180000	4.662
180900	4.551
181800	4.3845
182700	4.551
183600	4.7175
184500	4.7175
185400	4.6065
186300	4.218
187200	3.885
188100	3.9405
189000	3.996
189900	3.441
190800	3.2745
191700	3.6075
192600	4.2735
193500	4.329
194400	3.774
195300	3.219
196200	2.8305
197100	2.886
198000	3.2745
198900	3.3855
199800	3.1635
200700	3.0525
201600	2.997
202500	2.886
203400	2.8305
204300	2.775
205200	2.664
206100	2.6085
207000	2.6085
207900	2.6085
208800	2.664
209700	2.664
210600	2.664
211500	2.8305
212400	2.886
213300	2.886
214200	2.775
215100	2.664
216000	2.664
216900	2.7195
217800	2.775
218700	2.553
219600	2.22
220500	2.22
221400	2.22
222300	2.442
223200	2.4975
224100	2.331
225000	2.3865
225900	2.4975
226800	2.6085
227700	2.7195
228600	2.886
229500	3.3855
230400	3.663
231300	3.441
232200	3.3855
233100	3.441
234000	3.33
234900	3.108
235800	3.0525
236700	3.552
237600	4.107
238500	4.44
239400	4.329
240300	3.885
241200	3.3855
242100	3.219
243000	3.7185
243900	3.996
244800	3.7185
245700	3.2745
246600	3.2745
247500	3.8295
248400	4.107
249300	4.3845
250200	4.551
251100	4.329
252000	3.9405
252900	3.774
253800	4.329
254700	5.1614
255600	5.0504
256500	4.107
257400	3.4965
258300	3.4965
259200	3.7185
260100	3.4965
261000	3.2745
261900	3.1635
262800	3.1635
263700	3.885
264600	5.0504
265500	5.0504
266400	4.884
267300	5.3834
268200	5.5499
269100	5.4944
270000	5.4389
270900	5.2724
271800	4.8285
272700	4.44
273600	4.0515
274500	3.7185
275400	3.7185
276300	3.774
277200	3.552
278100	3.33
279000	3.219
279900	3.108
280800	3.1635
281700	3.4965
282600	3.552
283500	3.441
284400	3.33
285300	3.2745
286200	3.108
287100	2.775
288000	2.775
288900	2.886
289800	2.9415
290700	3.1635
291600	3.33
292500	3.33
293400	3.219
294300	2.997
295200	2.8305
296100	2.9415
297000	3.663
297900	4.3845
298800	4.4955
299700	4.3845
300600	4.218
301500	3.885
302400	3.885
303300	4.0515
304200	3.8295
305100	3.552
306000	3.3855
306900	3.3855
307800	3.219
308700	3.2745
309600	3.552
310500	3.552
311400	3.2745
312300	3.1635
313200	3.108
314100	3.0525
315000	2.9415
315900	2.9415
316800	2.7195
317700	2.886
318600	3.0525
319500	3.0525
320400	3.3855
321300	4.107
322200	4.9395
323100	5.1059
324000	4.8285
324900	4.218
325800	3.7185
326700	3.552
327600	3.663
328500	3.663
329400	3.8295
330300	4.329
331200	4.2735
332100	4.44
333000	5.5499
333900	5.9939
334800	5.1614
335700	4.0515
336600	3.6075
337500	3.663
338400	4.218
339300	4.4955
340200	4.218
341100	3.8295
342000	3.552
342900	3.885
343800	4.7175
344700	4.8285
345600	4.773
346500	5.0504
347400	4.7175
348300	4.551
349200	5.1614
350100	4.9395
351000	4.551
351900	4.884
352800	5.3834
353700	5.1059
354600	4.3845
355500	4.1625
356400	4.1625
357300	4.329
358200	4.9395
359100	5.1614
360000	4.662
360900	3.774
361800	3.7185
362700	4.4955
363600	4.9949
364500	4.3845
365400	3.7185
366300	3.774
367200	3.8295
368100	3.885
369000	4.3845
369900	4.773
370800	4.6065
371700	4.107
372600	3.9405
373500	4.0515
374400	3.996
375300	3.996
376200	3.9405
377100	3.663
378000	3.33
378900	2.886
379800	3.0525
380700	3.7185
381600	3.219
382500	2.997
383400	3.0525
384300	3.3855
385200	3.1635
386100	2.9415
387000	2.775
387900	3.0525
388800	3.663
389700	3.552
390600	3.441
391500	3.3855
392400	3.3855
393300	3.33
394200	3.33
395100	3.3855
396000	3.4965
396900	3.552
397800	3.3855
398700	3.219
399600	3.219
400500	3.1635
401400	3.1635
402300	3.108
403200	3.108
404100	3.2745
405000	3.3855
405900	3.441
406800	3.7185
407700	3.7185
408600	3.9405
409500	4.4955
410400	4.2735
411300	4.107
412200	4.44
413100	4.7175
414000	4.44
414900	4.1625
415800	4.0515
416700	3.885
417600	3.8295
418500	3.9405
419400	4.1625
420300	4.44
421200	4.218
422100	3.996
423000	4.4955
423900	4.884
424800	4.8285
425700	4.7175
426600	4.1625
427500	3.7185
428400	4.218
429300	4.662
430200	4.329
431100	4.0515
432000	3.885
432900	3.7185
433800	3.552
434700	3.774
435600	4.0515
436500	3.885
437400	3.663
438300	3.7185
439200	3.996
440100	4.7175
441000	5.4389
441900	5.3834
442800	4.884
443700	4.884
444600	5.1059
445500	5.4944
446400	5.9384
447300	5.5499
448200	4.551
449100	3.9405
450000	3.8295
450900	3.996
451800	4.2735
452700	4.662
453600	4.662
454500	4.1625
455400	3.663
456300	3.663
457200	3.663
458100	3.6075
459000	3.6075
459900	3.3855
460800	3.219
461700	3.3855
462600	3.441
463500	3.4965
464400	3.552
465300	3.552
466200	3.552
467100	3.3855
468000	3.219
468900	3.219
469800	3.1635
470700	3.0525
471600	3.0525
472500	3.108
473400	3.108
474300	3.0525
475200	2.997
476100	2.997
477000	3.0525
477900	3.0525
478800	2.997
479700	3.1635
480600	3.219
481500	3.2745
482400	3.2745
483300	3.1635
484200	3.1635
485100	3.108
486000	3.1635
486900	3.33
487800	3.441
488700	3.663
489600	4.1625
490500	4.3845
491400	4.1625
492300	4.1625
493200	3.996
494100	3.7185
495000	3.7185
495900	3.7185
496800	3.774
497700	3.663
498600	3.6075
499500	3.552
500400	3.552
501300	3.4965
502200	3.4965
503100	3.663
504000	3.9405
504900	4.884
505800	6.4379
506700	6.8264
507600	6.3824
508500	5.9939
509400	5.5499
510300	4.9395
511200	4.9949
512100	5.4944
513000	5.4944
513900	5.2169
514800	4.884
515700	4.1625
516600	3.552
517500	3.2745
518400	3.219
519300	3.33
520200	4.1625
521100	5.2169
522000	5.1614
522900	3.885
523800	3.552
524700	4.6065
525600	5.7719
526500	5.1059
527400	3.885
528300	3.8295
529200	4.2735
530100	3.9405
531000	3.996
531900	4.107
532800	3.9405
533700	3.885
534600	3.8295
535500	3.8295
536400	3.8295
537300	3.552
538200	3.3855
539100	3.33
540000	3.2745
540900	3.3855
541800	3.4965
542700	3.4965
543600	3.3855
544500	3.3855
545400	3.441
546300	3.552
547200	3.552
548100	3.441
549000	3.3855
549900	3.33
550800	3.219
551700	3.1635
552600	3.1635
553500	3.219
554400	3.219
555300	3.219
556200	3.1635
557100	3.2745
558000	3.33
558900	3.219
559800	3.108
560700	3.108
561600	3.108
562500	3.1635
563400	3.2745
564300	3.33
565200	3.2745
566100	3.219
567000	3.219
567900	3.219
568800	3.1635
569700	3.2745
570600	3.219
571500	3.1635
572400	3.3855
573300	3.6075
574200	3.8295
575100	3.8295
576000	3.7185
576900	3.7185
577800	3.663
578700	3.4965
579600	3.4965
580500	3.996
581400	4.884
582300	4.773
583200	3.7185
584100	3.441
585000	3.552
585900	3.6075
586800	3.441
587700	3.552
588600	3.996
589500	4.4955
590400	4.9395
591300	5.3834
592200	5.6054
593100	5.6054
594000	5.3834
594900	4.9395
595800	4.884
596700	5.3279
597600	5.4944
598500	5.2724
599400	4.9395
600300	4.7175
601200	4.8285
602100	5.0504
603000	4.9949
603900	4.773
604800	4.7175
605700	4.773
606600	4.4955
607500	4.44
608400	4.8285
609300	4.884
610200	4.551
611100	3.996
612000	3.8295
612900	3.9405
613800	3.8295
614700	3.7185
615600	3.7185
616500	3.663
617400	3.663
618300	3.552
619200	3.663
620100	3.7185
621000	3.6075
621900	3.6075
622800	3.552
623700	3.441
624600	3.33
625500	3.2745
626400	3.33
627300	3.33
628200	3.33
629100	3.33
630000	3.2745
630900	3.219
631800	3.2745
632700	3.3855
633600	3.3855
634500	3.3855
635400	3.2745
636300	3.219
637200	3.33
638100	3.441
639000	3.3855
639900	3.3855
640800	3.33
641700	3.1635
642600	3.108
643500	3.1635
644400	3.219
645300	3.33
646200	3.3855
647100	3.441
648000	3.552
648900	3.6075
649800	3.7185
650700	4.2735
651600	5.3834
652500	5.7719
653400	5.3279
654300	4.9949
655200	4.8285
656100	4.44
657000	4.329
657900	4.551
658800	4.8285
659700	4.8285
660600	4.4955
661500	4.3845
662400	4.884
663300	5.3279
664200	5.3279
665100	4.9395
666000	4.2735
666900	4.44
667800	5.1614
668700	5.2169
669600	5.0504
670500	4.884
671400	4.4955
672300	4.1625
673200	3.885
674100	3.885
675000	3.9405
675900	3.885
676800	3.9405
677700	3.885
678600	3.774
679500	3.663
680400	3.4965
681300	3.4965
682200	3.2745
683100	3.108
684000	3.996
684900	3.885
685800	3.885
686700	3.552
687600	3.2745
688500	3.33
689400	3.3855
690300	3.2745
691200	3.3855
692100	3.552
693000	3.4965
693900	3.4965
694800	3.7185
695700	4.662
696600	5.2724
697500	5.1614
698400	4.9395
699300	4.7175
700200	4.6065
701100	4.773
702000	4.884
702900	4.44
703800	4.218
704700	4.3845
705600	4.551
706500	4.6065
707400	4.218
708300	4.218
709200	4.44
710100	4.0515
711000	3.996
711900	4.329
712800	4.2735
713700	4.6065
714600	4.7175
715500	4.0515
716400	3.885
717300	4.551
718200	4.9395
719100	4.9949
720000	5.1059
720900	4.8285
721800	4.3845
722700	4.44
723600	4.329
724500	4.329
725400	4.2735
726300	3.996
727200	3.9405
728100	4.1625
729000	4.2735
729900	4.1625
730800	3.996
731700	3.9405
732600	3.996
733500	4.0515
734400	3.885
735300	3.663
736200	3.4965
737100	3.33
738000	3.552
738900	4.1625
739800	4.3845
740700	4.0515
741600	3.774
742500	3.552
743400	3.441
744300	3.552
745200	3.663
746100	3.7185
747000	3.885
747900	4.0515
748800	3.9405
749700	3.8295
750600	3.885
751500	3.996
752400	4.1625
753300	4.4955
754200	4.773
755100	5.2169
756000	6.0494
756900	5.8274
757800	4.44
758700	3.885
759600	4.107
760500	4.44
761400	4.773
762300	5.3279
763200	5.7164
764100	5.6054
765000	5.6054
765900	5.8274
766800	5.5499
767700	5.1059
768600	5.4944
769500	6.0494
770400	5.7719
771300	5.1614
772200	4.9949
773100	4.773
774000	4.329
774900	4.218
775800	4.329
776700	4.551
777600	4.329
778500	3.7185
779400	3.8295
780300	4.218
781200	4.218
782100	4.0515
783000	3.996
783900	4.329
784800	4.551
785700	3.996
786600	3.7185
787500	4.107
788400	4.44
789300	4.8285
790200	5.0504
791100	4.8285
792000	4.6065
792900	4.6065
793800	4.7175
794700	4.773
795600	4.329
796500	4.107
797400	4.662
798300	4.8285
799200	4.0515
800100	3.441
801000	3.441
801900	4.2735
802800	4.329
803700	4.107
804600	4.2735
805500	4.0515
806400	3.33
807300	2.997
808200	2.886
809100	3.4965
810000	3.774
810900	3.4965
811800	3.441
812700	3.441
813600	3.3855
814500	3.3855
815400	3.3855
816300	3.441
817200	3.6075
818100	3.7185
819000	3.441
819900	3.1635
820800	2.9415
821700	2.775
822600	2.664
823500	2.6085
824400	2.4975
825300	2.3865
826200	2.3865
827100	2.6085
828000	2.664
828900	2.7195
829800	2.7195
830700	2.7195
831600	2.7195
832500	2.664
833400	2.775
834300	2.886
835200	2.8305
836100	2.553
837000	2.4975
837900	2.22
838800	2.22
839700	2.22
840600	2.4975
841500	2.6085
842400	2.442
843300	2.2755
844200	2.4975
845100	2.664
846000	2.7195
846900	2.8305
847800	2.8305
848700	3.0525
849600	4.0515
850500	4.551
851400	4.4955
852300	4.1625
853200	3.9405
854100	3.6075
855000	3.219
855900	3.0525
856800	2.886
857700	2.7195
858600	2.886
859500	2.886
860400	2.997
861300	3.774
862200	3.8295
863100	3.663
864000	3.4965
864900	3.219
865800	3.0525
866700	2.997
867600	2.6085
868500	2.9415
869400	4.4955
870300	4.0515
871200	3.33
872100	3.9405
873000	4.3845
873900	3.441
874800	3.2745
875700	4.107
876600	3.7185
877500	3.1635
878400	3.33
879300	3.774
880200	3.6075
881100	3.2745
882000	3.108
882900	3.2745
883800	3.4965
884700	3.1635
885600	2.775
886500	2.664
887400	2.775
888300	2.8305
889200	2.7195
890100	2.553
891000	2.6085
891900	2.664
892800	2.6085
893700	2.6085
894600	2.664
895500	2.553
896400	2.442
897300	2.553
898200	2.553
899100	2.442
900000	2.442
900900	2.553
901800	2.664
902700	2.4975
903600	2.22
904500	2.2755
905400	2.6085
906300	2.6085
907200	2.4975
908100	2.4975
909000	2.664
909900	2.664
910800	2.7195
911700	2.664
912600	2.6085
913500	2.6085
914400	2.7195
915300	2.7195
916200	2.7195
917100	2.4975
918000	2.22
918900	2.22
919800	2.331
920700	2.442
921600	2.4975
922500	2.664
923400	2.8305
924300	3.4965
925200	4.9949
926100	5.2724
927000	4.6065
927900	3.6075
928800	2.7195
929700	3.9405
930600	4.8285
931500	3.8295
932400	3.552
933300	4.0515
934200	4.329
935100	3.7185
936000	3.4965
936900	3.663
937800	3.7185
938700	3.774
939600	4.0515
940500	4.0515
941400	3.663
942300	3.552
943200	3.7185
944100	3.552
945000	3.7185
945900	4.0515
946800	4.218
947700	4.44
948600	4.218
949500	3.4965
950400	3.219
951300	3.774
952200	4.329
953100	4.4955
954000	4.662
954900	4.6065
955800	4.0515
956700	3.774
957600	3.996
958500	4.329
959400	4.9949
960300	5.4389
961200	4.4955
962100	3.6075
963000	3.4965
963900	4.0515
964800	4.218
965700	3.7185
966600	3.441
967500	3.774
968400	4.218
969300	4.2735
970200	3.885
971100	3.4965
972000	3.441
972900	3.441
973800	3.441
974700	3.3855
975600	3.2745
976500	3.1635
977400	3.1635
978300	3.1635
979200	3.108
980100	3.0525
981000	2.886
981900	2.8305
982800	2.9415
983700	3.0525
984600	3.108
985500	2.997
986400	2.886
987300	2.775
988200	2.886
989100	2.9415
990000	2.9415
990900	2.886
991800	2.7195
992700	2.664
993600	2.664
994500	2.664
995400	2.664
996300	2.7195
997200	2.7195
998100	2.7195
999000	2.7195
999900	2.8305
1000800	2.9415
1001700	2.997
1002600	3.0525
1003500	3.0525
1004400	2.997
1005300	2.997
1006200	2.997
1007100	2.997
1008000	3.0525
1008900	3.0525
1009800	3.108
1010700	3.4965
1011600	3.8295
1012500	4.218
1013400	4.9949
1014300	5.9384
1015200	6.2159
1016100	5.3834
1017000	4.1625
1017900	4.107
1018800	4.773
1019700	4.329
1020600	3.663
1021500	3.552
1022400	3.663
1023300	3.3855
1024200	3.219
1025100	3.7185
1026000	4.1625
1026900	3.885
1027800	3.552
1028700	3.7185
1029600	3.4965
1030500	3.552
1031400	4.1625
1032300	4.6065
1033200	4.4955
1034100	3.8295
1035000	3.33
1035900	3.108
1036800	3.108
1037700	3.108
1038600	3.0525
1039500	3.0525
1040400	3.0525
1041300	2.997
1042200	3.0525
1043100	3.108
1044000	3.108
1044900	3.2745
1045800	3.2745
1046700	3.219
1047600	3.219
1048500	3.2745
1049400	3.2745
1050300	3.1635
1051200	3.108
1052100	3.1635
1053000	3.3855
1053900	3.441
1054800	3.3855
1055700	3.885
1056600	4.662
1057500	4.8285
1058400	4.4955
1059300	3.8295
1060200	3.4965
1061100	3.4965
1062000	3.885
1062900	4.2735
1063800	4.3845
1064700	4.218
1065600	4.0515
1066500	4.218
1067400	4.218
1068300	4.1625
1069200	4.1625
1070100	4.44
1071000	4.662
1071900	4.44
1072800	3.996
1073700	3.4965
1074600	3.2745
1075500	3.2745
1076400	3.774
1077300	3.885
1078200	3.552
1079100	3.219
1080000	3.108
1080900	3.1635
1081800	3.1635
1082700	3.108
1083600	3.1635
1084500	3.33
1085400	3.2745
1086300	3.108
1087200	2.9415
1088100	2.886
1089000	2.997
1089900	2.997
1090800	2.886
1091700	2.8305
1092600	2.8305
1093500	2.7195
1094400	2.8305
1095300	3.0525
1096200	4.218
1097100	4.7175
1098000	4.3845
1098900	4.662
1099800	4.6065
1100700	4.4955
1101600	4.218
1102500	3.7185
1103400	3.6075
1104300	4.1625
1105200	4.773
1106100	4.44
1107000	4.107
1107900	3.885
1108800	3.4965
1109700	3.219
1110600	3.108
1111500	3.7185
1112400	3.8295
1113300	3.219
1114200	2.997
1115100	3.552
1116000	3.6075
1116900	3.1635
1117800	2.886
1118700	2.8305
1119600	2.9415
1120500	3.441
1121400	3.552
1122300	3.1635
1123200	2.886
1124100	2.886
1125000	2.9415
1125900	3.0525
1126800	3.0525
1127700	2.886
1128600	3.1635
1129500	4.329
1130400	4.9949
1131300	4.9949
1132200	4.329
1133100	3.7185
1134000	3.996
1134900	4.7175
1135800	4.7175
1136700	4.2735
1137600	3.885
1138500	3.885
1139400	3.996
1140300	4.1625
1141200	4.329
1142100	3.996
1143000	3.663
1143900	3.7185
1144800	3.885
1145700	4.218
1146600	4.1625
1147500	3.441
1148400	3.1635
1149300	3.33
1150200	3.552
1151100	3.33
1152000	3.0525
1152900	2.7195
1153800	2.553
1154700	2.6085
1155600	2.3865
1156500	2.22
1157400	2.22
1158300	2.3865
1159200	2.7195
1160100	2.8305
1161000	2.886
1161900	2.886
1162800	2.7195
1163700	2.4975
1164600	2.4975
1165500	2.6085
1166400	2.775
1167300	2.775
1168200	2.7195
1169100	2.7195
1170000	2.7195
1170900	2.775
1171800	2.775
1172700	2.664
1173600	2.442
1174500	2.3865
1175400	2.22
1176300	2.22
1177200	2.22
1178100	2.22
1179000	2.331
1179900	2.553
1180800	2.442
1181700	2.553
1182600	2.664
1183500	2.8305
1184400	2.9415
1185300	2.997
1186200	3.4965
1187100	4.2735
1188000	4.7175
1188900	4.662
1189800	4.218
1190700	3.552
1191600	3.2745
1192500	3.552
1193400	3.663
1194300	3.219
1195200	2.886
1196100	2.7195
1197000	2.553
1197900	2.6085
1198800	2.886
1199700	3.1635
1200600	2.997
1201500	2.886
1202400	2.9415
1203300	2.775
1204200	2.664
