# Supplementary material for: A parsimonious model of blood glucose homeostasis
Source: PLOS Digit Health. 2022 Jul 14;1(7):e0000072. doi: 10.1371/journal.pdig.0000072 (PMC9931355; doi:10.1371/journal.pdig.0000072)
Supplement: S2 Data — Blood glucose data of Klick Pilot Study measured using the Freestyle Libre Flash Glucose device. The data are presented in comma separated values (.csv) format for each healthy individual (N = 100). The filenames represent the unique identification of the individual to preserve anonymity. (ZIP) [file pdig.0000072.s011.zip › AMB073.csv]

Elapsed Time	Glucose (mmol/L)
0	5.8274
900	5.7164
1800	5.1614
2700	4.9949
3600	5.1614
4500	5.4944
5400	5.6054
6300	5.7164
7200	5.4389
8100	4.773
9000	3.996
9900	3.552
10800	3.4965
11700	4.0515
12600	4.1625
13500	3.663
14400	4.0515
15300	4.9395
16200	5.2724
17100	5.1614
18000	5.2724
18900	4.6065
19800	4.551
20700	5.5499
21600	4.884
22500	3.9405
23400	4.7175
24300	5.5499
25200	4.9949
26100	4.329
27000	3.885
27900	4.0515
28800	4.9395
29700	5.9384
30600	5.5499
31500	4.662
32400	4.8285
33300	5.8829
34200	6.3269
35100	5.7719
36000	4.773
36900	4.0515
37800	4.0515
38700	4.218
39600	4.2735
40500	4.662
41400	4.9395
42300	4.329
43200	3.663
44100	4.2735
45000	5.2724
45900	5.4389
46800	5.5499
47700	5.4944
48600	5.3279
49500	4.773
50400	4.0515
51300	3.663
52200	4.1625
53100	5.2724
54000	5.1614
54900	4.7175
55800	5.0504
56700	5.2169
57600	4.9949
58500	4.9949
59400	5.3834
60300	5.3279
61200	4.6065
62100	4.1625
63000	4.218
63900	4.329
64800	4.4955
65700	4.662
66600	4.662
67500	5.7719
68400	7.3814
69300	6.7709
70200	5.4944
71100	5.3279
72000	5.2169
72900	5.1059
73800	5.1059
74700	4.9949
75600	4.9395
76500	4.773
77400	4.551
78300	4.4955
79200	4.44
80100	4.6065
81000	5.1614
81900	6.1049
82800	6.8264
83700	6.7709
84600	6.4934
85500	5.4389
86400	4.884
87300	5.6609
88200	5.9939
89100	6.1604
90000	6.7709
90900	7.1594
91800	6.2714
92700	4.8285
93600	4.218
94500	4.7175
95400	5.6054
96300	5.2724
97200	4.9949
98100	5.7719
99000	5.8274
99900	5.1614
100800	4.7175
101700	4.662
102600	5.0504
103500	5.6609
104400	5.5499
105300	5.2169
106200	5.8829
107100	6.4379
108000	6.3824
108900	6.4934
109800	5.8829
110700	4.3845
111600	4.329
112500	5.6609
113400	5.9384
114300	4.884
115200	5.1059
116100	6.8819
117000	7.6589
117900	6.7709
118800	5.7164
119700	5.1059
120600	5.3279
121500	6.2714
122400	6.7154
123300	6.3269
124200	5.6054
125100	5.1614
126000	5.7164
126900	6.1049
127800	5.4389
128700	4.662
129600	4.4955
130500	4.7175
131400	4.9395
132300	4.662
133200	4.2735
134100	4.44
135000	4.773
135900	4.773
136800	4.662
137700	4.662
138600	4.773
139500	4.8285
140400	4.7175
141300	4.662
142200	4.773
143100	4.6065
144000	4.4955
144900	4.9395
145800	5.0504
146700	4.773
147600	4.7175
148500	4.773
149400	4.9395
150300	4.9395
151200	4.9395
152100	4.9395
153000	4.8285
153900	4.662
154800	4.662
155700	4.7175
156600	4.7175
157500	4.662
158400	4.551
159300	4.551
160200	4.6065
161100	4.773
162000	4.9395
162900	4.8285
163800	4.9395
164700	5.2169
165600	5.8829
166500	5.8274
167400	4.8285
168300	4.44
169200	4.6065
170100	4.551
171000	4.329
171900	4.3845
172800	5.0504
173700	5.8829
174600	6.3824
175500	6.8819
176400	6.4379
177300	5.3279
178200	4.8285
179100	4.4955
180000	4.0515
180900	4.107
181800	4.551
182700	4.6065
183600	4.4955
184500	4.884
185400	5.5499
186300	5.1059
187200	4.0515
188100	4.1625
189000	4.6065
189900	4.884
190800	5.0504
191700	4.44
192600	4.0515
193500	4.329
194400	4.44
195300	4.329
196200	4.1625
197100	4.4955
198000	6.3269
198900	8.6024
199800	8.7689
200700	6.9929
201600	6.2159
202500	6.8819
203400	6.7709
204300	6.1049
205200	6.1049
206100	5.8274
207000	5.3279
207900	5.2724
208800	5.8829
209700	6.3824
210600	6.3269
211500	6.7709
212400	7.4369
213300	7.2704
214200	6.2159
215100	5.7164
216000	6.0494
216900	5.9384
217800	5.6609
218700	5.7719
219600	5.9384
220500	6.0494
221400	5.6609
222300	4.9395
223200	4.7175
224100	4.884
225000	4.9949
225900	5.1059
226800	5.3279
227700	5.6609
228600	5.4944
229500	4.884
230400	4.884
231300	5.1614
232200	5.2169
233100	5.2169
234000	4.9949
234900	4.7175
235800	4.662
236700	4.7175
237600	4.7175
238500	4.884
239400	4.9395
240300	4.773
241200	4.773
242100	5.2724
243000	5.4944
243900	5.1614
244800	5.2724
245700	6.3824
246600	7.6034
247500	7.3814
248400	6.3824
249300	5.7719
250200	5.6054
251100	6.0494
252000	6.8264
252900	7.1039
253800	7.1594
254700	6.9374
255600	6.2159
256500	5.6054
257400	5.6054
258300	5.6609
259200	5.4389
260100	5.3279
261000	4.884
261900	4.44
262800	4.4955
263700	4.44
264600	4.884
265500	6.2714
266400	6.5489
267300	5.3279
268200	5.3834
269100	5.9939
270000	5.3834
270900	5.1614
271800	6.2714
272700	6.2714
273600	5.5499
274500	5.8274
275400	5.8274
276300	5.3834
277200	5.2169
278100	5.1059
279000	5.1059
279900	4.9949
280800	4.884
281700	4.9949
282600	4.884
283500	4.551
284400	4.6065
285300	4.662
286200	4.6065
287100	5.4944
288000	6.2159
288900	5.3834
289800	5.1614
290700	6.1604
291600	6.6599
292500	6.6044
293400	6.2714
294300	5.7164
295200	5.9384
296100	6.9929
297000	7.7144
297900	7.1039
298800	5.8274
299700	5.7719
300600	7.1039
301500	7.6034
302400	6.9929
303300	6.6044
304200	6.3269
305100	6.2714
306000	6.7709
306900	7.4924
307800	7.9919
308700	7.3259
309600	6.3824
310500	5.6609
311400	4.884
312300	4.662
313200	5.3834
314100	6.2714
315000	6.6044
315900	6.3269
316800	5.9384
317700	6.1604
318600	6.1604
319500	5.7164
320400	5.4944
321300	5.4944
322200	5.7719
323100	5.7719
324000	5.3834
324900	5.1059
325800	4.9949
326700	5.0504
327600	4.884
328500	4.8285
329400	4.9395
330300	4.884
331200	4.8285
332100	4.7175
333000	4.6065
333900	4.6065
334800	4.8285
335700	4.884
336600	5.0504
337500	5.4389
338400	5.9384
339300	6.0494
340200	6.0494
341100	5.7719
342000	5.3834
342900	4.8285
343800	5.0504
344700	6.0494
345600	6.2159
346500	5.5499
347400	5.1614
348300	5.3279
349200	5.9939
350100	6.0494
351000	5.8829
351900	5.7164
352800	5.2169
353700	5.2169
354600	5.4944
355500	5.5499
356400	5.1614
357300	4.9949
358200	5.1059
359100	5.2724
360000	5.3834
360900	5.5499
361800	6.1604
362700	7.1039
363600	7.3814
364500	6.5489
365400	5.5499
366300	5.0504
367200	5.2169
368100	5.8274
369000	5.8829
369900	5.4944
370800	5.4389
371700	5.1614
372600	4.551
373500	4.44
374400	4.4955
375300	4.7175
376200	5.6054
377100	6.6599
378000	6.1604
378900	5.1059
379800	4.884
380700	5.2724
381600	5.6609
382500	6.1049
383400	6.4934
384300	6.3269
385200	5.7719
386100	5.0504
387000	4.8285
387900	5.4389
388800	6.2159
389700	6.1049
390600	5.5499
391500	5.4389
392400	5.5499
393300	5.3834
394200	5.1059
395100	5.2169
396000	5.2724
396900	5.0504
397800	4.9395
398700	5.1614
399600	5.4944
400500	5.3834
401400	4.9395
402300	4.662
403200	4.9395
404100	5.0504
405000	4.9949
405900	5.0504
406800	4.9395
407700	4.551
408600	4.3845
409500	4.7175
410400	4.9949
411300	5.0504
412200	4.884
413100	4.8285
414000	4.9949
414900	5.1059
415800	5.1059
416700	5.0504
417600	4.9949
418500	4.8285
419400	4.773
420300	4.773
421200	4.9395
422100	4.9949
423000	4.7175
423900	4.9395
424800	5.7164
425700	5.9939
426600	5.9384
427500	5.3279
428400	4.662
429300	4.4955
430200	4.6065
431100	4.884
432000	5.5499
432900	5.8274
433800	5.3834
434700	5.6054
435600	5.9939
436500	5.4944
437400	5.1059
438300	5.3279
439200	5.4944
440100	5.3834
441000	5.0504
441900	4.8285
442800	5.1059
443700	5.1614
444600	4.884
445500	5.1059
446400	5.3834
447300	5.1059
448200	4.9949
449100	5.3834
450000	5.7164
450900	5.8829
451800	5.3834
452700	5.0504
453600	5.5499
454500	5.8274
455400	5.6054
456300	5.0504
457200	4.884
458100	4.9949
459000	4.9949
459900	4.8285
460800	4.9395
461700	5.1614
462600	4.9949
463500	5.0504
464400	5.3279
465300	5.1614
466200	5.1059
467100	5.7719
468000	6.1604
468900	5.9939
469800	5.6609
470700	5.5499
471600	5.7719
472500	4.773
473400	4.107
474300	5.4389
475200	7.4369
476100	7.9364
477000	6.6599
477900	5.3279
478800	5.5499
479700	6.3269
480600	6.2159
481500	5.9384
482400	5.4389
483300	4.773
484200	4.884
485100	5.1059
486000	4.7175
486900	4.4955
487800	4.7175
488700	4.8285
489600	4.8285
490500	4.9949
491400	5.1614
492300	5.2169
493200	5.1614
494100	4.884
495000	4.7175
495900	4.884
496800	4.9949
497700	4.884
498600	4.551
499500	4.107
500400	4.218
501300	4.8285
502200	4.8285
503100	4.662
504000	4.8285
504900	4.9395
505800	4.884
506700	5.2724
507600	6.2159
508500	6.8264
509400	6.6599
510300	5.7164
511200	4.884
512100	4.773
513000	5.1614
513900	5.8829
514800	6.2159
515700	5.9384
516600	6.2159
517500	6.7154
518400	6.3269
519300	5.4389
520200	5.1614
521100	5.4944
522000	5.2724
522900	4.7175
523800	4.662
524700	4.8285
525600	4.884
526500	4.8285
527400	4.9395
528300	4.8285
529200	4.3845
530100	4.551
531000	5.2724
531900	6.0494
532800	6.0494
533700	5.6609
534600	5.7164
535500	5.8274
536400	5.6609
537300	5.4944
538200	5.1059
539100	4.773
540000	4.8285
540900	4.8285
541800	4.773
542700	4.6065
543600	4.6065
544500	4.6065
545400	4.7175
546300	5.2169
547200	5.6609
548100	5.7719
549000	5.9939
549900	6.0494
550800	5.6054
551700	5.3834
552600	5.8829
553500	6.1604
554400	5.8829
555300	6.2714
556200	7.2704
557100	7.3259
558000	6.8819
558900	6.8819
559800	6.5489
560700	5.9384
561600	5.8829
562500	5.4389
563400	4.7175
564300	4.3845
565200	4.551
566100	5.0504
567000	5.1059
567900	4.9395
568800	5.2724
569700	5.9384
570600	6.7709
571500	7.4924
572400	7.3814
573300	6.3824
574200	5.3279
575100	4.7175
576000	4.7175
576900	4.9949
577800	5.0504
578700	5.1059
579600	5.1614
580500	5.1059
581400	4.9949
582300	5.1059
583200	5.0504
584100	5.0504
585000	5.0504
585900	4.9949
586800	4.9949
587700	4.884
588600	4.7175
589500	4.773
590400	5.1059
591300	5.2169
592200	4.884
593100	5.3279
594000	5.8274
594900	5.1614
595800	4.7175
596700	5.2169
597600	5.9384
598500	6.3269
599400	5.8829
600300	5.3279
601200	5.6609
602100	6.1604
603000	6.2159
603900	6.0494
604800	5.4944
605700	4.9949
606600	4.884
607500	4.662
608400	4.9395
609300	5.1614
610200	4.7175
611100	4.9395
612000	5.4944
612900	5.1059
613800	4.8285
614700	4.8285
615600	5.3834
616500	6.1049
617400	5.5499
618300	5.1614
619200	5.9939
620100	6.2159
621000	5.3834
621900	4.7175
622800	5.1614
623700	5.4389
624600	4.9949
625500	5.0504
626400	5.2724
627300	5.1059
628200	5.2724
629100	5.4389
630000	5.1614
630900	4.9395
631800	4.7175
632700	4.44
633600	4.44
634500	4.551
635400	4.551
636300	4.662
637200	4.7175
638100	4.551
639000	4.3845
639900	4.4955
640800	5.2724
641700	5.9939
642600	6.2714
643500	6.2714
644400	5.7164
645300	4.884
646200	4.6065
647100	4.9395
648000	5.3279
648900	5.1614
649800	4.773
650700	4.662
651600	4.662
652500	4.6065
653400	4.3845
654300	3.9405
655200	3.8295
656100	3.996
657000	4.107
657900	4.2735
658800	4.551
659700	4.9395
660600	4.9949
661500	4.9395
662400	4.884
663300	4.773
664200	4.7175
665100	4.7175
666000	4.7175
666900	4.44
667800	4.218
668700	4.107
669600	4.107
670500	4.3845
671400	4.7175
672300	4.7175
673200	4.551
674100	4.551
675000	4.662
675900	4.773
676800	4.8285
677700	4.884
678600	4.8285
679500	5.2724
680400	6.1049
681300	6.1604
682200	5.8829
683100	5.1614
684000	4.551
684900	4.6065
685800	4.7175
686700	4.551
687600	4.4955
688500	4.662
689400	4.4955
690300	4.218
691200	4.7175
692100	5.4389
693000	5.1059
693900	4.44
694800	4.551
695700	4.8285
696600	5.0504
697500	5.9384
698400	6.5489
699300	5.9384
700200	5.3834
701100	5.4944
702000	5.3279
702900	5.2724
703800	5.6609
704700	6.1604
705600	5.9939
706500	5.3279
707400	4.9395
708300	5.0504
709200	5.6054
710100	5.8829
711000	5.7164
711900	5.3834
712800	5.3279
713700	5.4944
714600	4.9949
715500	4.2735
716400	4.3845
717300	4.8285
718200	6.0494
719100	7.0484
720000	6.2159
720900	5.4944
721800	5.7719
722700	6.0494
723600	5.1614
724500	4.0515
725400	4.3845
726300	4.662
727200	4.107
728100	4.551
729000	6.2714
729900	7.3259
730800	6.9929
731700	6.9374
732600	6.8819
733500	6.1049
734400	6.3269
735300	6.9929
736200	7.1594
737100	7.0484
738000	6.5489
738900	6.4379
739800	6.8264
740700	7.3259
741600	7.6589
742500	6.9929
743400	5.4389
744300	4.6065
745200	4.4955
746100	4.3845
747000	4.884
747900	5.6054
748800	6.1604
749700	6.6044
750600	6.1049
751500	5.2724
752400	5.2169
753300	5.3279
754200	5.3279
755100	5.3834
756000	5.3279
756900	5.2724
757800	5.2169
758700	5.1059
759600	4.9395
760500	4.773
761400	4.7175
762300	4.662
763200	4.8285
764100	4.9949
765000	4.773
765900	5.2724
766800	5.4944
767700	4.8285
768600	4.4955
769500	4.884
770400	5.7719
771300	6.0494
772200	5.5499
773100	5.3279
774000	5.6609
774900	5.7719
775800	5.6054
776700	5.2169
777600	4.9949
778500	4.9949
779400	4.773
780300	4.8285
781200	4.9949
782100	4.9949
783000	4.884
783900	4.44
784800	4.44
785700	4.6065
786600	4.8285
787500	5.2724
788400	5.2724
789300	4.7175
790200	5.0504
791100	5.8829
792000	5.4389
792900	4.662
793800	4.884
794700	5.5499
795600	5.6609
796500	5.3834
797400	5.1614
798300	4.8285
799200	4.4955
800100	4.662
801000	4.8285
801900	4.7175
802800	4.3845
803700	4.2735
804600	4.329
805500	4.9395
806400	5.5499
807300	5.4944
808200	5.4944
809100	5.3834
810000	4.884
810900	4.884
811800	6.0494
812700	6.6044
813600	6.1604
814500	6.0494
815400	6.8819
816300	6.6044
817200	4.884
818100	4.218
819000	5.0504
819900	6.1604
820800	6.3269
821700	5.8829
822600	5.6054
823500	5.3834
824400	5.3279
825300	6.1049
826200	6.9929
827100	6.9929
828000	6.3269
828900	5.4389
829800	4.8285
830700	4.7175
831600	4.9395
832500	5.0504
833400	5.4389
834300	5.8274
835200	5.8274
836100	5.3834
837000	5.1614
837900	5.3834
838800	5.4389
839700	5.0504
840600	4.773
841500	4.7175
842400	4.662
843300	4.6065
844200	4.662
845100	4.7175
846000	4.662
846900	4.7175
847800	4.884
848700	4.8285
849600	4.773
850500	4.7175
851400	4.8285
852300	4.9395
853200	4.9395
854100	5.1614
855000	5.9384
855900	6.2159
856800	5.4389
857700	5.0504
858600	5.4944
859500	6.2159
860400	6.2714
861300	5.2169
862200	4.329
863100	4.218
864000	4.884
864900	5.2724
865800	4.9395
866700	4.218
867600	3.8295
868500	3.8295
869400	3.996
870300	4.329
871200	4.4955
872100	4.6065
873000	4.773
873900	4.7175
874800	4.662
875700	4.884
876600	5.2724
877500	5.2724
878400	4.9395
879300	4.884
880200	5.5499
881100	6.1604
882000	5.7164
882900	4.9949
883800	5.2169
884700	5.5499
885600	5.2169
886500	4.551
887400	4.218
888300	4.44
889200	4.4955
890100	4.44
891000	4.662
891900	5.4944
892800	5.4389
893700	4.9949
894600	5.6054
895500	6.1604
896400	5.9939
897300	5.9939
898200	5.8274
899100	5.2724
900000	4.9395
900900	4.8285
901800	5.2169
902700	5.4944
903600	4.9949
904500	5.2724
905400	5.5499
906300	4.44
907200	3.9405
908100	4.107
909000	3.996
909900	4.0515
910800	4.2735
911700	4.662
912600	4.662
913500	4.551
914400	4.551
915300	4.3845
916200	4.6065
917100	4.884
918000	4.662
918900	4.1625
919800	4.218
920700	4.4955
921600	4.551
922500	4.4955
923400	4.3845
924300	4.2735
925200	4.329
926100	4.1625
927000	3.885
927900	4.107
928800	4.329
929700	4.4955
930600	4.4955
931500	4.44
932400	4.4955
933300	4.551
934200	4.4955
935100	4.329
936000	4.3845
936900	4.551
937800	4.6065
938700	4.551
939600	4.9949
940500	6.0494
941400	6.3824
942300	5.3834
943200	4.551
944100	4.329
945000	5.0504
945900	5.9384
946800	5.7719
947700	5.9939
948600	6.3824
949500	5.9384
950400	5.1059
951300	4.551
952200	4.551
953100	4.773
954000	4.7175
954900	4.551
955800	4.329
956700	4.3845
957600	4.9395
958500	5.2169
959400	4.9949
960300	5.3834
961200	5.3279
962100	4.7175
963000	4.7175
963900	4.884
964800	4.773
965700	4.773
966600	4.9949
967500	5.5499
968400	5.9939
969300	5.6609
970200	4.884
971100	4.329
972000	4.218
972900	4.4955
973800	4.6065
974700	4.2735
975600	4.7175
976500	5.4944
977400	5.6609
978300	5.5499
979200	4.8285
980100	4.662
981000	4.9395
981900	5.1059
982800	5.5499
983700	6.1049
984600	5.9939
985500	5.3279
986400	5.1059
987300	5.6054
988200	6.0494
989100	6.1604
990000	6.2714
990900	5.8829
991800	5.4389
992700	5.3834
993600	5.4944
994500	5.6054
995400	4.9395
996300	4.218
997200	4.4955
998100	5.2724
999000	5.8274
999900	5.7719
1000800	5.4389
1001700	5.3834
1002600	5.4944
1003500	5.2169
1004400	4.7175
1005300	4.551
1006200	4.884
1007100	4.9395
1008000	4.4955
1008900	4.329
1009800	4.7175
1010700	4.9395
1011600	4.8285
1012500	4.884
1013400	4.884
1014300	4.773
1015200	4.7175
1016100	4.662
1017000	4.662
1017900	4.6065
1018800	4.6065
1019700	4.4955
1020600	4.4955
1021500	4.6065
1022400	4.44
1023300	4.329
1024200	4.44
1025100	4.4955
1026000	4.44
1026900	4.9949
1027800	6.1049
1028700	6.4934
1029600	6.1049
1030500	5.4389
1031400	4.773
1032300	4.7175
1033200	4.7175
1034100	4.6065
1035000	4.773
1035900	5.0504
1036800	5.4944
1037700	5.6054
1038600	4.9395
1039500	4.329
1040400	4.773
1041300	5.2169
1042200	4.9395
1043100	4.6065
1044000	4.551
1044900	4.9949
1045800	5.1614
1046700	5.2169
1047600	4.9395
1048500	4.4955
1049400	4.6065
1050300	4.884
1051200	5.1059
1052100	5.5499
1053000	5.4944
1053900	4.662
1054800	4.6065
1055700	5.3279
1056600	5.3834
1057500	4.8285
1058400	4.107
1059300	4.0515
1060200	4.6065
1061100	4.9395
1062000	4.9395
1062900	5.1059
1063800	5.3279
1064700	5.4944
1065600	5.5499
1066500	5.2169
1067400	4.4955
1068300	4.0515
1069200	3.9405
1070100	4.4955
1071000	5.0504
1071900	5.1614
1072800	4.7175
1073700	4.2735
1074600	4.329
1075500	4.3845
1076400	4.3845
1077300	4.107
1078200	3.7185
1079100	3.885
1080000	4.329
1080900	4.3845
1081800	4.329
1082700	4.3845
1083600	4.44
1084500	4.44
1085400	4.2735
1086300	4.218
1087200	4.2735
1088100	4.329
1089000	4.1625
1089900	3.885
1090800	3.996
1091700	4.0515
1092600	4.0515
1093500	4.2735
1094400	4.3845
1095300	4.1625
1096200	3.996
1097100	4.107
1098000	4.329
1098900	4.2735
1099800	4.329
1100700	4.2735
1101600	4.1625
1102500	4.1625
1103400	4.218
1104300	4.218
1105200	4.2735
1106100	4.2735
1107000	4.44
1107900	4.6065
1108800	4.44
1109700	4.9395
1110600	5.5499
1111500	5.3834
1112400	4.7175
1113300	4.2735
1114200	4.2735
1115100	4.3845
1116000	4.3845
1116900	4.218
1117800	4.329
1118700	4.8285
1119600	5.3279
1120500	5.4389
1121400	5.3834
1122300	5.1614
1123200	5.3279
1124100	5.9384
1125000	5.7164
1125900	5.0504
1126800	5.1059
1127700	5.5499
1128600	5.8829
1129500	5.9384
1130400	5.3834
1131300	4.884
1132200	4.9395
1133100	5.1059
1134000	5.2169
1134900	5.4389
1135800	5.1614
1136700	4.662
1137600	4.329
1138500	4.329
1139400	4.2735
1140300	4.1625
1141200	4.107
1142100	4.3845
1143000	4.551
1143900	4.2735
1144800	4.218
1145700	4.2735
1146600	4.4955
1147500	5.3279
1148400	5.7164
1149300	4.9395
1150200	5.1059
1151100	6.2159
1152000	6.3269
1152900	5.9384
1153800	5.4389
1154700	4.9949
1155600	5.2169
1156500	5.9939
1157400	6.4934
1158300	6.2159
1159200	5.7719
1160100	5.9384
1161000	6.4934
1161900	6.4934
1162800	5.7719
1163700	5.7719
1164600	6.3824
1165500	6.8264
1166400	7.2149
1167300	6.9374
1168200	6.3824
1169100	6.2714
1170000	5.8829
1170900	5.6054
1171800	5.4389
1172700	4.884
1173600	4.4955
1174500	4.6065
1175400	4.884
1176300	4.884
1177200	5.0504
1178100	5.2169
1179000	5.1614
1179900	5.0504
1180800	4.9949
1181700	4.9949
1182600	4.7175
1183500	4.44
1184400	4.662
1185300	4.8285
1186200	4.773
1187100	4.773
1188000	4.8285
1188900	4.9395
1189800	4.773
1190700	4.6065
1191600	4.773
1192500	4.7175
1193400	4.44
1194300	4.218
