# Supplementary material for: A parsimonious model of blood glucose homeostasis
Source: PLOS Digit Health. 2022 Jul 14;1(7):e0000072. doi: 10.1371/journal.pdig.0000072 (PMC9931355; doi:10.1371/journal.pdig.0000072)
Supplement: S2 Data — Blood glucose data of Klick Pilot Study measured using the Freestyle Libre Flash Glucose device. The data are presented in comma separated values (.csv) format for each healthy individual (N = 100). The filenames represent the unique identification of the individual to preserve anonymity. (ZIP) [file pdig.0000072.s011.zip › AMK092.csv]

Elapsed Time	Glucose (mmol/L)
0	6.0494
900	5.4389
1800	4.7175
2700	4.4955
3600	4.329
4500	4.107
5400	3.996
6300	3.9405
7200	4.0515
8100	4.107
9000	4.1625
9900	4.7175
10800	6.0494
11700	6.6599
12600	6.6044
13500	6.7709
14400	7.2704
15300	7.3814
16200	6.9929
17100	6.9929
18000	7.6589
18900	7.4369
19800	6.2159
20700	5.3834
21600	5.0504
22500	4.4955
23400	4.1625
24300	4.7175
25200	5.7719
26100	5.7719
27000	4.8285
27900	4.0515
28800	3.8295
29700	3.885
30600	3.9405
31500	3.885
32400	4.107
33300	4.329
34200	4.107
35100	4.8285
36000	6.8264
36900	7.5479
37800	6.8819
38700	6.4934
39600	6.8264
40500	7.4369
41400	7.8254
42300	7.3814
43200	7.0484
44100	6.7154
45000	6.0494
45900	5.7719
46800	5.9939
47700	5.9939
48600	5.6609
49500	5.5499
50400	5.7164
51300	6.3269
52200	6.4934
53100	6.4934
54000	6.7709
54900	6.5489
55800	6.1049
56700	5.7164
57600	4.884
58500	4.3845
59400	4.8285
60300	4.9949
61200	5.1614
62100	5.9384
63000	6.1604
63900	5.5499
64800	5.1059
65700	4.9395
66600	4.884
67500	5.0504
68400	5.2169
69300	4.884
70200	4.6065
71100	4.6065
72000	4.4955
72900	4.44
73800	4.7175
74700	4.9395
75600	4.773
76500	4.6065
77400	4.884
78300	5.8274
79200	6.6044
80100	5.8829
81000	4.773
81900	5.4389
82800	6.5489
83700	6.4934
84600	6.5489
85500	6.7709
86400	6.1049
87300	5.3834
88200	5.3279
89100	5.4944
90000	5.4389
90900	5.3279
91800	5.4389
92700	5.6054
93600	5.2169
94500	4.7175
95400	4.662
96300	5.0504
97200	6.1049
98100	6.9374
99000	6.6044
99900	5.7719
100800	5.6609
101700	5.7164
102600	5.6054
103500	5.4944
104400	5.4389
105300	5.5499
106200	5.7719
107100	5.4944
108000	5.2169
108900	5.4944
109800	5.3834
110700	4.8285
111600	4.551
112500	4.551
113400	4.4955
114300	4.3845
115200	4.2735
116100	4.329
117000	5.2724
117900	6.4379
118800	6.4934
119700	5.8274
120600	5.1059
121500	4.551
122400	4.7175
123300	5.7164
124200	7.2704
125100	8.2694
126000	8.7689
126900	9.0464
127800	9.1019
128700	8.9909
129600	8.6579
130500	8.2694
131400	7.7144
132300	7.1039
133200	6.9374
134100	6.5489
135000	5.9939
135900	6.1049
136800	6.3824
137700	6.6044
138600	6.5489
139500	6.1604
140400	5.8274
141300	5.7719
142200	5.8274
143100	5.8274
144000	5.6609
144900	5.4944
145800	5.2169
146700	5.0504
147600	5.0504
148500	5.1059
149400	5.2169
150300	5.2724
151200	5.2169
152100	4.9949
153000	4.8285
153900	4.7175
154800	4.8285
155700	4.884
156600	4.7175
157500	4.7175
158400	4.8285
159300	4.884
160200	4.773
161100	4.7175
162000	4.6065
162900	5.0504
163800	6.3269
164700	6.7154
165600	5.7719
166500	4.773
167400	4.6065
168300	4.551
169200	4.4955
170100	4.8285
171000	4.9949
171900	4.773
172800	5.0504
173700	6.2714
174600	6.6599
175500	5.9939
176400	5.7164
177300	6.3269
178200	6.4379
179100	5.8829
180000	5.3279
180900	4.9949
181800	4.773
182700	4.6065
183600	4.551
184500	4.551
185400	4.4955
186300	4.3845
187200	4.7175
188100	5.2724
189000	5.4389
189900	5.0504
190800	4.773
191700	4.662
192600	4.551
193500	4.4955
194400	4.6065
195300	4.7175
196200	5.1059
197100	5.8274
198000	5.8829
198900	5.3834
199800	4.884
200700	4.662
201600	4.4955
202500	4.8285
203400	6.1049
204300	7.4924
205200	8.1029
206100	7.7144
207000	6.8264
207900	5.8829
208800	5.3834
209700	5.1059
210600	4.9949
211500	4.9395
212400	4.9395
213300	5.1614
214200	6.0494
215100	7.6034
216000	8.6579
216900	9.0464
217800	9.0464
218700	8.3804
219600	6.9929
220500	6.2159
221400	6.4934
222300	7.6034
223200	8.8799
224100	9.6569
225000	10.2119
225900	10.7114
226800	10.9889
227700	11.3774
228600	11.4884
229500	10.8224
230400	9.6569
231300	8.6579
232200	7.7699
233100	6.9929
234000	6.5489
234900	6.2159
235800	6.1604
236700	6.6599
237600	7.2704
238500	7.2149
239400	6.8264
240300	6.6044
241200	6.1604
242100	5.4389
243000	5.7719
243900	7.1039
244800	7.7699
245700	7.6034
246600	7.3814
247500	6.8264
248400	6.7154
249300	7.0484
250200	6.7709
251100	6.1604
252000	6.0494
252900	6.4934
253800	7.2149
254700	7.4924
255600	7.1594
256500	7.0484
257400	7.6589
258300	8.1584
259200	8.3249
260100	8.2694
261000	7.7144
261900	7.4369
262800	7.6034
263700	7.7699
264600	8.1029
265500	8.6024
266400	9.1574
267300	9.3794
268200	9.2129
269100	8.8799
270000	8.7134
270900	8.4359
271800	7.8254
272700	7.2704
273600	7.0484
274500	7.0484
275400	6.8819
276300	6.5489
277200	6.2714
278100	6.6044
279000	7.3814
279900	7.8809
280800	7.7699
281700	7.5479
282600	7.1594
283500	6.6044
284400	6.1049
285300	5.7164
286200	5.5499
287100	5.5499
288000	5.6054
288900	5.7719
289800	5.8829
290700	6.0494
291600	6.1604
292500	6.2714
293400	6.2159
294300	5.9384
295200	5.7164
296100	5.4944
297000	5.7164
297900	6.8819
298800	8.3804
299700	9.2129
300600	9.2684
301500	9.1019
302400	9.2129
303300	9.3794
304200	9.2684
305100	9.7124
306000	10.3229
306900	10.3784
307800	10.3784
308700	11.0444
309600	11.8769
310500	12.4874
311400	12.5984
312300	12.7094
313200	12.7649
314100	12.5984
315000	12.2099
315900	11.3219
316800	10.1564
317700	9.1019
318600	8.4359
319500	7.8809
320400	7.4369
321300	7.2149
322200	7.1594
323100	7.1039
324000	6.8264
324900	6.3269
325800	5.8829
326700	5.8829
327600	5.9384
328500	5.9384
329400	5.9384
330300	5.9939
331200	6.9374
332100	7.9919
333000	7.7144
333900	7.0484
334800	7.1039
335700	6.7709
336600	5.6054
337500	5.4389
338400	6.3824
339300	7.4369
340200	7.8254
341100	7.5479
342000	7.0484
342900	7.2149
343800	7.6034
344700	7.7699
345600	7.8809
346500	7.6034
347400	6.9929
348300	6.7709
349200	6.4934
350100	6.1049
351000	5.8274
351900	5.6609
352800	5.5499
353700	5.4389
354600	5.4389
355500	5.7719
356400	6.8264
357300	8.6579
358200	10.2674
359100	10.8224
360000	10.8224
360900	10.9334
361800	10.7669
362700	10.4339
363600	9.7124
364500	8.6024
365400	7.3814
366300	6.4934
367200	6.0494
368100	5.9384
369000	6.3269
369900	6.9374
370800	6.9374
371700	6.8264
372600	7.2149
373500	7.3259
374400	6.6044
375300	5.8829
376200	5.5499
377100	5.7719
378000	6.2714
378900	6.5489
379800	6.4934
380700	6.2714
381600	5.8829
382500	5.8274
383400	5.9384
384300	5.6609
385200	5.2169
386100	5.1614
387000	5.4944
387900	6.2714
388800	7.7144
389700	8.9909
390600	8.8799
391500	8.5469
392400	8.4359
393300	8.4914
394200	8.6024
395100	8.6579
396000	8.6579
396900	8.5469
397800	8.3804
398700	8.1584
399600	7.9919
400500	7.8254
401400	7.7144
402300	7.6034
403200	7.3259
404100	6.8819
405000	6.7154
405900	6.6599
406800	6.5489
407700	6.3824
408600	6.3269
409500	6.3269
410400	6.2159
411300	6.1049
412200	5.8274
413100	5.7164
414000	5.7164
414900	5.7719
415800	5.7719
416700	5.6609
417600	5.6054
418500	5.4389
419400	5.2724
420300	5.4389
421200	5.6609
422100	6.3824
423000	7.5479
423900	7.9919
424800	7.9364
425700	7.8254
426600	7.6589
427500	7.7144
428400	7.9364
429300	8.0474
430200	8.1584
431100	8.2139
432000	8.3804
432900	8.6024
433800	8.4359
434700	8.2694
435600	8.6024
436500	8.8799
437400	8.7689
438300	7.7699
439200	6.8819
440100	6.5489
441000	6.2714
441900	5.9939
442800	5.8829
443700	5.7719
444600	5.7164
445500	5.8274
446400	5.7719
447300	5.6054
448200	5.8274
449100	6.4379
450000	7.5479
450900	8.7134
451800	9.6014
452700	9.7679
453600	9.8789
454500	10.4894
455400	11.1554
456300	11.4329
457200	11.2664
458100	11.4329
459000	11.6549
459900	11.4329
460800	10.7669
461700	9.8789
462600	8.9354
463500	8.2694
464400	7.9919
465300	7.3259
466200	6.7709
467100	6.6599
468000	6.1604
468900	5.6609
469800	5.8274
470700	6.3269
471600	7.2704
472500	8.6024
473400	9.4904
474300	10.0454
475200	10.1564
476100	9.8234
477000	9.4904
477900	9.3239
478800	9.3794
479700	9.2129
480600	8.8799
481500	8.5469
482400	8.6024
483300	8.7689
484200	8.4914
485100	8.1029
486000	7.7699
486900	7.6589
487800	7.3259
488700	6.9374
489600	6.7709
490500	6.8819
491400	6.8819
492300	6.6044
493200	6.1604
494100	6.1049
495000	6.0494
495900	6.1049
496800	6.0494
497700	5.8829
498600	5.8829
499500	5.8829
500400	5.8274
501300	5.8829
502200	5.9384
503100	5.6609
504000	5.9384
504900	6.9929
505800	7.3814
506700	7.0484
507600	6.0494
508500	5.3834
509400	5.1614
510300	4.662
511200	4.6065
512100	4.7175
513000	4.4955
513900	4.218
514800	4.44
515700	5.1614
516600	6.0494
517500	6.8264
518400	7.2704
519300	7.6589
520200	8.0474
521100	8.1029
522000	8.0474
522900	8.1029
523800	8.1584
524700	7.9919
525600	7.7699
526500	7.3259
527400	6.7709
528300	6.3824
529200	6.1604
530100	5.9384
531000	5.7719
531900	5.6609
532800	5.6609
533700	5.7719
534600	5.8274
535500	5.7164
536400	5.8829
537300	6.7709
538200	8.2694
539100	10.1009
540000	11.3219
540900	11.0444
541800	10.2119
542700	9.1574
543600	8.0474
544500	6.9929
545400	6.1604
546300	5.6609
547200	5.1059
548100	4.6065
549000	4.2735
549900	4.1625
550800	4.2735
551700	4.44
552600	4.551
553500	4.7175
554400	5.6054
555300	7.6034
556200	9.9899
557100	11.7659
558000	12.7649
558900	13.1534
559800	13.0424
560700	13.0424
561600	13.1534
562500	12.8759
563400	13.0979
564300	13.2089
565200	12.8204
566100	12.2654
567000	11.5439
567900	10.9889
568800	10.7114
569700	10.3784
570600	9.8234
571500	9.3239
572400	9.1019
573300	8.6579
574200	7.8809
575100	7.5479
576000	7.6034
576900	7.5479
577800	7.7144
578700	8.0474
579600	8.1584
580500	8.1029
581400	7.7144
582300	7.2704
583200	6.8264
584100	6.6044
585000	6.3269
585900	6.1604
586800	6.1049
587700	6.1049
588600	5.8829
589500	5.7164
590400	5.4389
591300	5.2724
592200	5.2724
593100	5.0504
594000	4.9395
594900	6.0494
595800	7.4369
596700	7.8254
597600	7.8809
598500	7.2704
599400	6.6599
600300	6.4379
601200	5.9939
602100	4.884
603000	4.1625
603900	4.218
604800	4.662
605700	5.8829
606600	7.6589
607500	8.5469
608400	7.9919
609300	7.3814
610200	7.3259
611100	7.9919
612000	9.1019
612900	9.5459
613800	9.3794
614700	9.2129
615600	9.1574
616500	9.1019
617400	8.9909
618300	8.5469
619200	7.5479
620100	7.2149
621000	7.9919
621900	8.7689
622800	8.8244
623700	8.4914
624600	7.9364
625500	7.4924
626400	8.1584
627300	8.9909
628200	8.7689
629100	7.9919
630000	7.7699
630900	7.8254
631800	7.2704
632700	6.3269
633600	5.7719
634500	5.4944
635400	5.2724
636300	5.0504
637200	4.884
638100	4.884
639000	4.9949
639900	5.0504
640800	5.1059
641700	5.2169
642600	5.6054
643500	5.9939
644400	6.7709
645300	8.4359
646200	9.9899
647100	10.9334
648000	11.6549
648900	12.3764
649800	13.0424
650700	13.4309
651600	13.8749
652500	14.2079
653400	14.3189
654300	14.2634
655200	13.9304
656100	13.2644
657000	12.7094
657900	12.0989
658800	11.2664
659700	10.6004
660600	10.2119
661500	9.7679
662400	8.9909
663300	7.9919
664200	7.1594
665100	6.7709
666000	6.7709
666900	6.5489
667800	6.5489
668700	6.8264
669600	6.6599
670500	6.2714
671400	6.1049
672300	5.9384
673200	5.9384
674100	5.9939
675000	5.8829
675900	5.6609
676800	5.6609
677700	5.6054
678600	5.2724
679500	4.9395
680400	4.773
681300	5.2724
682200	6.7154
683100	8.0474
684000	8.5469
684900	7.9364
685800	6.3824
686700	5.8829
687600	6.8264
688500	7.9364
689400	8.9354
690300	9.2684
691200	8.4914
692100	7.9919
693000	8.3249
693900	8.6579
694800	8.6579
695700	8.2694
696600	7.4924
697500	6.6599
698400	6.1604
699300	6.2714
700200	6.6044
701100	7.0484
702000	7.9364
702900	9.1574
703800	9.5459
704700	9.1019
705600	8.7134
706500	8.8244
707400	9.1019
708300	9.2129
709200	8.8244
710100	8.2694
711000	8.3249
711900	8.5469
712800	8.3804
713700	7.4924
714600	6.6044
715500	6.4379
716400	6.5489
717300	7.0484
718200	7.8809
719100	8.1584
720000	7.8254
720900	7.3259
721800	6.8819
722700	6.2159
723600	5.6054
724500	5.3279
725400	5.3834
726300	5.4389
727200	5.4389
728100	5.5499
729000	5.6609
729900	5.6609
730800	5.9384
731700	7.1594
732600	9.4904
733500	11.3219
734400	11.9879
735300	12.4874
736200	12.8204
737100	13.4864
738000	13.6529
738900	13.2644
739800	13.2089
740700	13.4864
741600	13.4309
742500	13.2089
743400	13.0424
744300	12.7649
745200	12.2654
746100	11.5439
747000	10.9889
747900	10.7114
748800	10.1564
749700	9.3794
750600	8.6024
751500	8.2139
752400	8.1029
753300	7.7144
754200	7.3259
755100	7.0484
756000	7.1594
756900	6.6599
757800	5.9384
758700	5.7719
759600	5.8829
760500	5.5499
761400	4.884
762300	4.551
763200	4.6065
764100	4.884
765000	4.6065
765900	4.218
766800	5.1614
767700	6.9374
768600	7.8809
769500	8.6024
770400	8.8799
771300	7.8254
772200	6.9929
773100	6.7154
774000	6.1049
774900	6.0494
775800	6.5489
776700	6.4379
777600	5.5499
778500	4.7175
779400	4.7175
780300	4.773
781200	4.7175
782100	4.9395
783000	5.7164
783900	6.7709
784800	7.7699
785700	8.1584
786600	7.8809
787500	7.4369
788400	7.4369
789300	7.9364
790200	8.2694
791100	8.2694
792000	8.1584
792900	7.8254
793800	7.0484
794700	6.4379
795600	6.8819
796500	7.6589
797400	8.4914
798300	9.2129
799200	9.4904
800100	9.4349
801000	8.8799
801900	8.2139
802800	7.6589
803700	6.9374
804600	6.2714
805500	5.9384
806400	5.6609
807300	5.3834
808200	5.2724
809100	5.2169
810000	5.3279
810900	6.4379
811800	8.1029
812700	9.5459
813600	10.4339
814500	10.6004
815400	10.9334
816300	11.7104
817200	11.9324
818100	11.5439
819000	10.8779
819900	10.5449
820800	10.7669
821700	10.7669
822600	10.6004
823500	10.5449
824400	10.3784
825300	10.1564
826200	10.0454
827100	9.9899
828000	10.1009
828900	10.3784
829800	9.8789
830700	8.7134
831600	7.4369
832500	7.0484
833400	7.2149
834300	6.8264
835200	6.3824
836100	6.3824
837000	6.4379
837900	6.4379
838800	6.3824
839700	6.2714
840600	5.8829
841500	5.4944
842400	5.3834
843300	5.2169
844200	5.0504
845100	5.0504
846000	5.1059
846900	4.9395
847800	4.662
848700	4.4955
849600	5.2169
850500	5.6054
851400	4.551
852300	3.885
853200	3.996
854100	4.44
855000	5.0504
855900	5.3279
856800	4.9395
857700	4.4955
858600	4.44
859500	4.4955
860400	4.3845
861300	4.329
862200	4.6065
863100	4.7175
864000	4.3845
864900	4.329
865800	4.9395
866700	5.9939
867600	6.6599
868500	6.7709
869400	6.7154
870300	6.8264
871200	7.2149
872100	7.6589
873000	7.4924
873900	6.8264
874800	6.8264
875700	7.2149
876600	7.3259
877500	7.1039
878400	6.7154
879300	6.4934
880200	6.6044
881100	7.2704
882000	8.6024
882900	9.2129
883800	8.6024
884700	8.3249
885600	8.5469
886500	8.6024
887400	8.6024
888300	8.6024
889200	8.6024
890100	8.7134
891000	8.6579
891900	8.4914
892800	8.0474
893700	7.5479
894600	7.0484
895500	6.4379
896400	6.2159
897300	6.5489
898200	6.8819
899100	6.3824
900000	5.6609
900900	6.7154
901800	7.9919
902700	8.5469
903600	9.1574
904500	9.2684
905400	8.5469
906300	7.7144
907200	7.9364
908100	8.3249
909000	7.9364
909900	7.7144
910800	7.8254
911700	7.8809
912600	8.1584
913500	8.8799
914400	8.8244
915300	8.4914
916200	9.0464
917100	9.7679
918000	9.5459
918900	8.2139
919800	7.0484
920700	6.7709
921600	6.6599
922500	6.5489
923400	6.7154
924300	6.6599
925200	6.1049
926100	5.4389
927000	5.1059
927900	4.9949
928800	5.1059
929700	4.9395
930600	4.4955
931500	4.3845
932400	4.1625
933300	4.107
934200	4.1625
935100	4.0515
936000	3.9405
936900	3.7185
937800	4.107
938700	5.9939
939600	6.1604
940500	4.6065
941400	4.4955
942300	4.4955
943200	4.6065
944100	5.0504
945000	5.7164
945900	6.8264
946800	7.3814
947700	7.2704
948600	6.9374
949500	6.4379
950400	6.4379
951300	6.7154
952200	6.1604
953100	5.3834
954000	4.9395
954900	4.884
955800	4.9949
956700	5.1059
957600	5.6054
958500	6.6599
959400	7.1594
960300	7.1039
961200	6.9929
962100	7.0484
963000	7.2149
963900	7.4369
964800	7.7699
965700	7.9364
966600	7.6034
967500	7.1594
968400	7.2149
969300	7.2704
970200	6.9929
971100	6.8819
972000	6.9374
972900	6.9929
973800	6.7709
974700	6.2159
975600	5.7719
976500	5.8274
977400	5.9384
978300	5.6054
979200	4.8285
980100	4.2735
981000	4.218
981900	4.44
982800	4.329
983700	4.218
984600	4.2735
985500	4.3845
986400	4.6065
987300	4.7175
988200	4.773
989100	4.6065
990000	4.551
990900	5.4389
991800	7.1039
992700	8.7134
993600	10.0454
994500	11.2664
995400	12.3764
996300	13.4309
997200	14.0414
998100	14.0969
999000	13.7084
999900	12.4319
1000800	10.8224
1001700	10.0454
1002600	10.1564
1003500	10.7669
1004400	11.0999
1005300	10.4339
1006200	9.4904
1007100	8.9909
1008000	8.6579
1008900	8.2139
1009800	7.6589
1010700	7.4369
1011600	7.1594
1012500	6.7154
1013400	6.1049
1014300	5.6609
1015200	5.6054
1016100	5.8829
1017000	6.1604
1017900	6.1049
1018800	5.4944
1019700	5.2169
1020600	5.3279
1021500	5.3834
1022400	5.3834
1023300	5.3279
1024200	5.1059
1025100	4.9949
1026000	4.8285
1026900	5.2169
1027800	6.5489
1028700	7.1039
1029600	6.5489
1030500	6.7709
1031400	7.2149
1032300	6.6599
1033200	6.0494
1034100	6.1604
1035000	5.4944
1035900	4.551
1036800	4.1625
1037700	4.0515
1038600	4.1625
1039500	4.8285
1040400	6.3824
1041300	7.3814
1042200	7.4369
1043100	7.8254
1044000	8.2139
1044900	8.1029
1045800	7.7699
1046700	7.5479
1047600	7.3259
1048500	7.2704
1049400	7.1039
1050300	6.9374
1051200	7.0484
1052100	7.3259
1053000	7.3259
1053900	6.8264
1054800	6.3269
1055700	6.4934
1056600	6.8819
1057500	6.5489
1058400	5.7164
1059300	5.1059
1060200	4.884
1061100	4.662
1062000	4.551
1062900	5.3834
1063800	6.2714
1064700	6.3824
1065600	6.6044
1066500	6.9374
1067400	6.3824
1068300	5.3279
1069200	4.9949
1070100	5.2169
1071000	5.0504
1071900	4.773
1072800	4.7175
1073700	4.7175
1074600	4.662
1075500	4.773
1076400	4.7175
1077300	5.0504
1078200	5.7164
1079100	6.2714
1080000	7.2704
1080900	8.5469
1081800	9.3794
1082700	9.4349
1083600	9.3239
1084500	9.7679
1085400	10.1564
1086300	9.8234
1087200	9.6569
1088100	8.3804
1089000	5.5499
1089900	3.552
1090800	2.997
1091700	4.662
1092600	5.5499
1093500	5.7719
1094400	6.6044
1095300	6.5489
1096200	6.1049
1097100	5.8829
1098000	6.1049
1098900	6.4379
1099800	6.3824
1100700	6.2714
1101600	6.2714
1102500	5.8829
1103400	5.8829
1104300	6.6044
1105200	6.7154
1106100	5.8274
1107000	4.8285
1107900	4.3845
1108800	4.2735
1109700	4.6065
1110600	5.3834
1111500	6.1604
1112400	6.7154
1113300	6.7709
1114200	6.3269
1115100	6.1604
1116000	6.0494
1116900	5.8274
1117800	5.6054
1118700	5.1059
1119600	4.6065
1120500	4.329
1121400	4.3845
1122300	4.551
1123200	4.551
1124100	4.4955
1125000	4.44
1125900	4.551
1126800	5.1614
1127700	6.2159
1128600	6.8819
1129500	6.7709
1130400	6.9374
1131300	7.2704
1132200	7.3259
1133100	6.7709
1134000	5.8829
1134900	5.3834
1135800	5.7719
1136700	6.8264
1137600	7.3814
1138500	7.0484
1139400	6.3824
1140300	6.0494
1141200	5.8829
1142100	5.7719
1143000	5.5499
1143900	4.9949
1144800	4.3845
1145700	4.218
1146600	4.2735
1147500	4.329
1148400	4.7175
1149300	5.4389
1150200	6.1604
1151100	7.1594
1152000	7.2704
1152900	6.1604
1153800	5.6609
1154700	6.4934
1155600	6.7709
1156500	6.1604
1157400	6.0494
1158300	5.9939
1159200	5.8829
1160100	6.1049
1161000	6.2714
1161900	6.4934
1162800	6.5489
1163700	6.2159
1164600	6.3269
1165500	6.9929
1166400	7.2704
1167300	7.1039
1168200	7.6034
1169100	8.5469
1170000	8.9354
1170900	8.6024
1171800	7.9364
1172700	7.3259
1173600	7.3814
1174500	7.7699
1175400	7.7144
1176300	7.2704
1177200	6.8819
1178100	6.2714
1179000	5.6054
1179900	5.2724
1180800	5.1059
1181700	4.8285
1182600	4.551
1183500	4.551
1184400	4.44
1185300	4.329
1186200	4.218
1187100	3.885
1188000	4.0515
1188900	4.329
1189800	4.44
1190700	4.6065
1191600	4.6065
1192500	4.773
1193400	5.9384
1194300	6.2714
1195200	5.7719
1196100	5.6054
1197000	5.0504
1197900	4.329
1198800	3.774
1199700	3.441
1200600	3.33
1201500	3.1635
