# Supplementary material for: A parsimonious model of blood glucose homeostasis
Source: PLOS Digit Health. 2022 Jul 14;1(7):e0000072. doi: 10.1371/journal.pdig.0000072 (PMC9931355; doi:10.1371/journal.pdig.0000072)
Supplement: S2 Data — Blood glucose data of Klick Pilot Study measured using the Freestyle Libre Flash Glucose device. The data are presented in comma separated values (.csv) format for each healthy individual (N = 100). The filenames represent the unique identification of the individual to preserve anonymity. (ZIP) [file pdig.0000072.s011.zip › ANA095.csv]

Elapsed Time	Glucose (mmol/L)
0	4.884
900	4.773
1800	5.2724
2700	5.3834
3600	5.3834
4500	5.8274
5400	6.3824
6300	6.3269
7200	5.3834
8100	4.773
9000	5.4389
9900	6.2714
10800	6.2159
11700	5.5499
12600	4.551
13500	4.1625
14400	4.44
15300	4.7175
16200	5.2169
17100	5.3834
18000	5.3834
18900	5.4944
19800	5.9384
20700	6.6044
21600	6.2714
22500	5.2169
23400	4.44
24300	4.2735
25200	4.9395
26100	5.9384
27000	5.9384
27900	4.9949
28800	4.3845
29700	4.6065
30600	4.9395
31500	5.1614
32400	5.6054
33300	6.0494
34200	6.3824
35100	6.6044
36000	6.3824
36900	6.1604
37800	5.8829
38700	5.7719
39600	5.9939
40500	6.1604
41400	6.3824
42300	5.9939
43200	5.3834
44100	5.1614
45000	5.4944
45900	6.3269
46800	6.6044
47700	6.2714
48600	5.9384
49500	5.7164
50400	5.6054
51300	5.7719
52200	5.7719
53100	5.6054
54000	5.4944
54900	5.3834
55800	5.2169
56700	5.1059
57600	5.0504
58500	4.8285
59400	4.662
60300	4.8285
61200	4.9395
62100	4.9949
63000	4.884
63900	4.662
64800	4.6065
65700	4.662
66600	4.9395
67500	5.1059
68400	5.3279
69300	5.4944
70200	5.3834
71100	5.2169
72000	5.1614
72900	5.2169
73800	5.2169
74700	5.2169
75600	5.1614
76500	4.9949
77400	5.3279
78300	6.3824
79200	6.9374
80100	6.5489
81000	6.6599
81900	7.1594
82800	7.1594
83700	7.0484
84600	6.8264
85500	6.7709
86400	6.6044
87300	5.8829
88200	5.3279
89100	5.2169
90000	5.6609
90900	6.0494
91800	5.9384
92700	5.3834
93600	5.1059
94500	4.9949
95400	4.9395
96300	4.9949
97200	5.0504
98100	4.884
99000	4.551
99900	4.4955
100800	4.662
101700	4.7175
102600	4.7175
103500	4.662
104400	4.6065
105300	4.6065
106200	4.662
107100	4.662
108000	4.6065
108900	4.6065
109800	4.44
110700	4.329
111600	4.551
112500	4.662
113400	4.6065
114300	4.551
115200	4.551
116100	4.551
117000	4.6065
117900	4.7175
118800	4.773
119700	4.551
120600	4.3845
121500	4.551
122400	4.662
123300	5.2169
124200	6.7154
125100	8.1584
126000	8.1584
126900	7.3814
127800	6.8819
128700	6.8264
129600	6.9929
130500	7.2149
131400	7.0484
132300	6.7154
133200	6.4379
134100	5.8829
135000	5.7719
135900	5.7719
136800	5.3279
137700	5.1059
138600	5.5499
139500	5.8274
140400	5.7719
141300	5.8274
142200	5.6609
143100	5.3279
144000	5.2724
144900	5.3834
145800	5.4389
146700	5.3834
147600	5.1059
148500	4.9395
149400	5.0504
150300	4.9949
151200	4.7175
152100	4.7175
153000	4.884
153900	4.9949
154800	5.1059
155700	4.9949
156600	4.9395
157500	4.9395
158400	4.884
159300	4.8285
160200	4.8285
161100	4.773
162000	4.7175
162900	4.662
163800	5.2724
164700	6.9374
165600	8.0474
166500	7.6034
167400	6.9929
168300	6.7709
169200	6.7154
170100	6.9929
171000	6.9374
171900	6.2714
172800	5.8274
173700	5.7719
174600	5.8274
175500	5.8274
176400	5.5499
177300	5.3279
178200	5.3834
179100	5.4944
180000	5.4944
180900	5.3834
181800	5.2724
182700	5.3279
183600	5.7164
184500	6.1604
185400	6.3269
186300	5.9384
187200	5.0504
188100	4.8285
189000	4.9949
189900	5.2724
190800	5.4389
191700	4.9949
192600	4.551
193500	4.551
194400	4.551
195300	4.44
196200	4.329
197100	4.329
198000	4.329
198900	4.3845
199800	4.4955
200700	4.4955
201600	4.4955
202500	4.4955
203400	4.4955
204300	4.662
205200	4.8285
206100	4.8285
207000	4.773
207900	4.662
208800	5.0504
209700	6.3824
210600	7.7144
211500	7.8254
212400	7.1594
213300	6.8264
214200	6.7709
215100	6.7709
216000	7.2704
216900	7.2149
217800	5.9384
218700	4.7175
219600	4.2735
220500	4.884
221400	5.9939
222300	6.5489
223200	6.2714
224100	5.8274
225000	5.8829
225900	5.9384
226800	5.6609
227700	5.4389
228600	5.3279
229500	5.3834
230400	5.4944
231300	5.3834
232200	5.1614
233100	5.1614
234000	5.3279
234900	5.3279
235800	5.1614
236700	4.9395
237600	4.662
238500	4.662
239400	4.9949
240300	5.1059
241200	4.9949
242100	5.1059
243000	5.1059
243900	4.8285
244800	4.884
245700	4.884
246600	4.773
247500	4.662
248400	4.6065
249300	4.662
250200	4.884
251100	6.0494
252000	7.5479
252900	7.7699
253800	7.6034
254700	7.6034
255600	7.1594
256500	6.4379
257400	6.2714
258300	6.4934
259200	6.6599
260100	6.1049
261000	5.1059
261900	5.0504
262800	5.8274
263700	6.4379
264600	5.9939
265500	4.8285
266400	4.551
267300	5.4389
268200	5.7719
269100	5.1059
270000	4.8285
270900	4.9949
271800	4.9395
272700	4.7175
273600	4.6065
274500	4.551
275400	4.4955
276300	4.551
277200	4.7175
278100	4.773
279000	4.7175
279900	4.7175
280800	4.6065
281700	4.6065
282600	4.6065
283500	4.6065
284400	4.884
285300	5.5499
286200	5.6054
287100	4.9395
288000	4.44
288900	4.551
289800	4.7175
290700	4.662
291600	4.6065
292500	4.662
293400	4.662
294300	4.6065
295200	4.9395
296100	6.0494
297000	6.9929
297900	7.3259
298800	7.4369
299700	7.2704
300600	7.2149
301500	7.0484
302400	6.2159
303300	5.4389
304200	5.2724
305100	5.1059
306000	5.1614
306900	5.6054
307800	6.2159
308700	6.1604
309600	5.5499
310500	5.5499
311400	5.9939
312300	6.2714
313200	6.3269
314100	6.1049
315000	5.6054
315900	5.3834
316800	5.5499
317700	5.7164
318600	5.7719
319500	5.7719
320400	5.6054
321300	5.3279
322200	5.1059
323100	5.1614
324000	5.2724
324900	4.8285
325800	4.4955
326700	4.662
327600	4.884
328500	4.884
329400	4.773
330300	4.8285
331200	4.9395
332100	4.9949
333000	4.9395
333900	4.9395
334800	4.773
335700	4.662
336600	5.3279
337500	6.5489
338400	7.0484
339300	6.7154
340200	6.4379
341100	6.5489
342000	6.8819
342900	6.7709
343800	6.5489
344700	6.0494
345600	5.3279
346500	5.6054
347400	6.1049
348300	6.1604
349200	6.1049
350100	5.5499
351000	5.1614
351900	5.7164
352800	5.5499
353700	4.9395
354600	5.4389
355500	6.1604
356400	5.6609
357300	5.4389
358200	5.8274
359100	5.8829
360000	5.1614
360900	4.44
361800	4.6065
362700	4.9395
363600	4.773
364500	4.7175
365400	4.8285
366300	4.7175
367200	4.4955
368100	4.44
369000	4.3845
369900	4.3845
370800	4.329
371700	4.3845
372600	4.3845
373500	4.4955
374400	4.551
375300	4.551
376200	4.4955
377100	4.6065
378000	4.662
378900	4.551
379800	4.6065
380700	4.551
381600	4.4955
382500	4.44
383400	4.551
384300	5.2724
385200	5.8829
386100	5.7164
387000	5.3279
387900	5.2169
388800	5.1614
389700	5.3279
390600	5.7164
391500	6.0494
392400	6.0494
393300	5.7164
394200	5.3834
395100	5.0504
396000	4.44
396900	4.107
397800	4.773
398700	5.9384
399600	6.6599
400500	6.0494
401400	4.9395
402300	4.329
403200	4.662
404100	5.4944
405000	5.9384
405900	5.5499
406800	4.9395
407700	4.773
408600	4.9949
409500	5.1059
410400	4.884
411300	4.884
412200	4.9395
413100	4.8285
414000	4.8285
414900	5.1614
415800	5.3834
416700	5.0504
417600	4.9395
418500	4.9395
419400	4.8285
420300	4.7175
421200	4.7175
422100	4.662
423000	4.9949
423900	6.4379
424800	7.9919
425700	7.9919
426600	7.4369
427500	7.3259
428400	7.1039
429300	6.5489
430200	6.0494
431100	5.7164
432000	5.2724
432900	5.2169
433800	5.1614
434700	4.773
435600	4.218
436500	3.885
437400	3.8295
438300	4.0515
439200	4.4955
440100	4.7175
441000	4.884
441900	4.9949
442800	4.884
443700	4.8285
444600	4.9949
445500	5.1614
446400	5.1059
447300	4.884
448200	4.7175
449100	4.773
450000	4.9395
450900	5.3279
451800	5.6054
452700	5.2724
453600	4.6065
454500	4.218
455400	4.218
456300	4.329
457200	4.44
458100	4.4955
459000	4.44
459900	4.44
460800	4.4955
461700	4.551
462600	4.662
463500	4.773
464400	4.8285
465300	4.884
466200	4.8285
467100	4.662
468000	4.773
468900	5.6609
469800	6.8264
470700	7.3259
471600	7.4369
472500	7.8254
473400	8.1584
474300	8.2139
475200	8.0474
476100	7.8254
477000	7.2149
477900	6.4934
478800	6.1049
479700	6.0494
480600	6.2714
481500	6.7709
482400	6.6044
483300	5.5499
484200	5.2169
485100	5.7719
486000	5.9384
486900	6.1604
487800	6.6599
488700	6.6044
489600	5.8274
490500	5.3279
491400	5.6609
492300	6.6044
493200	6.3824
494100	4.9949
495000	4.884
495900	5.5499
496800	5.6054
497700	5.1614
498600	4.9395
499500	4.9395
500400	4.9395
501300	4.9949
502200	4.9395
503100	4.773
504000	4.8285
504900	5.3279
505800	5.7719
506700	5.3279
507600	5.1614
508500	6.4379
509400	8.2139
510300	8.6579
511200	7.8809
512100	6.8819
513000	6.4934
513900	6.4379
514800	6.1604
515700	5.7719
516600	5.2724
517500	4.9395
518400	4.9395
519300	4.9949
520200	5.0504
521100	4.8285
522000	4.6065
522900	4.551
523800	4.551
524700	4.551
525600	4.4955
526500	4.551
527400	4.7175
528300	4.884
529200	5.0504
530100	5.0504
531000	4.9395
531900	4.8285
532800	4.8285
533700	5.3279
534600	6.3824
535500	6.9374
536400	6.4934
537300	5.6054
538200	4.9949
539100	5.1059
540000	5.7719
540900	6.4379
541800	6.6599
542700	6.6599
543600	6.6599
544500	6.7709
545400	6.6599
546300	6.2159
547200	5.8274
548100	6.4379
549000	7.2149
549900	6.9374
550800	6.7709
551700	6.2714
552600	5.2724
553500	5.2724
554400	6.3269
555300	7.1039
556200	6.9929
557100	6.0494
558000	5.1614
558900	4.773
559800	4.884
560700	5.3834
561600	5.9939
562500	6.5489
563400	6.5489
564300	6.2159
565200	5.7719
566100	5.2724
567000	5.2169
567900	5.3279
568800	5.1614
569700	4.9949
570600	4.7175
571500	4.4955
572400	4.4955
573300	4.773
574200	4.9949
575100	4.9395
576000	4.773
576900	4.773
577800	4.773
578700	4.7175
579600	4.7175
580500	4.662
581400	4.7175
582300	4.884
583200	5.0504
584100	5.1059
585000	5.3834
585900	5.3834
586800	5.3834
587700	6.5489
588600	8.3249
589500	8.6579
590400	7.8254
591300	7.3814
592200	7.3814
593100	7.6034
594000	7.4369
594900	7.1039
595800	6.7154
596700	6.3269
597600	6.3824
598500	6.2159
599400	5.8274
600300	5.8274
601200	5.9384
602100	5.5499
603000	5.4389
603900	5.9384
604800	6.3824
605700	6.6044
606600	6.4379
607500	5.5499
608400	4.4955
609300	4.329
610200	4.773
611100	5.7719
612000	6.8264
612900	7.1594
613800	7.0484
614700	6.7154
615600	6.2714
616500	5.9939
617400	6.7709
618300	7.4369
619200	7.3814
620100	7.1594
621000	6.4934
621900	5.6609
622800	5.8829
623700	6.8264
624600	6.7709
625500	6.0494
626400	5.4944
627300	5.6054
628200	6.1604
629100	6.2159
630000	5.2724
630900	4.773
631800	5.1059
632700	5.4389
633600	5.5499
634500	5.3279
635400	5.2169
636300	6.7154
637200	9.2129
638100	9.4904
639000	7.2704
639900	5.8274
640800	6.9374
641700	8.6579
642600	8.1029
643500	6.1604
644400	4.773
645300	4.551
646200	4.9395
647100	5.2724
648000	5.5499
648900	5.7164
649800	5.4944
650700	5.1059
651600	4.9395
652500	4.8285
653400	4.8285
654300	4.8285
655200	4.773
656100	4.773
657000	4.8285
657900	4.884
658800	4.8285
659700	4.8285
660600	4.884
661500	4.884
662400	4.8285
663300	4.773
664200	4.773
665100	4.8285
666000	4.773
666900	4.8285
667800	4.9395
668700	4.9395
669600	4.9395
670500	4.9395
671400	5.0504
672300	5.3279
673200	5.2169
674100	5.3834
675000	6.6599
675900	7.3814
676800	6.5489
677700	5.7719
678600	6.1049
679500	6.6044
680400	6.7154
681300	6.1604
682200	5.6054
683100	5.8829
684000	6.1604
684900	5.6609
685800	4.884
686700	4.7175
687600	4.773
688500	4.6065
689400	4.551
690300	4.7175
691200	4.884
692100	4.9395
693000	4.884
693900	4.884
694800	4.884
695700	4.884
696600	4.884
697500	4.884
698400	4.8285
699300	4.9949
700200	6.2159
701100	8.0474
702000	8.9354
702900	8.3249
703800	7.6589
704700	7.6034
705600	7.1594
706500	6.7154
707400	6.6044
708300	6.5489
709200	6.6599
710100	6.4934
711000	5.9384
711900	5.8274
712800	5.8829
713700	5.6609
714600	5.5499
715500	5.9939
716400	5.6609
717300	4.8285
718200	4.8285
719100	5.0504
720000	5.2724
720900	6.1049
721800	6.7709
722700	6.6044
723600	6.4934
724500	6.4934
725400	6.2714
726300	5.9384
727200	5.7164
728100	5.3834
729000	4.9949
729900	5.1059
730800	5.9384
731700	6.6044
732600	6.3824
733500	5.4944
734400	4.8285
735300	4.551
736200	4.6065
737100	5.1059
738000	5.6609
738900	5.7164
739800	5.6054
740700	5.4944
741600	5.3279
742500	5.0504
743400	5.0504
744300	5.2169
745200	5.2724
746100	5.0504
747000	4.9395
747900	5.1614
748800	5.2169
749700	5.1614
750600	5.1059
751500	5.0504
752400	4.9949
753300	5.1059
754200	5.1614
755100	5.1614
756000	5.2169
756900	5.4389
757800	5.4944
758700	5.2169
759600	5.7164
760500	6.8264
761400	7.5479
762300	7.0484
763200	5.8829
764100	5.3279
765000	5.6609
765900	6.2714
766800	6.8819
767700	6.6599
768600	5.8274
769500	5.6054
770400	5.1614
771300	4.551
772200	4.329
773100	4.44
774000	4.4955
774900	4.6065
775800	4.6065
776700	4.9395
777600	5.3834
778500	5.0504
779400	4.773
780300	4.884
781200	4.9395
782100	5.6609
783000	7.1594
783900	7.7144
784800	7.2149
785700	7.4924
786600	7.9919
787500	7.6034
788400	7.1594
789300	7.4924
790200	7.5479
791100	7.3259
792000	7.0484
792900	6.4379
793800	5.9939
794700	5.9939
795600	6.3269
796500	6.3269
797400	6.0494
798300	5.7164
799200	5.3834
800100	4.773
801000	4.662
801900	5.1614
802800	5.7719
803700	5.6609
804600	5.3279
805500	5.1614
806400	5.0504
807300	4.9395
808200	4.8285
809100	4.884
810000	5.0504
810900	5.1059
811800	5.2169
812700	5.5499
813600	5.7719
814500	5.5499
815400	5.6609
816300	6.8264
817200	8.2694
818100	9.1019
819000	9.1574
819900	8.8799
820800	8.5469
821700	8.3804
822600	8.0474
823500	7.3259
824400	6.7154
825300	6.6044
826200	7.0484
827100	7.4369
828000	7.2149
828900	6.2159
829800	5.1614
830700	5.4944
831600	6.4934
832500	6.8264
833400	6.2714
834300	5.5499
835200	5.2724
836100	5.7164
837000	6.4379
837900	6.3269
838800	5.6609
839700	5.2169
840600	4.884
841500	4.4955
842400	4.3845
843300	4.218
844200	4.107
845100	4.3845
846000	4.773
846900	5.1059
847800	5.3279
848700	5.4944
849600	5.5499
850500	5.4944
851400	5.3834
852300	5.3834
853200	5.3279
854100	5.1614
855000	5.4944
855900	6.7154
856800	7.7699
857700	7.7144
858600	7.3814
859500	7.3259
860400	7.3814
861300	7.1039
862200	6.8264
863100	6.4934
864000	5.8829
864900	6.0494
865800	6.0494
866700	5.6054
867600	5.7719
868500	5.7719
869400	5.0504
870300	4.662
871200	4.7175
872100	4.8285
873000	4.3845
873900	4.0515
874800	4.218
875700	4.3845
876600	4.3845
877500	4.4955
878400	4.551
879300	4.4955
880200	4.4955
881100	4.6065
882000	4.6065
882900	4.4955
883800	4.551
884700	4.551
885600	4.4955
886500	4.6065
