# Supplementary material for: A parsimonious model of blood glucose homeostasis
Source: PLOS Digit Health. 2022 Jul 14;1(7):e0000072. doi: 10.1371/journal.pdig.0000072 (PMC9931355; doi:10.1371/journal.pdig.0000072)
Supplement: S2 Data — Blood glucose data of Klick Pilot Study measured using the Freestyle Libre Flash Glucose device. The data are presented in comma separated values (.csv) format for each healthy individual (N = 100). The filenames represent the unique identification of the individual to preserve anonymity. (ZIP) [file pdig.0000072.s011.zip › APM_146.csv]

Elapsed Time	Glucose (mmol/L)
0	2.997
900	2.8305
1800	2.9415
2700	3.0525
3600	2.997
4500	3.0525
5400	3.1635
6300	3.0525
7200	3.3855
8100	3.6075
9000	3.7185
9900	4.3845
10800	5.8829
11700	7.2149
12600	7.9364
13500	8.3804
14400	8.2694
15300	7.5479
16200	6.4934
17100	5.8274
18000	5.1059
18900	4.1625
19800	3.7185
20700	3.3855
21600	3.2745
22500	3.3855
23400	3.108
24300	2.22
25200	2.22
26100	2.22
27000	2.22
27900	2.22
28800	2.22
29700	2.22
30600	2.22
31500	2.22
32400	2.22
33300	2.22
34200	3.108
35100	3.9405
36000	3.774
36900	3.33
37800	3.219
38700	3.4965
39600	3.7185
40500	3.3855
41400	2.775
42300	2.775
43200	3.8295
44100	3.996
45000	3.8295
45900	3.7185
46800	3.774
47700	4.551
48600	5.4389
49500	5.1059
50400	4.1625
51300	3.663
52200	3.552
53100	3.4965
54000	3.6075
54900	3.663
55800	3.4965
56700	3.2745
57600	3.1635
58500	3.108
59400	3.108
60300	3.2745
61200	3.219
62100	3.108
63000	3.0525
63900	3.0525
64800	3.108
65700	3.108
66600	3.3855
67500	3.3855
68400	3.6075
69300	4.884
70200	5.7719
71100	5.9384
72000	5.8274
72900	5.3279
73800	4.662
74700	4.6065
75600	5.1614
76500	5.2724
77400	4.4955
78300	3.9405
79200	3.9405
80100	4.329
81000	4.44
81900	4.4955
82800	4.662
83700	4.551
84600	4.218
85500	4.218
86400	4.3845
87300	4.218
88200	3.9405
89100	3.8295
90000	3.7185
90900	3.663
91800	3.7185
92700	3.774
93600	4.218
94500	5.2724
95400	6.0494
96300	5.8274
97200	5.4944
98100	5.7719
99000	6.1049
99900	6.4379
100800	6.4934
101700	6.1604
102600	5.4944
103500	4.8285
104400	4.44
105300	4.107
106200	3.774
107100	3.552
108000	3.3855
108900	3.108
109800	2.8305
110700	2.553
111600	2.7195
112500	3.663
113400	3.33
114300	2.553
115200	2.2755
116100	2.9415
117000	4.0515
117900	3.774
118800	3.33
119700	3.33
120600	3.7185
121500	3.885
122400	3.996
123300	4.107
124200	3.8295
125100	3.6075
126000	3.663
126900	3.7185
127800	3.7185
128700	3.774
129600	3.7185
130500	3.663
131400	3.996
132300	4.329
133200	4.107
134100	3.663
135000	3.33
135900	3.219
136800	3.441
137700	3.663
138600	3.7185
139500	4.44
140400	4.8285
141300	3.774
142200	3.33
143100	3.4965
144000	3.663
144900	3.4965
145800	3.33
146700	3.1635
147600	2.997
148500	2.886
149400	2.886
150300	2.8305
151200	2.775
152100	2.8305
153000	2.9415
153900	2.997
154800	3.3855
155700	5.1059
156600	6.4379
157500	6.5489
158400	6.2714
159300	6.1049
160200	5.6609
161100	5.2724
162000	4.9949
162900	4.8285
163800	4.8285
164700	4.6065
165600	4.4955
166500	4.6065
167400	4.7175
168300	4.884
169200	4.662
170100	4.218
171000	4.218
171900	4.662
172800	4.9949
173700	4.8285
174600	3.9405
175500	3.4965
176400	3.441
177300	3.4965
178200	3.4965
179100	3.885
180000	5.3834
180900	6.8264
181800	7.3259
182700	6.9929
183600	6.1049
184500	5.4389
185400	5.2169
186300	5.2169
187200	4.884
188100	3.9405
189000	3.2745
189900	2.664
190800	2.22
191700	2.22
192600	2.22
193500	2.22
194400	2.22
195300	2.22
196200	2.4975
197100	2.7195
198000	2.6085
198900	2.6085
199800	2.553
200700	2.442
201600	2.2755
202500	2.2755
203400	2.553
204300	2.553
205200	2.22
206100	2.22
207000	2.3865
207900	2.7195
208800	2.775
209700	2.886
210600	2.997
211500	2.997
212400	3.1635
213300	3.441
214200	3.441
215100	3.4965
216000	3.774
216900	4.3845
217800	4.44
218700	3.6075
219600	3.219
220500	3.0525
221400	3.33
222300	3.552
223200	3.774
224100	4.662
225000	5.1614
225900	4.107
226800	3.6075
227700	3.996
228600	4.44
229500	4.6065
230400	4.3845
231300	3.774
232200	3.3855
233100	3.219
234000	2.997
234900	2.9415
235800	2.886
236700	2.775
237600	2.4975
238500	2.442
239400	2.7195
240300	2.9415
241200	2.4975
242100	2.22
243000	2.22
243900	3.219
244800	4.7175
245700	4.218
246600	4.44
247500	5.0504
248400	5.2724
249300	4.7175
250200	3.552
251100	2.331
252000	2.22
252900	2.22
253800	2.22
254700	2.22
255600	2.22
256500	2.22
257400	2.3865
258300	2.6085
259200	2.664
260100	2.6085
261000	2.442
261900	2.2755
262800	2.22
263700	2.22
264600	2.22
265500	2.22
266400	2.22
267300	2.22
268200	2.22
269100	2.22
270000	3.8295
270900	5.8829
271800	6.4379
272700	6.4379
273600	5.8274
274500	4.9395
275400	4.2735
276300	3.774
277200	3.219
278100	2.2755
279000	2.22
279900	2.22
280800	2.22
281700	2.22
282600	2.22
283500	2.22
284400	2.22
285300	2.22
286200	2.22
287100	2.22
288000	2.22
288900	2.22
289800	2.22
290700	2.22
291600	2.331
292500	2.442
293400	2.442
294300	2.553
295200	2.6085
296100	2.7195
297000	2.886
297900	2.7195
298800	2.2755
299700	2.22
300600	2.22
301500	2.22
302400	2.553
303300	3.0525
304200	3.1635
305100	3.3855
306000	3.8295
306900	3.4965
307800	3.108
308700	2.8305
309600	2.8305
310500	2.886
311400	3.219
312300	3.774
313200	3.2745
314100	2.997
315000	2.886
315900	2.886
316800	2.886
317700	2.7195
318600	2.4975
319500	2.3865
320400	2.442
321300	2.442
322200	2.3865
323100	2.22
324000	2.22
324900	2.331
325800	2.442
326700	2.6085
327600	2.664
328500	2.4975
329400	2.3865
330300	2.9415
331200	5.1059
332100	5.5499
333000	4.1625
333900	3.1635
334800	2.442
335700	2.7195
336600	3.885
337500	3.7185
338400	3.4965
339300	3.6075
340200	3.441
341100	2.7195
342000	2.22
342900	2.22
343800	2.22
344700	2.553
345600	3.8295
346500	4.3845
347400	3.9405
348300	3.774
349200	3.8295
350100	3.663
351000	3.4965
351900	3.441
352800	3.33
353700	3.663
354600	5.2724
355500	6.4934
356400	6.4934
357300	5.6609
358200	5.3834
359100	5.9939
360000	6.2159
360900	5.6054
361800	4.662
362700	3.8295
363600	3.33
364500	2.9415
365400	2.664
366300	2.2755
367200	2.22
368100	2.2755
369000	2.331
369900	2.553
370800	2.4975
371700	2.4975
372600	2.775
373500	2.997
374400	3.2745
375300	3.33
376200	3.3855
377100	3.219
378000	3.219
378900	3.2745
379800	3.1635
380700	3.219
381600	3.2745
382500	3.441
383400	3.552
384300	3.33
385200	3.108
386100	2.7195
387000	2.6085
387900	2.6085
388800	2.664
389700	3.219
390600	3.552
391500	3.663
392400	3.8295
393300	3.552
394200	3.2745
395100	3.1635
396000	3.108
396900	2.997
397800	2.775
398700	2.664
399600	2.664
400500	3.2745
401400	3.6075
402300	3.0525
403200	2.4975
404100	2.3865
405000	2.2755
405900	2.22
406800	2.22
407700	2.22
408600	2.22
409500	2.22
410400	2.22
411300	2.22
412200	2.22
413100	2.22
414000	2.22
414900	2.331
415800	3.774
416700	6.3824
417600	6.9929
418500	6.6599
419400	6.1049
420300	5.4944
421200	4.884
422100	4.3845
423000	3.7185
423900	3.33
424800	3.108
425700	2.997
426600	2.664
427500	2.2755
428400	2.22
429300	2.22
430200	2.22
431100	2.7195
432000	2.886
432900	2.7195
433800	2.664
434700	2.7195
435600	2.7195
436500	2.664
437400	2.7195
438300	2.775
439200	2.7195
440100	2.886
441000	4.8285
441900	7.3814
442800	8.2694
443700	8.3804
444600	8.4359
445500	8.4359
446400	7.6589
447300	6.3269
448200	5.3279
449100	4.6065
450000	3.774
450900	3.33
451800	2.997
452700	2.4975
453600	2.442
454500	2.664
455400	3.0525
456300	3.2745
457200	3.108
458100	3.108
459000	3.108
459900	3.2745
460800	3.4965
461700	3.33
462600	3.2745
463500	3.2745
464400	3.108
465300	2.9415
466200	2.997
467100	3.1635
468000	2.8305
468900	2.6085
469800	2.775
470700	2.775
471600	2.7195
472500	2.8305
473400	2.9415
474300	2.886
475200	3.0525
476100	3.3855
477000	3.108
477900	2.7195
478800	2.4975
479700	2.4975
480600	2.6085
481500	2.7195
482400	2.7195
483300	2.7195
484200	2.8305
485100	2.7195
486000	2.553
486900	2.775
487800	4.4955
488700	5.3834
489600	4.8285
490500	4.1625
491400	3.774
492300	3.552
493200	3.6075
494100	3.6075
495000	3.3855
495900	3.219
496800	3.0525
497700	2.886
498600	2.8305
499500	2.7195
500400	2.4975
501300	2.886
502200	4.551
503100	5.3834
504000	5.7719
504900	5.2724
505800	4.44
506700	3.996
507600	3.774
508500	3.7185
509400	3.552
510300	3.2745
511200	3.0525
512100	2.8305
513000	3.219
513900	4.1625
514800	4.4955
515700	4.884
516600	4.7175
517500	4.0515
518400	3.441
519300	3.1635
520200	3.219
521100	3.219
522000	3.1635
522900	3.108
523800	2.997
524700	2.9415
525600	2.997
526500	2.997
527400	2.9415
528300	3.441
529200	5.2724
530100	6.1049
531000	6.1049
531900	5.8829
532800	5.8829
533700	6.1049
534600	5.8274
535500	5.4389
536400	4.9949
537300	4.4955
538200	3.885
539100	3.3855
540000	2.9415
540900	2.886
541800	2.8305
542700	2.442
543600	2.22
544500	2.22
545400	2.331
546300	2.2755
547200	2.442
548100	2.9415
549000	3.3855
549900	3.33
550800	3.33
551700	3.1635
552600	2.886
553500	2.6085
554400	2.22
555300	2.22
556200	2.6085
557100	2.997
558000	2.664
558900	2.22
559800	2.4975
560700	2.997
561600	3.33
562500	3.4965
563400	3.4965
564300	3.219
565200	3.0525
566100	2.9415
567000	2.8305
567900	2.886
568800	3.4965
569700	4.0515
570600	3.33
571500	2.8305
572400	2.886
573300	3.219
574200	3.108
575100	3.33
576000	4.218
576900	4.107
577800	3.219
578700	2.4975
579600	2.331
580500	2.3865
581400	2.3865
582300	2.442
583200	2.4975
584100	2.553
585000	2.553
585900	2.6085
586800	3.4965
587700	5.3279
588600	5.7164
589500	5.3834
590400	5.1614
591300	5.4389
592200	6.2714
593100	6.2714
594000	5.4944
594900	4.884
595800	4.0515
596700	3.3855
597600	2.9415
598500	2.8305
599400	2.9415
600300	3.552
601200	4.218
602100	3.9405
603000	3.2745
603900	2.9415
604800	3.108
605700	3.552
606600	3.6075
607500	3.6075
608400	3.3855
609300	3.1635
610200	3.108
611100	3.108
612000	3.0525
612900	2.997
613800	3.3855
614700	4.1625
615600	4.551
616500	4.551
617400	4.2735
618300	4.1625
619200	4.329
620100	3.8295
621000	3.219
621900	2.6085
622800	2.4975
623700	3.33
624600	3.552
625500	3.108
626400	2.7195
627300	2.6085
628200	3.1635
629100	3.3855
630000	3.108
630900	3.108
631800	3.1635
632700	3.219
633600	3.4965
634500	3.219
635400	2.9415
636300	2.553
637200	2.22
638100	2.22
639000	3.108
639900	3.3855
640800	3.1635
641700	3.33
642600	3.3855
643500	3.1635
644400	2.997
645300	3.3855
646200	3.441
647100	3.2745
648000	3.1635
648900	3.33
649800	3.7185
650700	3.33
651600	2.9415
652500	2.664
653400	2.664
654300	2.775
655200	2.8305
656100	2.9415
657000	2.8305
657900	3.3855
658800	5.7164
659700	5.9384
660600	5.1059
661500	4.9395
662400	4.2735
663300	3.663
664200	3.6075
665100	3.774
666000	3.6075
666900	3.33
667800	2.997
668700	2.7195
669600	2.775
670500	2.7195
671400	2.6085
672300	2.442
673200	2.3865
674100	2.3865
675000	2.8305
675900	5.6054
676800	7.1039
677700	6.9374
678600	6.3824
679500	5.8274
680400	5.1059
681300	4.1625
682200	3.552
683100	3.219
684000	3.0525
684900	2.775
685800	2.4975
686700	2.442
687600	2.4975
688500	2.664
689400	3.33
690300	3.4965
691200	3.108
692100	2.997
693000	3.1635
693900	3.2745
694800	3.441
695700	4.6065
696600	5.8274
697500	5.7719
698400	5.1614
699300	5.1059
700200	5.6609
701100	5.9384
702000	5.2169
702900	4.329
703800	3.7185
704700	3.33
705600	3.219
706500	3.108
707400	2.886
708300	2.886
709200	3.2745
710100	2.9415
711000	2.442
711900	2.553
712800	2.997
713700	3.219
714600	3.108
715500	2.997
716400	2.7195
717300	2.22
718200	2.22
719100	2.22
720000	2.22
720900	2.22
721800	2.3865
722700	2.997
723600	3.0525
724500	2.664
725400	2.331
726300	2.886
727200	2.9415
728100	2.331
729000	2.4975
729900	2.775
730800	2.775
731700	2.9415
732600	3.1635
733500	3.2745
734400	3.3855
735300	3.3855
736200	3.219
737100	2.997
738000	2.7195
738900	2.664
739800	2.775
740700	2.8305
741600	2.775
742500	2.775
743400	3.33
744300	3.774
745200	3.1635
746100	2.8305
747000	2.997
747900	3.108
748800	2.997
749700	2.9415
750600	2.8305
751500	2.664
752400	2.6085
753300	2.553
754200	2.4975
755100	2.4975
756000	2.553
756900	2.553
757800	2.553
758700	2.9415
759600	4.8285
760500	6.7709
761400	7.6034
762300	7.8254
763200	7.8254
764100	7.1594
765000	6.1049
765900	5.4389
766800	4.662
767700	3.8295
768600	3.1635
769500	2.8305
770400	2.9415
771300	3.0525
772200	3.0525
773100	2.997
774000	2.9415
774900	2.9415
775800	2.9415
776700	2.8305
777600	2.6085
778500	2.4975
779400	2.442
780300	2.3865
781200	2.3865
782100	2.553
783000	2.664
783900	2.664
784800	2.7195
785700	2.886
786600	3.8295
787500	5.9384
788400	6.8819
789300	6.7154
790200	6.9929
791100	7.6034
792000	8.2139
792900	8.4359
793800	7.5479
794700	6.2159
795600	4.9949
796500	3.996
797400	3.441
798300	3.219
799200	3.33
800100	3.33
801000	3.108
801900	2.886
802800	2.7195
803700	2.4975
804600	2.331
805500	2.22
806400	2.22
807300	2.22
808200	2.22
809100	2.22
810000	2.22
810900	2.22
811800	2.9415
812700	3.33
813600	3.108
814500	3.108
815400	2.8305
816300	2.3865
817200	2.22
818100	2.22
819000	2.22
819900	2.7195
820800	3.33
821700	3.33
822600	3.33
823500	3.108
824400	2.8305
825300	2.664
826200	2.7195
827100	2.8305
828000	2.886
828900	2.8305
829800	3.441
830700	3.7185
831600	3.219
832500	2.8305
833400	2.7195
834300	2.7195
835200	2.664
836100	2.6085
837000	2.442
837900	2.442
838800	2.553
839700	2.6085
840600	2.553
841500	2.553
842400	2.664
843300	3.3855
844200	5.5499
845100	6.1604
846000	5.4944
846900	5.1614
847800	5.2169
848700	5.0504
849600	4.1625
850500	3.552
851400	3.219
852300	2.997
853200	2.997
854100	2.664
855000	2.22
855900	2.22
856800	2.22
857700	2.22
858600	2.22
859500	2.442
860400	3.3855
861300	3.7185
862200	3.2745
863100	3.0525
864000	2.997
864900	3.108
865800	2.997
866700	2.8305
867600	2.8305
868500	2.886
869400	2.8305
870300	2.8305
871200	2.9415
872100	4.662
873000	6.6599
873900	7.7144
874800	7.9364
875700	7.6034
876600	6.9929
877500	5.9384
878400	4.9395
879300	4.218
880200	3.4965
881100	2.775
882000	2.775
882900	3.3855
883800	3.663
884700	3.441
885600	3.3855
886500	2.9415
887400	2.22
888300	2.22
889200	2.775
890100	3.1635
891000	3.108
891900	3.1635
892800	3.219
893700	3.219
894600	3.1635
895500	2.997
896400	2.8305
897300	2.997
898200	3.441
899100	3.3855
900000	3.1635
900900	2.9415
901800	2.2755
902700	2.22
903600	2.22
904500	2.22
905400	2.22
906300	2.997
907200	3.33
908100	3.1635
909000	3.219
909900	3.108
910800	2.886
911700	2.775
912600	2.775
913500	2.775
914400	2.7195
915300	2.6085
916200	2.6085
917100	2.6085
918000	3.0525
918900	4.0515
919800	3.6075
920700	3.219
921600	3.0525
922500	2.997
923400	2.997
924300	2.886
925200	2.7195
926100	2.6085
927000	2.6085
927900	2.4975
928800	2.3865
929700	2.4975
930600	2.4975
931500	2.664
932400	4.44
933300	6.6044
934200	7.3259
935100	7.4369
936000	7.2704
936900	7.2149
937800	7.0484
938700	6.0494
939600	4.551
940500	3.7185
941400	3.0525
942300	2.22
943200	2.22
944100	2.22
945000	2.22
945900	2.4975
946800	2.8305
947700	2.886
948600	2.775
949500	2.664
950400	2.7195
951300	2.8305
952200	2.997
953100	3.108
954000	2.997
954900	2.9415
955800	2.9415
956700	2.997
957600	2.9415
958500	2.8305
959400	3.774
960300	5.3834
961200	5.7719
962100	6.1049
963000	6.6599
963900	6.7709
964800	6.5489
965700	6.0494
966600	5.2169
967500	3.7185
968400	2.6085
969300	3.441
970200	3.3855
971100	2.2755
972000	2.22
972900	2.22
973800	2.22
974700	2.22
975600	2.22
976500	2.22
977400	2.22
978300	2.331
979200	3.219
980100	3.4965
981000	3.3855
981900	3.441
982800	3.3855
983700	3.219
984600	2.886
985500	2.9415
986400	3.4965
987300	3.3855
988200	3.108
989100	2.442
990000	2.22
990900	2.664
991800	3.33
992700	3.1635
993600	3.219
994500	3.3855
995400	3.4965
996300	3.2745
997200	3.0525
998100	2.886
999000	2.8305
999900	2.886
1000800	2.886
1001700	2.7195
1002600	2.553
1003500	2.6085
1004400	3.33
1005300	4.884
1006200	4.551
1007100	3.8295
1008000	3.885
1008900	4.2735
1009800	4.44
1010700	4.329
1011600	4.329
1012500	3.996
1013400	3.2745
1014300	2.8305
1015200	2.9415
1016100	2.997
1017000	2.886
1017900	2.775
1018800	2.7195
1019700	2.664
1020600	2.997
1021500	4.773
1022400	5.5499
1023300	5.3279
1024200	4.6065
1025100	4.329
1026000	4.3845
1026900	4.0515
1027800	3.9405
1028700	3.774
1029600	3.33
1030500	3.219
1031400	3.33
1032300	3.441
1033200	3.4965
1034100	3.4965
1035000	3.6075
1035900	3.9405
1036800	3.996
1037700	3.6075
1038600	3.3855
1039500	3.552
1040400	4.107
1041300	4.218
1042200	3.6075
1043100	3.33
1044000	3.2745
1044900	3.2745
1045800	3.3855
1046700	4.218
1047600	5.8829
1048500	6.6599
1049400	6.5489
1050300	6.3824
1051200	6.1604
1052100	5.3279
1053000	4.662
1053900	3.9405
1054800	3.33
1055700	2.9415
1056600	2.7195
1057500	2.664
1058400	2.6085
1059300	2.4975
1060200	2.7195
1061100	3.441
1062000	3.33
1062900	3.108
1063800	3.2745
1064700	3.2745
1065600	3.108
1066500	3.1635
1067400	3.7185
1068300	3.774
1069200	3.33
1070100	3.108
1071000	3.108
1071900	3.2745
1072800	3.663
1073700	3.4965
1074600	3.219
1075500	3.2745
1076400	3.3855
1077300	3.4965
1078200	3.441
1079100	3.2745
1080000	3.1635
1080900	3.219
1081800	3.33
1082700	3.108
1083600	2.886
1084500	2.7195
1085400	2.8305
1086300	2.9415
1087200	2.9415
1088100	2.886
1089000	2.7195
1089900	2.8305
1090800	3.33
1091700	3.8295
1092600	4.3845
1093500	4.329
1094400	3.6075
1095300	3.4965
1096200	3.7185
1097100	3.552
1098000	3.219
1098900	3.0525
1099800	2.8305
1100700	2.7195
1101600	2.7195
1102500	2.775
1103400	2.886
1104300	4.329
1105200	6.3269
1106100	6.3824
1107000	6.0494
1107900	5.6609
1108800	5.3834
1109700	5.1059
1110600	3.9405
1111500	2.8305
1112400	2.22
1113300	2.7195
1114200	3.4965
1115100	3.33
1116000	3.219
1116900	3.2745
1117800	3.1635
1118700	2.997
1119600	2.9415
1120500	3.3855
1121400	4.2735
1122300	3.996
1123200	3.2745
1124100	3.0525
1125000	2.997
1125900	2.997
1126800	3.219
1127700	3.219
1128600	3.2745
1129500	3.4965
1130400	3.885
1131300	4.8285
1132200	5.6054
1133100	5.9384
1134000	6.1604
1134900	6.2159
1135800	6.5489
1136700	6.7154
1137600	5.7719
1138500	4.551
1139400	3.996
1140300	3.4965
1141200	3.0525
1142100	2.3865
1143000	2.22
1143900	2.22
1144800	2.4975
1145700	2.7195
1146600	2.886
1147500	2.997
1148400	2.22
1149300	2.22
1150200	2.3865
1151100	2.331
1152000	2.22
1152900	2.8305
1153800	3.441
1154700	3.219
1155600	3.108
1156500	2.9415
1157400	3.1635
1158300	3.108
1159200	2.3865
1160100	2.331
1161000	2.8305
1161900	2.9415
1162800	2.997
1163700	2.886
1164600	2.8305
1165500	2.997
1166400	3.0525
1167300	3.33
1168200	3.33
1169100	2.886
1170000	2.664
1170900	2.7195
1171800	2.7195
1172700	2.775
1173600	2.775
1174500	2.8305
1175400	2.8305
1176300	2.7195
1177200	2.553
1178100	2.7195
1179000	3.9405
1179900	4.884
1180800	4.44
1181700	3.6075
1182600	3.3855
1183500	3.6075
1184400	3.7185
1185300	3.6075
1186200	3.663
1187100	3.4965
1188000	3.1635
1188900	2.775
1189800	2.4975
1190700	2.331
1191600	2.331
1192500	3.108
1193400	5.6609
1194300	5.9939
1195200	5.0504
1196100	4.551
1197000	4.44
1197900	3.7185
1198800	3.219
1199700	2.9415
1200600	2.22
1201500	2.22
1202400	2.22
1203300	2.22
1204200	2.22
