# Supplementary material for: A parsimonious model of blood glucose homeostasis
Source: PLOS Digit Health. 2022 Jul 14;1(7):e0000072. doi: 10.1371/journal.pdig.0000072 (PMC9931355; doi:10.1371/journal.pdig.0000072)
Supplement: S2 Data — Blood glucose data of Klick Pilot Study measured using the Freestyle Libre Flash Glucose device. The data are presented in comma separated values (.csv) format for each healthy individual (N = 100). The filenames represent the unique identification of the individual to preserve anonymity. (ZIP) [file pdig.0000072.s011.zip › APM_148.csv]

Elapsed Time	Glucose (mmol/L)
0	4.107
900	4.2735
1800	4.1625
2700	3.6075
3600	3.9405
4500	4.884
5400	4.551
6300	3.885
7200	4.4955
8100	5.1614
9000	5.3834
9900	5.2724
10800	4.44
11700	4.1625
12600	4.662
13500	4.773
14400	4.2735
15300	3.4965
16200	3.108
17100	3.6075
18000	4.7175
18900	4.329
19800	3.996
20700	4.1625
21600	4.3845
22500	4.4955
23400	3.9405
24300	3.6075
25200	3.6075
26100	3.4965
27000	3.2745
27900	3.1635
28800	3.108
29700	3.108
30600	3.219
31500	3.108
32400	2.9415
33300	2.9415
34200	2.775
35100	2.22
36000	2.2755
36900	2.886
37800	3.219
38700	3.3855
39600	4.3845
40500	4.2735
41400	3.33
42300	2.9415
43200	3.9405
44100	6.1604
45000	6.0494
45900	4.218
46800	3.441
47700	3.4965
48600	4.1625
49500	4.3845
50400	4.218
51300	3.663
52200	3.3855
53100	3.3855
54000	3.33
54900	3.0525
55800	2.9415
56700	2.9415
57600	3.0525
58500	3.108
59400	3.0525
60300	3.33
61200	3.33
62100	3.219
63000	3.108
63900	3.663
64800	4.9949
65700	5.7719
66600	5.6609
67500	5.2724
68400	5.2169
69300	4.9395
70200	4.7175
71100	4.9949
72000	4.773
72900	3.774
73800	3.219
74700	3.2745
75600	3.996
76500	4.0515
77400	3.663
78300	3.2745
79200	3.0525
80100	3.1635
81000	4.218
81900	4.3845
82800	3.7185
83700	3.552
84600	3.774
85500	3.885
86400	3.774
87300	3.7185
88200	4.218
89100	5.1059
90000	5.4944
90900	4.773
91800	3.8295
92700	3.996
93600	5.1059
94500	5.5499
95400	4.9949
96300	3.9405
97200	3.885
98100	4.4955
99000	5.1059
99900	5.2724
100800	4.4955
101700	3.774
102600	3.552
103500	3.441
104400	3.441
105300	3.7185
106200	3.8295
107100	3.9405
108000	3.885
108900	3.663
109800	3.774
110700	3.8295
111600	3.8295
112500	3.885
113400	3.552
114300	3.3855
115200	3.663
116100	3.7185
117000	3.552
117900	3.4965
118800	3.6075
119700	3.774
120600	3.7185
121500	3.774
122400	3.885
123300	3.9405
124200	4.551
125100	5.7719
126000	5.4944
126900	3.9405
127800	3.441
128700	3.9405
129600	4.6065
130500	4.329
131400	3.7185
132300	3.774
133200	3.996
134100	4.0515
135000	3.885
135900	3.8295
136800	4.8285
137700	6.1049
138600	5.8274
139500	4.7175
140400	4.329
141300	4.218
142200	3.885
143100	3.9405
144000	3.885
144900	3.774
145800	4.107
146700	4.9395
147600	5.3834
148500	5.2169
149400	5.2724
150300	5.2169
151200	4.8285
152100	4.9395
153000	5.2169
153900	4.9949
154800	5.0504
155700	5.3279
156600	5.1059
157500	4.773
158400	4.662
159300	4.551
160200	4.44
161100	4.3845
162000	4.44
162900	4.551
163800	4.4955
164700	4.3845
165600	4.329
166500	4.6065
167400	4.8285
168300	4.7175
169200	4.7175
170100	4.773
171000	4.3845
171900	4.551
172800	5.3279
173700	5.4389
174600	4.9395
175500	4.773
176400	4.9949
177300	5.2724
178200	5.4389
179100	5.2169
180000	4.7175
180900	4.6065
181800	4.4955
182700	4.329
183600	4.1625
184500	4.0515
185400	3.996
186300	3.9405
187200	3.8295
188100	3.885
189000	3.996
189900	3.885
190800	3.774
191700	3.885
192600	4.0515
193500	4.1625
194400	4.0515
195300	3.9405
196200	3.885
197100	3.663
198000	3.441
198900	3.663
199800	4.0515
200700	4.107
201600	3.996
202500	4.0515
203400	4.0515
204300	3.996
205200	4.107
206100	4.218
207000	4.2735
207900	4.2735
208800	4.329
209700	4.9949
210600	6.0494
211500	5.4389
212400	4.0515
213300	4.107
214200	5.2169
215100	5.3834
216000	4.44
216900	4.8285
217800	5.5499
218700	5.4389
219600	5.2169
220500	5.3279
221400	5.2169
222300	4.7175
223200	4.4955
224100	4.6065
225000	4.662
225900	4.329
226800	4.0515
227700	4.2735
228600	4.8285
229500	5.3279
230400	4.773
231300	4.218
232200	4.218
233100	4.218
234000	4.218
234900	4.1625
235800	4.1625
236700	4.1625
237600	4.107
238500	4.107
239400	3.996
240300	3.996
241200	4.0515
242100	4.0515
243000	4.0515
243900	4.0515
244800	4.107
245700	4.6065
246600	6.1604
247500	7.1039
248400	6.8264
249300	6.6044
250200	6.5489
251100	5.8274
252000	5.1614
252900	5.6609
253800	6.4379
254700	6.4934
255600	5.4389
256500	4.44
257400	4.2735
258300	4.44
259200	4.773
260100	5.1059
261000	5.4389
261900	5.7164
262800	5.4944
263700	4.7175
264600	4.3845
265500	5.1059
266400	5.7719
267300	5.3834
268200	4.773
269100	4.6065
270000	4.6065
270900	4.2735
271800	3.885
272700	3.9405
273600	4.1625
274500	4.218
275400	3.885
276300	3.4965
277200	3.663
278100	4.218
279000	4.329
279900	4.218
280800	3.8295
281700	3.441
282600	3.219
283500	3.108
284400	3.4965
285300	4.1625
286200	4.218
287100	4.218
288000	4.218
288900	4.0515
289800	4.107
290700	4.218
291600	4.218
292500	4.1625
293400	4.218
294300	4.1625
295200	4.0515
296100	4.773
297000	5.9939
297900	5.7719
298800	4.44
299700	3.885
300600	4.551
301500	5.3279
302400	4.6065
303300	3.9405
304200	3.9405
305100	3.996
306000	4.218
306900	4.2735
307800	4.218
308700	4.884
309600	5.6054
310500	4.9949
311400	4.44
312300	5.1059
313200	5.7164
314100	5.6054
315000	5.6609
315900	6.0494
316800	5.6609
317700	4.9395
318600	4.662
319500	4.7175
320400	4.662
321300	4.6065
322200	4.44
323100	4.2735
324000	4.218
324900	4.3845
325800	5.0504
326700	5.8274
327600	6.1049
328500	6.0494
329400	5.8829
330300	5.6054
331200	5.2724
332100	4.8285
333000	4.44
333900	4.44
334800	4.551
335700	4.773
336600	4.662
337500	4.107
338400	3.774
339300	4.218
340200	5.1059
341100	5.5499
342000	4.662
342900	3.885
343800	4.44
344700	5.4389
345600	5.4389
346500	4.884
347400	4.884
348300	5.2169
349200	5.0504
350100	4.551
351000	4.4955
351900	4.773
352800	5.0504
353700	5.1059
354600	4.9949
355500	4.884
356400	4.8285
357300	4.7175
358200	4.551
359100	4.3845
360000	4.218
360900	4.218
361800	4.2735
362700	4.1625
363600	3.885
364500	3.663
365400	3.9405
366300	4.2735
367200	4.329
368100	4.107
369000	3.9405
369900	4.107
370800	4.218
371700	4.1625
372600	4.107
373500	4.1625
374400	4.1625
375300	4.1625
376200	3.885
377100	3.663
378000	3.885
378900	4.0515
379800	4.0515
380700	4.0515
381600	4.0515
382500	4.1625
383400	4.1625
384300	4.329
385200	5.1059
386100	5.9939
387000	5.7164
387900	4.884
388800	4.3845
389700	4.3845
390600	4.2735
391500	4.107
392400	4.0515
393300	4.107
394200	4.107
395100	4.1625
396000	4.107
396900	4.107
397800	4.1625
398700	4.218
399600	4.2735
400500	4.107
401400	4.0515
402300	4.1625
403200	4.2735
404100	4.107
405000	4.884
405900	6.6599
406800	7.3259
407700	6.4379
408600	5.9939
409500	6.1604
410400	5.7719
411300	5.1614
412200	5.4389
413100	5.7719
414000	5.3834
414900	4.6065
415800	4.107
416700	4.107
417600	4.3845
418500	4.4955
419400	4.329
420300	3.885
421200	3.552
422100	3.9405
423000	4.551
423900	4.44
424800	4.0515
425700	3.9405
426600	4.1625
427500	4.551
428400	4.6065
429300	4.218
430200	4.0515
431100	4.44
432000	5.4389
432900	5.9384
433800	5.2724
434700	5.0504
435600	5.0504
436500	4.8285
437400	5.1614
438300	5.6054
439200	5.9939
440100	5.6609
441000	4.7175
441900	4.6065
442800	4.8285
443700	4.8285
444600	4.8285
445500	4.9395
446400	4.884
447300	4.6065
448200	4.551
449100	4.6065
450000	4.551
450900	4.551
451800	4.4955
452700	4.44
453600	4.329
454500	4.329
455400	4.44
456300	4.218
457200	4.0515
458100	4.4955
459000	4.773
459900	4.773
460800	4.551
461700	4.1625
462600	4.0515
463500	4.218
464400	4.218
465300	3.996
466200	4.107
467100	4.218
468000	4.107
468900	3.996
469800	5.3279
470700	6.2159
471600	5.1614
472500	3.996
473400	3.9405
474300	4.884
475200	5.5499
476100	4.884
477000	4.0515
477900	3.885
478800	4.107
479700	4.662
480600	5.1059
481500	4.8285
482400	4.4955
483300	4.773
484200	5.7164
485100	5.4944
486000	4.662
486900	4.3845
487800	4.3845
488700	4.4955
489600	4.551
490500	4.2735
491400	3.996
492300	4.551
493200	5.9384
494100	6.5489
495000	6.2714
495900	5.4944
496800	4.7175
497700	4.884
498600	5.6609
499500	5.7719
500400	5.7719
501300	6.4379
502200	6.3269
503100	5.3279
504000	4.7175
504900	4.3845
505800	3.9405
506700	3.996
507600	4.3845
508500	4.3845
509400	4.218
510300	4.0515
511200	3.996
512100	4.2735
513000	4.884
513900	4.662
514800	3.9405
515700	4.107
516600	4.9949
517500	6.2159
518400	6.7154
519300	5.9384
520200	5.1059
521100	5.0504
522000	5.2724
522900	5.5499
523800	5.8829
524700	5.3279
525600	4.2735
526500	4.7175
527400	5.4389
528300	5.3834
529200	5.3834
530100	4.884
531000	4.107
531900	3.996
532800	4.218
533700	4.4955
534600	4.6065
535500	4.3845
536400	4.2735
537300	4.218
538200	4.1625
539100	4.107
540000	4.218
540900	4.2735
541800	4.1625
542700	4.107
543600	3.996
544500	4.0515
545400	4.218
546300	4.218
547200	3.996
548100	3.996
549000	4.1625
549900	4.218
550800	4.218
551700	4.2735
552600	4.218
553500	4.218
554400	4.662
555300	5.6609
556200	5.7719
557100	4.6065
558000	3.9405
558900	4.44
559800	5.2724
560700	4.8285
561600	3.885
562500	3.7185
563400	4.0515
564300	4.218
565200	4.107
566100	3.996
567000	3.996
567900	4.1625
568800	4.3845
569700	4.44
570600	4.329
571500	4.218
572400	4.1625
573300	4.1625
574200	4.218
575100	4.1625
576000	4.7175
576900	6.1604
577800	7.0484
578700	6.7709
579600	6.3269
580500	6.1049
581400	5.9384
582300	5.8274
583200	5.9384
584100	5.8829
585000	5.6609
585900	5.3279
586800	4.884
587700	4.662
588600	4.9949
589500	5.2169
590400	4.8285
591300	4.773
592200	5.1059
593100	4.884
594000	4.218
594900	4.218
595800	4.7175
596700	5.1614
597600	5.1614
598500	4.6065
599400	3.996
600300	4.0515
601200	4.44
602100	4.6065
603000	4.662
603900	4.3845
604800	3.996
605700	4.107
606600	4.3845
607500	4.773
608400	5.2724
609300	4.9395
610200	4.107
611100	4.6065
612000	5.5499
612900	5.5499
613800	5.1614
614700	5.0504
615600	4.9949
616500	5.1059
617400	5.2169
618300	5.1614
619200	4.9949
620100	4.8285
621000	4.662
621900	4.662
622800	4.8285
623700	4.884
624600	4.8285
625500	4.4955
626400	4.218
627300	4.2735
628200	4.551
629100	4.551
630000	4.3845
630900	4.329
631800	4.329
632700	4.329
633600	4.1625
634500	4.1625
635400	4.2735
636300	4.329
637200	4.3845
638100	4.329
639000	4.2735
639900	4.218
640800	4.218
641700	4.7175
642600	5.4944
643500	5.2724
644400	4.2735
645300	4.3845
646200	4.8285
647100	4.7175
648000	4.329
648900	4.218
649800	4.2735
650700	4.1625
651600	4.0515
652500	4.4955
653400	5.4389
654300	5.2169
655200	4.4955
656100	4.662
657000	5.1614
657900	5.1614
658800	4.9395
659700	4.9395
660600	4.7175
661500	4.44
662400	4.6065
663300	4.773
664200	4.6065
665100	4.3845
666000	4.2735
666900	4.1625
667800	4.0515
668700	4.662
669600	5.7164
670500	5.7719
671400	5.2724
672300	5.3279
673200	5.6609
674100	5.7719
675000	5.5499
675900	5.4389
676800	5.3279
677700	4.884
678600	4.2735
679500	4.1625
680400	4.3845
681300	4.6065
682200	4.6065
683100	4.7175
684000	4.9395
684900	5.1059
685800	5.2169
686700	4.9395
687600	4.662
688500	4.662
689400	4.662
690300	4.662
691200	4.8285
692100	5.2169
693000	5.2724
693900	4.884
694800	4.884
695700	5.4944
696600	5.7719
697500	5.4389
698400	5.0504
699300	4.7175
700200	4.4955
701100	4.884
702000	5.0504
702900	4.218
703800	3.8295
704700	4.107
705600	4.218
706500	4.329
707400	4.884
708300	5.2724
709200	4.773
710100	4.662
711000	5.1614
711900	5.3834
712800	4.9949
713700	4.662
714600	4.551
715500	4.2735
716400	4.1625
717300	4.2735
718200	4.2735
719100	4.218
720000	4.218
720900	4.218
721800	4.1625
722700	4.1625
723600	4.218
724500	4.2735
725400	4.1625
726300	4.107
727200	4.107
728100	4.773
729000	5.7719
729900	5.2724
730800	3.996
731700	3.774
732600	4.4955
733500	5.2724
734400	5.0504
735300	4.2735
736200	3.774
737100	3.9405
738000	4.107
738900	4.1625
739800	4.107
740700	3.996
741600	3.9405
742500	3.9405
743400	4.107
744300	4.218
745200	4.1625
746100	3.996
747000	4.0515
747900	4.0515
748800	3.9405
749700	4.0515
750600	4.773
751500	6.1604
752400	6.8819
753300	6.7709
754200	6.5489
755100	6.4934
756000	6.3824
756900	6.0494
757800	5.9939
758700	5.7164
759600	5.0504
760500	4.6065
761400	4.773
762300	4.884
763200	4.218
764100	3.774
765000	4.218
765900	4.551
766800	4.551
767700	4.2735
768600	3.996
769500	3.996
770400	4.0515
771300	3.9405
772200	3.8295
773100	3.8295
774000	3.885
774900	3.885
775800	3.885
776700	3.885
777600	4.0515
778500	5.0504
779400	6.1604
780300	5.8829
781200	4.3845
782100	3.9405
783000	5.1614
783900	6.2714
784800	5.7164
785700	5.0504
786600	5.4944
787500	5.7719
788400	4.9949
789300	4.551
790200	4.9395
791100	5.1059
792000	5.0504
792900	5.2169
793800	5.1059
794700	4.773
795600	4.6065
796500	4.4955
797400	4.3845
798300	4.329
799200	4.3845
800100	4.2735
801000	4.0515
801900	3.996
802800	3.996
803700	3.885
804600	3.9405
805500	3.9405
806400	3.9405
807300	4.0515
808200	3.996
809100	3.996
810000	4.107
810900	4.0515
811800	4.0515
812700	4.0515
813600	4.329
814500	5.1614
815400	5.8829
816300	4.773
817200	3.774
818100	4.218
819000	5.4389
819900	4.9395
820800	3.9405
821700	3.8295
822600	4.0515
823500	4.0515
824400	4.3845
825300	5.3279
826200	5.2169
827100	4.3845
828000	4.7175
828900	5.3834
829800	5.1614
830700	4.3845
831600	4.44
832500	4.773
833400	4.6065
834300	4.2735
835200	4.107
836100	4.107
837000	4.1625
837900	4.3845
838800	4.3845
839700	4.2735
840600	4.3845
841500	4.3845
842400	4.44
843300	5.0504
844200	5.8274
845100	5.9384
846000	5.6054
846900	5.6054
847800	5.9384
848700	5.9939
849600	5.6054
850500	4.884
851400	4.44
852300	4.4955
853200	4.6065
854100	4.3845
855000	4.0515
855900	3.8295
856800	3.7185
857700	3.7185
858600	3.663
859500	3.663
860400	3.663
861300	3.7185
862200	3.8295
863100	4.662
864000	5.8829
864900	6.2714
865800	5.9384
866700	5.4944
867600	5.1614
868500	4.9949
869400	5.4389
870300	5.8829
871200	5.6054
872100	5.0504
873000	4.9395
873900	5.0504
874800	5.0504
875700	4.9949
876600	4.9949
877500	4.773
878400	4.4955
879300	4.4955
880200	4.551
881100	4.329
882000	4.0515
882900	4.107
883800	4.329
884700	4.1625
885600	4.0515
886500	4.1625
887400	4.218
888300	4.2735
889200	4.329
890100	4.329
891000	4.329
891900	4.218
892800	4.218
893700	4.329
894600	4.329
895500	4.218
896400	4.218
897300	4.2735
898200	4.2735
899100	4.107
900000	4.218
900900	5.2169
901800	5.8829
902700	4.884
903600	3.996
904500	4.44
905400	5.2169
906300	4.9395
907200	4.329
908100	3.996
909000	4.107
909900	4.218
910800	4.218
911700	4.9395
912600	5.6609
913500	5.3279
914400	5.0504
915300	5.1614
916200	5.2169
917100	4.9949
918000	4.8285
918900	4.9395
919800	5.1059
920700	4.7175
921600	3.9405
922500	3.7185
923400	3.996
924300	4.218
925200	4.884
926100	5.9384
927000	6.0494
927900	5.2724
928800	4.7175
929700	4.773
930600	4.9395
931500	5.6609
932400	5.8274
933300	5.2724
934200	4.9949
935100	4.9395
936000	4.662
936900	4.2735
937800	4.2735
938700	4.3845
939600	4.1625
940500	3.8295
941400	3.8295
942300	3.8295
943200	3.9405
944100	4.107
945000	3.996
945900	3.9405
946800	4.2735
947700	4.662
948600	4.551
949500	4.3845
950400	4.9395
951300	5.4944
952200	5.9939
953100	5.9939
954000	5.0504
954900	4.2735
955800	4.773
956700	5.6609
957600	5.7164
958500	4.9395
959400	4.1625
960300	3.9405
961200	4.107
962100	4.2735
963000	4.2735
963900	4.2735
964800	4.1625
965700	4.0515
966600	3.885
967500	3.774
968400	3.663
969300	3.8295
970200	4.107
971100	4.1625
972000	4.107
972900	4.107
973800	4.0515
974700	3.996
975600	3.9405
976500	3.996
977400	4.107
978300	4.0515
979200	3.996
980100	3.996
981000	4.218
981900	4.3845
982800	4.44
983700	4.3845
984600	4.1625
985500	4.0515
986400	4.0515
987300	4.3845
988200	5.4389
989100	6.2714
990000	5.3834
990900	4.1625
991800	4.1625
992700	4.551
993600	4.551
994500	4.218
995400	3.9405
996300	4.218
997200	5.0504
998100	4.773
999000	3.663
999900	3.663
1000800	4.8285
1001700	5.4389
1002600	5.8274
1003500	5.4944
1004400	4.662
1005300	4.3845
1006200	4.4955
1007100	4.551
1008000	4.2735
1008900	4.1625
1009800	4.218
1010700	4.0515
1011600	3.9405
1012500	4.107
1013400	4.107
1014300	4.1625
1015200	3.9405
1016100	3.885
1017000	3.996
1017900	3.996
1018800	4.0515
1019700	4.107
1020600	4.9949
1021500	6.8264
1022400	7.6034
1023300	7.0484
1024200	6.4379
1025100	6.2159
1026000	5.9939
1026900	5.9384
1027800	5.8829
1028700	5.4389
1029600	4.6065
