# Supplementary material for: A parsimonious model of blood glucose homeostasis
Source: PLOS Digit Health. 2022 Jul 14;1(7):e0000072. doi: 10.1371/journal.pdig.0000072 (PMC9931355; doi:10.1371/journal.pdig.0000072)
Supplement: S2 Data — Blood glucose data of Klick Pilot Study measured using the Freestyle Libre Flash Glucose device. The data are presented in comma separated values (.csv) format for each healthy individual (N = 100). The filenames represent the unique identification of the individual to preserve anonymity. (ZIP) [file pdig.0000072.s011.zip › ASF143.csv]

Elapsed Time	Glucose (mmol/L)
0	4.8285
900	4.107
1800	4.0515
2700	4.44
3600	4.551
4500	4.662
5400	4.9395
6300	4.8285
7200	4.329
8100	4.44
9000	5.1059
9900	5.2724
10800	6.1049
11700	6.5489
12600	5.6609
13500	4.6065
14400	4.0515
15300	4.44
16200	5.2724
17100	6.3824
18000	7.1039
18900	6.9929
19800	7.6589
20700	7.4369
21600	6.4379
22500	6.3269
23400	6.2714
24300	5.2169
25200	4.1625
26100	3.9405
27000	4.218
27900	4.329
28800	4.6065
29700	4.8285
30600	4.9949
31500	5.0504
32400	4.884
33300	4.884
34200	4.884
35100	4.2735
36000	3.996
36900	3.885
37800	3.663
38700	3.8295
39600	3.774
40500	3.441
41400	3.441
42300	3.6075
43200	3.3855
44100	3.0525
45000	2.997
45900	3.33
46800	3.441
47700	3.6075
48600	3.663
49500	3.663
50400	3.663
51300	3.663
52200	3.663
53100	3.7185
54000	3.7185
54900	4.329
55800	6.0494
56700	6.8819
57600	5.6054
58500	4.1625
59400	3.663
60300	3.885
61200	4.8285
62100	6.7154
63000	8.7134
63900	8.2694
64800	6.2714
65700	4.773
66600	4.4955
67500	5.0504
68400	5.9939
69300	6.3824
70200	5.7164
71100	4.7175
72000	4.4955
72900	4.773
73800	4.7175
74700	4.6065
75600	4.9395
76500	4.9395
77400	4.3845
78300	5.0504
79200	6.7154
80100	7.6034
81000	7.1039
81900	5.8274
82800	4.44
83700	4.44
84600	5.2169
85500	5.2169
86400	4.8285
87300	4.44
88200	4.884
89100	5.9939
90000	5.6054
90900	4.773
91800	4.662
92700	4.8285
93600	4.9949
94500	4.8285
95400	4.6065
96300	4.551
97200	4.9395
98100	5.9384
99000	6.7154
99900	6.2714
100800	4.773
101700	3.663
102600	3.1635
103500	3.663
104400	4.44
105300	4.3845
106200	4.107
107100	4.0515
108000	4.1625
108900	4.0515
109800	3.885
110700	3.8295
111600	4.0515
112500	4.9949
113400	5.3279
114300	4.7175
115200	4.1625
116100	3.774
117000	3.441
117900	3.33
118800	3.4965
119700	3.6075
120600	3.6075
121500	3.4965
122400	3.4965
123300	3.219
124200	2.6085
125100	2.331
126000	2.9415
126900	3.33
127800	3.0525
128700	2.9415
129600	3.3855
130500	3.6075
131400	3.552
132300	3.4965
133200	3.219
134100	3.1635
135000	3.1635
135900	3.219
136800	3.2745
137700	3.33
138600	3.3855
139500	4.0515
140400	5.4389
141300	6.3269
142200	5.7164
143100	4.9395
144000	4.3845
144900	3.8295
145800	4.2735
146700	6.5489
147600	8.7689
148500	8.3804
149400	6.3269
150300	5.3279
151200	5.2724
152100	5.2724
153000	5.4389
153900	5.4389
154800	4.9949
155700	4.6065
156600	4.2735
157500	3.9405
158400	4.107
159300	4.4955
160200	4.4955
161100	4.44
162000	4.7175
162900	5.4389
163800	6.4934
164700	7.6034
165600	7.5479
166500	5.8829
167400	4.218
168300	3.885
169200	4.6065
170100	5.3279
171000	5.4389
171900	5.2724
172800	5.1059
173700	4.1625
174600	3.441
175500	3.441
176400	3.774
177300	3.7185
178200	3.6075
179100	3.4965
180000	3.2745
180900	3.108
181800	3.2745
182700	5.0504
183600	8.1029
184500	9.3239
185400	8.1584
186300	6.1049
187200	4.3845
188100	4.3845
189000	5.2169
189900	5.3279
190800	4.9395
191700	5.4944
192600	5.5499
193500	4.773
194400	4.3845
195300	4.3845
196200	3.774
197100	2.997
198000	3.108
198900	5.3279
199800	4.7175
200700	3.7185
201600	3.3855
202500	3.219
203400	3.219
204300	3.2745
205200	3.4965
206100	3.6075
207000	3.441
207900	3.441
208800	3.441
209700	3.3855
210600	3.108
211500	2.331
212400	2.22
213300	2.7195
214200	2.886
215100	2.8305
216000	2.8305
216900	2.8305
217800	2.8305
218700	2.886
219600	3.0525
220500	3.1635
221400	3.0525
222300	3.0525
223200	3.3855
224100	3.3855
225000	3.441
225900	3.663
226800	3.6075
227700	4.3845
228600	6.8264
229500	6.8264
230400	4.4955
231300	4.2735
232200	5.9384
233100	6.8819
234000	6.4379
234900	5.9939
235800	6.2159
236700	6.7154
237600	6.8819
238500	6.5489
239400	5.6054
240300	4.9949
241200	4.773
242100	4.6065
243000	4.2735
243900	3.9405
244800	3.996
245700	4.107
246600	4.107
247500	4.107
248400	4.0515
249300	4.4955
250200	6.8264
251100	8.4359
252000	7.2704
252900	5.8274
253800	5.7164
254700	6.7709
255600	7.4369
256500	6.7709
257400	5.2724
258300	4.1625
259200	3.885
260100	4.0515
261000	4.329
261900	4.329
262800	4.44
263700	4.6065
264600	4.773
265500	5.1614
266400	5.2724
267300	4.6065
268200	4.0515
269100	5.2724
270000	8.8244
271800	8.5469
272700	6.2714
273600	4.329
274500	3.885
275400	4.9395
276300	6.4934
277200	7.1594
278100	7.4369
279000	7.3259
279900	6.3824
280800	5.2724
281700	5.2169
282600	5.3834
283500	4.9949
284400	4.551
285300	4.551
286200	5.1059
287100	5.7719
288000	5.7719
288900	5.2169
289800	4.662
290700	4.4955
291600	4.551
292500	4.551
293400	4.329
294300	4.1625
295200	4.1625
296100	4.1625
297000	4.2735
297900	4.2735
298800	4.1625
299700	4.0515
300600	4.0515
301500	4.0515
302400	4.0515
303300	4.107
304200	4.1625
305100	4.1625
306000	4.107
306900	3.885
307800	3.552
308700	3.663
309600	3.885
310500	3.996
311400	3.996
312300	4.6065
313200	6.2714
314100	7.6034
315000	6.9929
315900	4.9395
316800	3.8295
317700	3.9405
318600	4.884
319500	6.4379
320400	8.7134
321300	9.4904
322200	8.5469
323100	6.8264
324000	5.6054
324900	5.0504
325800	5.5499
326700	6.6599
327600	6.7709
328500	5.6609
329400	4.551
330300	4.107
331200	4.218
332100	4.2735
333000	4.218
333900	4.1625
334800	3.996
335700	3.9405
336600	4.773
337500	6.8264
338400	8.2694
339300	7.9364
340200	6.7709
341100	5.8274
342000	5.2724
342900	5.4389
343800	6.0494
344700	6.4934
345600	6.6599
346500	6.2714
347400	5.8274
348300	5.7164
349200	6.1604
350100	6.9929
351000	6.8264
351900	5.2169
352800	4.4955
353700	4.9395
354600	5.1059
355500	5.2724
356400	6.4379
357300	8.0474
358200	7.7144
359100	6.1049
360000	4.8285
360900	4.2735
361800	4.662
362700	5.6054
363600	6.7709
364500	7.3814
365400	7.4924
366300	7.1594
367200	6.3269
368100	5.6054
369000	5.1614
369900	5.5499
370800	6.1604
371700	6.1604
372600	5.4944
373500	4.9949
374400	4.773
375300	4.551
376200	4.329
377100	4.2735
378000	4.3845
378900	4.2735
379800	4.218
380700	4.2735
381600	4.1625
382500	4.0515
383400	4.107
384300	4.2735
385200	4.107
386100	3.663
387000	3.885
387900	4.107
388800	4.107
389700	4.2735
390600	4.2735
391500	3.9405
392400	3.885
393300	3.996
394200	3.996
395100	3.9405
396000	3.996
396900	3.996
397800	3.9405
398700	5.0504
399600	7.9919
400500	8.8799
401400	7.2149
402300	5.9939
403200	6.6599
404100	7.5479
405000	7.4369
405900	6.8819
406800	6.7154
407700	7.2149
408600	7.1039
409500	5.8829
410400	4.6065
411300	4.1625
412200	4.218
413100	4.329
414000	4.329
414900	4.329
415800	4.329
416700	4.1625
417600	4.107
418500	4.329
419400	4.3845
420300	4.2735
421200	4.107
422100	5.1059
423000	7.8254
423900	9.4904
424800	9.3239
425700	8.7689
426600	8.2694
427500	7.7144
428400	7.2704
429300	6.6599
430200	6.3269
431100	6.3824
432000	6.3824
432900	6.3269
433800	5.8829
434700	5.3279
435600	5.0504
436500	4.9395
437400	4.551
438300	4.1625
439200	4.551
440100	6.3824
441000	7.8254
441900	7.2149
442800	6.5489
443700	6.1049
444600	6.3269
445500	6.9929
446400	6.6599
447300	5.9384
448200	6.3269
449100	6.9374
450000	6.9929
450900	6.7154
451800	6.7709
452700	6.4934
453600	5.2724
454500	4.218
455400	3.9405
456300	4.1625
457200	4.329
458100	4.329
459000	4.3845
459900	4.3845
460800	4.4955
461700	4.44
462600	4.218
463500	4.2735
464400	4.329
465300	4.329
466200	4.218
467100	4.107
468000	4.107
468900	4.1625
469800	4.218
470700	3.996
471600	3.9405
472500	4.0515
473400	4.1625
474300	4.107
475200	3.996
476100	3.9405
477000	3.9405
477900	3.996
478800	4.0515
479700	4.107
480600	4.107
481500	4.107
482400	4.2735
483300	4.218
484200	4.0515
485100	4.218
486000	4.44
486900	5.5499
487800	7.3814
488700	7.6034
489600	6.3824
490500	5.8274
491400	6.4934
492300	7.8254
493200	8.3249
494100	8.1584
495000	7.6034
495900	7.0484
496800	6.8264
497700	6.3269
498600	5.2724
499500	4.8285
500400	5.3279
501300	5.3834
502200	4.9395
503100	4.7175
504000	4.6065
504900	4.662
505800	5.4944
506700	6.3824
507600	5.6054
508500	5.3834
509400	6.6044
510300	6.7709
511200	5.8274
512100	5.1059
513000	4.884
513900	4.884
514800	4.884
515700	5.1059
516600	6.1049
517500	6.5489
518400	5.6054
519300	4.551
520200	4.3845
521100	4.7175
522000	4.9395
522900	4.9395
523800	4.9395
524700	4.9395
525600	4.7175
526500	5.1059
527400	6.8819
528300	7.8809
529200	6.7709
530100	5.6054
531000	4.884
531900	4.4955
532800	4.9949
533700	6.5489
534600	7.5479
535500	7.2149
536400	6.5489
537300	6.2714
538200	6.1604
539100	5.5499
540000	4.8285
540900	4.773
541800	5.2724
542700	5.5499
543600	5.6054
544500	5.8274
545400	5.9384
546300	5.6609
547200	5.8829
548100	6.6599
549000	6.7154
549900	5.5499
550800	4.44
551700	4.107
552600	4.2735
553500	4.44
554400	4.4955
555300	4.3845
556200	4.2735
557100	4.2735
558000	4.218
558900	3.996
559800	3.8295
560700	4.0515
561600	4.107
562500	3.885
563400	3.8295
564300	3.8295
565200	3.996
566100	4.107
567000	3.996
567900	3.9405
568800	3.9405
569700	3.996
570600	4.0515
571500	4.1625
572400	4.4955
573300	5.7164
574200	7.2149
575100	6.7709
576000	5.0504
576900	5.0504
577800	6.2714
578700	6.9929
579600	7.7144
580500	7.5479
581400	6.3269
582300	5.5499
583200	5.7164
584100	6.7154
585000	7.0484
585900	6.6044
586800	6.0494
587700	5.6054
588600	5.0504
589500	4.884
590400	5.8274
591300	6.4379
592200	5.3834
593100	4.329
594000	4.1625
594900	5.1614
595800	6.9374
596700	7.6034
597600	7.1039
598500	6.2159
599400	5.5499
600300	5.4944
601200	5.3834
602100	5.3834
603000	6.3824
603900	6.7154
604800	5.1614
605700	4.2735
606600	4.551
607500	4.773
608400	4.884
609300	5.1614
610200	5.3279
611100	5.0504
612000	4.9395
612900	4.9395
613800	5.1614
614700	6.1604
615600	6.9929
616500	6.1049
617400	4.7175
618300	4.1625
619200	4.329
620100	5.3279
621000	7.8254
621900	9.6569
622800	9.0464
623700	7.3814
624600	6.2159
625500	6.4379
626400	7.3259
627300	7.5479
628200	6.9929
629100	6.2159
630000	5.6609
630900	5.7719
631800	6.1049
632700	6.0494
633600	5.7719
634500	5.4944
635400	5.3279
636300	5.2169
637200	5.0504
638100	4.884
639000	4.773
639900	4.6065
640800	4.4955
641700	4.3845
642600	4.3845
643500	4.2735
644400	4.107
645300	4.107
646200	4.1625
647100	4.1625
648000	4.0515
648900	3.885
649800	3.885
650700	3.885
651600	3.9405
652500	4.0515
653400	4.107
654300	4.329
655200	5.8829
656100	7.9919
657000	7.5479
657900	6.1604
658800	5.4944
659700	5.4944
660600	5.6054
661500	5.3279
662400	5.0504
663300	5.0504
664200	5.1059
665100	4.9395
666000	4.9395
666900	4.9395
667800	4.6065
668700	4.2735
669600	4.218
670500	4.1625
671400	4.329
672300	4.6065
673200	4.662
674100	5.4944
675000	7.4369
675900	8.7134
676800	9.0464
677700	9.1574
678600	8.8244
679500	8.1029
680400	7.6589
681300	7.4924
682200	7.0484
683100	7.3259
684000	7.4924
684900	6.9929
685800	6.3824
686700	5.8829
687600	5.6054
688500	5.1059
689400	4.884
690300	6.0494
691200	7.4369
692100	7.1039
693000	5.6054
693900	5.5499
694800	6.6044
695700	6.6044
696600	6.0494
697500	6.0494
698400	6.2159
699300	6.3269
700200	6.6599
701100	6.3269
702000	5.6609
702900	6.6044
703800	7.4924
704700	6.9929
705600	6.2159
706500	5.7164
707400	5.2724
708300	5.3279
709200	6.1604
710100	7.1039
711000	7.4369
711900	7.3259
712800	6.9929
713700	6.1604
714600	5.4389
715500	4.9949
716400	4.6065
717300	4.7175
718200	4.884
719100	4.884
720000	4.773
720900	4.7175
721800	4.8285
722700	4.773
723600	4.662
724500	4.6065
725400	4.4955
726300	4.3845
727200	4.3845
728100	4.4955
729000	4.4955
729900	4.44
730800	4.3845
731700	4.3845
732600	4.551
733500	4.662
734400	4.3845
735300	4.107
736200	4.218
737100	4.329
738000	4.218
738900	4.107
739800	4.0515
740700	4.218
741600	4.3845
742500	4.3845
743400	4.218
744300	4.662
745200	6.1049
746100	6.8819
747000	5.9384
747900	4.773
748800	4.3845
749700	4.4955
750600	4.9949
751500	6.2159
752400	7.4369
753300	7.5479
754200	7.4369
755100	7.5479
756000	6.7154
756900	5.5499
757800	5.2724
758700	6.1049
759600	6.8819
760500	6.5489
761400	5.8829
762300	6.1049
763200	6.2159
764100	5.4389
765000	5.1059
765900	5.6609
766800	6.3269
767700	6.2159
768600	5.2169
769500	4.8285
770400	5.1614
771300	5.5499
772200	5.6609
773100	5.6054
774000	5.3834
774900	5.2169
775800	5.3834
776700	5.3834
777600	5.2724
778500	5.2169
779400	5.2169
780300	5.1059
781200	4.884
782100	4.884
783000	4.9395
783900	4.9949
784800	5.2724
785700	6.1049
786600	6.9929
787500	7.1039
788400	6.9374
789300	6.7154
790200	6.6044
791100	6.2714
792000	6.0494
792900	6.3824
793800	6.7154
794700	7.2149
795600	8.1584
796500	8.5469
797400	7.7699
798300	6.3269
799200	5.3279
800100	5.2169
801000	5.3834
801900	5.5499
802800	5.6054
803700	5.6054
804600	5.3834
805500	5.0504
806400	4.662
807300	4.551
808200	4.44
809100	4.329
810000	4.218
810900	4.1625
811800	4.218
812700	4.3845
813600	4.551
814500	4.4955
815400	4.218
816300	4.1625
817200	4.218
818100	4.1625
819000	4.107
819900	4.107
820800	3.996
821700	3.885
822600	3.996
823500	4.107
824400	4.1625
825300	4.1625
826200	4.218
827100	4.1625
828000	4.2735
828900	4.4955
829800	4.44
830700	4.7175
831600	5.4944
832500	6.3269
833400	6.3824
834300	5.4944
835200	4.662
836100	4.6065
837000	5.3279
837900	7.0484
838800	8.6579
839700	8.7134
840600	7.4924
841500	6.3269
842400	5.9384
843300	6.1604
844200	6.1049
845100	5.6054
846000	4.9949
846900	4.4955
847800	4.4955
848700	4.4955
849600	4.44
850500	4.44
851400	4.3845
852300	4.1625
853200	3.996
854100	4.4955
855000	5.9939
855900	7.5479
856800	7.8254
857700	6.9929
858600	5.8829
859500	4.8285
860400	4.44
861300	5.3279
862200	6.2714
863100	5.8274
864000	4.662
864900	4.218
865800	4.4955
866700	4.6065
867600	4.4955
868500	4.2735
869400	4.329
870300	4.3845
871200	4.773
872100	6.1049
873000	6.8264
873900	5.8829
874800	5.9384
875700	6.7154
876600	6.1604
877500	5.5499
878400	6.2159
879300	7.7144
880200	7.9364
881100	7.0484
882000	6.3824
882900	6.1604
883800	6.1049
884700	5.9939
885600	5.3279
886500	4.9395
887400	5.2169
888300	5.1614
889200	4.9395
890100	4.9395
891000	4.884
891900	4.7175
892800	4.44
893700	4.2735
894600	4.2735
895500	4.2735
896400	4.218
897300	4.0515
898200	4.0515
899100	4.1625
900000	4.218
900900	4.107
901800	3.885
902700	3.774
903600	3.9405
904500	3.885
905400	3.774
906300	3.774
907200	3.9405
908100	4.107
909000	4.0515
909900	3.9405
910800	3.996
911700	4.107
912600	4.218
913500	4.218
914400	4.1625
915300	4.1625
916200	4.0515
917100	4.0515
918000	4.3845
918900	6.1049
919800	8.1029
920700	7.1594
921600	4.884
922500	4.1625
923400	4.884
924300	6.4379
925200	8.1584
926100	8.4914
927000	7.3259
927900	6.4379
928800	6.2159
929700	6.2714
930600	6.1604
931500	5.4944
932400	4.7175
933300	4.2735
934200	3.996
935100	3.9405
936000	3.996
936900	3.9405
937800	3.9405
938700	3.996
939600	3.996
940500	4.44
941400	6.6599
942300	9.0464
943200	8.9909
944100	7.8254
945000	6.9929
945900	6.4934
946800	5.9939
947700	5.6054
948600	5.4389
949500	5.3279
950400	5.2169
951300	5.4389
952200	5.8274
953100	5.5499
954000	4.773
954900	4.218
955800	4.218
956700	4.44
957600	5.2169
958500	6.8819
959400	7.5479
960300	5.8274
961200	4.107
962100	3.6075
963000	3.885
963900	4.107
964800	4.6065
965700	6.3824
966600	8.4359
967500	8.3804
968400	6.5489
969300	5.5499
970200	5.5499
971100	5.5499
972000	5.2724
972900	4.9949
973800	4.773
974700	4.44
975600	4.1625
976500	4.0515
977400	4.0515
978300	4.0515
979200	3.996
980100	3.9405
981000	3.996
981900	3.996
982800	3.996
983700	3.996
984600	3.996
985500	3.9405
986400	3.8295
987300	3.8295
988200	3.885
989100	3.9405
990000	4.0515
990900	4.0515
991800	3.996
992700	3.7185
993600	3.441
994500	3.441
995400	3.6075
996300	3.8295
997200	3.996
998100	3.996
999000	3.9405
999900	3.996
1000800	4.107
1001700	4.0515
1002600	3.9405
1003500	4.1625
1004400	4.218
1005300	5.1614
1006200	7.8809
1007100	8.4359
1008000	6.2159
1008900	5.0504
1009800	5.8829
1010700	6.5489
1011600	6.9374
1012500	7.3259
1013400	7.0484
1014300	6.4379
1015200	5.9939
1016100	6.1604
1017000	6.2159
1017900	5.9384
1018800	5.8274
1019700	5.5499
1020600	4.9395
1021500	4.3845
1022400	4.44
1023300	4.551
1024200	4.329
1025100	4.0515
1026000	3.996
1026900	4.773
1027800	6.4934
1028700	7.6034
1029600	7.1039
1030500	6.1049
1031400	6.1604
1032300	6.2159
1033200	5.6054
1034100	5.2724
1035000	5.7164
1035900	5.9384
1036800	5.4944
1037700	5.3834
1038600	5.6054
1039500	5.2724
1040400	4.662
1041300	4.4955
1042200	4.4955
1043100	4.6065
1044000	4.551
1044900	4.3845
1045800	4.329
1046700	4.329
1047600	4.3845
1048500	4.44
1049400	4.2735
1050300	4.1625
1051200	4.218
1052100	4.3845
1053000	5.6054
1053900	8.4359
1054800	9.8789
1055700	9.0464
1056600	7.4924
1057500	6.4379
1058400	6.1604
1059300	6.0494
1060200	5.8274
1061100	5.4944
1062000	5.0504
1062900	4.773
1063800	4.662
1064700	4.551
1065600	4.2735
1066500	4.0515
1067400	3.9405
1068300	3.8295
1069200	3.8295
1070100	3.8295
1071000	3.663
1071900	3.4965
1072800	3.774
1073700	3.8295
1074600	3.552
1075500	3.552
1076400	3.6075
1077300	3.7185
1078200	3.885
1079100	3.774
1080000	3.3855
1080900	3.4965
1081800	3.7185
1082700	3.663
1083600	3.6075
1084500	3.552
1085400	3.6075
1086300	3.885
1087200	4.0515
1088100	3.9405
1089000	3.885
1089900	3.996
1090800	5.1614
1091700	7.2704
1092600	7.2704
1093500	5.3279
1094400	4.0515
1095300	3.9405
