# Supplementary material for: A parsimonious model of blood glucose homeostasis
Source: PLOS Digit Health. 2022 Jul 14;1(7):e0000072. doi: 10.1371/journal.pdig.0000072 (PMC9931355; doi:10.1371/journal.pdig.0000072)
Supplement: S2 Data — Blood glucose data of Klick Pilot Study measured using the Freestyle Libre Flash Glucose device. The data are presented in comma separated values (.csv) format for each healthy individual (N = 100). The filenames represent the unique identification of the individual to preserve anonymity. (ZIP) [file pdig.0000072.s011.zip › ATN141.csv]

Elapsed Time	Glucose (mmol/L)
0	2.664
900	2.3865
1800	2.2755
2700	2.6085
3600	4.218
4500	4.662
5400	3.9405
6300	3.6075
7200	3.2745
8100	3.219
9000	3.219
9900	2.9415
10800	2.9415
11700	3.108
12600	3.0525
13500	3.3855
14400	3.996
15300	4.44
16200	4.0515
17100	3.441
18000	3.2745
18900	3.1635
19800	3.1635
20700	3.2745
21600	3.9405
22500	4.218
23400	4.8285
24300	5.3279
25200	5.7719
26100	5.8829
27000	5.3834
27900	4.773
28800	4.773
29700	5.5499
30600	4.662
31500	3.663
32400	3.552
33300	3.2745
34200	3.1635
35100	3.2745
36000	2.442
36900	2.22
37800	2.22
38700	2.331
39600	3.2745
40500	3.8295
41400	3.6075
42300	3.3855
43200	3.441
44100	3.4965
45000	3.663
45900	3.8295
46800	3.663
47700	3.552
48600	3.663
49500	3.7185
50400	3.552
51300	3.552
52200	3.7185
53100	3.6075
54000	3.4965
54900	3.9405
55800	4.218
56700	3.7185
57600	3.441
58500	3.6075
59400	3.663
60300	3.663
61200	3.3855
62100	3.0525
63000	2.7195
63900	2.442
64800	2.442
65700	2.997
66600	3.6075
67500	3.2745
68400	3.2745
69300	3.6075
70200	3.4965
71100	3.663
72000	4.218
72900	4.4955
73800	4.218
74700	3.996
75600	4.0515
76500	3.996
77400	4.329
78300	4.44
79200	4.329
80100	4.6065
81000	4.44
81900	3.7185
82800	3.6075
83700	3.774
84600	4.6065
85500	5.6054
86400	5.8829
87300	5.0504
88200	4.218
89100	4.107
90000	4.773
90900	5.5499
91800	5.3834
92700	4.6065
93600	3.9405
94500	3.4965
95400	3.33
96300	3.3855
97200	3.2745
98100	3.663
99000	4.0515
99900	4.662
100800	5.1059
101700	4.218
102600	3.441
103500	3.108
104400	2.9415
105300	3.3855
106200	3.2745
107100	2.9415
108000	3.7185
108900	5.7719
109800	7.7699
110700	7.3259
111600	5.7719
112500	5.0504
113400	4.7175
114300	4.662
115200	5.0504
116100	5.9939
117000	6.4379
117900	5.2724
118800	4.107
119700	3.552
120600	3.441
121500	3.663
122400	3.885
123300	3.774
124200	3.663
125100	3.7185
126000	3.552
126900	3.663
127800	3.8295
128700	3.441
129600	3.219
130500	3.3855
131400	3.6075
132300	3.6075
133200	3.663
134100	3.774
135000	3.885
135900	3.8295
136800	3.885
137700	3.441
138600	2.9415
139500	2.775
140400	2.886
141300	3.3855
142200	3.774
143100	3.4965
144000	3.441
144900	3.6075
145800	3.6075
146700	3.6075
147600	4.551
148500	5.7164
149400	4.9395
150300	3.8295
151200	3.9405
152100	4.9949
153000	4.773
153900	4.2735
154800	4.218
155700	4.329
156600	4.551
157500	4.662
158400	4.7175
159300	4.662
160200	3.996
161100	3.552
162000	3.552
162900	4.107
163800	4.7175
164700	4.3845
165600	3.7185
166500	3.6075
167400	4.44
168300	6.8819
169200	6.8264
170100	4.8285
171000	3.996
171900	3.663
172800	3.7185
173700	3.8295
174600	3.9405
175500	4.662
176400	5.4389
177300	5.3279
178200	4.884
179100	4.884
180000	4.1625
180900	3.441
181800	3.4965
182700	3.9405
183600	4.1625
184500	4.1625
185400	4.218
186300	4.329
187200	4.107
188100	4.1625
189000	4.1625
189900	3.9405
190800	3.6075
191700	3.8295
192600	4.107
193500	4.0515
194400	3.9405
195300	3.9405
196200	3.885
197100	3.663
198000	3.7185
198900	3.9405
199800	4.0515
200700	4.4955
201600	5.6054
202500	6.9929
203400	8.4914
204300	8.4359
205200	7.0484
206100	5.9384
207000	5.3834
207900	5.3279
208800	5.6054
209700	5.7719
210600	5.2169
211500	5.6609
212400	6.3269
213300	5.9939
214200	5.5499
215100	5.3834
216000	5.0504
216900	4.662
217800	4.2735
218700	4.107
219600	4.107
220500	3.9405
221400	3.8295
222300	3.7185
223200	3.663
224100	3.552
225000	3.1635
225900	2.9415
226800	3.3855
227700	3.774
228600	3.7185
229500	3.4965
230400	2.664
231300	2.22
232200	2.886
233100	4.107
234000	3.663
234900	3.996
235800	4.8285
236700	4.551
237600	4.44
238500	5.4389
239400	4.9949
240300	3.8295
241200	3.8295
242100	4.107
243000	4.44
243900	5.2724
244800	5.0504
245700	4.3845
246600	3.885
247500	3.552
248400	3.7185
249300	4.0515
250200	4.1625
251100	4.218
252000	4.329
252900	4.1625
253800	3.9405
254700	3.9405
255600	4.4955
256500	6.6044
257400	7.1594
258300	4.773
259200	3.663
260100	3.552
261000	4.218
261900	5.3834
262800	5.7164
263700	4.884
264600	5.1059
265500	5.6609
266400	5.2724
267300	4.773
268200	4.773
269100	5.1614
270000	4.7175
270900	3.8295
271800	4.107
272700	4.662
273600	4.44
274500	3.9405
275400	3.8295
276300	4.551
277200	5.8829
278100	5.9939
279000	4.44
279900	3.774
280800	3.885
281700	4.3845
282600	4.8285
283500	4.884
284400	4.4955
285300	4.2735
286200	4.551
287100	5.3834
288000	5.9384
288900	6.0494
289800	5.5499
290700	4.3845
291600	3.663
292500	3.219
293400	3.2745
294300	4.107
295200	4.551
296100	4.3845
297000	4.218
297900	4.2735
298800	3.885
299700	3.1635
300600	2.997
301500	4.0515
302400	4.329
303300	3.996
304200	3.885
305100	3.996
306000	3.996
306900	3.8295
307800	3.7185
308700	3.663
309600	3.7185
310500	3.7185
311400	3.7185
312300	3.8295
313200	3.663
314100	3.3855
315000	3.552
315900	3.774
316800	3.7185
317700	3.663
318600	3.774
319500	3.996
320400	4.3845
321300	4.9395
322200	4.551
323100	4.662
324000	5.1059
324900	4.329
325800	3.885
326700	3.885
327600	4.1625
328500	4.6065
329400	4.2735
330300	3.9405
331200	3.885
332100	3.8295
333000	3.885
333900	3.8295
334800	3.774
335700	4.2735
336600	4.884
337500	4.2735
338400	3.7185
339300	3.9405
340200	4.107
341100	3.9405
342000	3.8295
342900	4.1625
343800	4.7175
344700	4.551
345600	4.551
346500	6.0494
347400	7.6034
348300	7.4369
349200	6.3269
350100	5.7719
351000	5.6054
351900	5.8829
352800	5.9384
353700	5.7164
354600	6.1049
355500	5.9384
356400	4.773
357300	3.9405
358200	3.7185
359100	3.663
360000	3.7185
360900	3.8295
361800	3.8295
362700	3.774
363600	3.7185
364500	3.774
365400	4.0515
366300	4.1625
367200	4.1625
368100	4.218
369000	4.107
369900	4.551
370800	6.0494
371700	6.8264
372600	6.2714
373500	6.1049
374400	6.2159
375300	5.9384
376200	5.6054
377100	4.9395
378000	4.773
378900	4.773
379800	4.44
380700	4.0515
381600	3.996
382500	4.329
383400	4.218
384300	4.0515
385200	4.218
386100	4.3845
387000	4.218
387900	3.996
388800	3.996
389700	3.9405
390600	3.7185
391500	3.441
392400	3.4965
393300	3.8295
394200	3.9405
395100	3.8295
396000	3.8295
396900	3.885
397800	3.8295
398700	3.6075
399600	3.4965
400500	3.552
401400	3.663
402300	3.441
403200	3.441
404100	3.4965
405000	3.4965
405900	3.6075
406800	3.9405
407700	4.662
408600	4.8285
409500	4.2735
410400	4.662
411300	5.4944
412200	4.7175
413100	3.996
414000	4.218
414900	4.1625
415800	4.0515
416700	4.3845
417600	4.662
418500	4.329
419400	3.9405
420300	3.8295
421200	4.107
422100	4.551
423000	4.551
423900	4.0515
424800	4.7175
425700	6.5489
426600	6.4934
427500	4.9395
428400	4.218
429300	3.9405
430200	3.774
431100	3.996
432000	4.7175
432900	5.6054
433800	5.6054
434700	4.8285
435600	4.329
436500	4.4955
437400	4.7175
438300	4.6065
439200	4.551
440100	4.2735
441000	4.0515
441900	4.44
442800	4.662
443700	4.329
444600	4.662
445500	4.9395
446400	4.551
447300	4.6065
448200	4.551
449100	4.773
450000	5.2169
450900	4.773
451800	4.0515
452700	3.885
453600	3.9405
454500	3.9405
455400	3.8295
456300	4.551
457200	6.1604
458100	6.2159
459000	5.4389
459900	5.9939
460800	5.3834
461700	4.218
462600	5.1059
463500	6.4379
464400	6.7709
465300	6.3269
466200	5.4389
467100	4.7175
468000	4.1625
468900	4.107
469800	4.44
470700	4.4955
471600	4.329
472500	4.107
473400	3.9405
474300	3.996
475200	3.885
476100	3.7185
477000	3.9405
477900	3.8295
478800	3.774
479700	3.9405
480600	3.9405
481500	4.0515
482400	4.0515
483300	3.996
484200	3.996
485100	4.107
486000	3.885
486900	3.6075
487800	3.774
488700	3.33
489600	3.108
490500	3.774
491400	3.996
492300	3.996
493200	4.662
494100	4.773
495000	4.0515
495900	3.8295
496800	4.0515
497700	4.1625
498600	4.107
499500	4.44
500400	4.773
501300	4.218
502200	3.996
503100	4.44
504000	4.551
504900	4.4955
505800	4.7175
506700	4.662
507600	4.3845
508500	4.0515
509400	3.663
510300	3.774
511200	4.662
512100	6.1049
513000	6.4934
513900	5.3834
514800	4.551
515700	4.107
516600	3.663
517500	3.4965
518400	3.7185
519300	3.9405
520200	4.4955
521100	5.6054
522000	6.0494
522900	5.4389
523800	4.9395
524700	5.2169
525600	5.4944
526500	5.5499
527400	5.4944
528300	5.3279
529200	4.4955
530100	3.996
531000	4.1625
531900	4.0515
532800	3.7185
533700	3.4965
534600	3.552
535500	3.552
536400	3.552
537300	3.6075
538200	3.552
539100	3.6075
540000	3.663
540900	3.7185
541800	4.1625
542700	5.6609
543600	6.2714
544500	5.2724
545400	4.884
546300	4.9395
547200	5.2169
548100	5.8274
549000	5.8829
549900	5.4389
550800	4.773
551700	3.9405
552600	3.774
553500	4.107
554400	3.885
555300	3.7185
556200	3.663
557100	3.7185
558000	3.774
558900	3.8295
559800	3.996
560700	3.996
561600	3.885
562500	3.8295
563400	3.8295
564300	3.3855
565200	3.2745
566100	3.8295
567000	3.9405
567900	3.7185
568800	3.663
569700	3.7185
570600	3.8295
571500	3.885
572400	3.8295
573300	3.8295
574200	3.774
575100	3.774
576000	3.774
576900	3.8295
577800	3.9405
578700	4.0515
579600	4.9949
580500	5.7719
581400	4.44
582300	3.4965
583200	3.3855
584100	3.663
585000	3.663
585900	3.6075
586800	3.774
587700	4.0515
588600	4.218
589500	4.2735
590400	4.218
591300	4.0515
592200	4.0515
593100	4.0515
594000	4.551
594900	5.8274
595800	6.2714
596700	5.7719
597600	5.2169
598500	5.1614
599400	5.4944
600300	5.2169
601200	4.7175
602100	4.218
603000	3.9405
603900	3.9405
604800	4.2735
605700	5.0504
606600	5.3834
607500	5.1614
608400	5.3279
609300	5.3279
610200	4.7175
611100	4.2735
612000	4.6065
612900	4.773
613800	4.9395
614700	5.6609
615600	5.9939
616500	5.3279
617400	4.9395
618300	4.551
619200	3.8295
620100	4.107
621000	4.884
621900	4.8285
622800	5.1614
623700	5.4944
624600	4.3845
625500	3.7185
626400	3.774
627300	3.996
628200	4.2735
629100	5.3834
630000	5.9939
630900	4.773
631800	4.1625
632700	4.884
633600	5.4944
634500	5.6609
635400	5.6054
636300	5.3279
637200	4.8285
638100	4.6065
639000	4.7175
639900	4.662
640800	4.884
641700	5.1059
642600	4.7175
643500	4.329
644400	4.329
645300	4.662
646200	4.2735
647100	3.552
648000	3.6075
648900	4.218
649800	4.2735
650700	4.2735
651600	4.218
652500	3.663
653400	3.0525
654300	2.8305
655200	3.996
656100	4.2735
657000	3.996
657900	3.9405
658800	3.9405
659700	3.9405
660600	3.9405
661500	3.885
662400	3.9405
663300	3.996
664200	3.996
665100	3.885
666000	3.774
666900	3.885
667800	3.774
668700	3.7185
669600	3.9405
670500	3.996
671400	3.9405
672300	4.107
673200	4.329
674100	4.0515
675000	3.8295
675900	3.9405
676800	4.107
677700	4.218
678600	4.218
679500	4.0515
680400	3.885
681300	4.218
682200	5.2724
683100	5.8829
684000	5.1059
684900	4.3845
685800	4.1625
686700	4.44
687600	4.8285
688500	4.662
689400	4.2735
690300	4.6065
691200	5.3834
692100	5.4389
693000	5.3834
693900	5.4944
694800	5.2169
695700	4.8285
696600	4.3845
697500	4.2735
698400	4.3845
699300	4.6065
700200	4.7175
701100	4.7175
702000	4.773
702900	4.662
703800	4.662
704700	4.9949
705600	4.7175
706500	4.2735
707400	4.1625
708300	4.884
709200	6.1604
710100	6.2159
711000	5.1614
711900	4.4955
712800	4.107
713700	4.0515
714600	4.218
715500	4.0515
716400	4.1625
717300	4.218
718200	4.218
719100	4.8285
720000	6.3269
720900	7.2149
721800	6.2159
722700	4.884
723600	4.2735
724500	4.551
725400	5.1059
726300	5.1059
727200	4.4955
728100	4.0515
729000	4.107
729900	4.44
730800	4.4955
731700	4.2735
732600	4.3845
733500	4.3845
734400	4.218
735300	4.1625
736200	4.218
737100	4.2735
738000	4.218
738900	4.107
739800	3.996
740700	4.107
741600	4.1625
742500	3.996
743400	3.885
744300	3.885
745200	3.8295
746100	3.6075
747000	3.3855
747900	3.7185
748800	3.996
749700	3.885
750600	3.885
751500	3.996
752400	4.1625
753300	4.6065
754200	5.4944
755100	5.4389
756000	4.329
756900	4.4955
757800	5.2724
758700	4.884
759600	4.7175
760500	5.2169
761400	5.2169
762300	4.884
763200	5.1059
764100	5.8274
765000	5.7164
765900	4.8285
766800	4.0515
767700	3.8295
768600	3.885
769500	4.1625
770400	5.4389
771300	6.6044
772200	5.5499
773100	4.107
774000	3.8295
774900	4.1625
775800	4.107
776700	4.218
777600	5.7719
778500	7.5479
779400	6.9374
780300	4.9949
781200	4.6065
782100	5.5499
783000	5.8274
783900	5.0504
784800	4.3845
785700	4.3845
786600	4.2735
787500	4.107
788400	4.1625
789300	5.1614
790200	6.4934
791100	5.8829
792000	4.329
792900	3.9405
793800	4.107
794700	4.218
795600	4.1625
796500	4.1625
797400	4.2735
798300	4.329
799200	4.2735
800100	4.2735
801000	4.884
801900	6.6044
802800	8.6024
803700	9.5459
804600	8.9909
805500	7.8254
806400	7.1039
807300	7.3259
808200	8.1584
809100	8.0474
810000	6.8819
810900	6.2714
811800	6.1604
812700	5.3279
813600	3.9405
814500	3.7185
815400	4.3845
816300	4.4955
817200	5.0504
818100	5.3834
819000	4.662
819900	4.0515
820800	4.107
821700	4.1625
822600	3.9405
823500	3.663
824400	3.774
825300	4.0515
826200	3.996
827100	3.8295
828000	3.9405
828900	4.107
829800	4.218
830700	4.218
831600	4.0515
832500	3.996
833400	3.885
834300	3.7185
835200	3.9405
836100	4.0515
837000	3.996
837900	3.7185
838800	3.3855
839700	3.441
840600	3.885
841500	4.3845
842400	4.662
843300	4.329
844200	4.0515
845100	4.1625
846000	4.329
846900	4.218
847800	4.1625
848700	4.7175
849600	5.3834
850500	4.6065
851400	4.218
852300	5.3279
853200	5.8274
854100	5.2724
855000	5.0504
855900	4.44
856800	3.774
857700	3.8295
858600	4.218
859500	4.107
860400	4.2735
861300	4.9949
862200	4.662
863100	3.8295
864000	3.996
864900	4.1625
865800	4.6065
866700	5.9384
867600	6.2159
868500	5.4389
869400	5.2169
870300	5.6054
871200	5.8829
872100	5.6054
873000	5.0504
873900	4.662
874800	4.3845
875700	4.329
876600	4.107
877500	3.8295
878400	4.218
879300	4.662
880200	4.2735
881100	3.8295
882000	3.8295
882900	3.9405
883800	4.0515
884700	5.1059
885600	6.3269
886500	5.9939
887400	5.7719
888300	5.8274
889200	5.6054
890100	5.1614
891000	4.773
891900	5.2724
892800	5.9384
893700	5.8274
894600	5.3834
895500	4.9949
896400	4.551
897300	4.2735
898200	4.2735
899100	4.329
900000	3.9405
900900	3.774
901800	3.8295
902700	3.9405
903600	4.0515
904500	3.996
905400	3.996
906300	4.0515
907200	4.107
908100	4.1625
909000	4.2735
909900	4.329
910800	4.44
911700	4.44
912600	4.0515
913500	3.9405
914400	4.0515
915300	3.996
916200	3.996
917100	3.996
918000	3.996
918900	4.0515
919800	3.996
920700	3.9405
921600	3.8295
922500	3.8295
923400	3.996
924300	3.996
925200	4.3845
926100	5.2724
927000	5.1614
927900	4.3845
928800	3.996
929700	4.218
930600	5.3834
931500	6.1049
932400	5.0504
933300	4.0515
934200	4.107
935100	4.662
936000	5.1059
936900	5.2724
937800	5.4944
938700	5.3279
939600	4.7175
940500	4.1625
941400	3.9405
942300	3.996
943200	4.107
944100	4.662
945000	5.5499
945900	5.1614
946800	4.107
947700	3.9405
948600	4.1625
949500	4.107
950400	4.773
951300	6.5489
952200	7.3259
953100	6.2159
954000	5.2169
954900	5.0504
955800	5.1059
956700	5.2169
957600	4.9395
958500	4.2735
959400	4.1625
960300	5.1059
961200	6.1049
962100	5.6609
963000	4.44
963900	4.0515
964800	4.2735
965700	4.218
966600	4.329
967500	4.329
968400	4.1625
969300	4.0515
970200	4.0515
971100	3.9405
972000	3.9405
972900	4.551
973800	5.9939
974700	6.8819
975600	6.7154
976500	6.6599
977400	5.6609
978300	4.2735
979200	4.329
980100	5.2724
981000	5.8274
981900	6.1049
982800	5.9384
983700	5.1059
984600	4.1625
985500	3.9405
986400	4.0515
987300	3.996
988200	3.885
989100	3.9405
990000	4.107
990900	4.3845
991800	4.3845
992700	4.329
993600	4.3845
994500	4.218
995400	4.1625
996300	4.2735
997200	3.996
998100	3.996
999000	3.996
999900	3.9405
1000800	3.9405
1001700	3.996
1002600	3.9405
1003500	3.8295
1004400	3.996
1005300	3.9405
1006200	3.9405
1007100	3.996
1008000	3.9405
1008900	3.9405
1009800	4.1625
1010700	4.107
1011600	3.774
1012500	4.0515
1013400	4.329
1014300	4.884
1015200	5.5499
1016100	4.773
1017000	4.3845
1017900	5.1059
1018800	4.9949
1019700	4.773
1020600	4.884
1021500	5.2169
1022400	5.0504
1023300	4.884
1024200	5.3279
1025100	5.2169
1026000	4.551
1026900	4.107
1027800	3.774
1028700	3.9405
1029600	4.218
1030500	4.2735
1031400	4.218
1032300	4.218
1033200	4.218
1034100	4.1625
1035000	4.218
1035900	4.329
1036800	4.1625
1037700	4.1625
1038600	4.2735
1039500	4.329
1040400	4.4955
1041300	5.3279
1042200	6.6044
1043100	7.0484
1044000	6.9374
1044900	6.4934
1045800	5.7164
1046700	5.7719
1047600	6.1049
1048500	6.4934
1049400	6.3269
1050300	5.4944
1051200	4.8285
1052100	4.7175
1053000	4.551
1053900	3.9405
1054800	3.774
1055700	3.885
1056600	3.774
1057500	3.8295
1058400	3.996
1059300	4.0515
1060200	3.996
1061100	4.2735
1062000	4.44
1062900	4.2735
1063800	5.3834
1064700	7.1594
1065600	7.2704
1066500	6.9929
1067400	6.4934
1068300	5.8274
1069200	6.2159
1070100	6.4934
1071000	5.2169
1071900	4.2735
1072800	4.4955
1073700	4.9395
1074600	4.9395
1075500	4.9395
1076400	5.1059
1077300	4.773
1078200	3.8295
1079100	3.4965
1080000	3.552
1080900	3.885
1081800	4.2735
1082700	4.107
1083600	4.0515
1084500	4.107
1085400	3.8295
1086300	3.3855
1087200	3.4965
1088100	3.996
1089000	3.9405
1089900	3.8295
1090800	3.9405
1091700	3.9405
1092600	3.885
1093500	3.885
1094400	3.885
1095300	3.9405
1096200	3.9405
1097100	3.885
1098000	3.996
1098900	4.1625
1099800	4.44
1100700	4.662
1101600	4.329
1102500	3.8295
1103400	3.7185
1104300	3.8295
1105200	3.996
1106100	4.1625
1107000	4.218
1107900	4.2735
1108800	4.218
1109700	4.218
1110600	4.884
1111500	5.6609
1112400	5.2724
1113300	5.2169
1114200	5.3834
1115100	4.884
1116000	4.8285
1116900	4.884
1117800	4.6065
1118700	4.44
1119600	4.6065
1120500	4.7175
1121400	4.773
1122300	4.7175
1123200	4.9949
1124100	5.5499
1125000	5.5499
1125900	5.0504
1126800	4.884
1127700	4.9395
1128600	4.8285
1129500	4.551
1130400	4.551
1131300	4.8285
1132200	4.551
1133100	4.7175
1134000	5.6609
1134900	5.6054
1135800	4.9395
1136700	4.551
1137600	4.1625
1138500	4.329
1139400	4.551
1140300	4.4955
1141200	4.551
1142100	4.4955
1143000	4.4955
1143900	4.551
1144800	4.329
1145700	4.44
1146600	5.9384
1147500	6.8264
1148400	5.0504
1149300	3.885
1150200	4.7175
1151100	6.7154
1152000	5.8274
1152900	4.773
1153800	5.9384
1154700	6.3824
1155600	5.7719
1156500	5.7719
1157400	5.8274
1158300	5.4944
1159200	5.1614
1160100	5.2724
1161000	5.1614
1161900	4.9395
1162800	5.2169
1163700	4.9949
1164600	4.2735
1165500	4.44
1166400	4.8285
1167300	4.662
1168200	4.662
1169100	4.44
1170000	4.1625
1170900	4.3845
1171800	4.551
1172700	4.3845
1173600	4.2735
1174500	4.3845
1175400	4.218
1176300	3.885
1177200	4.0515
1178100	4.107
1179000	3.996
1179900	3.9405
1180800	3.9405
1181700	3.996
1182600	3.996
1183500	4.107
1184400	4.1625
1185300	4.1625
1186200	4.0515
1187100	4.0515
1188000	4.44
1188900	4.6065
1189800	4.4955
1190700	4.44
1191600	4.2735
1192500	4.107
1193400	4.0515
1194300	4.218
1195200	4.2735
1196100	4.1625
1197000	4.218
1197900	4.329
1198800	4.107
1199700	3.9405
1200600	4.662
1201500	5.9384
1202400	5.7164
1203300	4.6065
1204200	4.44
