# Supplementary material for: A parsimonious model of blood glucose homeostasis
Source: PLOS Digit Health. 2022 Jul 14;1(7):e0000072. doi: 10.1371/journal.pdig.0000072 (PMC9931355; doi:10.1371/journal.pdig.0000072)
Supplement: S2 Data — Blood glucose data of Klick Pilot Study measured using the Freestyle Libre Flash Glucose device. The data are presented in comma separated values (.csv) format for each healthy individual (N = 100). The filenames represent the unique identification of the individual to preserve anonymity. (ZIP) [file pdig.0000072.s011.zip › BBZ103.csv]

Elapsed Time	Glucose (mmol/L)
0	3.441
900	3.774
1800	4.9395
2700	4.9395
3600	3.8295
4500	3.33
5400	3.0525
6300	3.0525
7200	2.9415
8100	2.775
9000	2.997
9900	3.8295
10800	3.996
11700	4.107
12600	4.2735
13500	4.3845
14400	4.218
15300	3.996
16200	3.9405
17100	3.996
18000	3.996
18900	4.0515
19800	4.107
20700	4.107
21600	4.107
22500	4.0515
23400	4.0515
24300	4.1625
25200	4.329
26100	4.773
27000	5.3834
27900	5.6609
28800	5.8274
29700	6.1049
30600	6.3824
31500	6.4379
32400	6.2714
33300	5.6609
34200	4.9395
35100	4.9949
36000	5.5499
36900	5.8829
37800	5.4944
38700	4.551
39600	4.218
40500	4.44
41400	4.107
42300	3.996
43200	4.7175
44100	4.7175
45000	4.0515
45900	3.8295
46800	4.1625
47700	3.885
48600	3.996
49500	4.218
50400	4.0515
51300	4.0515
52200	4.0515
53100	3.8295
54000	3.7185
54900	3.663
55800	3.2745
56700	3.1635
57600	3.885
58500	4.329
59400	4.218
60300	4.2735
61200	4.4955
62100	4.7175
63000	4.662
63900	4.3845
64800	4.218
65700	4.107
66600	4.107
67500	4.1625
68400	3.996
69300	3.9405
70200	4.329
71100	5.0504
72000	4.9949
72900	4.551
73800	5.1614
74700	5.9939
75600	5.6609
76500	4.9395
77400	4.551
78300	4.773
79200	4.551
80100	3.7185
81000	3.33
81900	3.2745
82800	3.4965
83700	3.663
84600	3.663
85500	3.552
86400	3.552
87300	4.2735
88200	5.7164
89100	6.3824
90000	6.5489
90900	6.5489
91800	6.1049
92700	5.4944
93600	5.4944
94500	6.6599
95400	7.6589
96300	7.5479
97200	6.5489
98100	5.3279
99000	5.2169
99900	5.7719
100800	5.4944
101700	4.3845
102600	3.8295
103500	3.774
104400	3.774
105300	3.663
106200	3.6075
107100	3.7185
108000	3.774
108900	3.7185
109800	3.996
110700	4.4955
111600	4.773
112500	5.2169
113400	6.2159
114300	6.2714
115200	5.3834
116100	5.1614
117000	5.4389
117900	5.1059
118800	4.4955
119700	4.551
120600	4.8285
121500	4.9949
122400	5.1614
123300	5.2724
124200	5.6609
125100	5.4944
126000	4.107
126900	3.7185
127800	4.107
128700	4.1625
129600	4.662
130500	4.773
131400	4.44
132300	4.107
133200	4.0515
134100	3.996
135000	3.9405
135900	4.0515
136800	4.107
137700	4.1625
138600	4.1625
139500	4.218
140400	4.3845
141300	4.218
142200	4.0515
143100	4.1625
144000	4.1625
144900	4.0515
145800	3.885
146700	3.774
147600	3.885
148500	4.1625
149400	4.107
150300	4.0515
151200	4.218
152100	4.44
153000	4.44
153900	4.9949
154800	6.2714
155700	7.6589
156600	7.8254
157500	6.4934
158400	4.8285
159300	4.1625
160200	4.329
161100	4.6065
162000	4.773
162900	4.4955
163800	3.7185
164700	3.552
165600	3.885
166500	4.1625
167400	4.3845
168300	4.7175
169200	4.662
170100	4.0515
171000	3.7185
171900	3.885
172800	4.0515
173700	4.6065
174600	5.9939
175500	6.7154
176400	6.1604
177300	5.2169
178200	4.884
179100	5.6609
180000	6.3269
180900	6.0494
181800	5.2169
182700	5.1059
183600	5.7164
184500	5.8274
185400	5.1614
186300	5.2724
187200	5.9939
188100	5.6609
189000	4.551
189900	3.9405
190800	4.1625
191700	4.3845
192600	4.3845
193500	4.2735
194400	4.1625
195300	4.218
196200	4.329
197100	4.329
198000	4.107
198900	4.107
199800	4.107
200700	4.44
201600	5.2169
202500	5.3279
203400	5.3834
204300	6.2159
205200	6.9929
206100	6.9374
207000	6.6044
207900	6.4934
208800	6.6599
209700	6.7709
210600	6.4934
211500	6.1049
212400	5.8274
213300	5.6609
214200	5.6609
215100	5.4389
216000	5.2724
216900	5.3834
217800	5.6054
218700	5.8829
219600	6.1049
220500	5.7164
221400	4.6065
222300	3.9405
223200	3.8295
224100	4.107
225000	4.662
225900	5.1059
226800	5.2169
227700	5.1059
228600	4.9395
229500	4.4955
230400	4.2735
231300	4.3845
232200	4.4955
233100	4.44
234000	4.4955
234900	4.662
235800	4.551
236700	4.551
237600	4.551
238500	4.4955
239400	4.2735
240300	4.4955
241200	5.2724
242100	4.9395
243000	4.107
243900	3.885
244800	3.885
245700	4.44
246600	5.8274
247500	6.4934
248400	5.9384
249300	5.2169
250200	4.662
251100	4.2735
252000	4.662
252900	5.0504
253800	5.4944
254700	5.5499
255600	4.3845
256500	3.6075
257400	3.8295
258300	4.884
259200	5.8274
260100	5.9939
261000	5.2169
261900	4.107
262800	3.9405
263700	4.9395
264600	5.5499
265500	5.0504
266400	4.3845
267300	4.3845
268200	4.3845
269100	4.44
270000	4.662
270900	4.9395
271800	5.1059
272700	5.2169
273600	5.6609
274500	5.6054
275400	4.6065
276300	4.0515
277200	4.218
278100	4.44
279000	4.3845
279900	4.218
280800	4.107
281700	4.1625
282600	4.218
283500	4.329
284400	4.3845
285300	4.1625
286200	4.551
287100	5.4389
288000	5.2169
288900	4.44
289800	4.218
290700	4.1625
291600	4.1625
292500	4.0515
293400	3.885
294300	3.9405
295200	3.9405
296100	3.774
297000	3.774
297900	3.8295
298800	3.774
299700	3.774
300600	3.885
301500	3.9405
302400	4.1625
303300	4.218
304200	4.107
305100	3.996
306000	3.885
306900	3.8295
307800	3.885
308700	3.9405
309600	3.996
310500	4.107
311400	4.107
312300	4.0515
313200	4.107
314100	4.218
315000	4.1625
315900	4.107
316800	4.107
317700	4.2735
318600	4.4955
319500	4.4955
320400	4.6065
321300	4.9395
322200	5.3834
323100	5.3834
324000	5.1059
324900	4.8285
325800	4.551
326700	4.7175
327600	5.9384
328500	7.2704
329400	7.8809
330300	7.6034
331200	6.7154
332100	5.6609
333000	4.884
333900	4.773
334800	4.9949
335700	4.9395
336600	4.773
337500	4.9395
338400	5.3279
339300	5.1614
340200	4.3845
341100	3.8295
342000	3.663
342900	3.7185
343800	3.774
344700	3.7185
345600	4.218
346500	6.1049
347400	7.2704
348300	7.1039
349200	6.5489
350100	6.4934
351000	6.4934
351900	5.9939
352800	5.8274
353700	6.0494
354600	5.7164
355500	5.2724
356400	4.9395
357300	4.6065
358200	4.551
359100	4.6065
360000	4.44
360900	4.1625
361800	3.996
362700	3.885
363600	3.885
364500	3.9405
365400	3.9405
366300	3.8295
367200	3.663
368100	3.663
369000	3.774
369900	4.0515
370800	4.3845
371700	4.4955
372600	4.662
373500	4.8285
374400	5.3834
375300	6.3269
376200	6.8819
377100	6.4934
378000	5.6054
378900	5.0504
379800	5.3834
380700	5.8274
381600	5.6054
382500	5.6054
383400	5.9384
384300	6.0494
385200	5.6054
386100	4.773
387000	4.107
387900	4.1625
388800	4.6065
389700	4.662
390600	4.8285
391500	5.1614
392400	5.1614
393300	4.9949
394200	5.0504
395100	4.9395
396000	4.9395
396900	5.4389
397800	5.7719
398700	5.3834
399600	4.773
400500	4.662
401400	4.7175
402300	4.773
403200	4.551
404100	4.4955
405000	4.662
405900	4.662
406800	4.7175
407700	4.773
408600	4.7175
409500	4.4955
410400	4.2735
411300	4.44
412200	4.884
413100	4.7175
414000	4.329
414900	4.1625
415800	4.107
416700	4.218
417600	4.6065
418500	4.8285
419400	4.662
420300	4.329
421200	4.218
422100	4.44
423000	4.551
423900	4.3845
424800	4.7175
425700	5.1614
426600	4.6065
427500	3.7185
428400	3.4965
429300	3.7185
430200	3.885
431100	3.996
432000	3.996
432900	4.44
433800	5.6054
434700	6.6044
435600	6.8819
436500	6.6044
437400	6.1604
438300	5.9384
439200	5.8829
440100	6.0494
441000	6.1604
441900	6.0494
442800	5.8829
443700	5.7719
444600	5.8274
445500	5.3834
446400	4.7175
447300	4.1625
448200	3.996
449100	4.0515
450000	3.7185
450900	3.4965
451800	3.7185
452700	4.0515
453600	4.2735
454500	4.3845
455400	4.329
456300	4.218
457200	4.2735
458100	4.2735
459000	4.0515
459900	4.329
460800	4.8285
461700	4.8285
462600	4.44
463500	4.1625
464400	4.0515
465300	4.1625
466200	4.4955
467100	4.4955
468000	3.996
468900	3.774
469800	3.9405
470700	4.0515
471600	4.107
472500	4.662
473400	5.2724
474300	5.1059
475200	4.44
476100	3.996
477000	4.0515
477900	4.107
478800	4.1625
479700	4.2735
480600	4.4955
481500	4.7175
482400	4.7175
483300	4.4955
484200	4.3845
485100	4.218
486000	4.218
486900	4.1625
487800	4.1625
488700	4.44
489600	4.773
490500	4.8285
491400	4.884
492300	4.9949
493200	4.8285
494100	4.7175
495000	4.6065
495900	4.44
496800	4.4955
497700	4.884
498600	5.1059
499500	4.8285
500400	4.3845
501300	4.218
502200	4.7175
503100	5.7164
504000	6.5489
504900	6.4934
505800	5.3279
506700	4.107
507600	4.218
508500	4.9949
509400	4.662
510300	4.107
511200	4.1625
512100	4.329
513000	4.329
513900	4.218
514800	4.107
515700	4.0515
516600	3.9405
517500	3.9405
518400	3.885
519300	4.551
520200	6.6599
521100	7.4924
522000	7.0484
522900	6.8819
523800	7.1039
524700	6.8819
525600	5.9939
526500	5.4389
527400	5.9939
528300	6.1604
529200	5.5499
530100	5.0504
531000	4.773
531900	4.3845
532800	4.662
533700	4.9949
534600	4.8285
535500	4.7175
536400	4.662
537300	4.2735
538200	4.1625
539100	4.218
540000	4.107
540900	3.9405
541800	3.996
542700	4.1625
543600	4.329
544500	4.329
545400	4.2735
546300	4.2735
547200	4.2735
548100	4.218
549000	4.0515
549900	3.996
550800	3.885
551700	3.9405
552600	3.9405
553500	3.885
554400	3.8295
555300	3.774
556200	3.7185
557100	3.552
558000	3.441
558900	3.33
559800	3.33
560700	3.441
561600	3.552
562500	3.552
563400	3.552
564300	3.3855
565200	3.3855
566100	3.552
567000	3.7185
567900	3.663
568800	3.663
569700	3.7185
570600	3.885
571500	3.8295
572400	3.663
573300	3.6075
574200	3.552
575100	3.4965
576000	3.7185
576900	4.107
577800	4.0515
578700	4.0515
579600	4.107
580500	3.996
581400	3.885
582300	3.885
583200	3.9405
584100	4.2735
585000	4.6065
585900	4.44
586800	4.3845
587700	4.1625
588600	4.8285
589500	6.1604
590400	6.7709
591300	6.5489
592200	6.0494
593100	5.8829
594000	5.7164
594900	5.4389
595800	5.3279
596700	5.2724
597600	4.8285
598500	4.0515
599400	4.329
600300	4.884
601200	4.7175
602100	4.3845
603000	4.218
603900	4.1625
604800	3.9405
605700	3.8295
606600	3.8295
607500	4.1625
608400	4.8285
609300	5.1059
610200	4.9395
611100	4.884
612000	4.884
612900	5.3834
613800	6.0494
614700	6.6599
615600	6.8264
616500	6.0494
617400	5.5499
618300	5.7164
619200	5.6054
620100	5.6609
621000	5.4389
621900	4.884
622800	4.44
623700	4.4955
624600	4.884
625500	5.1614
626400	5.7164
627300	5.5499
628200	4.329
629100	3.885
630000	4.107
630900	4.1625
631800	3.9405
632700	3.774
633600	3.8295
634500	3.885
635400	3.885
636300	3.774
637200	3.8295
638100	3.9405
639000	3.885
639900	3.8295
640800	3.774
641700	3.774
642600	3.663
643500	3.6075
644400	3.663
645300	3.7185
646200	3.7185
647100	3.8295
648000	3.774
648900	3.774
649800	3.7185
650700	3.7185
651600	3.7185
652500	3.663
653400	3.4965
654300	3.441
655200	3.6075
656100	3.774
657000	3.885
657900	3.774
658800	3.6075
659700	3.663
660600	3.7185
661500	3.774
662400	3.774
663300	3.774
664200	3.885
665100	3.8295
666000	3.7185
666900	3.774
667800	3.885
668700	3.996
669600	4.107
670500	4.218
671400	4.1625
672300	4.107
673200	3.8295
674100	3.6075
675000	3.8295
675900	4.6065
676800	6.0494
677700	6.9929
678600	6.8264
679500	6.3824
680400	6.3824
681300	5.6609
682200	4.9395
683100	5.3279
684000	5.6054
684900	5.2169
685800	4.884
686700	5.1059
687600	5.5499
688500	5.4389
689400	4.662
690300	3.996
691200	3.663
692100	3.4965
693000	3.774
693900	4.9395
694800	6.0494
695700	6.2714
696600	6.1049
697500	6.1604
698400	6.5489
699300	6.7709
700200	6.4379
701100	6.1604
702000	6.1049
702900	5.4944
703800	4.8285
704700	4.884
705600	4.9949
706500	4.8285
707400	4.4955
708300	4.1625
709200	3.885
710100	3.774
711000	3.7185
711900	3.6075
712800	3.552
713700	3.663
714600	3.8295
715500	3.9405
716400	4.0515
717300	4.329
718200	4.7175
719100	5.3279
720000	5.7719
720900	5.4944
721800	5.2169
722700	5.6609
723600	6.2159
724500	6.9374
725400	7.3814
726300	7.3814
727200	7.0484
728100	6.4934
729000	5.7164
729900	4.9949
730800	4.6065
731700	4.3845
732600	4.329
733500	4.329
734400	4.329
735300	4.2735
736200	4.1625
737100	4.3845
738000	4.218
738900	3.8295
739800	3.885
740700	3.996
741600	4.1625
742500	4.218
743400	4.329
744300	4.44
745200	4.3845
746100	4.1625
747000	3.774
747900	3.552
748800	3.774
749700	3.8295
750600	3.8295
751500	3.9405
752400	4.107
753300	4.218
754200	4.107
755100	4.0515
756000	3.9405
756900	4.2735
757800	4.1625
758700	4.0515
759600	5.6054
760500	7.4924
761400	7.3259
762300	5.6054
763200	4.7175
764100	4.8285
765000	4.551
765900	4.1625
766800	4.1625
767700	4.107
768600	3.8295
769500	3.552
770400	3.4965
771300	3.6075
772200	3.7185
773100	3.663
774000	3.663
774900	3.9405
775800	4.218
776700	4.2735
777600	4.1625
778500	4.218
779400	5.2169
780300	6.8819
781200	7.7144
782100	7.8809
783000	7.9364
783900	7.4924
784800	6.5489
785700	5.7164
786600	5.2724
787500	5.6609
788400	6.3824
789300	6.2159
790200	5.4944
791100	4.9395
792000	4.551
792900	4.6065
793800	4.4955
794700	4.2735
795600	4.218
796500	4.1625
797400	3.996
798300	3.8295
799200	3.8295
800100	3.885
801000	3.885
801900	3.774
802800	3.774
803700	3.9405
804600	3.9405
805500	3.8295
806400	4.1625
807300	4.773
808200	5.6054
809100	6.3824
810000	6.7709
810900	6.3824
811800	5.8274
812700	5.8274
813600	6.0494
814500	6.2159
815400	6.4379
816300	6.6599
817200	6.7154
818100	6.7154
819000	6.2714
819900	5.4389
820800	4.8285
821700	4.884
822600	5.2724
823500	5.1614
824400	4.4955
825300	4.2735
826200	4.8285
827100	5.4944
828000	5.7719
828900	5.7719
829800	5.6054
830700	5.2724
831600	4.8285
832500	4.3845
833400	4.1625
834300	4.107
835200	4.0515
836100	4.329
837000	4.6065
837900	4.4955
838800	4.4955
839700	4.6065
840600	4.7175
841500	4.662
842400	4.329
843300	4.218
844200	4.44
845100	4.218
846000	3.9405
846900	4.107
847800	4.0515
848700	4.0515
849600	4.7175
850500	4.9395
851400	4.44
852300	4.218
853200	4.551
854100	4.551
855000	4.3845
855900	4.2735
856800	4.0515
857700	3.885
858600	3.8295
859500	3.8295
860400	3.9405
861300	3.996
862200	3.996
863100	3.8295
864000	3.774
864900	3.8295
865800	4.551
866700	6.0494
867600	6.8819
868500	6.8264
869400	6.3269
870300	5.8829
871200	5.9384
872100	6.1049
873000	6.0494
873900	5.9939
874800	5.8274
875700	5.4944
876600	5.4389
877500	5.2169
878400	4.4955
879300	4.107
880200	4.44
881100	4.6065
882000	4.3845
882900	3.9405
883800	4.0515
884700	5.0504
885600	5.1059
886500	3.8295
887400	3.885
888300	5.0504
889200	4.884
890100	3.9405
891000	4.218
891900	5.2724
892800	5.2169
893700	4.551
894600	4.773
895500	4.551
896400	4.218
897300	4.662
898200	4.884
899100	5.2169
900000	5.5499
900900	5.6054
901800	5.1614
902700	4.2735
903600	3.774
904500	4.1625
905400	4.8285
906300	5.0504
907200	5.2169
908100	5.1059
909000	4.6065
909900	4.3845
910800	4.44
911700	4.329
912600	4.2735
913500	4.329
914400	4.329
915300	4.218
916200	4.1625
917100	4.218
918000	4.2735
918900	4.2735
919800	4.1625
920700	4.2735
921600	4.329
922500	4.3845
923400	4.44
924300	4.3845
925200	4.6065
926100	4.8285
927000	4.7175
927900	4.6065
928800	4.8285
929700	5.0504
930600	4.6065
931500	4.218
932400	4.1625
933300	4.107
934200	4.107
935100	3.885
936000	3.996
936900	4.551
937800	4.6065
938700	4.2735
939600	4.218
940500	4.44
941400	4.3845
942300	4.1625
943200	4.0515
944100	3.8295
945000	3.8295
945900	3.885
946800	3.7185
947700	3.774
948600	3.885
949500	3.885
950400	4.4955
951300	5.8829
952200	6.5489
953100	6.4934
954000	6.4379
954900	6.0494
955800	5.4389
956700	5.1614
957600	5.6609
958500	5.7719
959400	5.3279
960300	5.2169
961200	5.2169
962100	5.1059
963000	4.8285
963900	4.4955
964800	4.551
965700	4.7175
966600	4.551
967500	4.0515
968400	3.9405
969300	3.9405
970200	3.7185
971100	3.552
972000	3.552
972900	3.4965
973800	3.4965
974700	3.552
975600	3.885
976500	4.107
977400	4.3845
978300	4.9395
979200	5.3834
980100	5.1614
981000	4.551
981900	4.1625
982800	3.996
983700	3.9405
984600	3.996
985500	4.218
986400	4.2735
987300	3.996
988200	4.0515
989100	4.3845
990000	4.44
990900	4.329
991800	4.218
992700	3.9405
993600	3.663
994500	3.663
995400	3.996
996300	4.107
997200	3.9405
998100	3.774
999000	3.774
999900	3.8295
1000800	3.885
1001700	3.9405
1002600	3.9405
1003500	3.996
1004400	4.1625
1005300	4.218
1006200	4.0515
1007100	3.996
1008000	3.9405
1008900	3.885
1009800	3.9405
1010700	3.885
1011600	3.774
1012500	3.774
1013400	3.8295
1014300	3.8295
1015200	3.885
1016100	3.9405
1017000	3.8295
1017900	3.885
1018800	4.107
1019700	4.44
1020600	4.884
1021500	4.8285
1022400	4.44
1023300	4.107
1024200	3.9405
1025100	3.885
1026000	3.774
1026900	3.7185
1027800	3.6075
1028700	3.552
1029600	3.6075
1030500	3.663
1031400	3.663
1032300	3.7185
1033200	3.7185
1034100	3.6075
1035000	3.441
1035900	3.552
1036800	3.7185
1037700	3.9405
1038600	4.218
1039500	4.8285
1040400	5.6609
1041300	6.1049
1042200	6.3824
1043100	6.4934
1044000	6.3269
1044900	5.9384
1045800	5.4944
1046700	5.1614
1047600	5.1614
1048500	5.3279
1049400	5.2169
1050300	4.9949
1051200	4.773
1052100	4.6065
1053000	4.8285
1053900	4.884
1054800	4.3845
1055700	4.0515
1056600	3.9405
1057500	3.8295
1058400	3.7185
1059300	3.663
1060200	3.6075
1061100	3.552
1062000	3.4965
1062900	3.552
1063800	3.885
1064700	4.1625
1065600	4.4955
1066500	5.3279
1067400	5.9939
1068300	6.1049
1069200	6.1049
1070100	5.4944
1071000	4.6065
1071900	4.2735
1072800	4.3845
1073700	4.551
1074600	4.4955
1075500	4.44
1076400	4.551
1077300	4.662
1078200	4.8285
1079100	4.6065
1080000	4.107
1080900	4.1625
1081800	4.2735
1082700	4.1625
1083600	4.0515
1084500	3.996
1085400	3.885
1086300	3.9405
1087200	3.996
1088100	3.996
1089000	3.996
1089900	4.218
1090800	4.1625
1091700	4.1625
1092600	4.107
1093500	3.996
1094400	4.218
1095300	4.2735
1096200	4.2735
1097100	4.662
1098000	5.2724
1098900	5.2169
1099800	4.3845
1100700	4.0515
1101600	4.218
1102500	4.3845
1103400	4.2735
1104300	4.0515
1105200	4.0515
1106100	3.996
1107000	3.8295
1107900	3.8295
1108800	3.9405
1109700	4.0515
1110600	3.9405
1111500	3.8295
1112400	4.107
1113300	4.773
1114200	4.9395
1115100	4.662
1116000	4.551
1116900	4.884
1117800	5.2724
1118700	4.8285
1119600	4.551
1120500	4.4955
1121400	4.0515
1122300	3.885
1123200	4.3845
1124100	4.773
1125000	4.6065
1125900	4.551
1126800	5.0504
1127700	5.6609
1128600	5.6609
1129500	5.0504
1130400	4.8285
1131300	4.6065
1132200	4.44
1133100	5.1614
1134000	6.1049
1134900	5.8274
1135800	4.8285
1136700	4.44
1137600	4.7175
1138500	4.884
1139400	4.4955
1140300	3.885
1141200	3.663
1142100	3.7185
1143000	3.774
1143900	3.7185
1144800	3.7185
1145700	3.8295
1146600	3.996
1147500	3.996
1148400	3.9405
1149300	3.996
1150200	4.0515
1151100	4.0515
1152000	3.9405
1152900	3.996
1153800	4.107
1154700	4.107
1155600	3.8295
1156500	3.774
1157400	3.996
1158300	3.996
1159200	3.885
1160100	3.663
1161000	3.4965
1161900	3.441
1162800	3.33
1163700	3.3855
1164600	3.552
1165500	3.6075
1166400	3.6075
1167300	3.4965
1168200	3.3855
1169100	3.441
1170000	3.441
1170900	3.4965
1171800	3.4965
1172700	3.4965
1173600	3.3855
1174500	3.3855
1175400	3.4965
1176300	3.552
1177200	3.552
1178100	3.7185
1179000	3.8295
1179900	3.8295
1180800	3.9405
1181700	3.885
1182600	3.9405
1183500	4.1625
1184400	4.6065
1185300	4.9395
1186200	4.884
1187100	4.551
1188000	4.2735
1188900	4.773
1189800	5.8274
1190700	6.2714
1191600	5.6054
1192500	4.7175
1193400	4.884
1194300	5.4389
1195200	4.9949
1196100	4.329
1197000	3.996
1197900	3.774
1198800	3.441
1199700	3.3855
1200600	3.441
1201500	3.3855
1202400	3.3855
1203300	3.3855
1204200	3.33
