# Supplementary material for: A parsimonious model of blood glucose homeostasis
Source: PLOS Digit Health. 2022 Jul 14;1(7):e0000072. doi: 10.1371/journal.pdig.0000072 (PMC9931355; doi:10.1371/journal.pdig.0000072)
Supplement: S2 Data — Blood glucose data of Klick Pilot Study measured using the Freestyle Libre Flash Glucose device. The data are presented in comma separated values (.csv) format for each healthy individual (N = 100). The filenames represent the unique identification of the individual to preserve anonymity. (ZIP) [file pdig.0000072.s011.zip › BIM018.csv]

Elapsed Time	Glucose (mmol/L)
0	3.4965
900	3.3855
1800	3.3855
2700	3.6075
3600	4.9949
4500	5.9939
5400	5.3279
6300	4.2735
7200	4.0515
8100	4.551
9000	4.8285
9900	4.8285
10800	4.7175
11700	4.4955
12600	4.329
13500	4.2735
14400	4.218
15300	3.996
16200	3.6075
17100	3.441
18000	3.8295
18900	4.6065
19800	4.773
20700	4.3845
21600	4.107
22500	4.0515
23400	3.663
24300	3.33
25200	3.0525
26100	3.774
27000	4.6065
27900	4.551
28800	4.218
29700	3.663
30600	3.1635
31500	2.7195
32400	2.886
33300	3.219
34200	3.1635
35100	3.108
36000	2.9415
36900	2.775
37800	3.0525
38700	3.33
39600	3.0525
40500	2.8305
41400	2.8305
42300	3.0525
43200	3.0525
44100	2.7195
45000	2.3865
45900	2.22
46800	2.3865
47700	2.8305
48600	2.886
49500	2.8305
50400	2.9415
51300	3.7185
52200	4.3845
53100	4.2735
54000	3.996
54900	4.0515
55800	4.329
56700	4.1625
57600	3.7185
58500	3.6075
59400	3.7185
60300	3.8295
61200	3.663
62100	3.441
63000	3.2745
63900	3.1635
64800	3.219
65700	4.0515
66600	5.1059
67500	4.6065
68400	3.4965
69300	3.1635
70200	3.885
71100	4.4955
72000	4.2735
72900	3.996
73800	3.663
74700	3.1635
75600	2.886
76500	3.0525
77400	3.552
78300	3.441
79200	3.219
80100	3.1635
81000	4.2735
81900	4.329
82800	3.4965
83700	3.219
84600	3.663
85500	4.2735
86400	4.107
87300	3.441
88200	2.9415
89100	2.7195
90000	2.8305
90900	3.0525
91800	4.0515
92700	4.329
93600	3.4965
94500	3.3855
95400	4.1625
96300	4.4955
97200	3.6075
98100	3.33
99000	3.7185
99900	3.8295
100800	3.8295
101700	3.3855
102600	3.2745
103500	3.3855
104400	3.33
105300	3.3855
106200	3.219
107100	2.9415
108000	2.886
108900	2.775
109800	2.7195
110700	2.331
111600	2.22
112500	2.22
113400	2.331
114300	3.1635
115200	3.108
116100	2.9415
117000	2.8305
117900	2.886
118800	3.0525
119700	3.108
120600	2.4975
121500	2.22
122400	2.3865
123300	2.997
124200	2.997
125100	2.8305
126000	2.442
126900	2.2755
127800	2.4975
128700	2.775
129600	2.9415
130500	3.0525
131400	3.108
132300	3.108
133200	3.0525
134100	2.886
135000	2.553
135900	2.4975
136800	2.6085
137700	2.775
138600	2.6085
139500	2.22
140400	2.22
141300	2.3865
142200	2.442
143100	2.775
144000	3.9405
144900	4.2735
145800	3.9405
146700	3.774
147600	3.7185
148500	3.663
149400	3.663
150300	3.4965
151200	3.885
152100	4.9395
153000	5.1059
153900	4.107
154800	3.3855
155700	2.886
156600	2.4975
157500	2.7195
158400	3.4965
159300	4.44
160200	4.551
161100	3.885
162000	3.2745
162900	3.0525
163800	3.6075
164700	4.0515
165600	3.8295
166500	3.996
167400	4.1625
168300	4.0515
169200	3.9405
170100	4.0515
171000	4.218
171900	4.0515
172800	3.8295
173700	3.774
174600	3.996
175500	4.3845
176400	4.7175
177300	4.662
178200	4.0515
179100	3.552
180000	3.552
180900	3.774
181800	3.8295
182700	3.774
183600	3.9405
184500	3.996
185400	3.9405
186300	4.107
187200	3.7185
188100	3.219
189000	3.33
189900	4.773
190800	5.5499
191700	5.4944
192600	4.662
193500	3.885
194400	3.6075
195300	3.6075
196200	3.552
197100	3.441
198000	3.33
198900	3.1635
199800	3.219
200700	3.3855
201600	3.33
202500	3.2745
203400	3.108
204300	2.775
205200	2.664
206100	3.2745
207000	3.108
207900	2.664
208800	2.22
209700	2.22
210600	2.4975
211500	2.886
212400	2.553
213300	2.22
214200	2.22
215100	2.22
216000	2.22
216900	2.775
217800	2.9415
218700	2.997
219600	2.997
220500	2.886
221400	2.886
222300	2.775
223200	2.442
224100	2.22
225000	2.22
225900	2.22
226800	2.331
227700	2.7195
228600	2.8305
229500	2.886
230400	2.9415
231300	2.886
232200	2.9415
233100	3.219
234000	4.107
234900	4.551
235800	4.551
236700	5.1059
237600	5.4944
238500	4.884
239400	4.1625
240300	4.0515
241200	4.8285
242100	5.3834
243000	5.2169
243900	4.8285
244800	4.662
245700	4.6065
246600	4.3845
247500	3.8295
248400	3.8295
249300	4.218
250200	3.996
251100	3.7185
252000	3.8295
252900	3.8295
253800	3.7185
254700	3.7185
255600	3.7185
256500	3.4965
257400	3.2745
258300	3.1635
259200	3.108
260100	3.108
261000	3.108
261900	3.0525
262800	3.0525
263700	3.108
264600	3.108
265500	3.2745
266400	4.2735
267300	4.884
268200	4.551
269100	4.0515
270000	3.996
270900	3.996
271800	3.885
272700	3.663
273600	3.33
274500	3.108
275400	3.108
276300	3.3855
277200	3.4965
278100	3.6075
279000	3.663
279900	3.6075
280800	3.552
281700	3.663
282600	3.552
283500	3.3855
284400	3.3855
285300	3.7185
286200	3.774
287100	3.663
288000	3.4965
288900	3.3855
289800	3.4965
290700	3.441
291600	3.441
292500	3.552
293400	3.441
294300	3.33
295200	3.219
296100	3.108
297000	2.886
297900	3.0525
298800	3.441
299700	3.4965
300600	3.4965
301500	3.4965
302400	3.441
303300	3.441
304200	3.3855
305100	3.4965
306000	4.0515
306900	5.0504
307800	5.5499
308700	5.1059
309600	4.773
310500	4.9395
311400	4.662
312300	3.7185
313200	3.441
314100	4.44
315000	4.9949
315900	4.0515
316800	3.2745
317700	2.886
318600	3.4965
319500	3.7185
320400	3.774
321300	3.663
322200	3.441
323100	3.33
324000	3.219
324900	3.33
325800	4.7175
326700	5.9939
327600	5.6054
328500	4.884
329400	4.551
330300	4.6065
331200	5.0504
332100	5.2169
333000	4.7175
333900	4.2735
334800	4.2735
335700	3.996
336600	3.4965
337500	3.7185
338400	4.551
339300	4.44
340200	3.774
341100	3.774
342000	4.2735
342900	4.2735
343800	3.8295
344700	3.4965
345600	3.4965
346500	3.7185
347400	3.6075
348300	3.219
349200	3.108
350100	2.997
351000	3.2745
351900	4.7175
352800	5.1059
353700	4.107
354600	3.6075
355500	3.7185
356400	3.8295
357300	4.0515
358200	4.3845
359100	4.329
360000	3.8295
360900	3.6075
361800	3.996
362700	4.1625
363600	3.885
364500	3.7185
365400	4.0515
366300	4.329
367200	3.9405
368100	3.663
369000	3.885
369900	3.996
370800	3.774
371700	3.552
372600	3.4965
373500	3.7185
374400	3.885
375300	3.774
376200	3.552
377100	3.552
378000	3.552
378900	3.4965
379800	3.441
380700	3.3855
381600	3.3855
382500	3.33
383400	3.33
384300	3.441
385200	3.4965
386100	3.2745
387000	3.2745
387900	3.33
388800	3.1635
389700	3.0525
390600	3.108
391500	3.1635
392400	3.108
393300	3.0525
394200	3.0525
395100	3.0525
396000	3.1635
396900	3.0525
397800	2.8305
398700	2.7195
399600	2.8305
400500	2.997
401400	3.0525
402300	2.9415
403200	2.664
404100	2.4975
405000	2.664
405900	2.664
406800	2.664
407700	2.9415
408600	3.1635
409500	3.0525
410400	2.997
411300	3.108
412200	4.4955
413100	6.0494
414000	5.8829
414900	5.1614
415800	5.2724
416700	5.4389
417600	5.2169
418500	4.8285
419400	4.551
420300	4.662
421200	4.44
422100	4.329
423000	4.7175
423900	4.6065
424800	3.9405
425700	3.996
426600	4.218
427500	4.107
428400	4.107
429300	4.0515
430200	3.4965
431100	3.3855
432000	3.7185
432900	3.552
433800	3.1635
434700	2.9415
435600	3.0525
436500	3.219
437400	3.0525
438300	3.1635
439200	3.885
440100	3.8295
441000	3.3855
441900	3.33
442800	3.3855
443700	3.441
444600	3.33
445500	3.1635
446400	3.108
447300	3.0525
448200	3.0525
449100	3.108
450000	3.1635
450900	3.219
451800	3.33
452700	3.4965
453600	3.4965
454500	3.219
455400	3.219
456300	3.4965
457200	3.4965
458100	3.2745
459000	3.1635
459900	3.108
460800	3.33
461700	3.3855
462600	3.2745
463500	3.2745
464400	3.2745
465300	3.2745
466200	3.1635
467100	3.219
468000	3.33
468900	3.33
469800	3.33
470700	3.3855
471600	3.33
472500	3.219
473400	3.108
474300	3.108
475200	3.2745
476100	3.219
477000	3.108
477900	3.0525
478800	3.0525
479700	3.1635
480600	3.108
481500	3.108
482400	2.997
483300	2.9415
484200	2.997
485100	3.0525
486000	2.997
486900	2.7195
487800	2.553
488700	2.664
489600	2.8305
490500	2.886
491400	2.886
492300	2.9415
493200	3.0525
494100	3.1635
495000	2.997
495900	2.886
496800	2.8305
497700	2.997
498600	4.773
499500	6.1049
500400	5.9384
501300	4.9949
502200	4.6065
503100	5.0504
504000	5.3279
504900	4.884
505800	3.774
506700	3.0525
507600	2.9415
508500	4.44
509400	4.7175
510300	4.3845
511200	4.218
512100	4.0515
513000	3.885
513900	3.8295
514800	4.218
515700	4.1625
516600	3.774
517500	4.0515
518400	4.2735
519300	3.885
520200	3.663
521100	3.996
522000	3.885
522900	3.33
523800	3.0525
524700	3.4965
525600	3.663
526500	3.774
527400	4.329
528300	4.7175
529200	4.218
530100	3.663
531000	4.107
531900	4.551
532800	4.218
533700	4.0515
534600	4.2735
535500	3.9405
536400	3.108
537300	2.442
538200	2.775
539100	4.3845
540000	5.7164
540900	5.4944
541800	4.2735
542700	3.552
543600	3.108
544500	2.7195
545400	2.664
546300	2.8305
547200	3.0525
548100	3.33
549000	3.996
549900	4.9949
550800	5.9939
551700	6.6044
552600	6.3824
553500	5.5499
554400	4.773
555300	4.551
556200	4.8285
557100	5.1614
558000	5.0504
558900	4.44
559800	3.774
560700	3.3855
561600	3.1635
562500	3.0525
563400	3.2745
564300	3.6075
565200	3.3855
566100	3.1635
567000	3.108
567900	3.0525
568800	2.997
569700	2.997
570600	3.219
571500	3.2745
572400	3.2745
573300	3.1635
574200	3.108
575100	2.997
576000	3.108
576900	3.108
577800	3.108
578700	3.108
579600	3.0525
580500	2.9415
581400	2.9415
582300	2.9415
583200	2.775
584100	3.4965
585000	5.8829
585900	6.3824
586800	5.8274
587700	5.4389
588600	5.1614
589500	5.1059
590400	5.4389
591300	5.6054
592200	5.2169
593100	4.7175
594000	4.3845
594900	4.0515
595800	4.107
596700	4.218
597600	4.218
598500	3.885
599400	3.4965
600300	3.552
601200	3.774
602100	4.0515
603000	4.1625
603900	3.4965
604800	3.0525
605700	2.886
606600	3.33
607500	3.219
608400	2.9415
609300	2.7195
610200	2.8305
611100	3.8295
612000	5.0504
612900	5.2724
613800	4.9949
614700	5.2724
615600	5.6054
616500	5.3279
617400	4.773
618300	4.6065
619200	4.662
620100	4.4955
621000	3.996
621900	3.996
622800	4.4955
623700	4.6065
624600	4.218
625500	3.9405
626400	4.218
627300	4.329
628200	4.218
629100	4.0515
630000	3.552
630900	3.2745
631800	3.219
632700	3.33
633600	3.33
634500	3.1635
635400	2.886
636300	2.6085
637200	2.886
638100	3.2745
639000	3.33
639900	3.441
640800	3.33
641700	3.0525
642600	2.8305
643500	2.886
644400	3.108
645300	3.3855
646200	3.2745
647100	3.1635
648000	3.219
648900	3.2745
649800	3.219
650700	3.219
651600	3.1635
652500	3.1635
653400	3.2745
654300	3.3855
655200	3.3855
656100	3.33
657000	3.2745
657900	3.1635
658800	3.108
659700	3.0525
660600	3.219
661500	3.663
662400	3.4965
663300	3.1635
664200	3.1635
665100	3.774
666000	3.9405
666900	3.4965
667800	3.1635
668700	3.0525
669600	2.886
670500	3.0525
671400	4.773
672300	4.884
673200	3.996
674100	4.107
675000	4.662
675900	4.9949
676800	4.9395
677700	4.7175
678600	4.218
679500	3.9405
680400	4.107
681300	4.218
682200	4.2735
683100	4.0515
684000	3.552
684900	3.7185
685800	4.3845
686700	4.2735
687600	3.7185
688500	3.7185
689400	3.9405
690300	3.9405
691200	3.4965
692100	3.108
693000	3.108
693900	3.108
694800	2.886
695700	2.8305
696600	2.9415
697500	2.886
698400	2.886
699300	3.774
700200	4.662
701100	4.44
702000	4.218
702900	4.0515
703800	3.6075
704700	3.3855
705600	3.2745
706500	3.1635
707400	3.219
708300	3.33
709200	3.33
710100	3.3855
711000	3.3855
711900	3.4965
712800	3.441
713700	3.2745
714600	3.219
715500	3.2745
716400	3.219
717300	3.1635
718200	3.3855
719100	3.441
720000	3.33
720900	3.441
721800	3.33
722700	3.2745
723600	3.441
724500	3.441
725400	3.33
726300	3.219
727200	3.219
728100	3.441
729000	3.3855
729900	3.2745
730800	3.33
731700	3.441
732600	3.4965
733500	3.3855
734400	3.552
735300	4.107
736200	4.44
737100	4.0515
738000	3.6075
