# Supplementary material for: A parsimonious model of blood glucose homeostasis
Source: PLOS Digit Health. 2022 Jul 14;1(7):e0000072. doi: 10.1371/journal.pdig.0000072 (PMC9931355; doi:10.1371/journal.pdig.0000072)
Supplement: S2 Data — Blood glucose data of Klick Pilot Study measured using the Freestyle Libre Flash Glucose device. The data are presented in comma separated values (.csv) format for each healthy individual (N = 100). The filenames represent the unique identification of the individual to preserve anonymity. (ZIP) [file pdig.0000072.s011.zip › BKS083.csv]

Elapsed Time	Glucose (mmol/L)
0	4.7175
900	4.6065
1800	4.551
2700	4.662
3600	4.884
4500	5.4944
5400	6.1604
6300	6.4934
7200	6.2714
8100	5.6609
9000	5.9384
9900	6.5489
10800	6.5489
11700	6.4379
12600	6.3824
13500	5.7164
14400	5.2724
15300	5.7164
16200	5.7719
17100	5.5499
18000	5.8829
18900	6.9374
19800	7.1594
20700	6.4934
21600	5.4944
22500	4.7175
23400	4.773
24300	5.3279
25200	5.8274
26100	5.4389
27000	4.9395
27900	4.884
28800	4.662
29700	4.551
30600	4.7175
31500	4.662
32400	4.662
33300	4.4955
34200	4.2735
35100	4.3845
36000	4.44
36900	4.329
37800	4.551
38700	5.3279
39600	5.9384
40500	5.3279
41400	4.329
42300	3.996
43200	3.996
44100	3.885
45000	3.7185
45900	4.107
46800	5.3279
47700	6.5489
48600	6.4934
49500	5.8829
50400	5.7164
51300	5.8829
52200	5.8829
53100	5.2724
54000	4.6065
54900	4.6065
55800	4.9949
56700	5.2724
57600	5.6609
58500	5.4389
59400	4.8285
60300	4.44
61200	4.218
62100	4.551
63000	5.1614
63900	5.4389
64800	5.4944
65700	5.7719
66600	6.2159
67500	6.0494
68400	5.3279
69300	5.1059
70200	5.6054
71100	5.8829
72000	4.884
72900	3.996
73800	3.9405
74700	3.8295
75600	3.663
76500	3.8295
77400	4.884
78300	6.4379
79200	7.0484
80100	6.7709
81000	6.1604
81900	5.4389
82800	4.773
83700	4.9395
84600	5.3834
85500	5.4389
86400	5.6054
87300	6.3824
88200	7.1594
89100	7.2149
90000	7.2704
90900	7.3814
91800	7.3259
92700	7.1039
93600	6.6044
94500	5.9939
95400	5.8274
96300	5.7164
97200	5.6609
98100	5.4944
99000	5.1614
99900	4.884
100800	4.9949
101700	5.4944
102600	5.4389
103500	5.3279
104400	5.6054
105300	5.7164
106200	5.2169
107100	4.662
108000	4.551
108900	4.7175
109800	4.773
110700	4.662
111600	4.6065
112500	4.7175
113400	4.8285
114300	4.773
115200	4.662
116100	4.773
117000	4.8285
117900	4.9395
118800	5.2169
119700	6.2159
120600	7.3814
121500	7.4924
122400	6.9929
123300	6.0494
124200	4.551
125100	3.885
126000	3.774
126900	3.8295
127800	3.8295
128700	3.885
129600	4.551
130500	5.5499
131400	5.6609
132300	5.4389
133200	5.4944
134100	5.8829
135000	6.4379
135900	6.3824
136800	5.8829
137700	5.6054
138600	5.8274
139500	5.9384
140400	5.1614
141300	5.0504
142200	5.7719
143100	5.7164
144000	4.662
144900	3.7185
145800	3.2745
146700	3.3855
147600	4.3845
148500	4.8285
149400	4.9949
150300	5.9939
151200	6.0494
152100	4.4955
153000	4.1625
153900	5.3834
154800	6.0494
155700	6.1604
156600	5.9384
157500	5.4944
158400	4.773
159300	4.2735
160200	4.773
161100	6.0494
162000	7.2149
162900	6.4379
163800	5.1059
164700	5.3834
165600	6.6044
166500	7.4924
167400	7.5479
168300	7.3259
169200	7.4924
170100	7.3259
171000	6.2714
171900	5.4389
172800	5.1059
173700	4.8285
174600	4.6065
175500	4.4955
176400	5.2169
177300	6.2159
178200	5.9939
179100	5.6609
180000	6.1049
180900	6.0494
181800	5.8274
182700	5.5499
183600	5.1614
184500	4.773
185400	4.4955
186300	4.44
187200	4.44
188100	4.218
189000	4.107
189900	3.996
190800	4.0515
191700	4.218
192600	4.3845
193500	4.3845
194400	4.44
195300	4.3845
196200	4.329
197100	4.3845
198000	4.44
198900	4.4955
199800	4.6065
200700	4.7175
201600	4.773
202500	4.662
203400	4.44
204300	4.218
205200	4.329
206100	4.551
207000	4.44
207900	4.4955
208800	4.6065
209700	4.44
210600	4.44
211500	4.7175
212400	4.7175
213300	4.551
214200	4.551
215100	4.8285
216000	5.2169
216900	5.1614
217800	5.0504
218700	5.3279
219600	5.6054
220500	5.8274
221400	6.2159
222300	6.2714
223200	5.8829
224100	5.2169
225000	4.884
225900	5.1614
226800	4.9949
227700	4.6065
228600	4.3845
229500	4.218
230400	3.774
231300	3.4965
232200	3.441
233100	3.441
234000	3.441
234900	3.6075
235800	3.774
236700	3.8295
237600	4.2735
238500	5.2724
239400	6.2159
240300	6.6044
241200	6.2159
242100	5.2724
243000	4.6065
243900	4.884
244800	5.6054
245700	5.2724
246600	4.1625
247500	4.329
248400	5.1614
249300	5.2724
250200	4.662
251100	4.218
252000	4.2735
252900	4.3845
253800	4.44
254700	4.3845
255600	4.2735
256500	4.2735
257400	4.218
258300	4.1625
259200	4.1625
260100	4.107
261000	4.7175
261900	6.3824
262800	7.2704
263700	6.7709
264600	5.7164
265500	5.3834
266400	5.7719
267300	5.8829
268200	5.9939
269100	6.1604
270000	5.6054
270900	5.0504
271800	4.6065
272700	4.2735
273600	4.3845
274500	4.7175
275400	4.1625
276300	3.219
277200	2.3865
278100	2.22
279000	2.6085
279900	3.1635
280800	3.108
281700	3.7185
282600	4.3845
283500	4.329
284400	4.107
285300	3.8295
286200	3.8295
287100	3.552
288000	3.219
288900	2.9415
289800	3.33
290700	4.3845
291600	4.329
292500	4.218
293400	4.329
294300	4.1625
295200	3.7185
296100	3.4965
297000	3.552
297900	3.3855
298800	3.219
299700	3.6075
300600	3.9405
301500	3.8295
302400	3.8295
303300	3.9405
304200	4.3845
305100	4.9395
306000	4.9949
306900	4.9395
307800	5.0504
308700	5.1614
309600	5.0504
310500	4.8285
311400	4.662
312300	4.3845
313200	4.551
314100	4.6065
315000	4.662
315900	4.7175
316800	4.3845
317700	3.774
318600	3.6075
319500	3.441
320400	3.219
321300	3.552
322200	5.4389
323100	5.9384
324000	5.4389
324900	5.4944
325800	6.2159
326700	6.7154
327600	6.6044
328500	6.3269
329400	6.2714
330300	6.2714
331200	5.5499
332100	4.662
333000	5.0504
333900	5.5499
334800	5.1059
335700	4.662
336600	4.6065
337500	4.44
338400	3.996
339300	3.996
340200	4.0515
341100	3.774
342000	3.4965
342900	3.441
343800	3.774
344700	3.885
345600	3.885
346500	4.0515
347400	4.329
348300	4.662
349200	5.1059
350100	6.1049
351000	7.4924
351900	8.3804
352800	8.3804
353700	7.4369
354600	6.1049
355500	5.3834
356400	4.4955
357300	3.6075
358200	3.441
359100	3.885
360000	3.663
360900	3.3855
361800	3.441
362700	3.6075
363600	3.9405
364500	4.1625
365400	4.107
366300	4.107
367200	3.996
368100	3.9405
369000	4.0515
369900	4.2735
370800	4.329
371700	4.107
372600	3.441
373500	3.1635
374400	3.219
375300	3.3855
376200	3.663
377100	4.0515
378000	4.2735
378900	4.3845
379800	4.329
380700	3.996
381600	3.663
382500	3.663
383400	4.107
384300	4.3845
385200	4.3845
386100	4.329
387000	4.329
387900	4.2735
388800	4.3845
389700	5.3834
390600	6.3269
391500	6.0494
392400	5.6054
393300	5.7164
394200	6.2714
395100	6.2714
396000	5.9939
396900	6.3269
397800	6.3824
398700	5.9384
399600	5.6054
400500	5.6054
401400	5.2724
402300	4.773
403200	4.329
404100	3.9405
405000	4.1625
405900	4.9949
406800	5.9384
407700	6.3824
408600	6.4379
409500	5.7164
410400	4.2735
411300	3.885
412200	4.662
413100	5.1614
414000	5.2724
414900	5.0504
415800	4.884
416700	5.3279
417600	5.7719
418500	5.3279
419400	4.8285
420300	4.9949
421200	5.4389
422100	5.5499
423000	5.2169
423900	5.1059
424800	5.6609
425700	5.8829
426600	5.4944
427500	5.1059
428400	4.551
429300	4.218
430200	4.662
431100	5.1059
432000	5.1059
432900	4.884
433800	4.8285
434700	4.6065
435600	4.44
436500	4.7175
437400	5.2169
438300	5.3834
439200	4.884
440100	4.329
441000	4.3845
441900	5.1614
442800	5.8829
443700	5.6054
444600	4.7175
445500	4.329
446400	5.0504
447300	5.5499
448200	5.3834
449100	5.1059
450000	4.9949
450900	5.1614
451800	5.5499
452700	5.9384
453600	6.1604
454500	6.1049
455400	5.6054
456300	4.8285
457200	4.3845
458100	4.3845
459000	4.7175
459900	4.884
460800	4.551
461700	4.3845
462600	4.4955
463500	4.551
464400	4.4955
465300	4.3845
466200	4.329
467100	4.329
468000	4.44
468900	4.7175
469800	4.8285
470700	4.8285
471600	4.773
472500	4.773
473400	4.773
474300	4.884
475200	5.5499
476100	6.5489
477000	7.1039
477900	7.3259
478800	7.4369
479700	7.3259
480600	7.7144
481500	7.8809
482400	7.3814
483300	7.0484
484200	7.1039
485100	6.4379
486000	4.884
486900	4.6065
487800	5.2724
488700	5.6609
489600	5.2724
490500	4.662
491400	4.329
492300	4.0515
493200	3.996
494100	4.107
495000	4.107
495900	4.3845
496800	5.1059
497700	5.2169
498600	5.2724
499500	5.9939
500400	5.8274
501300	4.7175
502200	4.662
503100	5.3834
504000	5.4944
504900	5.1059
505800	5.0504
506700	5.0504
507600	5.1059
508500	5.5499
509400	5.7164
510300	5.3279
511200	4.7175
512100	4.551
513000	4.884
513900	5.1059
514800	5.8829
515700	6.4934
516600	6.1049
517500	5.6609
518400	6.0494
519300	5.9384
520200	5.0504
521100	4.551
522000	4.9395
522900	5.8274
523800	6.1049
524700	5.8274
525600	5.3279
526500	4.8285
527400	4.884
528300	5.3279
529200	5.5499
530100	5.2169
531000	4.884
531900	4.884
532800	4.9949
533700	5.1614
534600	5.2724
535500	5.1059
536400	4.9395
537300	4.8285
538200	4.9395
539100	4.9395
540000	4.8285
540900	4.7175
541800	4.551
542700	4.4955
543600	4.662
544500	4.8285
545400	4.8285
546300	4.662
547200	4.4955
548100	4.3845
549000	4.2735
549900	4.2735
550800	4.329
551700	4.4955
552600	4.551
553500	4.551
554400	4.662
555300	4.662
556200	4.662
557100	4.7175
558000	4.773
558900	4.662
559800	4.6065
560700	4.551
561600	4.6065
562500	5.1059
563400	5.6609
564300	5.7164
565200	5.3834
566100	5.8274
567000	6.2714
567900	5.7164
568800	5.3279
569700	5.3834
570600	5.2169
571500	5.1614
572400	5.3834
573300	5.4944
574200	5.2724
575100	5.6054
576000	6.2714
576900	5.7719
577800	5.0504
578700	5.7164
579600	6.2714
580500	5.7164
581400	5.0504
582300	5.6054
583200	6.2159
584100	5.7164
585000	5.5499
585900	5.9939
586800	6.3824
587700	6.6599
588600	6.5489
589500	5.7719
590400	5.1614
591300	5.6054
592200	6.1049
593100	5.7719
594000	5.0504
594900	4.44
595800	4.44
596700	4.6065
597600	4.329
598500	4.1625
599400	4.218
600300	4.107
601200	4.1625
602100	4.6065
603000	5.1059
603900	5.3279
604800	5.3834
605700	5.8829
606600	6.8819
607500	8.1029
608400	8.9354
609300	8.8244
610200	8.0474
611100	7.0484
612000	6.6599
612900	7.2149
613800	7.8809
614700	7.3814
615600	5.9939
616500	5.2169
617400	4.884
618300	4.884
619200	5.3834
620100	6.2714
621000	6.9374
621900	6.7154
622800	6.1604
623700	5.9939
624600	6.0494
625500	5.9384
626400	5.4389
627300	4.9395
628200	4.7175
629100	4.662
630000	4.551
630900	4.3845
631800	4.218
632700	4.218
633600	4.1625
634500	4.1625
635400	4.218
636300	4.3845
637200	4.4955
638100	4.3845
639000	4.3845
639900	4.3845
640800	4.3845
641700	4.3845
642600	4.551
643500	4.551
644400	4.4955
645300	4.44
646200	4.2735
647100	4.2735
648000	4.329
648900	4.44
649800	4.7175
650700	5.3279
651600	6.2159
652500	6.9374
653400	6.6599
654300	5.7719
655200	5.4389
656100	5.9939
657000	6.4379
657900	6.1049
658800	5.6054
659700	5.6054
660600	5.3279
661500	4.662
662400	5.0504
663300	5.7719
664200	5.4389
665100	4.0515
666000	3.6075
666900	3.885
667800	4.107
668700	4.1625
669600	4.2735
670500	4.329
671400	4.4955
672300	4.773
673200	4.9395
674100	5.0504
675000	5.8274
675900	6.3824
676800	6.6044
677700	6.7709
678600	6.4934
679500	5.8274
680400	5.6054
681300	5.6054
682200	5.6054
683100	5.9939
684000	6.2714
684900	6.0494
685800	4.884
686700	4.329
687600	4.662
688500	4.9395
689400	5.4389
690300	5.1614
691200	3.996
692100	4.107
693000	4.9395
693900	5.1059
694800	4.884
695700	4.884
696600	5.3834
697500	6.2714
698400	6.8819
699300	7.2149
700200	7.6034
701100	7.4924
702000	6.6599
702900	6.1049
703800	5.7719
704700	5.3279
705600	4.9949
706500	5.1059
707400	5.2169
708300	5.1614
709200	4.8285
710100	4.6065
711000	4.6065
711900	4.662
712800	4.6065
713700	4.551
714600	4.551
715500	4.551
716400	4.4955
717300	4.3845
718200	4.329
719100	4.2735
720000	4.3845
720900	4.551
721800	4.551
722700	4.4955
723600	4.44
724500	4.44
725400	4.3845
726300	4.3845
727200	4.6065
728100	4.662
729000	4.773
729900	4.773
730800	4.7175
731700	4.9949
732600	5.8829
733500	6.3824
734400	5.4389
735300	4.2735
736200	4.0515
737100	4.3845
738000	4.44
738900	4.6065
739800	5.1059
740700	5.2724
741600	5.1614
742500	5.2169
743400	5.4944
744300	5.4389
745200	5.4944
746100	5.7164
747000	6.2159
747900	6.6044
748800	6.3269
749700	5.8274
750600	5.3279
751500	4.884
752400	5.1614
753300	6.1604
754200	6.4934
755100	5.7164
756000	5.3279
756900	5.3279
757800	5.5499
758700	5.9939
759600	6.1049
760500	5.9384
761400	5.8829
762300	5.6609
763200	5.3279
764100	5.1614
765000	5.2724
765900	5.3834
766800	5.3279
767700	5.1614
768600	5.0504
769500	4.884
770400	4.884
771300	5.1059
772200	5.1059
773100	5.1059
774000	5.0504
774900	4.6065
775800	4.773
776700	5.7164
777600	6.0494
778500	5.8274
779400	5.9384
780300	6.4379
781200	6.3269
782100	5.4944
783000	5.1614
783900	5.2724
784800	5.5499
785700	6.0494
786600	6.1604
787500	5.7719
788400	5.4944
789300	5.4389
790200	5.8274
791100	6.3824
792000	6.3824
792900	6.0494
793800	5.8274
794700	6.2714
795600	6.6044
796500	6.5489
797400	6.1604
798300	5.6054
799200	5.1614
800100	5.1059
801000	5.1614
801900	4.9949
802800	4.6065
803700	4.4955
804600	4.551
805500	4.551
806400	4.44
807300	4.329
808200	4.218
809100	4.2735
810000	4.4955
810900	4.6065
811800	4.662
812700	4.551
813600	4.3845
814500	4.44
815400	4.6065
816300	4.6065
817200	4.551
818100	4.551
819000	4.3845
819900	4.2735
820800	4.218
821700	4.2735
822600	4.3845
823500	4.3845
824400	4.329
825300	4.7175
826200	5.8274
827100	6.4379
828000	6.8264
828900	7.9364
829800	8.5469
830700	8.2139
831600	7.9919
832500	8.0474
833400	7.8809
834300	7.2704
835200	6.4379
836100	5.9384
837000	5.5499
837900	5.2724
838800	5.4389
839700	5.6054
840600	5.7164
841500	5.8274
842400	5.7719
843300	5.6054
844200	5.6054
845100	5.5499
846000	4.9395
846900	4.6065
847800	4.773
848700	4.9949
849600	4.9949
850500	4.8285
851400	5.1614
852300	5.3834
853200	5.4944
854100	5.5499
855000	5.3279
855900	5.3279
856800	5.0504
857700	4.44
858600	4.3845
859500	4.884
860400	5.1059
861300	4.884
862200	4.662
863100	4.662
864000	4.9395
864900	5.3279
865800	5.4944
866700	5.2724
867600	5.2169
868500	5.7719
869400	6.4934
870300	7.0484
871200	7.6034
872100	8.1584
873000	8.2139
873900	7.8809
874800	7.2704
875700	6.6599
876600	5.7719
877500	5.0504
878400	4.551
879300	4.329
880200	4.2735
881100	4.107
882000	4.0515
882900	4.2735
883800	4.7175
884700	4.9395
885600	5.2169
886500	5.7719
887400	6.1604
888300	6.2159
889200	6.0494
890100	5.7719
891000	5.6054
891900	5.6609
892800	5.4389
893700	5.0504
894600	4.773
895500	4.8285
896400	4.884
897300	4.7175
898200	4.4955
899100	4.44
900000	4.4955
900900	4.4955
901800	4.329
902700	4.2735
903600	4.329
904500	4.4955
905400	4.4955
906300	4.3845
907200	5.1614
908100	6.8264
909000	7.8254
909900	7.8254
910800	7.2149
911700	6.3269
912600	6.0494
913500	6.2159
914400	5.6054
915300	4.8285
916200	4.3845
917100	4.0515
918000	4.2735
918900	4.7175
919800	4.9395
920700	5.1614
921600	5.5499
922500	6.0494
923400	6.0494
924300	6.1604
925200	6.4934
926100	6.4379
927000	5.5499
927900	4.7175
928800	4.9949
929700	5.4389
930600	5.8274
931500	6.3824
932400	6.6044
933300	6.4379
934200	6.2159
935100	5.2724
936000	4.1625
936900	4.0515
937800	4.7175
938700	5.1614
939600	5.6054
940500	5.8829
941400	5.5499
942300	4.9395
943200	4.3845
944100	4.329
945000	4.551
945900	4.44
946800	4.3845
947700	5.1614
948600	6.5489
949500	7.1039
950400	6.7709
951300	6.4934
952200	5.9384
953100	5.6609
954000	6.8264
954900	7.9919
955800	7.9364
956700	7.4924
957600	7.0484
958500	6.6044
959400	6.6044
960300	6.7709
961200	6.7154
962100	6.7154
963000	6.9374
963900	6.9929
964800	7.1594
965700	7.2704
966600	7.2149
967500	7.0484
968400	6.4934
969300	6.2159
970200	6.4934
971100	6.7154
972000	6.7709
972900	6.7154
973800	6.5489
974700	6.4379
975600	6.2714
976500	6.2714
977400	6.4379
978300	6.3824
979200	5.9939
980100	5.5499
981000	5.3834
981900	5.4389
982800	5.3279
983700	5.0504
984600	4.7175
985500	4.4955
986400	4.6065
987300	4.662
988200	4.6065
989100	4.9949
990000	5.2724
990900	4.9395
991800	4.773
992700	4.551
993600	4.44
994500	5.3279
995400	6.0494
996300	5.9939
997200	5.7164
998100	5.4389
999000	5.1059
999900	5.2169
1000800	5.7719
1001700	6.1604
1002600	6.1049
1003500	5.6609
1004400	4.9395
1005300	4.6065
1006200	5.1059
1007100	5.3834
1008000	5.0504
1008900	4.884
1009800	5.5499
1010700	6.5489
1011600	7.0484
1012500	6.6044
1013400	5.5499
1014300	5.1059
1015200	5.2169
1016100	4.9395
1017000	4.9949
1017900	5.4389
1018800	5.8274
1019700	5.9384
1020600	5.7719
1021500	5.3279
1022400	5.1059
1023300	5.2724
1024200	5.4389
1025100	5.2724
1026000	5.0504
1026900	5.1059
1027800	5.1059
1028700	4.9949
1029600	4.551
1030500	4.2735
1031400	4.44
1032300	4.773
1033200	5.4389
1034100	6.2159
1035000	6.3269
1035900	5.9939
1036800	6.2714
1037700	7.1039
1038600	7.2704
1039500	6.3269
1040400	5.9384
1041300	6.2714
1042200	6.4379
1043100	6.4379
1044000	6.4934
1044900	6.4934
1045800	6.3824
1046700	6.1049
1047600	5.7164
1048500	5.2724
1049400	4.9395
1050300	4.884
1051200	4.8285
1052100	4.551
1053000	4.329
1053900	4.329
1054800	4.44
1055700	4.551
1056600	4.662
1057500	4.662
1058400	4.662
1059300	4.662
1060200	4.6065
1061100	4.662
1062000	4.8285
1062900	4.884
1063800	4.884
1064700	4.8285
1065600	4.7175
1066500	4.662
1067400	4.551
1068300	4.4955
1069200	4.551
1070100	4.662
1071000	4.8285
1071900	4.773
1072800	4.551
1073700	4.6065
1074600	4.6065
1075500	4.6065
1076400	4.551
1077300	4.551
1078200	4.551
1079100	4.4955
1080000	4.4955
1080900	4.6065
1081800	4.6065
1082700	4.6065
1083600	4.551
1084500	4.44
1085400	4.329
1086300	4.218
1087200	4.551
1088100	5.5499
1089000	7.0484
1089900	8.1029
1090800	7.9364
1091700	7.2704
1092600	6.5489
1093500	6.0494
1094400	5.6609
1095300	4.9395
1096200	4.218
1097100	4.3845
1098000	4.9395
1098900	5.2724
1099800	5.1614
1100700	4.884
1101600	4.9395
1102500	4.9395
1103400	4.9395
1104300	5.2169
1105200	5.5499
1106100	5.4944
1107000	4.773
1107900	4.44
1108800	4.773
1109700	4.662
1110600	4.218
1111500	4.1625
1112400	4.2735
1113300	4.2735
1114200	4.218
1115100	4.218
1116000	4.1625
1116900	4.218
1117800	4.2735
1118700	4.44
1119600	4.9949
1120500	5.6609
1121400	5.8274
1122300	5.8274
1123200	5.8829
1124100	6.1604
1125000	6.7709
1125900	7.2149
1126800	7.0484
1127700	6.6044
1128600	6.3824
1129500	6.3269
1130400	6.4379
1131300	6.2714
1132200	5.7719
1133100	5.3834
1134000	5.0504
1134900	4.884
1135800	4.8285
1136700	4.6065
1137600	4.44
1138500	4.3845
1139400	4.329
1140300	4.3845
1141200	4.3845
1142100	4.218
1143000	4.329
1143900	4.4955
1144800	4.4955
1145700	4.4955
1146600	4.44
1147500	4.218
1148400	4.2735
1149300	4.6065
1150200	4.662
1151100	4.44
1152000	4.2735
1152900	4.2735
1153800	4.44
1154700	4.44
1155600	4.329
1156500	4.3845
1157400	4.44
1158300	4.3845
1159200	4.44
1160100	4.4955
1161000	4.551
1161900	4.6065
1162800	4.44
1163700	4.551
1164600	4.551
1165500	4.3845
1166400	4.662
1167300	5.8274
1168200	7.1594
1169100	7.4924
1170000	7.1039
1170900	6.8264
1171800	6.8819
1172700	7.3814
1173600	7.6589
1174500	7.1039
1175400	6.5489
1176300	6.5489
1177200	7.0484
1178100	7.8254
1179000	7.8809
1179900	6.8264
1180800	5.4944
1181700	5.2169
1182600	5.4389
1183500	5.0504
1184400	4.773
1185300	5.1059
1186200	5.7719
1187100	6.1049
1188000	6.4379
1188900	6.7709
1189800	6.2159
1190700	5.3834
1191600	5.0504
1192500	5.1059
1193400	4.9395
1194300	4.6065
1195200	4.218
1196100	3.663
1197000	3.441
1197900	3.4965
1198800	4.218
1199700	5.4389
1200600	5.7164
1201500	5.1059
1202400	4.884
1203300	5.2169
1204200	6.1049
