# Supplementary material for: A parsimonious model of blood glucose homeostasis
Source: PLOS Digit Health. 2022 Jul 14;1(7):e0000072. doi: 10.1371/journal.pdig.0000072 (PMC9931355; doi:10.1371/journal.pdig.0000072)
Supplement: S2 Data — Blood glucose data of Klick Pilot Study measured using the Freestyle Libre Flash Glucose device. The data are presented in comma separated values (.csv) format for each healthy individual (N = 100). The filenames represent the unique identification of the individual to preserve anonymity. (ZIP) [file pdig.0000072.s011.zip › DNN096.csv]

Elapsed Time	Glucose (mmol/L)
0	5.2724
900	5.2169
1800	4.884
2700	4.9949
3600	5.4389
4500	5.6609
5400	5.5499
6300	5.1614
7200	4.9395
8100	5.3279
9000	5.5499
9900	5.3834
10800	5.3834
11700	5.7164
12600	5.9384
13500	5.7719
14400	5.2169
15300	4.551
16200	4.3845
17100	4.8285
18000	5.2169
18900	5.1059
19800	5.1614
20700	5.4944
21600	5.3279
22500	4.44
23400	3.6075
24300	3.552
25200	4.218
26100	4.6065
27000	4.44
27900	4.107
28800	3.996
29700	4.551
30600	5.6609
31500	5.9384
32400	5.0504
33300	4.8285
34200	5.3834
35100	5.4944
36000	6.1049
36900	6.9374
37800	6.7154
38700	5.4944
39600	4.773
40500	5.3279
41400	6.1604
42300	6.2714
43200	5.9384
44100	5.4944
45000	5.2169
45900	5.3279
46800	5.5499
47700	5.5499
48600	5.6609
49500	5.8274
50400	5.4944
51300	5.2169
52200	4.9949
53100	5.1614
54000	5.3279
54900	5.1059
55800	4.773
56700	4.44
57600	4.329
58500	4.44
59400	4.218
60300	3.996
61200	4.1625
62100	4.4955
63000	4.773
63900	4.8285
64800	4.773
65700	4.662
66600	4.662
67500	4.884
68400	4.884
69300	4.8285
70200	4.773
71100	4.662
72000	4.7175
72900	4.662
73800	4.662
74700	4.662
75600	4.662
76500	4.6065
77400	4.44
78300	4.4955
79200	4.8285
80100	4.9949
81000	4.773
81900	4.329
82800	4.2735
83700	4.44
84600	4.3845
85500	4.4955
86400	4.6065
87300	4.884
88200	4.773
89100	3.774
90000	3.6075
90900	4.4955
91800	5.4944
92700	5.6609
93600	5.7164
94500	5.9384
95400	5.7164
96300	5.6054
97200	6.3269
98100	6.6599
99000	5.8829
99900	5.4944
100800	5.7164
101700	5.4944
102600	5.3279
103500	5.3834
104400	5.3279
105300	5.5499
106200	5.2169
107100	4.3845
108000	4.218
108900	4.662
109800	4.8285
110700	4.7175
111600	5.1614
112500	5.2169
113400	4.6065
114300	4.0515
115200	3.9405
116100	4.0515
117000	4.218
117900	4.4955
118800	5.6609
119700	6.5489
120600	5.3279
121500	4.7175
122400	5.4389
123300	5.8274
124200	6.1049
125100	6.4934
126000	6.1604
126900	5.7719
127800	5.9939
128700	6.6599
129600	6.9929
130500	6.4379
131400	5.7164
132300	5.4944
133200	5.5499
134100	5.8274
135000	6.2714
135900	6.7154
136800	7.0484
137700	6.7709
138600	5.7719
139500	4.884
140400	4.3845
141300	4.6065
142200	5.5499
143100	5.9384
144000	5.6054
144900	5.3834
145800	5.3279
146700	5.2169
147600	5.2724
148500	5.6054
149400	5.6609
150300	5.1614
151200	4.3845
152100	3.8295
153000	4.0515
153900	4.773
154800	4.773
155700	4.4955
156600	4.773
157500	5.0504
158400	4.7175
159300	4.44
160200	4.4955
161100	4.551
162000	4.6065
162900	4.329
163800	4.218
164700	4.2735
165600	4.107
166500	4.4955
167400	4.884
168300	4.9395
169200	4.662
170100	4.4955
171000	4.884
171900	5.3834
172800	5.1059
173700	4.4955
174600	4.773
175500	5.3834
176400	5.5499
177300	5.5499
178200	5.7719
179100	5.2169
180000	4.218
180900	4.44
181800	5.3279
182700	5.5499
183600	4.9395
184500	4.8285
185400	4.884
186300	4.9949
187200	5.1059
188100	4.7175
189000	4.3845
189900	4.4955
190800	4.7175
191700	4.662
192600	4.329
193500	3.8295
194400	3.7185
195300	3.8295
196200	3.996
197100	3.996
198000	4.107
198900	4.7175
199800	4.773
200700	3.9405
201600	3.663
202500	3.9405
203400	3.996
204300	3.8295
205200	3.885
206100	3.9405
207000	4.0515
207900	4.7175
208800	5.8829
209700	5.8829
210600	5.0504
211500	5.5499
212400	6.7709
213300	7.2704
214200	6.6044
215100	5.1614
216000	4.1625
216900	3.7185
217800	3.8295
218700	4.218
219600	4.551
220500	4.551
221400	3.9405
222300	3.3855
223200	3.33
224100	3.9405
225000	4.4955
225900	4.773
226800	4.662
227700	4.44
228600	4.329
229500	4.44
230400	4.6065
231300	4.662
232200	4.7175
233100	4.7175
234000	4.329
234900	3.996
235800	4.218
236700	4.551
237600	4.662
238500	4.6065
239400	4.4955
240300	4.2735
241200	4.4955
242100	4.7175
243000	4.551
243900	4.44
244800	4.44
245700	4.44
246600	4.44
247500	4.551
248400	4.662
249300	4.3845
250200	4.6065
251100	4.884
252000	4.7175
252900	4.44
253800	4.773
254700	5.9384
255600	6.9374
256500	6.5489
257400	5.5499
258300	5.4389
259200	5.8829
260100	5.6609
261000	5.2724
261900	5.8829
262800	6.3269
263700	5.5499
264600	5.2169
265500	5.8274
266400	6.2159
267300	5.5499
268200	4.9949
269100	5.6054
270000	6.0494
270900	5.6054
271800	4.773
272700	4.1625
273600	4.44
274500	4.9949
275400	4.9395
276300	4.6065
277200	4.3845
278100	4.2735
279000	4.551
279900	5.2724
280800	5.1614
281700	4.107
282600	4.107
283500	5.0504
284400	5.0504
285300	4.329
286200	4.0515
287100	4.218
288000	4.218
288900	4.218
289800	5.0504
290700	6.6044
291600	7.1594
292500	6.4379
293400	5.6609
294300	5.5499
295200	6.3824
296100	7.2704
297000	7.3259
297900	6.7709
298800	5.7719
299700	5.3834
300600	5.9384
301500	6.4379
302400	6.2714
303300	5.8829
304200	5.6609
305100	5.5499
306000	5.2724
306900	5.1059
307800	4.9949
308700	4.8285
309600	4.773
310500	4.662
311400	4.218
312300	3.552
313200	3.441
314100	4.3845
315000	4.662
315900	4.6065
316800	4.6065
317700	4.551
318600	4.662
319500	4.6065
320400	4.551
321300	4.7175
322200	4.773
323100	4.773
324000	4.8285
324900	4.773
325800	4.773
326700	4.8285
327600	4.9949
328500	5.2169
329400	5.0504
330300	4.6065
331200	4.44
332100	4.6065
333000	4.6065
333900	4.218
334800	4.2735
335700	4.6065
336600	4.4955
337500	4.884
338400	5.1614
339300	4.8285
340200	4.551
341100	4.662
342000	4.6065
342900	4.551
343800	4.662
344700	4.7175
345600	4.7175
346500	4.6065
347400	4.9949
348300	5.6609
349200	5.7719
350100	5.8274
351000	5.9384
351900	6.2159
352800	6.5489
353700	6.1049
354600	5.4944
355500	5.7164
356400	5.9939
357300	5.7164
358200	5.2724
359100	5.1059
360000	5.5499
360900	5.8274
361800	5.2169
362700	4.551
363600	4.551
364500	4.7175
365400	4.6065
366300	4.3845
367200	4.329
368100	4.8285
369000	5.6609
369900	5.4944
370800	4.662
371700	4.2735
372600	4.4955
373500	4.6065
374400	4.551
375300	4.551
376200	4.6065
377100	4.662
378000	4.662
378900	4.7175
379800	4.6065
380700	4.8285
381600	5.8829
382500	7.4369
383400	7.7699
384300	6.8264
385200	6.8819
386100	7.6034
387000	7.9919
387900	8.4359
388800	7.8254
389700	6.5489
390600	5.7719
391500	6.2714
392400	7.3259
393300	7.2149
394200	6.3824
395100	5.9384
396000	5.8829
396900	5.9939
397800	6.4379
398700	6.6044
399600	6.3824
400500	6.3269
401400	6.6044
402300	6.8264
403200	6.7154
404100	6.2159
405000	5.8829
405900	5.7164
406800	5.4944
407700	5.3279
408600	5.2169
409500	5.1614
410400	5.0504
411300	4.884
412200	5.1614
413100	5.5499
414000	5.4389
414900	4.773
415800	4.3845
416700	4.1625
417600	3.9405
418500	3.885
419400	4.4955
420300	4.9949
421200	4.6065
422100	4.773
423000	5.0504
423900	5.0504
424800	4.8285
425700	4.662
426600	4.8285
427500	4.884
428400	4.773
429300	4.7175
430200	4.6065
431100	4.662
432000	4.662
432900	4.6065
433800	4.44
434700	4.329
435600	4.662
436500	5.8829
437400	6.7709
438300	5.4944
439200	4.551
440100	5.7719
441000	7.2704
441900	7.6034
442800	6.4379
443700	5.4944
444600	5.9939
445500	6.4934
446400	6.2714
447300	5.5499
448200	5.0504
449100	5.1614
450000	5.3834
450900	5.4944
451800	5.1059
452700	5.3279
453600	5.9939
454500	5.4389
455400	4.9395
456300	5.1059
457200	5.3279
458100	5.3834
459000	4.7175
459900	4.107
460800	4.0515
461700	4.7175
462600	6.3269
463500	7.7699
464400	7.2704
465300	5.6054
466200	4.8285
467100	5.6609
468000	6.6599
468900	6.7709
469800	5.7164
470700	5.1614
471600	6.6044
472500	8.2139
473400	8.1584
474300	6.5489
475200	5.2724
476100	5.3834
477000	5.9939
477900	5.9939
478800	5.6609
479700	5.4944
480600	5.8829
481500	6.3269
482400	5.8829
483300	5.1614
484200	4.8285
485100	4.9949
486000	5.1614
486900	5.1059
487800	5.1059
488700	5.0504
489600	4.8285
490500	4.7175
491400	5.0504
492300	4.9949
493200	5.0504
494100	5.1614
495000	4.9395
495900	4.9395
496800	4.9949
497700	5.0504
498600	5.1614
499500	5.4944
500400	5.4389
501300	4.9395
502200	4.662
503100	4.4955
504000	4.3845
504900	4.662
505800	4.9949
506700	4.9949
507600	4.9949
508500	4.8285
509400	4.662
510300	4.7175
511200	4.8285
512100	4.662
513000	4.662
513900	5.0504
514800	5.1059
515700	4.6065
516600	4.2735
517500	4.329
518400	4.7175
519300	5.6054
520200	6.3269
521100	6.3824
522000	6.6044
522900	6.8819
523800	6.7154
524700	6.4379
525600	5.9384
526500	5.3279
527400	5.3279
528300	6.0494
529200	6.3824
530100	5.7164
531000	5.1614
531900	5.3834
532800	5.7719
533700	5.6609
534600	4.9949
535500	4.329
536400	4.2735
537300	4.44
538200	4.551
539100	4.773
540000	4.8285
540900	4.6065
541800	4.6065
542700	4.9949
543600	4.9949
544500	4.218
545400	3.885
546300	4.107
547200	4.2735
548100	4.3845
549000	4.3845
549900	5.2169
550800	6.3824
551700	5.8829
552600	5.1614
553500	5.5499
554400	5.5499
555300	5.5499
556200	6.3269
557100	6.3824
558000	5.8829
558900	5.8829
559800	6.0494
560700	6.3269
561600	5.9939
562500	4.773
563400	4.2735
564300	4.3845
565200	4.4955
566100	4.662
567000	5.0504
567900	5.5499
568800	5.6054
569700	5.2169
570600	4.9395
571500	4.884
572400	4.6065
573300	4.3845
574200	4.329
575100	4.551
576000	4.773
576900	4.884
577800	4.8285
578700	4.7175
579600	4.773
580500	4.8285
581400	4.7175
582300	4.662
583200	4.7175
584100	4.773
585000	4.662
585900	4.9949
586800	5.6609
587700	5.8274
588600	5.5499
589500	5.5499
590400	5.2169
591300	4.662
592200	4.4955
593100	4.662
594000	4.662
594900	4.551
595800	4.44
596700	4.329
597600	4.329
598500	4.3845
599400	4.329
600300	4.2735
601200	5.2169
602100	6.8264
603000	7.1039
603900	6.7709
604800	6.8264
605700	6.6044
606600	6.1049
607500	6.1049
608400	6.7154
609300	6.7709
610200	5.7164
611100	4.9395
612000	4.9395
612900	5.1059
613800	5.1059
614700	5.4389
615600	5.7164
616500	5.3279
617400	4.662
618300	4.44
619200	4.662
620100	5.0504
621000	5.7164
621900	5.6609
622800	4.773
623700	4.6065
624600	5.6054
625500	6.5489
626400	6.1604
627300	5.5499
628200	5.7719
629100	6.4379
630000	6.0494
630900	5.1059
631800	5.7164
632700	6.6044
633600	6.1049
634500	5.3834
635400	5.2169
636300	5.2169
637200	5.5499
638100	6.2159
639000	6.5489
639900	6.4379
640800	6.2159
641700	5.9939
642600	5.9384
643500	5.8829
644400	4.8285
645300	4.6065
646200	5.0504
647100	5.0504
648000	4.884
648900	4.662
649800	4.44
650700	4.3845
651600	4.551
652500	4.773
653400	4.773
654300	4.773
655200	4.884
656100	4.9949
657000	4.9949
657900	4.884
658800	4.773
659700	4.7175
660600	4.773
661500	4.9395
662400	4.9949
663300	4.7175
664200	4.662
665100	4.773
666000	4.8285
666900	4.884
667800	4.9949
668700	4.9395
669600	4.9395
670500	4.9395
671400	5.3279
672300	5.8274
673200	5.8274
674100	5.5499
675000	5.3279
675900	4.9395
676800	4.4955
677700	4.3845
678600	4.551
679500	4.8285
680400	4.8285
681300	4.4955
682200	4.9949
683100	5.8829
684000	5.4944
684900	4.329
685800	3.9405
686700	4.2735
687600	4.329
688500	4.6065
689400	5.6609
690300	6.4934
691200	6.6044
692100	6.6044
693000	6.3269
693900	5.8274
694800	5.7164
695700	5.2724
696600	4.884
697500	5.1059
698400	5.4944
699300	5.9939
700200	6.1604
701100	5.4944
702000	4.6065
702900	4.2735
703800	4.7175
704700	4.9395
705600	4.773
706500	4.662
707400	4.7175
708300	4.7175
709200	4.662
710100	4.9949
711000	5.2724
711900	4.7175
712800	4.218
713700	4.107
714600	4.218
715500	4.662
716400	5.2169
717300	5.1059
718200	4.551
719100	4.44
720000	5.7164
720900	7.4369
721800	7.2149
722700	5.8829
723600	5.6054
724500	6.2159
725400	7.1039
726300	7.7144
727200	7.2704
728100	6.9929
729000	7.2704
729900	6.7154
730800	5.9939
731700	6.4934
732600	7.2704
733500	6.9929
734400	5.9384
735300	5.2169
736200	4.9949
737100	4.9949
738000	5.4944
738900	6.1049
739800	6.2714
740700	6.2159
741600	6.0494
742500	5.7719
743400	5.1614
744300	4.773
745200	4.7175
746100	4.8285
747000	5.0504
747900	5.0504
748800	4.8285
749700	4.7175
750600	4.773
751500	4.662
752400	4.44
753300	4.6065
754200	4.773
755100	4.773
756000	4.8285
756900	4.9395
757800	5.1059
758700	5.0504
759600	4.7175
760500	4.7175
761400	4.773
762300	4.551
763200	4.4955
764100	4.662
765000	4.551
765900	4.44
766800	4.44
767700	4.4955
768600	4.6065
769500	5.4389
770400	5.9939
771300	5.2724
772200	5.7164
773100	6.8264
774000	7.3259
774900	6.9929
775800	6.3269
776700	5.3279
777600	4.3845
778500	4.107
779400	4.107
780300	3.996
781200	3.996
782100	3.996
783000	4.1625
783900	4.4955
784800	4.9395
785700	5.0504
786600	4.7175
787500	4.329
788400	4.3845
789300	4.773
790200	5.3834
791100	5.7164
792000	5.1614
792900	4.218
793800	3.9405
794700	4.107
795600	4.2735
796500	4.329
797400	4.3845
798300	4.329
799200	4.2735
800100	4.44
801000	5.1059
801900	5.6054
802800	5.0504
803700	4.2735
804600	3.996
805500	4.1625
806400	4.1625
807300	4.1625
808200	4.551
809100	5.6609
810000	6.7154
810900	6.7154
811800	6.2159
812700	6.1049
813600	6.3269
814500	6.6599
815400	7.2704
816300	6.8819
817200	5.6609
818100	5.4944
819000	5.7164
819900	5.7164
820800	5.7164
821700	5.2169
822600	4.551
823500	4.551
824400	5.0504
825300	5.3834
826200	5.4944
827100	5.5499
828000	5.4389
828900	5.1059
829800	4.8285
830700	4.8285
831600	4.884
832500	5.0504
833400	5.0504
834300	4.9395
835200	4.773
836100	4.8285
837000	4.884
837900	4.8285
838800	4.773
839700	4.6065
840600	4.7175
841500	4.9395
842400	5.1059
843300	5.1614
844200	4.9949
845100	4.7175
846000	4.4955
846900	4.4955
847800	4.4955
848700	4.44
849600	4.551
850500	4.6065
851400	4.3845
852300	4.4955
853200	4.4955
854100	4.6065
855000	4.7175
855900	4.329
856800	4.6065
857700	5.1614
858600	4.8285
859500	4.44
860400	4.44
861300	4.551
862200	5.1059
863100	6.0494
864000	5.8274
864900	4.9949
865800	5.3834
866700	6.5489
867600	7.1594
868500	6.7709
869400	6.0494
870300	5.9939
871200	5.8829
872100	5.7164
873000	6.1049
873900	5.9939
874800	5.1059
875700	4.7175
876600	5.1059
877500	5.5499
878400	5.6054
879300	5.3834
880200	4.884
881100	4.44
882000	4.44
882900	4.551
883800	4.6065
884700	4.884
885600	5.8274
886500	5.9939
887400	4.6065
888300	4.0515
889200	4.7175
890100	4.662
891000	4.1625
891900	3.9405
892800	3.885
893700	4.0515
894600	4.2735
895500	4.44
896400	4.329
897300	4.218
898200	4.218
899100	4.329
900000	4.329
900900	4.3845
901800	5.2724
902700	6.7154
903600	7.3259
904500	7.1039
905400	6.6044
906300	6.1049
907200	6.6599
908100	7.6034
909000	7.7144
909900	7.4369
910800	7.0484
911700	6.4934
912600	5.8274
913500	5.7164
914400	6.1049
915300	6.2159
916200	5.8829
917100	5.3834
918000	5.0504
918900	4.9395
919800	4.9949
920700	5.1059
921600	5.3279
922500	5.3279
923400	5.1059
924300	4.8285
925200	4.773
926100	4.9395
927000	4.9949
927900	4.8285
928800	4.773
929700	4.7175
930600	4.662
931500	4.7175
932400	4.773
933300	4.884
934200	4.9395
935100	4.6065
936000	4.329
936900	4.329
937800	4.44
938700	4.773
939600	4.884
940500	4.44
941400	4.8285
942300	6.1049
943200	6.6599
944100	5.7164
945000	4.884
945900	4.8285
946800	4.662
947700	5.3279
948600	5.9939
949500	5.2169
950400	4.1625
951300	4.329
952200	4.773
953100	4.551
954000	4.218
954900	4.0515
955800	3.996
956700	4.107
957600	4.107
958500	4.107
959400	4.107
960300	4.0515
961200	4.0515
962100	3.996
963000	4.0515
963900	4.0515
964800	3.9405
965700	4.3845
966600	5.7719
967500	6.8264
968400	6.9929
969300	6.9929
970200	6.6599
971100	5.8274
972000	5.7164
972900	6.3824
973800	6.3824
974700	5.5499
975600	5.3834
976500	5.8274
977400	5.5499
978300	4.9395
979200	4.773
980100	4.9949
981000	4.7175
981900	4.3845
982800	4.551
983700	4.773
984600	4.4955
985500	4.1625
986400	4.1625
987300	4.107
988200	4.1625
989100	4.2735
990000	4.2735
990900	4.3845
991800	5.4944
992700	6.6599
993600	6.6599
994500	6.1604
995400	6.0494
996300	5.7164
997200	5.3834
998100	5.3834
999000	5.2724
999900	4.9949
1000800	4.9395
1001700	5.0504
1002600	5.1614
1003500	5.2169
1004400	4.9949
1005300	4.8285
1006200	4.8285
1007100	4.662
1008000	4.7175
1008900	4.8285
1009800	4.773
1010700	4.7175
1011600	4.551
1012500	4.4955
1013400	4.662
1014300	4.7175
1015200	4.662
1016100	4.6065
1017000	4.551
1017900	4.6065
1018800	4.662
1019700	4.773
1020600	4.8285
1021500	4.7175
1022400	4.551
1023300	4.551
1024200	4.6065
1025100	4.4955
1026000	4.2735
1026900	4.2735
1027800	4.4955
1028700	4.4955
1029600	4.2735
1030500	4.2735
1031400	4.218
1032300	4.7175
1033200	6.1049
1034100	6.4379
1035000	5.6054
1035900	5.6054
1036800	6.4934
1037700	6.9374
1038600	6.3824
1039500	5.8829
1040400	5.6054
1041300	5.3279
1042200	5.4389
1043100	5.7164
1044000	5.7164
1044900	5.4389
1045800	5.1614
1046700	5.0504
1047600	5.0504
1048500	5.1614
1049400	5.6609
1050300	5.4389
1051200	4.4955
1052100	4.1625
1053000	4.9949
1053900	5.7719
1054800	5.3834
1055700	4.7175
1056600	4.329
1057500	4.1625
1058400	4.218
1059300	4.329
1060200	4.9949
1061100	5.6054
1062000	5.0504
1062900	4.218
1063800	4.3845
1064700	5.1614
1065600	5.6054
1066500	5.9384
1067400	6.0494
1068300	5.8274
1069200	5.5499
1070100	5.3279
1071000	5.4389
1071900	6.2714
1072800	6.6044
1073700	5.9384
1074600	5.1059
1075500	5.0504
1076400	5.8829
1077300	6.3269
1078200	5.8274
1079100	5.3279
1080000	5.4944
1080900	5.9384
1081800	6.0494
1082700	5.8829
1083600	5.8274
1084500	5.4944
1085400	5.1059
1086300	5.1059
1087200	5.0504
1088100	4.9395
1089000	4.9395
1089900	4.884
1090800	4.9395
1091700	4.9395
1092600	4.8285
1093500	4.7175
1094400	4.7175
1095300	4.773
1096200	4.6065
1097100	4.551
1098000	4.6065
1098900	4.662
1099800	4.551
1100700	4.4955
1101600	4.6065
1102500	4.773
1103400	4.773
1104300	4.773
1105200	5.0504
1106100	4.9949
1107000	4.551
1107900	4.329
1108800	4.329
1109700	4.44
1110600	4.329
1111500	4.218
1112400	4.2735
1113300	4.218
1114200	4.44
1115100	4.44
1116000	4.329
1116900	4.44
1117800	4.8285
1118700	4.6065
1119600	3.9405
1120500	3.9405
1121400	4.107
1122300	4.773
1123200	6.0494
1124100	6.2159
1125000	5.7164
1125900	5.6609
1126800	5.8274
1127700	5.8274
1128600	5.7164
1129500	5.5499
1130400	5.3279
1131300	5.0504
1132200	5.1614
1133100	5.3834
1134000	5.0504
1134900	4.7175
1135800	4.773
1136700	4.8285
1137600	4.6065
1138500	4.551
1139400	4.551
1140300	4.3845
1141200	4.3845
1142100	4.662
1143000	4.8285
1143900	4.773
1144800	4.6065
1145700	4.44
1146600	4.218
1147500	4.107
1148400	4.0515
1149300	3.9405
1150200	3.9405
1151100	4.0515
1152000	4.107
1152900	3.996
1153800	4.2735
1154700	5.6054
1155600	7.0484
1156500	6.8819
1157400	5.7164
1158300	5.1614
1159200	5.6609
1160100	6.3824
1161000	6.4934
1161900	5.9939
1162800	5.8829
1163700	6.2159
1164600	6.6044
1165500	6.4379
1166400	5.9384
1167300	5.7164
1168200	5.9384
1169100	5.6054
1170000	5.0504
1170900	4.9949
1171800	5.4389
1172700	5.8829
1173600	6.1049
1174500	5.8829
1175400	5.3834
1176300	5.2169
1177200	5.1614
1178100	5.1059
1179000	5.1059
1179900	4.884
1180800	4.6065
1181700	4.551
1182600	4.6065
1183500	4.8285
1184400	5.1614
1185300	5.3279
1186200	5.1614
1187100	5.1059
1188000	4.884
1188900	4.4955
1189800	4.551
1190700	4.9395
1191600	4.9949
1192500	4.662
1193400	4.3845
1194300	4.107
1195200	3.996
1196100	4.2735
1197000	4.44
1197900	4.3845
1198800	4.3845
1199700	4.3845
1200600	4.4955
1201500	4.773
1202400	4.9395
1203300	4.662
1204200	4.1625
