# Supplementary material for: A parsimonious model of blood glucose homeostasis
Source: PLOS Digit Health. 2022 Jul 14;1(7):e0000072. doi: 10.1371/journal.pdig.0000072 (PMC9931355; doi:10.1371/journal.pdig.0000072)
Supplement: S2 Data — Blood glucose data of Klick Pilot Study measured using the Freestyle Libre Flash Glucose device. The data are presented in comma separated values (.csv) format for each healthy individual (N = 100). The filenames represent the unique identification of the individual to preserve anonymity. (ZIP) [file pdig.0000072.s011.zip › DSH129.csv]

Elapsed Time	Glucose (mmol/L)
0	3.774
900	3.9405
1800	3.6075
2700	3.774
3600	5.1059
4500	6.4379
5400	6.3269
6300	5.7164
7200	5.6054
8100	4.8285
9000	4.218
9900	4.44
10800	5.3834
11700	5.6609
12600	4.7175
13500	4.0515
14400	4.0515
15300	3.885
16200	3.663
17100	4.0515
18000	4.7175
18900	4.107
19800	3.219
20700	2.8305
21600	2.9415
22500	3.3855
23400	3.3855
24300	3.7185
25200	4.1625
26100	3.8295
27000	3.441
27900	3.441
28800	3.552
29700	3.552
30600	3.552
31500	3.8295
32400	4.107
33300	4.1625
34200	3.996
35100	3.885
36000	4.218
36900	4.1625
37800	4.0515
38700	4.0515
39600	4.0515
40500	3.996
41400	3.9405
42300	3.774
43200	3.663
44100	3.7185
45000	3.774
45900	3.7185
46800	3.885
47700	4.107
48600	4.3845
49500	4.773
50400	5.1059
51300	4.773
52200	4.2735
53100	4.218
54000	4.218
54900	4.3845
55800	4.7175
56700	4.4955
57600	4.0515
58500	3.663
59400	3.6075
60300	4.107
61200	4.6065
62100	4.551
63000	4.1625
63900	4.4955
64800	5.3279
65700	5.4389
66600	4.7175
67500	4.218
68400	4.2735
69300	3.996
70200	3.663
71100	3.663
72000	3.3855
72900	3.219
73800	3.552
74700	4.7175
75600	5.7164
76500	5.5499
77400	4.4955
78300	3.885
79200	3.885
80100	3.8295
81000	3.441
81900	3.2745
82800	3.441
83700	3.552
84600	3.441
85500	3.3855
86400	3.33
87300	3.2745
88200	3.441
89100	4.2735
90000	5.4389
90900	5.8274
91800	5.2169
92700	4.3845
93600	4.3845
94500	4.773
95400	4.6065
96300	4.6065
97200	4.773
98100	4.662
99000	4.7175
99900	4.9395
100800	4.6065
101700	4.107
102600	3.774
103500	3.885
104400	4.1625
105300	3.996
106200	4.1625
107100	4.9395
108000	5.0504
108900	4.551
109800	3.774
110700	3.441
111600	3.885
112500	4.551
113400	4.551
114300	4.4955
115200	4.2735
116100	3.6075
117000	3.3855
117900	3.552
118800	3.8295
119700	3.9405
120600	3.996
121500	3.663
122400	3.219
123300	3.219
124200	3.8295
125100	3.7185
126000	3.6075
126900	3.663
127800	3.7185
128700	3.774
129600	3.7185
130500	3.663
131400	3.6075
132300	3.441
133200	3.4965
134100	3.9405
135000	4.662
135900	5.0504
136800	4.3845
137700	4.1625
138600	4.662
139500	4.44
140400	3.6075
141300	3.3855
142200	3.9405
143100	4.8285
144000	5.3834
144900	5.2724
145800	4.8285
146700	4.107
147600	3.4965
148500	3.2745
149400	3.441
150300	3.441
151200	3.8295
152100	4.551
153000	4.44
153900	3.9405
154800	4.107
155700	5.2169
156600	5.7164
157500	4.9395
158400	4.107
159300	3.996
160200	4.44
161100	4.8285
162000	4.3845
162900	3.6075
163800	3.3855
164700	3.4965
165600	3.663
166500	3.7185
167400	4.0515
168300	4.9395
169200	5.3279
170100	5.1059
171000	5.2169
171900	5.3279
172800	4.9949
173700	4.44
174600	4.0515
175500	4.662
176400	5.8274
177300	6.3824
178200	6.0494
179100	5.4389
180000	4.773
180900	4.3845
181800	4.44
182700	4.107
183600	3.441
184500	2.664
185400	2.22
186300	2.886
187200	3.8295
188100	3.552
189000	3.2745
189900	3.219
190800	3.108
191700	2.7195
192600	2.553
193500	2.997
194400	3.552
195300	3.552
196200	3.552
197100	3.6075
198000	3.6075
198900	3.441
199800	3.1635
200700	3.108
201600	3.108
202500	3.0525
203400	2.3865
204300	2.22
205200	2.2755
206100	3.1635
207000	3.663
207900	3.885
208800	3.885
209700	3.774
210600	3.9405
211500	4.1625
212400	4.1625
213300	3.996
214200	3.8295
215100	4.0515
216000	4.3845
216900	4.4955
217800	4.1625
218700	4.2735
219600	5.2724
220500	6.1604
221400	6.2714
222300	5.5499
223200	4.3845
224100	3.8295
225000	3.9405
225900	4.0515
226800	3.7185
227700	3.774
228600	3.885
229500	3.9405
230400	3.4965
231300	3.108
232200	2.997
233100	3.1635
234000	3.3855
234900	3.774
235800	4.2735
236700	4.3845
237600	4.6065
238500	5.2724
239400	5.6054
240300	4.9395
241200	3.996
242100	3.7185
243000	3.885
243900	4.1625
244800	4.44
245700	4.6065
246600	4.7175
247500	4.6065
248400	4.2735
249300	4.107
250200	3.9405
251100	3.996
252000	4.0515
252900	3.996
253800	3.885
254700	3.6075
255600	3.4965
256500	3.441
257400	3.3855
258300	3.4965
259200	3.6075
260100	3.6075
261000	3.4965
261900	3.8295
262800	5.1614
263700	6.1604
264600	5.8829
265500	5.7719
266400	6.2159
267300	6.4934
268200	6.2159
269100	5.8274
270000	5.9384
270900	6.1049
271800	5.6054
272700	4.8285
273600	4.551
274500	4.4955
275400	4.662
276300	5.0504
277200	5.2169
278100	5.2724
279000	5.5499
279900	5.2724
280800	4.662
281700	4.662
282600	4.44
283500	3.885
284400	3.7185
285300	3.9405
286200	4.107
287100	3.996
288000	3.996
288900	4.218
289800	4.44
290700	4.3845
291600	4.1625
292500	3.9405
293400	3.885
294300	3.9405
295200	3.996
296100	3.7185
297000	3.4965
297900	3.7185
298800	3.7185
299700	3.441
300600	3.6075
301500	3.996
302400	3.9405
303300	3.6075
304200	3.7185
305100	3.9405
306000	3.7185
306900	3.663
307800	4.2735
308700	4.9949
309600	5.0504
310500	5.0504
311400	4.9949
312300	4.9949
313200	4.7175
314100	4.3845
315000	4.329
315900	3.996
316800	3.885
317700	4.2735
318600	4.0515
319500	3.441
320400	3.2745
321300	3.1635
322200	3.0525
323100	3.108
324000	3.552
324900	4.2735
325800	4.8285
326700	4.9949
327600	4.4955
328500	3.9405
329400	3.774
330300	3.6075
331200	3.774
332100	4.218
333000	4.3845
333900	4.9395
334800	5.2169
335700	4.4955
336600	3.7185
337500	3.3855
338400	3.774
339300	5.3279
340200	5.4389
341100	3.9405
342000	3.2745
342900	3.3855
343800	3.8295
344700	3.6075
345600	3.4965
346500	3.7185
347400	3.774
348300	3.441
349200	3.4965
350100	3.8295
351000	3.663
351900	3.3855
352800	3.6075
353700	3.774
354600	3.996
355500	4.44
356400	4.884
357300	4.9949
358200	5.1059
359100	5.4389
360000	5.6054
360900	5.6609
361800	5.7164
362700	5.5499
363600	5.1614
364500	4.662
365400	4.44
366300	4.551
367200	5.0504
368100	5.5499
369000	5.6609
369900	5.2169
370800	4.8285
371700	4.884
372600	5.2169
373500	5.3279
374400	4.8285
375300	4.0515
376200	3.9405
377100	4.329
378000	4.662
378900	4.551
379800	3.996
380700	3.3855
381600	3.2745
382500	3.7185
383400	3.996
384300	3.7185
385200	3.4965
386100	3.552
387000	3.663
387900	3.663
388800	3.552
389700	3.3855
390600	3.3855
391500	3.6075
392400	3.774
393300	4.44
394200	5.5499
395100	5.7719
396000	4.9949
396900	4.8285
397800	4.884
398700	4.8285
399600	4.773
400500	4.1625
401400	3.7185
402300	4.107
403200	4.44
404100	4.3845
405000	4.2735
405900	3.885
406800	3.663
407700	3.996
408600	3.9405
409500	3.552
410400	3.4965
411300	4.1625
412200	4.8285
413100	4.773
414000	4.2735
414900	3.996
415800	4.551
416700	4.773
417600	4.0515
418500	3.6075
419400	3.8295
420300	4.107
421200	4.107
422100	4.0515
423000	4.551
423900	5.6609
424800	6.0494
425700	4.9395
426600	3.9405
427500	3.996
428400	4.218
429300	3.8295
430200	3.4965
431100	3.441
432000	3.9405
432900	5.1059
433800	6.2714
434700	6.7154
435600	6.3269
436500	5.8274
437400	5.6054
438300	5.5499
439200	5.2724
440100	4.884
441000	4.9395
441900	5.0504
442800	4.773
443700	4.662
444600	4.7175
445500	4.551
446400	4.3845
447300	3.996
448200	3.8295
449100	3.885
450000	3.7185
450900	3.6075
451800	3.7185
452700	3.996
453600	4.0515
454500	3.9405
455400	3.885
456300	4.107
457200	4.3845
458100	4.551
459000	4.3845
459900	4.107
460800	4.107
461700	4.218
462600	4.107
463500	4.0515
464400	3.996
465300	4.0515
466200	4.107
467100	3.9405
468000	3.7185
468900	3.9405
469800	4.218
470700	4.107
471600	3.9405
472500	3.885
473400	3.9405
474300	3.8295
475200	3.6075
476100	3.7185
477000	4.0515
477900	4.7175
478800	5.2724
479700	5.0504
480600	4.2735
481500	3.774
482400	3.774
483300	4.2735
484200	4.9949
485100	5.2169
486000	4.884
486900	4.107
487800	3.4965
488700	3.3855
489600	3.774
490500	4.0515
491400	3.8295
492300	3.552
493200	3.4965
494100	3.774
495000	4.44
495900	4.773
496800	4.0515
497700	3.6075
498600	4.218
499500	4.9395
500400	4.9395
501300	4.6065
502200	3.996
503100	4.0515
504000	5.2169
504900	5.4389
505800	4.329
506700	3.7185
507600	3.6075
508500	3.663
509400	3.4965
510300	3.441
511200	3.441
512100	3.3855
513000	3.1635
513900	3.108
514800	3.663
515700	4.773
516600	4.662
517500	4.107
518400	4.6065
519300	5.4944
520200	5.5499
521100	4.9395
522000	4.662
522900	4.4955
523800	4.44
524700	5.2724
525600	5.7164
526500	5.2169
527400	4.662
528300	4.4955
529200	4.6065
530100	4.662
531000	4.551
531900	4.551
532800	4.551
533700	4.44
534600	4.107
535500	3.996
536400	4.329
537300	4.6065
538200	4.3845
539100	4.0515
540000	3.9405
540900	4.0515
541800	4.2735
542700	4.329
543600	4.329
544500	4.1625
545400	4.107
546300	4.218
547200	4.329
548100	4.218
549000	4.107
549900	3.996
550800	3.9405
551700	3.885
552600	3.7185
553500	3.774
554400	4.107
555300	4.1625
556200	4.0515
557100	3.9405
558000	3.774
558900	3.8295
559800	4.0515
560700	3.9405
561600	3.7185
562500	3.774
563400	3.8295
564300	3.4965
565200	3.663
566100	4.6065
567000	4.884
567900	4.329
568800	3.774
569700	3.552
570600	3.8295
571500	4.44
572400	4.3845
573300	3.885
574200	3.996
575100	4.4955
576000	4.3845
576900	3.885
577800	3.6075
578700	3.774
579600	4.218
580500	4.44
581400	4.3845
582300	4.107
583200	3.996
584100	4.44
585000	5.2169
585900	5.6054
586800	4.9395
587700	3.8295
588600	3.3855
589500	3.7185
590400	4.44
591300	4.3845
592200	3.774
593100	3.4965
594000	3.663
594900	3.774
595800	3.6075
596700	3.441
597600	3.4965
598500	3.4965
599400	3.441
600300	3.663
601200	3.8295
602100	3.8295
603000	3.552
603900	3.3855
604800	3.996
605700	5.2169
606600	5.8829
607500	5.6054
608400	5.1614
609300	5.3279
610200	5.4944
611100	5.1614
612000	4.551
612900	4.2735
613800	4.44
614700	4.8285
615600	5.6054
616500	6.0494
617400	6.0494
618300	6.2159
619200	5.8274
620100	4.8285
621000	4.6065
621900	5.0504
622800	5.2169
623700	5.1059
624600	5.3279
625500	5.6609
626400	5.9939
627300	5.9939
628200	4.7175
629100	3.2745
630000	2.22
630900	2.775
631800	4.44
632700	4.3845
633600	4.3845
634500	4.4955
635400	4.6065
636300	4.329
637200	3.996
638100	3.885
639000	3.774
639900	3.8295
640800	4.107
641700	4.107
642600	4.107
643500	3.996
644400	3.885
645300	3.996
646200	3.9405
647100	3.774
648000	3.7185
648900	3.8295
649800	4.1625
650700	4.7175
651600	5.3279
652500	5.2169
653400	5.0504
654300	5.1614
655200	4.9395
656100	4.6065
657000	4.8285
657900	4.9949
658800	4.329
659700	3.774
660600	3.9405
661500	4.1625
662400	4.1625
663300	4.218
664200	4.1625
665100	4.107
666000	4.107
666900	3.885
667800	3.9405
668700	4.6065
669600	4.4955
670500	4.3845
671400	4.8285
672300	4.9395
673200	4.7175
674100	4.773
675000	4.8285
675900	4.44
676800	4.218
677700	4.3845
678600	4.3845
679500	4.329
680400	4.2735
681300	3.996
682200	3.8295
683100	3.885
684000	4.0515
684900	4.1625
685800	3.996
686700	3.7185
687600	3.885
688500	4.2735
689400	4.218
690300	3.8295
691200	3.4965
692100	3.7185
693000	4.7175
693900	5.9939
694800	6.6044
695700	6.5489
696600	6.5489
697500	6.6044
698400	6.1049
699300	5.3834
700200	5.1614
701100	5.4944
702000	5.7719
702900	5.7164
703800	5.6609
704700	5.8274
705600	5.3834
706500	4.773
707400	4.8285
708300	5.1059
709200	5.3279
710100	5.2724
711000	5.1614
711900	4.7175
712800	4.662
713700	5.3834
714600	6.1049
715500	6.3269
716400	6.1604
717300	5.7164
718200	5.3279
719100	5.1059
720000	4.8285
720900	4.4955
721800	3.996
722700	3.6075
723600	3.8295
724500	4.107
725400	3.9405
726300	3.663
727200	3.774
728100	3.8295
729000	3.774
729900	3.663
730800	3.8295
731700	4.107
732600	3.9405
733500	3.663
734400	3.774
735300	3.885
736200	4.0515
737100	4.6065
738000	4.9949
738900	4.884
739800	4.8285
740700	4.9949
741600	4.884
742500	4.3845
743400	4.4955
744300	4.9949
745200	4.773
746100	4.2735
747000	4.1625
747900	4.44
748800	4.2735
749700	3.552
750600	3.33
751500	3.441
752400	3.663
753300	4.329
754200	4.884
755100	4.551
756000	4.3845
756900	4.884
757800	5.0504
758700	4.773
759600	4.2735
760500	3.774
761400	3.7185
762300	4.107
763200	4.329
764100	3.8295
765000	3.3855
765900	3.2745
766800	3.4965
767700	3.552
768600	3.441
769500	3.33
770400	3.552
771300	4.3845
772200	5.5499
773100	5.4944
774000	4.551
774900	4.551
775800	5.2724
776700	4.9949
777600	4.3845
778500	4.9949
779400	5.3834
780300	4.773
781200	4.551
782100	4.9949
783000	5.3834
783900	5.6054
784800	5.2724
785700	4.884
786600	5.1614
787500	5.4944
788400	4.884
789300	3.9405
790200	3.7185
791100	3.9405
792000	4.1625
792900	3.996
793800	3.9405
794700	4.0515
795600	4.0515
796500	3.8295
797400	3.663
798300	3.6075
799200	3.6075
800100	3.885
801000	3.996
801900	3.885
802800	3.774
803700	3.8295
804600	3.885
805500	3.8295
806400	3.774
807300	3.9405
808200	4.107
809100	4.107
810000	3.9405
810900	3.885
811800	3.996
812700	3.9405
813600	3.9405
814500	4.0515
815400	4.107
816300	4.0515
817200	3.885
818100	3.8295
819000	3.9405
819900	3.885
820800	3.885
821700	3.9405
822600	3.885
823500	3.7185
824400	3.663
825300	3.7185
826200	4.0515
827100	4.773
828000	5.1614
828900	5.1614
829800	4.551
830700	4.0515
831600	4.1625
832500	3.885
833400	3.552
834300	4.1625
835200	4.2735
836100	3.6075
837000	3.4965
837900	3.885
838800	4.1625
839700	4.107
840600	3.6075
841500	3.2745
842400	3.219
843300	3.3855
844200	3.4965
845100	3.441
846000	3.2745
846900	3.2745
847800	3.2745
848700	3.33
849600	3.33
850500	3.996
851400	5.7719
852300	6.3824
853200	6.5489
854100	6.7709
855000	5.8274
855900	5.0504
856800	5.0504
857700	5.3834
858600	5.7719
859500	6.4379
860400	6.3269
861300	5.2169
862200	4.7175
863100	4.8285
864000	4.551
864900	4.1625
865800	4.4955
866700	4.8285
867600	4.7175
868500	4.662
869400	4.9949
870300	5.7719
871200	5.8829
872100	5.2169
873000	4.3845
873900	3.885
874800	4.329
875700	5.1059
876600	4.9949
877500	4.44
878400	4.1625
879300	4.218
880200	4.2735
881100	4.1625
882000	4.218
882900	4.3845
883800	4.44
884700	4.662
885600	4.9395
886500	5.1614
887400	5.1614
888300	4.9949
889200	4.773
890100	4.8285
891000	5.1614
891900	5.4944
892800	5.6054
893700	5.6054
894600	5.5499
895500	5.2724
896400	5.1059
897300	5.1059
898200	4.9395
899100	4.8285
900000	4.329
900900	3.996
901800	4.218
902700	4.3845
903600	4.44
904500	4.107
905400	3.8295
906300	3.996
907200	4.662
908100	5.1059
909000	4.7175
909900	4.2735
910800	3.996
911700	4.0515
912600	4.8285
913500	5.7719
914400	5.8274
915300	5.1614
916200	5.1059
917100	5.9384
918000	6.6044
918900	6.3824
919800	5.5499
920700	4.218
921600	3.552
922500	3.7185
923400	4.662
924300	4.9949
925200	3.996
926100	3.219
927000	3.219
927900	3.774
928800	3.774
929700	3.996
930600	4.218
931500	3.996
932400	4.1625
933300	4.884
934200	4.8285
935100	4.107
936000	3.774
936900	4.107
937800	4.2735
938700	4.551
939600	4.884
940500	4.551
941400	4.0515
942300	4.107
943200	4.3845
944100	4.6065
945000	4.551
945900	4.2735
946800	4.107
947700	4.107
948600	4.1625
949500	4.1625
950400	4.0515
951300	3.996
952200	4.329
953100	4.3845
954000	4.1625
954900	4.0515
955800	4.107
956700	4.0515
957600	3.9405
958500	3.8295
959400	3.8295
960300	3.774
961200	3.774
962100	3.8295
963000	3.8295
963900	3.8295
964800	3.774
965700	3.8295
966600	3.885
967500	3.8295
968400	3.663
969300	3.552
970200	3.6075
971100	3.7185
972000	3.6075
972900	3.6075
973800	3.663
974700	3.552
975600	3.4965
976500	3.6075
977400	3.8295
978300	3.996
979200	3.996
980100	3.9405
981000	3.9405
981900	3.996
982800	3.996
983700	3.996
984600	3.9405
985500	3.774
986400	3.7185
987300	3.885
988200	3.9405
989100	3.9405
990000	3.9405
990900	3.885
991800	3.885
992700	3.8295
993600	3.4965
994500	3.663
995400	4.662
996300	6.1604
997200	6.9929
998100	6.9929
999000	6.9929
999900	6.9374
1000800	6.7154
1001700	6.4379
1002600	5.7164
1003500	4.3845
1004400	3.774
1005300	3.9405
1006200	4.218
1007100	3.996
1008000	3.7185
1008900	3.2745
1009800	2.997
1010700	3.2745
1011600	3.6075
1012500	3.663
1013400	4.329
1014300	4.8285
1015200	4.8285
1016100	5.3279
1017000	5.6609
1017900	5.2169
1018800	4.4955
1019700	4.329
1020600	4.44
1021500	4.1625
1022400	3.7185
1023300	3.6075
1024200	3.663
1025100	3.663
1026000	3.552
1026900	3.552
1027800	3.885
1028700	4.2735
1029600	4.329
1030500	4.6065
1031400	5.2169
1032300	5.7164
1033200	5.8274
1034100	5.4389
1035000	4.6065
1035900	3.8295
1036800	3.6075
1037700	3.885
1038600	4.6065
1039500	5.2169
1040400	5.3834
1041300	5.3834
1042200	5.7164
1043100	6.2159
1044000	6.0494
1044900	5.7164
1045800	5.8829
1046700	6.1604
1047600	6.0494
1048500	5.7719
1049400	5.6054
1050300	4.9949
1051200	4.551
1052100	4.884
1053000	5.3279
1053900	5.6609
1054800	5.5499
1055700	5.0504
1056600	4.9949
1057500	4.4955
1058400	4.0515
1059300	4.3845
1060200	4.551
1061100	4.4955
1062000	4.551
1062900	4.4955
1063800	4.329
1064700	4.3845
1065600	4.4955
1066500	4.551
1067400	4.4955
1068300	4.329
1069200	4.329
1070100	4.2735
1071000	4.1625
1071900	4.218
1072800	4.329
1073700	4.3845
1074600	4.329
1075500	4.329
1076400	4.218
1077300	4.107
1078200	4.2735
1079100	4.3845
1080000	4.0515
1080900	4.107
1081800	4.4955
1082700	5.2724
1083600	5.8829
1084500	5.6054
1085400	5.2169
1086300	5.0504
1087200	4.9395
1088100	4.773
1089000	4.662
1089900	4.6065
1090800	4.551
1091700	4.551
1092600	4.773
1093500	4.6065
1094400	3.9405
1095300	3.6075
1096200	3.663
1097100	3.6075
1098000	3.4965
1098900	3.4965
1099800	4.0515
1100700	4.7175
1101600	4.6065
1102500	4.4955
1103400	4.4955
1104300	4.4955
1105200	5.0504
1106100	5.4944
1107000	5.1059
1107900	4.551
1108800	4.3845
1109700	4.4955
1110600	4.4955
1111500	4.218
1112400	4.2735
1113300	4.9949
1114200	5.2724
1115100	4.7175
1116000	4.2735
1116900	3.9405
1117800	3.774
1118700	4.0515
1119600	4.44
1120500	4.107
1121400	3.441
1122300	3.33
1123200	3.7185
1124100	3.663
1125000	3.8295
1125900	4.9395
1126800	6.2159
1127700	6.7709
1128600	6.9374
1129500	7.0484
1130400	6.6599
1131300	6.3824
1132200	6.7154
1133100	6.8264
1134000	6.3824
1134900	5.6054
1135800	4.7175
1136700	4.218
1137600	4.107
1138500	4.2735
1139400	4.44
1140300	4.218
1141200	3.774
1142100	3.663
1143000	3.8295
1143900	3.9405
1144800	3.9405
1145700	3.552
1146600	3.108
1147500	2.8305
1148400	2.997
1149300	3.9405
1150200	3.996
1151100	3.885
1152000	3.2745
1152900	2.4975
1153800	3.441
1154700	4.107
1155600	3.6075
1156500	3.6075
1157400	3.663
1158300	3.774
1159200	4.0515
1160100	4.0515
1161000	3.885
1161900	3.9405
1162800	3.8295
1163700	3.8295
1164600	4.1625
1165500	5.0504
1166400	5.9384
1167300	5.9384
1168200	5.4389
1169100	5.0504
1170000	4.6065
1170900	4.4955
1171800	4.3845
1172700	4.107
1173600	4.1625
1174500	4.2735
1175400	4.329
1176300	4.551
1177200	4.773
1178100	4.8285
1179000	4.329
1179900	3.663
1180800	3.7185
1181700	3.996
1182600	3.774
1183500	3.7185
1184400	3.7185
1185300	3.774
1186200	3.6075
1187100	3.441
1188000	3.4965
1188900	3.441
1189800	3.552
1190700	4.329
1191600	4.9949
1192500	5.2169
1193400	5.3279
1194300	5.7164
1195200	5.9384
1196100	5.8829
1197000	5.8829
1197900	5.8274
1198800	5.7719
1199700	5.8829
1200600	5.8274
1201500	5.3279
1202400	4.8285
1203300	4.662
1204200	4.1625
