# Supplementary material for: A parsimonious model of blood glucose homeostasis
Source: PLOS Digit Health. 2022 Jul 14;1(7):e0000072. doi: 10.1371/journal.pdig.0000072 (PMC9931355; doi:10.1371/journal.pdig.0000072)
Supplement: S2 Data — Blood glucose data of Klick Pilot Study measured using the Freestyle Libre Flash Glucose device. The data are presented in comma separated values (.csv) format for each healthy individual (N = 100). The filenames represent the unique identification of the individual to preserve anonymity. (ZIP) [file pdig.0000072.s011.zip › DYD_154.csv]

Elapsed Time	Glucose (mmol/L)
0	4.329
900	4.884
1800	5.5499
2700	5.5499
3600	5.2169
4500	4.6065
5400	4.218
6300	4.218
7200	4.107
8100	4.2735
9000	4.44
9900	4.329
10800	4.2735
11700	4.44
12600	4.3845
13500	4.6065
14400	5.2169
15300	5.1614
16200	4.8285
17100	4.662
18000	4.44
18900	4.218
19800	4.1625
20700	3.774
21600	3.3855
22500	3.219
23400	3.2745
24300	3.6075
25200	3.552
26100	3.3855
27000	3.6075
27900	4.218
28800	4.773
29700	4.9949
30600	4.9949
31500	4.9949
32400	5.4389
33300	5.9939
34200	5.6609
35100	4.4955
36000	4.1625
36900	4.773
37800	5.2724
38700	5.7164
39600	5.4944
40500	4.662
41400	4.662
42300	4.551
43200	3.663
44100	3.33
45000	4.107
45900	4.6065
46800	4.2735
47700	4.1625
48600	4.1625
49500	4.4955
50400	4.9949
51300	4.8285
52200	4.329
53100	4.107
54000	4.0515
54900	3.8295
55800	3.774
56700	4.0515
57600	4.2735
58500	4.218
59400	4.107
60300	3.9405
61200	3.996
62100	3.996
63000	3.996
63900	3.885
64800	3.774
65700	3.885
66600	3.885
67500	3.8295
68400	3.7185
69300	3.7185
70200	3.8295
71100	4.3845
72000	5.2169
72900	5.5499
73800	4.9949
74700	3.996
75600	3.552
76500	3.3855
77400	3.552
78300	3.4965
79200	3.3855
80100	3.663
81000	4.329
81900	4.4955
82800	4.773
83700	5.4944
84600	5.8829
85500	6.1604
86400	6.4379
87300	6.6599
88200	6.9929
89100	6.6599
90000	5.7719
90900	5.7164
91800	6.0494
92700	5.6609
93600	5.2169
94500	4.773
95400	4.44
96300	4.884
97200	4.9395
98100	4.44
99000	4.107
99900	3.885
100800	3.7185
101700	3.9405
102600	4.551
103500	5.0504
104400	5.0504
105300	5.1059
106200	5.2169
107100	5.3279
108000	5.3279
108900	4.9949
109800	4.551
110700	4.0515
111600	3.8295
112500	3.8295
113400	4.0515
114300	4.6065
115200	4.7175
116100	4.107
117000	3.6075
117900	3.4965
118800	3.7185
119700	4.44
120600	5.6054
121500	6.3269
122400	6.0494
123300	5.5499
124200	5.4389
125100	5.7719
126000	6.2159
126900	6.4934
127800	6.6599
128700	6.6044
129600	6.1604
130500	5.4944
131400	5.0504
132300	4.773
133200	4.551
134100	4.6065
135000	4.773
135900	4.7175
136800	4.662
137700	4.8285
138600	5.2169
139500	5.4944
140400	5.2169
141300	4.773
142200	4.329
143100	4.218
144000	4.1625
144900	4.107
145800	3.885
146700	3.441
147600	3.219
148500	3.108
149400	2.997
150300	3.33
151200	3.219
152100	3.0525
153000	3.219
153900	3.33
154800	3.33
155700	3.4965
156600	3.552
157500	3.552
158400	3.6075
159300	3.663
160200	3.774
161100	4.0515
162000	4.7175
162900	5.2169
163800	5.1059
164700	4.773
165600	4.551
166500	4.2735
167400	3.774
168300	3.3855
169200	3.1635
170100	3.1635
171000	3.219
171900	3.108
172800	3.1635
173700	3.885
174600	5.1059
175500	5.7719
176400	5.8274
177300	5.9384
178200	5.7719
179100	5.6054
180000	5.7719
180900	5.6609
181800	5.2724
182700	5.2169
183600	5.7164
184500	5.8829
185400	5.5499
186300	4.9949
187200	4.6065
188100	4.662
189000	4.8285
189900	4.8285
190800	4.329
191700	3.7185
192600	3.6075
193500	3.7185
194400	3.774
195300	3.885
196200	3.996
197100	3.996
198000	4.0515
198900	4.218
199800	4.1625
200700	3.9405
201600	3.885
202500	3.9405
203400	3.885
204300	4.0515
205200	4.773
206100	5.8274
207000	6.3824
207900	5.8274
208800	4.9949
209700	5.2169
210600	5.8829
211500	6.3269
212400	6.7154
213300	6.4934
214200	5.8274
215100	5.3834
216000	5.1614
216900	5.3279
217800	5.1614
218700	4.329
219600	3.8295
220500	3.774
221400	4.2735
222300	4.9395
223200	5.0504
224100	4.773
225000	4.551
225900	4.4955
226800	4.4955
227700	4.218
228600	3.996
229500	4.0515
230400	4.0515
231300	3.996
232200	3.885
233100	3.885
234000	3.885
234900	3.774
235800	3.7185
236700	3.663
237600	3.4965
238500	3.552
239400	3.663
240300	3.6075
241200	3.7185
242100	4.1625
243000	4.662
243900	4.662
244800	4.0515
245700	3.663
246600	3.7185
247500	3.7185
248400	3.6075
249300	3.6075
250200	3.996
251100	4.7175
252000	5.0504
252900	5.1614
253800	5.1614
254700	4.7175
255600	4.329
256500	4.44
257400	4.3845
258300	3.7185
259200	3.552
260100	3.7185
261000	3.4965
261900	3.441
262800	3.3855
263700	3.6075
264600	4.662
265500	5.8274
266400	6.2714
267300	5.8829
268200	5.6054
269100	5.7719
270000	5.8829
270900	5.7719
271800	5.5499
272700	5.6609
273600	5.6054
274500	4.662
275400	3.996
276300	4.218
277200	4.662
278100	4.8285
279000	4.218
279900	3.441
280800	3.0525
281700	2.997
282600	3.2745
283500	3.8295
284400	4.1625
285300	4.1625
286200	3.9405
287100	3.7185
288000	3.663
288900	3.885
289800	4.44
290700	5.0504
291600	5.2169
292500	5.4389
293400	5.5499
294300	5.3834
295200	5.8274
296100	6.3824
297000	6.3824
297900	5.9384
298800	5.1059
299700	4.6065
300600	4.9395
301500	5.4389
302400	5.4389
303300	4.884
304200	4.1625
305100	3.9405
306000	3.9405
306900	3.8295
307800	3.774
308700	3.885
309600	3.885
310500	3.885
311400	3.9405
312300	3.885
313200	3.8295
314100	3.885
315000	3.996
315900	3.996
316800	3.9405
317700	3.7185
318600	3.774
319500	3.885
320400	3.7185
321300	3.663
322200	3.774
323100	3.774
324000	3.774
324900	3.7185
325800	3.7185
326700	3.663
327600	3.7185
328500	4.0515
329400	4.8285
330300	4.9395
331200	4.1625
332100	3.885
333000	4.2735
333900	4.884
334800	5.4389
335700	5.3834
336600	4.8285
337500	4.329
338400	4.0515
339300	3.6075
340200	3.3855
341100	3.441
342000	3.552
342900	3.4965
343800	3.441
344700	3.3855
345600	3.3855
346500	3.6075
347400	4.218
348300	5.4389
349200	6.5489
350100	7.0484
351000	6.8264
351900	6.3824
352800	6.0494
353700	5.9939
354600	6.0494
355500	5.7719
356400	5.7164
357300	5.7164
358200	5.6054
359100	5.2169
360000	4.2735
360900	3.8295
361800	4.218
362700	4.6065
363600	4.773
364500	4.329
365400	3.7185
366300	3.7185
367200	3.7185
368100	3.6075
369000	3.885
369900	4.4955
370800	4.884
371700	4.662
372600	4.3845
373500	4.4955
374400	4.44
375300	3.996
376200	3.7185
377100	3.774
378000	3.663
378900	3.6075
379800	4.107
380700	5.1059
381600	6.2714
382500	6.9374
383400	7.1039
384300	6.6599
385200	5.7164
386100	5.3834
387000	5.7719
387900	6.2714
388800	6.2159
389700	5.3279
390600	4.662
391500	4.773
392400	5.0504
393300	5.0504
394200	4.8285
395100	4.6065
396000	4.44
396900	4.44
397800	4.3845
398700	4.1625
399600	4.107
400500	4.2735
401400	4.218
402300	4.0515
403200	3.996
404100	3.9405
405000	3.774
405900	3.7185
406800	3.774
407700	3.885
408600	3.885
409500	3.885
410400	3.774
411300	3.8295
412200	3.9405
413100	3.8295
414000	3.663
414900	4.107
415800	4.9949
416700	5.3279
417600	4.662
418500	3.885
419400	3.6075
420300	3.6075
421200	3.663
422100	3.7185
423000	3.7185
423900	3.663
424800	3.6075
425700	3.774
426600	4.0515
427500	4.2735
428400	4.2735
429300	4.0515
430200	3.774
431100	3.663
432000	3.6075
432900	3.9405
433800	4.9395
434700	5.8274
435600	5.8829
436500	5.7164
437400	5.8274
438300	5.7719
439200	5.1059
440100	4.662
441000	5.1059
441900	5.1059
442800	4.2735
443700	3.774
444600	3.7185
445500	3.552
446400	3.552
447300	4.0515
448200	4.329
449100	4.551
450000	4.662
450900	4.551
