# Supplementary material for: A parsimonious model of blood glucose homeostasis
Source: PLOS Digit Health. 2022 Jul 14;1(7):e0000072. doi: 10.1371/journal.pdig.0000072 (PMC9931355; doi:10.1371/journal.pdig.0000072)
Supplement: S2 Data — Blood glucose data of Klick Pilot Study measured using the Freestyle Libre Flash Glucose device. The data are presented in comma separated values (.csv) format for each healthy individual (N = 100). The filenames represent the unique identification of the individual to preserve anonymity. (ZIP) [file pdig.0000072.s011.zip › GDP007.csv]

Elapsed Time	Glucose (mmol/L)
0	4.218
900	5.0504
1800	6.4379
2700	7.3814
3600	7.1594
4500	6.2714
5400	6.0494
6300	6.2159
7200	6.2159
8100	6.1049
9000	5.6609
9900	5.1614
10800	5.3279
11700	5.2724
12600	4.3845
13500	3.774
14400	3.7185
15300	3.885
16200	3.885
17100	3.552
18000	3.2745
18900	3.3855
19800	3.774
20700	3.4965
21600	2.997
22500	2.8305
23400	3.8295
24300	4.218
25200	3.774
26100	3.6075
27000	3.3855
27900	2.775
28800	2.442
29700	3.552
30600	3.8295
31500	3.33
32400	3.219
33300	3.219
34200	3.3855
35100	3.2745
36000	3.0525
36900	2.997
37800	3.1635
38700	3.552
39600	3.6075
40500	3.441
41400	3.663
42300	3.9405
43200	4.2735
44100	4.8285
45000	4.662
45900	4.6065
46800	5.2724
47700	5.5499
48600	5.3279
49500	5.7164
50400	6.3269
51300	6.5489
52200	6.6599
53100	6.3269
54000	5.2169
54900	3.996
55800	3.6075
56700	3.663
57600	3.552
58500	3.552
59400	4.44
60300	6.3269
61200	6.9374
62100	5.6609
63000	4.4955
63900	4.44
64800	4.773
65700	4.8285
66600	4.662
67500	3.8295
68400	3.441
69300	3.8295
70200	4.2735
71100	4.0515
72000	3.885
72900	3.9405
73800	4.2735
74700	4.107
75600	3.441
76500	3.2745
77400	3.663
78300	3.9405
79200	4.1625
80100	4.107
81000	3.885
81900	3.885
82800	3.774
83700	4.329
84600	6.4379
85500	7.7144
86400	6.5489
87300	4.7175
88200	4.9395
89100	6.2714
90000	6.9929
90900	6.7154
91800	5.7164
92700	4.4955
93600	3.774
94500	3.441
95400	3.2745
96300	3.3855
97200	3.663
98100	3.8295
99000	3.663
99900	3.4965
100800	3.441
101700	3.219
102600	3.2745
103500	3.6075
104400	3.7185
105300	3.663
106200	3.6075
107100	3.7185
108000	3.774
108900	3.663
109800	3.441
110700	3.33
111600	3.552
112500	3.885
113400	3.8295
114300	3.7185
115200	3.774
116100	3.7185
117000	3.7185
117900	3.774
118800	3.774
119700	3.8295
120600	3.8295
121500	3.6075
122400	3.552
123300	3.663
124200	3.663
125100	3.552
126000	3.3855
126900	3.2745
127800	3.7185
128700	4.1625
129600	3.996
130500	3.9405
131400	4.2735
132300	4.662
133200	5.4944
134100	5.2724
135000	4.44
135900	4.44
136800	4.551
137700	4.662
138600	4.7175
139500	4.4955
140400	4.2735
141300	4.107
142200	3.885
143100	3.663
144000	4.1625
144900	5.5499
145800	6.3824
146700	6.7154
147600	5.9939
148500	4.884
149400	4.6065
150300	4.7175
151200	4.8285
152100	5.4389
153000	5.7164
153900	5.2169
154800	4.44
155700	4.3845
156600	5.4389
157500	5.7719
158400	4.4955
159300	4.0515
160200	5.0504
161100	6.0494
162000	6.3824
162900	5.6054
163800	4.44
164700	3.996
165600	4.107
166500	4.107
167400	4.107
168300	4.0515
169200	4.107
170100	4.884
171000	5.9939
171900	6.1049
172800	5.4944
173700	5.1059
174600	4.7175
175500	4.551
176400	5.1614
177300	5.7164
178200	5.6054
179100	5.6054
180000	5.6609
180900	5.6609
181800	5.3279
182700	4.9949
183600	5.1614
184500	5.4389
185400	4.9395
186300	4.3845
187200	4.2735
188100	4.2735
189000	4.2735
189900	4.2735
190800	4.107
191700	3.885
192600	3.996
193500	4.218
194400	4.2735
195300	4.218
196200	4.107
197100	3.996
198000	3.9405
198900	3.9405
199800	3.774
200700	3.663
201600	3.6075
202500	3.8295
203400	3.996
204300	3.885
205200	3.8295
206100	3.8295
207000	3.7185
207900	3.8295
208800	3.9405
209700	3.8295
210600	3.7185
211500	3.8295
212400	3.9405
213300	3.8295
214200	3.7185
215100	3.9405
216000	4.3845
216900	4.44
217800	4.551
218700	5.1614
219600	4.884
220500	4.1625
221400	4.1625
222300	4.9395
223200	5.8829
224100	6.4379
225000	6.4379
225900	6.4379
226800	6.7709
227700	6.7154
228600	5.7164
229500	4.7175
230400	4.773
231300	4.8285
232200	4.8285
233100	5.5499
234000	6.4934
234900	6.7709
235800	6.6044
236700	5.9384
237600	5.2169
238500	4.4955
239400	4.107
240300	4.329
241200	4.551
242100	4.4955
243000	4.1625
243900	3.885
244800	3.9405
245700	3.996
246600	3.9405
247500	4.0515
248400	3.996
249300	4.107
250200	4.2735
251100	4.2735
252000	4.2735
252900	4.218
253800	4.1625
254700	3.996
255600	3.8295
256500	3.8295
257400	3.885
258300	4.4955
259200	5.7719
260100	6.7709
261000	7.3814
261900	7.6589
262800	7.5479
263700	7.3814
264600	7.3814
265500	7.8254
266400	8.1584
267300	7.8809
268200	6.6599
269100	5.1059
270000	4.773
270900	5.0504
271800	5.1059
272700	4.9949
273600	4.6065
274500	4.6065
275400	4.551
276300	3.996
277200	3.4965
278100	3.2745
279000	3.33
279900	3.441
280800	3.441
281700	3.3855
282600	3.7185
283500	3.996
284400	3.774
285300	3.6075
286200	3.552
287100	3.3855
288000	3.2745
288900	3.441
289800	3.663
290700	3.552
291600	3.552
292500	3.6075
293400	3.6075
294300	3.663
295200	3.6075
296100	3.552
297000	3.552
297900	3.441
298800	3.3855
299700	3.663
300600	3.885
301500	3.8295
302400	3.7185
303300	3.996
304200	4.7175
305100	4.8285
306000	4.551
306900	4.218
307800	4.218
308700	4.8285
309600	5.7719
310500	6.6044
311400	6.6599
312300	5.8274
313200	4.8285
314100	4.329
315000	4.9949
315900	5.8829
316800	5.7164
317700	4.9395
318600	4.4955
319500	4.662
320400	4.9395
321300	4.551
322200	4.1625
323100	4.551
324000	4.773
324900	4.7175
325800	4.44
326700	4.4955
327600	4.9949
328500	4.9949
329400	4.551
330300	4.6065
331200	5.1059
332100	5.4389
333000	5.9939
333900	6.3269
334800	5.5499
335700	4.6065
336600	5.1059
337500	6.2159
338400	6.6044
339300	5.8274
340200	4.9949
341100	4.9395
342000	4.9395
342900	4.773
343800	5.6054
344700	6.9374
345600	7.2704
346500	6.4934
347400	6.3269
348300	6.5489
349200	6.2159
350100	5.6054
351000	4.773
351900	3.9405
352800	3.885
353700	4.551
354600	5.1614
355500	4.9949
356400	4.3845
357300	4.0515
358200	4.107
359100	4.2735
360000	4.329
360900	4.2735
361800	4.107
362700	4.0515
363600	3.885
364500	3.8295
365400	4.0515
366300	4.1625
367200	4.0515
368100	4.107
369000	4.1625
369900	3.996
370800	3.7185
371700	3.774
372600	3.885
373500	3.8295
374400	3.774
375300	3.663
376200	3.6075
377100	3.663
378000	3.774
378900	3.774
379800	3.8295
380700	3.8295
381600	3.774
382500	3.774
383400	3.774
384300	3.774
385200	3.885
386100	3.9405
387000	3.885
387900	3.774
388800	3.7185
389700	4.0515
390600	4.329
391500	4.218
392400	4.1625
393300	4.662
394200	5.0504
395100	4.773
396000	4.218
396900	3.996
397800	4.0515
398700	3.9405
399600	3.885
400500	3.885
401400	3.8295
402300	3.7185
403200	3.7185
404100	4.2735
405000	5.4944
405900	6.7154
406800	7.1039
407700	6.9374
408600	6.3824
409500	5.8829
410400	5.5499
411300	5.2724
412200	5.0504
413100	5.1614
414000	5.2169
414900	4.9395
415800	4.218
416700	3.8295
417600	3.8295
418500	4.1625
419400	4.44
420300	4.1625
421200	3.8295
422100	4.329
423000	5.4389
423900	6.4379
424800	6.1604
425700	5.1059
426600	4.44
427500	4.218
428400	4.7175
429300	5.9939
430200	6.7709
431100	6.7154
432000	6.4934
432900	6.1604
433800	5.3279
434700	4.4955
435600	4.551
436500	4.6065
437400	4.329
438300	4.2735
439200	4.2735
440100	4.3845
441000	4.551
441900	4.4955
442800	4.2735
443700	4.0515
444600	4.107
445500	4.218
446400	4.107
447300	3.996
448200	3.996
449100	4.0515
450000	4.107
450900	4.107
451800	4.0515
452700	4.0515
453600	3.996
454500	3.8295
455400	3.774
456300	3.663
457200	3.663
458100	3.774
459000	3.774
459900	3.663
460800	3.6075
461700	3.663
462600	3.9405
463500	3.996
464400	3.9405
465300	3.885
466200	3.885
467100	3.7185
468000	3.663
468900	3.663
469800	3.4965
470700	3.441
471600	3.663
472500	3.9405
473400	3.996
474300	3.885
475200	3.885
476100	4.0515
477000	4.551
477900	5.1614
478800	5.1614
479700	5.3279
480600	5.7164
481500	5.9939
482400	6.2159
483300	6.1049
484200	5.8829
485100	5.5499
486000	5.0504
486900	4.6065
487800	4.1625
488700	4.0515
489600	4.1625
490500	4.8285
491400	5.6609
492300	6.0494
493200	5.9939
494100	5.3279
495000	4.4955
495900	4.2735
496800	4.662
497700	4.9949
498600	5.0504
499500	5.0504
500400	5.3279
501300	5.6054
502200	5.2724
503100	4.44
504000	3.885
504900	3.9405
505800	4.0515
506700	4.107
507600	4.44
508500	4.329
509400	3.885
510300	3.7185
511200	4.107
512100	4.44
513000	4.329
513900	4.8285
514800	6.0494
515700	6.6599
516600	6.4379
517500	6.2714
518400	6.1049
519300	5.7164
520200	5.4389
521100	5.5499
522000	5.2169
522900	4.7175
523800	4.773
524700	5.0504
525600	5.0504
526500	4.884
527400	4.3845
528300	3.7185
529200	3.4965
530100	3.6075
531000	3.6075
531900	3.3855
532800	3.3855
533700	3.552
534600	3.663
535500	3.8295
536400	3.885
537300	3.7185
538200	3.774
539100	3.774
540000	3.663
540900	3.7185
541800	3.6075
542700	3.4965
543600	3.4965
544500	3.552
545400	3.552
546300	3.4965
547200	3.552
548100	3.6075
549000	3.663
549900	3.663
550800	3.552
551700	3.4965
552600	3.552
553500	3.6075
554400	3.6075
555300	3.4965
556200	3.3855
557100	3.552
558000	3.663
558900	3.6075
559800	3.663
560700	3.663
561600	3.663
562500	3.663
563400	3.8295
564300	3.774
565200	3.885
566100	4.551
567000	4.884
567900	4.662
568800	4.551
569700	4.4955
570600	4.3845
571500	4.3845
572400	4.44
573300	4.44
574200	4.44
575100	4.44
576000	4.4955
576900	4.6065
577800	4.662
578700	4.3845
579600	4.8285
580500	5.9939
581400	6.1604
582300	5.6054
583200	5.2724
584100	4.7175
585000	4.107
585900	3.885
586800	3.663
587700	3.552
588600	3.552
589500	3.7185
590400	4.551
591300	5.6054
592200	4.884
593100	4.218
594000	4.2735
594900	3.774
595800	3.441
596700	3.4965
597600	3.663
598500	3.7185
599400	3.774
600300	3.774
601200	3.663
602100	4.0515
603000	5.2724
603900	6.5489
604800	7.0484
605700	7.1039
606600	7.4924
607500	7.7699
608400	7.2149
609300	6.1049
610200	5.1059
611100	4.551
612000	4.551
612900	5.0504
613800	5.4389
614700	5.3279
615600	4.551
616500	3.7185
617400	3.3855
618300	3.33
619200	3.219
620100	3.1635
621000	3.1635
621900	3.33
622800	3.3855
623700	3.4965
624600	3.663
625500	3.7185
626400	3.6075
627300	3.4965
628200	3.552
629100	3.774
630000	3.885
630900	3.7185
631800	3.663
632700	3.7185
633600	3.6075
634500	3.552
635400	3.6075
636300	3.6075
637200	3.663
638100	3.6075
639000	3.552
639900	3.4965
640800	3.663
641700	3.7185
642600	3.7185
643500	3.774
644400	3.774
645300	3.663
646200	3.7185
647100	3.9405
648000	4.0515
648900	3.996
649800	3.885
650700	4.329
651600	5.2169
652500	5.6054
653400	5.3834
654300	5.1059
655200	5.2724
656100	5.5499
657000	5.4944
657900	5.2169
658800	4.6065
659700	4.0515
660600	3.8295
661500	3.774
662400	3.663
663300	3.552
664200	3.996
665100	5.7164
666000	7.3259
666900	7.6589
667800	7.2149
668700	6.3824
669600	5.4389
670500	4.551
671400	4.0515
672300	4.0515
673200	3.9405
674100	3.663
675000	3.6075
675900	3.6075
676800	3.7185
677700	4.1625
678600	4.44
679500	3.996
680400	3.7185
681300	3.774
682200	3.885
683100	3.996
684000	3.996
684900	3.9405
685800	3.9405
686700	3.9405
687600	3.8295
688500	3.8295
689400	3.885
690300	3.8295
691200	3.774
692100	3.774
693000	4.3845
693900	5.6054
694800	6.4934
695700	7.3814
696600	8.6024
697500	9.1019
698400	8.7689
699300	8.3804
700200	7.4924
701100	5.9384
702000	4.884
702900	4.6065
703800	3.9405
704700	3.7185
705600	4.0515
706500	4.218
707400	4.218
708300	4.107
709200	3.996
710100	3.885
711000	3.9405
711900	4.218
712800	4.2735
713700	3.885
714600	3.552
715500	3.4965
716400	3.4965
717300	3.6075
718200	3.663
719100	3.4965
720000	3.3855
720900	3.3855
721800	3.4965
722700	3.4965
723600	3.3855
724500	3.3855
725400	3.552
726300	3.4965
727200	3.441
728100	3.441
729000	3.441
729900	3.4965
730800	3.6075
731700	3.774
732600	3.885
733500	3.885
734400	3.885
735300	4.0515
736200	4.218
737100	4.7175
738000	5.0504
738900	4.551
739800	4.329
740700	4.662
741600	5.2169
742500	5.6054
743400	5.7164
744300	5.3834
745200	4.7175
746100	3.9405
747000	3.552
747900	3.774
748800	4.329
749700	4.6065
750600	4.44
751500	3.7185
752400	3.3855
753300	3.441
754200	4.0515
755100	5.1614
756000	5.7719
756900	5.2169
757800	4.329
758700	4.329
759600	4.4955
760500	4.218
761400	3.7185
762300	3.7185
763200	4.773
764100	6.0494
765000	6.1604
765900	5.2169
766800	4.0515
767700	3.8295
768600	4.4955
769500	4.884
770400	4.6065
771300	4.107
772200	3.8295
773100	3.885
774000	3.996
774900	3.8295
775800	3.663
776700	3.6075
777600	3.6075
778500	3.663
779400	3.663
780300	3.663
781200	3.6075
782100	3.663
783000	3.7185
783900	3.663
784800	3.7185
785700	4.1625
786600	5.5499
787500	6.3269
788400	6.3269
789300	7.1594
790200	7.7699
791100	7.4369
792000	6.9929
792900	6.4379
793800	5.6054
794700	4.8285
795600	4.3845
796500	4.7175
797400	5.4389
798300	5.2724
799200	4.44
800100	4.3845
801000	4.7175
801900	4.329
802800	3.774
803700	3.552
804600	3.4965
805500	3.6075
806400	3.7185
807300	3.8295
808200	3.885
809100	3.8295
810000	3.774
810900	3.774
811800	3.774
812700	3.774
813600	3.7185
814500	3.4965
815400	3.441
816300	3.552
817200	3.663
818100	3.8295
819000	3.8295
819900	3.663
820800	3.7185
821700	3.774
822600	3.3855
