# Supplementary material for: A parsimonious model of blood glucose homeostasis
Source: PLOS Digit Health. 2022 Jul 14;1(7):e0000072. doi: 10.1371/journal.pdig.0000072 (PMC9931355; doi:10.1371/journal.pdig.0000072)
Supplement: S2 Data — Blood glucose data of Klick Pilot Study measured using the Freestyle Libre Flash Glucose device. The data are presented in comma separated values (.csv) format for each healthy individual (N = 100). The filenames represent the unique identification of the individual to preserve anonymity. (ZIP) [file pdig.0000072.s011.zip › JMB026.csv]

Elapsed Time	Glucose (mmol/L)
0	4.4955
900	4.4955
1800	4.551
2700	4.2735
3600	4.4955
4500	6.2714
5400	8.1029
6300	8.1584
7200	7.4924
8100	7.3814
9000	7.9364
9900	8.6579
10800	8.5469
11700	7.6034
12600	6.5489
13500	5.7164
14400	4.884
15300	3.885
16200	3.0525
17100	3.774
18000	7.3259
18900	7.3814
19800	6.3824
20700	5.8274
21600	4.8285
22500	4.773
23400	5.6609
24300	5.2724
25200	4.7175
26100	4.662
27000	4.7175
27900	5.3279
28800	5.7719
29700	5.6054
30600	5.1059
31500	4.9949
32400	5.1614
33300	4.9949
34200	5.3834
35100	5.6609
36000	5.0504
36900	4.551
37800	4.3845
38700	4.3845
39600	4.3845
40500	4.7175
41400	5.5499
42300	6.2714
43200	5.6609
44100	4.773
45000	3.996
45900	3.7185
46800	3.7185
47700	3.8295
48600	3.9405
49500	3.8295
50400	3.8295
51300	4.0515
52200	3.9405
53100	3.8295
54000	3.774
54900	3.774
55800	4.0515
56700	4.1625
57600	3.885
58500	3.663
59400	3.4965
60300	3.552
61200	4.3845
62100	6.0494
63000	6.5489
63900	6.3269
64800	6.4379
65700	6.2159
66600	5.4389
67500	5.5499
68400	5.3279
69300	4.3845
70200	3.8295
71100	3.7185
72000	3.7185
72900	3.552
73800	3.4965
74700	3.6075
75600	4.44
76500	5.4944
77400	5.2724
78300	4.0515
79200	3.4965
80100	3.6075
81000	4.0515
81900	3.9405
82800	3.663
83700	3.6075
84600	3.663
85500	3.9405
86400	5.0504
87300	6.2714
88200	6.6044
89100	6.9929
90000	7.4924
90900	7.6034
91800	7.3814
92700	7.3814
93600	7.2704
94500	6.7709
95400	6.0494
96300	5.7164
97200	6.0494
98100	6.3269
99000	5.8829
99900	5.3279
100800	5.3279
101700	5.1614
102600	4.551
103500	4.662
104400	5.6054
105300	6.2159
106200	6.2714
107100	6.3269
108000	6.1049
108900	5.7719
109800	5.8274
110700	5.5499
111600	4.9949
112500	5.0504
113400	5.7164
114300	6.1604
115200	5.7164
116100	5.3834
117000	5.6609
117900	5.9384
118800	5.9939
119700	5.6054
120600	5.4389
121500	5.4389
122400	5.1059
123300	4.8285
124200	4.773
125100	4.662
126000	4.329
126900	4.3845
127800	5.1614
128700	5.9384
129600	5.6054
130500	4.6065
131400	3.8295
132300	3.6075
133200	3.885
134100	3.885
135000	3.885
135900	3.8295
136800	3.885
137700	3.885
138600	3.885
139500	3.7185
140400	3.8295
141300	4.1625
142200	3.885
143100	3.663
144000	3.663
144900	3.552
145800	4.1625
146700	5.5499
147600	5.6609
148500	5.1614
149400	5.0504
150300	5.2724
151200	5.7719
152100	5.9384
153000	5.6054
153900	5.5499
154800	5.2724
155700	4.7175
156600	4.662
157500	4.773
158400	4.7175
159300	4.44
160200	3.996
161100	3.7185
162000	3.885
162900	3.8295
163800	3.663
164700	3.774
165600	4.6065
166500	5.4389
167400	4.773
168300	3.6075
169200	3.1635
170100	3.2745
171000	3.4965
171900	3.663
172800	4.551
173700	5.3834
174600	5.8274
175500	6.4379
176400	5.8829
177300	5.1614
178200	5.3279
179100	6.2159
180000	6.6599
180900	5.7719
181800	4.3845
182700	3.552
183600	3.2745
184500	3.7185
185400	5.0504
186300	5.6609
187200	6.0494
188100	6.4934
189000	6.1604
189900	5.1614
190800	4.7175
191700	4.551
192600	4.1625
193500	4.6065
194400	5.6609
195300	6.4379
196200	6.9374
197100	6.6599
198000	5.2724
198900	4.1625
199800	3.9405
200700	4.9395
201600	5.6609
202500	5.6054
203400	5.1059
204300	4.44
205200	3.9405
206100	4.107
207000	4.6065
207900	4.6065
208800	4.3845
209700	4.2735
210600	4.107
211500	4.0515
212400	4.1625
213300	4.1625
214200	4.0515
215100	4.4955
216000	5.4389
216900	6.1049
217800	5.3834
218700	4.1625
219600	3.7185
220500	3.663
221400	3.663
222300	3.7185
223200	4.107
224100	4.551
225000	4.3845
225900	3.663
226800	3.3855
227700	3.3855
228600	3.4965
229500	3.4965
230400	3.441
231300	3.663
232200	4.9949
233100	6.2714
234000	6.2159
234900	5.3834
235800	5.1614
236700	5.3834
237600	5.2724
238500	5.1614
239400	5.2169
240300	5.1614
241200	4.8285
242100	4.551
243000	4.3845
243900	3.9405
244800	3.663
245700	3.552
246600	3.6075
247500	3.552
248400	3.441
249300	3.4965
250200	3.6075
251100	3.7185
252000	3.8295
252900	4.1625
253800	4.4955
254700	4.218
255600	3.552
256500	3.3855
257400	3.7185
258300	3.8295
259200	3.663
260100	3.552
261000	4.44
261900	6.1049
262800	6.6599
263700	6.4379
264600	6.0494
265500	5.2724
266400	4.7175
267300	5.1059
268200	5.2724
269100	5.1059
270000	4.9395
270900	4.551
271800	4.1625
272700	4.329
273600	4.662
274500	5.2169
275400	5.9384
276300	5.9939
277200	5.6609
278100	5.1614
279000	4.662
279900	4.4955
280800	4.662
281700	5.0504
282600	5.2169
283500	5.1614
284400	5.2169
285300	5.1059
286200	4.773
287100	4.4955
288000	4.3845
288900	4.4955
289800	4.551
290700	4.551
291600	4.662
292500	4.662
293400	4.4955
294300	4.3845
295200	4.2735
296100	4.2735
297000	4.329
297900	4.329
298800	4.2735
299700	4.218
300600	4.107
301500	3.9405
302400	3.885
303300	4.329
304200	5.5499
305100	6.6599
306000	6.0494
306900	4.329
307800	3.552
308700	3.441
309600	3.774
310500	3.663
311400	3.3855
312300	3.2745
313200	3.3855
314100	3.3855
315000	3.3855
315900	3.441
316800	3.441
317700	3.441
318600	4.329
319500	5.8829
320400	6.2714
321300	5.7719
322200	5.6609
323100	6.0494
324000	6.5489
324900	6.8819
325800	6.1604
326700	5.3279
327600	5.0504
328500	4.662
329400	4.218
330300	4.218
331200	4.44
332100	4.2735
333000	3.996
333900	3.885
334800	3.774
335700	3.441
336600	3.33
337500	3.3855
338400	3.3855
339300	3.33
340200	3.3855
341100	3.441
342000	3.4965
342900	3.6075
343800	3.663
344700	3.996
345600	4.773
346500	6.0494
347400	7.2704
348300	6.7154
349200	5.4389
350100	5.6609
351000	6.0494
351900	6.1604
352800	6.3824
353700	6.5489
354600	6.2714
355500	5.7164
356400	5.7719
357300	5.8274
358200	5.3279
359100	4.9395
360000	5.0504
360900	5.0504
361800	4.3845
362700	4.1625
363600	4.7175
364500	5.3834
365400	5.9384
366300	5.7719
367200	5.0504
368100	4.8285
369000	4.8285
369900	4.7175
370800	4.7175
371700	4.9395
372600	5.2169
373500	5.3834
374400	5.2169
375300	4.9949
376200	4.8285
377100	4.3845
378000	4.107
378900	4.329
379800	4.7175
380700	4.662
381600	4.6065
382500	4.3845
383400	4.218
384300	4.218
385200	4.218
386100	3.996
387000	3.996
387900	4.4955
388800	5.1614
389700	5.1059
390600	4.6065
391500	4.218
392400	3.8295
393300	3.774
394200	3.8295
395100	3.9405
396000	3.996
396900	3.663
397800	3.4965
398700	3.4965
399600	3.552
400500	3.6075
401400	3.663
402300	3.663
403200	3.552
404100	3.6075
405000	4.4955
405900	5.6609
406800	6.2159
407700	6.3269
408600	5.9384
409500	5.2169
410400	4.884
411300	5.0504
412200	5.5499
413100	5.6054
414000	4.6065
414900	3.663
415800	3.33
416700	3.441
417600	3.441
418500	3.2745
419400	3.33
420300	3.4965
421200	3.6075
422100	3.8295
423000	4.329
423900	4.9395
424800	5.1059
425700	4.4955
426600	3.8295
427500	3.8295
428400	4.662
429300	4.9949
430200	4.44
431100	3.774
432000	3.4965
432900	3.552
433800	3.6075
434700	3.663
435600	4.551
436500	6.3269
437400	7.2704
438300	6.9929
439200	6.1604
440100	5.8274
441000	5.7719
441900	5.7719
442800	6.1049
443700	6.1604
444600	5.9384
445500	4.9949
446400	4.0515
447300	4.107
448200	4.662
449100	4.9395
450000	4.9949
450900	4.7175
451800	4.662
452700	5.3279
453600	5.4944
454500	4.9949
455400	4.329
456300	4.1625
457200	4.884
458100	5.5499
459000	5.3279
459900	4.884
460800	4.3845
461700	4.0515
462600	3.9405
463500	3.774
464400	3.6075
465300	3.7185
466200	3.774
467100	3.9405
468000	3.9405
468900	3.885
469800	3.996
470700	4.0515
471600	4.0515
472500	4.0515
473400	3.996
474300	3.885
475200	3.9405
476100	4.7175
477000	5.8274
477900	5.9384
478800	4.7175
479700	3.774
480600	3.441
481500	3.3855
482400	3.552
483300	3.441
484200	3.2745
485100	3.219
486000	3.219
486900	3.2745
487800	3.1635
488700	3.1635
489600	3.33
490500	3.2745
491400	3.663
492300	5.4944
493200	6.7709
494100	6.7709
495000	6.4379
495900	6.2159
496800	5.4944
497700	4.884
498600	5.3279
499500	6.2714
500400	6.4934
501300	5.7164
502200	4.773
503100	3.996
504000	4.0515
504900	4.6065
505800	4.773
506700	4.6065
507600	4.218
508500	4.2735
509400	5.2724
510300	5.2724
511200	4.329
512100	4.0515
513000	4.107
513900	3.9405
514800	3.6075
515700	3.33
516600	3.2745
517500	3.4965
518400	3.7185
519300	3.552
520200	3.441
521100	3.552
522000	4.662
522900	6.2159
523800	6.3824
524700	6.2159
525600	6.5489
526500	6.8819
527400	6.9929
528300	6.6044
529200	5.9939
530100	5.1059
531000	4.551
531900	4.773
532800	5.1059
533700	5.1614
534600	4.4955
535500	4.0515
536400	4.551
537300	5.2724
538200	5.9384
539100	5.9939
540000	5.2169
540900	4.662
541800	4.6065
542700	4.662
543600	4.7175
544500	4.8285
545400	4.7175
546300	4.6065
547200	4.3845
548100	4.1625
549000	4.107
549900	4.1625
550800	4.1625
551700	4.1625
552600	4.2735
553500	4.2735
554400	4.3845
555300	4.3845
556200	4.218
557100	4.218
558000	4.107
558900	4.0515
559800	4.218
560700	4.662
561600	4.662
562500	3.774
563400	3.441
564300	3.6075
565200	4.329
566100	5.2169
567000	5.3279
567900	4.329
568800	3.6075
569700	3.552
570600	3.6075
571500	3.441
572400	3.3855
573300	3.2745
574200	3.1635
575100	3.108
576000	3.2745
576900	3.6075
577800	3.4965
578700	3.219
579600	3.33
580500	4.884
581400	6.1604
582300	6.3824
583200	6.5489
584100	6.2714
585000	5.6054
585900	5.1059
586800	5.1614
587700	5.6609
588600	5.9939
589500	5.7164
590400	5.2724
591300	5.1059
592200	5.0504
593100	5.2169
594000	5.6609
594900	5.3834
595800	4.44
596700	3.885
597600	3.996
598500	3.996
599400	3.8295
600300	3.774
601200	3.8295
602100	3.774
603000	3.774
603900	3.996
604800	4.9395
605700	5.9384
606600	5.9384
607500	6.0494
608400	6.1049
609300	5.8274
610200	5.7164
611100	4.662
612000	3.663
612900	3.6075
613800	4.218
614700	3.996
615600	3.4965
616500	3.552
617400	4.0515
618300	4.8285
619200	5.6054
620100	5.8829
621000	5.6054
621900	5.3279
622800	5.3834
623700	5.3834
624600	5.2724
625500	5.1614
626400	4.8285
627300	4.551
628200	4.7175
629100	5.1614
630000	5.3279
630900	5.4389
631800	5.7164
632700	5.7719
633600	5.5499
634500	5.1059
635400	4.551
636300	4.2735
637200	4.2735
638100	4.3845
639000	4.218
639900	4.1625
640800	4.2735
641700	4.2735
642600	4.2735
643500	4.329
644400	4.2735
645300	4.2735
646200	4.44
647100	4.218
648000	4.218
648900	4.9949
649800	5.2724
650700	4.6065
651600	3.774
652500	3.441
653400	3.3855
654300	3.4965
655200	3.4965
656100	3.4965
657000	3.33
657900	3.219
658800	3.33
659700	3.3855
660600	3.3855
661500	3.3855
662400	3.33
663300	3.441
664200	3.4965
665100	3.441
666000	3.33
666900	3.996
667800	6.2159
668700	7.5479
669600	7.6034
670500	7.0484
671400	6.4934
672300	6.4379
673200	6.3824
674100	6.2159
675000	6.1604
675900	5.4944
676800	5.1059
677700	5.0504
678600	4.662
679500	4.8285
680400	5.3279
681300	5.1614
682200	4.7175
683100	4.551
684000	4.3845
684900	4.218
685800	4.1625
686700	4.218
687600	4.218
688500	4.218
689400	3.996
690300	3.774
691200	3.774
692100	3.774
693000	4.218
693900	5.6054
694800	6.4934
695700	6.2159
696600	6.0494
697500	5.7719
698400	5.2724
699300	5.4944
700200	5.3834
701100	3.9405
702000	3.3855
702900	3.4965
703800	3.885
704700	4.107
705600	4.218
706500	4.218
707400	4.107
708300	4.1625
709200	4.4955
710100	4.7175
711000	5.0504
711900	5.3834
712800	5.6054
713700	5.3834
714600	5.0504
715500	5.1614
716400	5.0504
717300	4.6065
718200	4.662
719100	4.662
720000	4.662
720900	4.9395
721800	5.0504
722700	4.773
723600	4.4955
724500	4.329
725400	4.329
726300	4.44
727200	4.2735
728100	4.2735
729000	4.3845
729900	4.44
730800	4.44
731700	4.2735
732600	4.0515
