# Supplementary material for: A parsimonious model of blood glucose homeostasis
Source: PLOS Digit Health. 2022 Jul 14;1(7):e0000072. doi: 10.1371/journal.pdig.0000072 (PMC9931355; doi:10.1371/journal.pdig.0000072)
Supplement: S2 Data — Blood glucose data of Klick Pilot Study measured using the Freestyle Libre Flash Glucose device. The data are presented in comma separated values (.csv) format for each healthy individual (N = 100). The filenames represent the unique identification of the individual to preserve anonymity. (ZIP) [file pdig.0000072.s011.zip › KJB013.csv]

Elapsed Time	Glucose (mmol/L)
0	3.219
900	3.33
1800	3.108
2700	3.0525
3600	3.8295
4500	3.996
5400	3.9405
6300	3.774
7200	3.663
8100	3.441
9000	3.2745
9900	3.108
10800	2.8305
11700	3.441
12600	3.7185
13500	3.552
14400	3.108
15300	2.553
16200	2.886
17100	3.33
18000	3.33
18900	3.0525
19800	2.664
20700	3.33
21600	3.885
22500	3.774
23400	3.8295
24300	3.4965
25200	3.33
26100	3.663
27000	3.6075
27900	3.3855
28800	3.3855
29700	3.1635
30600	3.108
31500	2.997
32400	2.9415
33300	3.441
34200	3.9405
35100	3.7185
36000	3.6075
36900	3.663
37800	3.663
38700	3.663
39600	3.6075
40500	3.552
41400	3.6075
42300	3.663
43200	3.6075
44100	3.441
45000	3.3855
45900	3.441
46800	3.441
47700	3.3855
48600	3.2745
49500	3.2745
50400	3.3855
51300	3.441
52200	3.33
53100	3.552
54000	3.8295
54900	3.552
55800	3.33
56700	3.3855
57600	3.7185
58500	3.9405
59400	3.6075
60300	3.2745
61200	3.1635
62100	2.997
63000	2.9415
63900	3.3855
64800	3.996
65700	3.9405
66600	3.663
67500	3.4965
68400	3.33
69300	3.1635
70200	3.0525
71100	2.997
72000	3.0525
72900	3.1635
73800	3.2745
74700	3.2745
75600	3.2745
76500	3.2745
77400	3.2745
78300	3.2745
79200	3.219
80100	3.108
81000	3.108
81900	3.219
82800	3.2745
83700	3.108
84600	2.997
85500	2.9415
86400	2.997
87300	3.0525
88200	3.2745
89100	3.663
90000	4.107
90900	4.107
91800	3.9405
92700	3.996
93600	4.218
94500	4.44
95400	4.44
96300	4.2735
97200	4.1625
98100	3.996
99000	3.8295
99900	3.774
100800	3.4965
101700	3.219
102600	3.0525
103500	3.219
104400	3.663
105300	3.7185
106200	3.552
107100	3.33
108000	3.0525
108900	2.997
109800	3.885
110700	4.0515
111600	3.774
112500	3.4965
113400	3.2745
114300	3.108
115200	2.886
116100	2.886
117000	3.108
117900	3.33
118800	3.219
119700	3.1635
120600	3.33
121500	3.552
122400	3.663
123300	3.6075
124200	3.4965
125100	3.663
126000	3.774
126900	3.6075
127800	3.33
128700	3.2745
129600	3.219
130500	3.1635
131400	2.997
132300	2.997
133200	2.9415
134100	2.8305
135000	2.886
135900	3.3855
136800	4.1625
137700	4.107
138600	3.885
139500	3.663
140400	3.3855
141300	3.552
142200	3.7185
143100	3.4965
144000	3.33
144900	3.4965
145800	3.8295
146700	3.774
147600	3.33
148500	3.2745
149400	3.4965
150300	3.2745
151200	3.1635
152100	3.2745
153000	3.219
153900	3.0525
154800	2.9415
155700	2.997
156600	2.886
157500	2.886
158400	2.886
159300	2.886
160200	3.441
161100	4.218
162000	4.107
162900	3.663
163800	3.3855
164700	3.219
165600	3.0525
166500	2.997
167400	2.9415
168300	2.997
169200	2.9415
170100	2.997
171000	3.108
171900	2.997
172800	3.219
173700	4.0515
174600	4.773
175500	5.1059
176400	5.0504
177300	4.9395
178200	4.9395
179100	5.1059
180000	5.1059
180900	4.9949
181800	4.9395
182700	4.884
183600	4.773
184500	4.6065
185400	4.3845
186300	4.0515
187200	3.885
188100	3.6075
189000	3.2745
189900	3.219
190800	3.552
191700	3.774
192600	3.774
193500	3.8295
194400	3.663
195300	3.663
196200	3.663
197100	3.33
198000	3.0525
198900	3.0525
199800	3.663
200700	3.7185
201600	3.7185
202500	3.6075
203400	3.552
204300	3.6075
205200	3.4965
206100	3.4965
207000	3.7185
207900	3.8295
208800	3.6075
209700	3.3855
210600	3.3855
211500	3.552
212400	3.9405
213300	4.0515
214200	3.4965
215100	3.219
216000	3.108
216900	3.1635
217800	3.33
218700	3.219
219600	3.0525
220500	2.997
221400	3.108
222300	3.0525
223200	3.108
224100	3.3855
225000	3.3855
225900	3.1635
226800	2.997
227700	3.33
228600	4.4955
229500	4.551
230400	4.0515
231300	3.9405
232200	3.9405
233100	3.885
234000	3.7185
234900	3.33
235800	3.108
236700	2.886
237600	2.775
238500	2.8305
239400	2.8305
240300	2.8305
241200	2.9415
242100	3.33
243000	3.663
243900	3.441
244800	3.219
245700	3.108
246600	3.0525
247500	2.997
248400	3.0525
249300	3.33
250200	4.0515
251100	4.329
252000	3.8295
252900	3.33
253800	3.1635
254700	3.2745
255600	3.219
256500	3.1635
257400	3.441
258300	4.218
259200	3.996
260100	3.6075
261000	3.996
261900	4.2735
262800	3.9405
263700	3.7185
264600	3.7185
265500	3.9405
266400	3.996
267300	3.885
268200	3.9405
269100	4.2735
270000	4.6065
270900	4.662
271800	4.4955
272700	4.1625
273600	3.9405
274500	3.8295
275400	3.7185
276300	3.663
277200	3.4965
278100	3.6075
279000	3.885
279900	3.8295
280800	3.7185
281700	3.441
282600	3.2745
283500	3.1635
284400	3.33
285300	3.6075
286200	3.663
287100	3.6075
288000	3.552
288900	3.552
289800	3.4965
290700	3.4965
291600	3.663
292500	3.8295
293400	3.8295
294300	3.552
295200	3.3855
296100	3.441
297000	3.4965
297900	3.774
298800	4.0515
299700	3.996
300600	3.552
301500	3.2745
302400	3.3855
303300	3.3855
304200	3.219
305100	3.219
306000	3.219
306900	3.1635
307800	3.108
308700	3.0525
309600	3.0525
310500	3.108
311400	3.108
312300	3.108
313200	3.0525
314100	3.0525
315000	3.1635
315900	3.1635
316800	3.0525
317700	3.0525
318600	4.218
319500	5.7719
320400	5.3834
321300	4.107
322200	3.6075
323100	3.219
324000	2.997
324900	3.2745
325800	3.7185
326700	3.885
327600	3.774
328500	3.552
329400	3.33
330300	3.3855
331200	3.552
332100	3.663
333000	3.663
333900	3.663
334800	3.441
335700	3.219
336600	3.219
337500	3.33
338400	3.2745
339300	3.2745
340200	3.33
341100	3.33
342000	3.2745
342900	3.219
343800	3.33
344700	3.774
345600	4.662
346500	4.884
347400	4.6065
348300	4.2735
349200	3.996
350100	4.3845
351000	4.662
351900	4.2735
352800	3.8295
353700	3.885
354600	3.774
355500	3.4965
356400	3.663
357300	4.0515
358200	4.107
359100	3.885
360000	3.6075
360900	3.4965
361800	3.663
362700	3.8295
363600	3.8295
364500	3.4965
365400	3.2745
366300	3.219
367200	3.219
368100	3.2745
369000	3.3855
369900	3.3855
370800	3.33
371700	3.33
372600	3.441
373500	3.4965
374400	3.4965
375300	3.4965
376200	3.4965
377100	3.6075
378000	3.774
378900	3.8295
379800	3.7185
380700	3.552
381600	3.4965
382500	3.3855
383400	3.219
384300	3.33
385200	3.33
386100	3.33
387000	3.2745
387900	3.33
388800	3.9405
389700	4.44
390600	4.0515
391500	3.4965
392400	3.219
393300	3.1635
394200	3.33
395100	3.33
396000	3.219
396900	3.219
397800	3.219
398700	3.1635
399600	3.1635
400500	3.108
401400	3.108
402300	3.1635
403200	3.108
404100	3.108
405000	3.108
405900	3.108
406800	3.108
407700	3.885
408600	4.4955
409500	4.7175
410400	5.0504
411300	5.2169
412200	4.9395
413100	4.4955
414000	4.0515
414900	3.9405
415800	3.9405
416700	3.885
417600	3.8295
418500	3.6075
419400	3.441
420300	3.774
421200	3.885
422100	3.4965
423000	3.33
423900	3.4965
424800	3.663
425700	3.6075
426600	3.4965
427500	3.33
428400	3.1635
429300	2.997
430200	3.0525
431100	3.108
432000	2.9415
432900	2.9415
433800	2.9415
434700	3.0525
435600	3.663
436500	3.9405
437400	4.107
438300	4.2735
439200	4.329
440100	4.1625
441000	4.218
441900	4.329
442800	4.329
443700	4.0515
444600	3.663
445500	3.552
446400	3.6075
447300	3.4965
448200	3.441
449100	3.3855
450000	3.3855
450900	3.3855
451800	3.7185
452700	4.107
453600	4.329
454500	4.2735
455400	3.996
456300	4.0515
457200	4.218
458100	4.1625
459000	3.885
459900	3.7185
460800	3.552
461700	3.33
462600	3.3855
463500	3.663
464400	3.9405
465300	4.0515
466200	3.8295
467100	3.663
468000	3.6075
468900	3.774
469800	3.7185
470700	3.441
471600	3.3855
472500	3.6075
473400	3.774
474300	3.774
475200	3.441
476100	3.219
477000	3.219
477900	3.33
478800	3.33
479700	3.33
480600	3.219
481500	3.1635
482400	3.1635
483300	3.219
484200	3.1635
485100	3.108
486000	3.108
486900	3.108
487800	3.0525
488700	3.0525
489600	3.0525
490500	3.0525
491400	2.997
492300	2.997
493200	3.0525
494100	3.0525
495000	3.0525
495900	3.108
496800	3.1635
497700	3.2745
498600	3.552
499500	3.7185
500400	3.8295
501300	3.774
502200	3.4965
503100	3.4965
504000	3.4965
504900	3.219
505800	3.108
506700	3.108
507600	3.108
508500	3.0525
509400	2.997
510300	2.9415
511200	2.997
512100	2.9415
513000	2.997
513900	2.9415
514800	3.108
515700	4.107
516600	4.1625
517500	3.552
518400	3.3855
519300	3.552
520200	3.6075
521100	3.6075
522000	3.7185
522900	3.774
523800	3.774
524700	3.885
525600	3.885
526500	3.4965
527400	3.441
528300	3.663
529200	3.774
530100	3.7185
531000	3.552
531900	3.33
532800	3.1635
533700	2.997
534600	2.997
535500	3.1635
536400	3.219
537300	3.219
538200	3.219
539100	3.2745
540000	3.441
540900	3.4965
541800	3.4965
542700	3.441
543600	3.2745
544500	3.108
545400	3.0525
546300	3.108
547200	3.33
548100	3.33
549000	3.441
549900	3.7185
550800	3.663
551700	3.4965
552600	3.33
553500	3.2745
554400	3.2745
555300	3.2745
556200	3.33
557100	3.219
558000	3.219
558900	3.2745
559800	3.2745
560700	3.2745
561600	3.441
562500	3.8295
563400	3.9405
564300	3.7185
565200	3.33
566100	3.1635
567000	3.219
567900	3.4965
568800	3.3855
569700	3.1635
570600	3.108
571500	3.0525
572400	2.997
573300	2.886
574200	2.9415
575100	3.552
576000	3.9405
576900	3.996
577800	3.6075
578700	3.2745
579600	3.219
580500	3.33
581400	3.441
582300	3.6075
583200	3.885
584100	3.9405
585000	3.7185
585900	3.3855
586800	3.219
587700	3.108
588600	3.0525
589500	3.108
590400	3.0525
591300	2.997
592200	2.9415
593100	2.886
594000	2.886
594900	2.886
595800	2.9415
596700	2.9415
597600	2.9415
598500	2.886
599400	2.886
600300	2.9415
601200	2.9415
602100	2.9415
603000	2.997
603900	2.9415
604800	2.8305
605700	3.108
606600	4.329
607500	4.884
608400	5.1059
609300	5.4389
610200	5.8274
611100	5.8829
612000	5.7164
612900	4.9949
613800	4.329
614700	4.551
615600	4.884
616500	4.662
617400	4.107
618300	3.663
619200	3.3855
620100	3.2745
621000	3.33
621900	3.2745
622800	3.1635
623700	3.219
624600	3.108
625500	3.108
626400	3.552
627300	3.7185
628200	3.3855
629100	3.1635
630000	3.108
630900	3.219
631800	3.552
632700	3.885
633600	4.0515
634500	3.8295
635400	3.552
636300	3.441
637200	3.33
638100	3.33
639000	3.33
639900	3.1635
640800	3.108
641700	3.0525
642600	3.0525
643500	3.0525
644400	3.0525
645300	3.219
646200	3.33
647100	3.219
648000	3.0525
648900	2.9415
649800	3.0525
650700	3.219
651600	2.997
652500	2.886
653400	2.8305
654300	2.775
655200	2.8305
656100	2.8305
657000	2.8305
657900	2.9415
658800	3.0525
659700	2.997
660600	2.886
661500	2.8305
662400	2.886
663300	2.8305
664200	2.7195
665100	2.664
666000	2.7195
666900	2.7195
667800	2.7195
668700	2.997
669600	4.6065
670500	5.2169
671400	5.0504
672300	5.0504
