# Supplementary material for: A parsimonious model of blood glucose homeostasis
Source: PLOS Digit Health. 2022 Jul 14;1(7):e0000072. doi: 10.1371/journal.pdig.0000072 (PMC9931355; doi:10.1371/journal.pdig.0000072)
Supplement: S2 Data — Blood glucose data of Klick Pilot Study measured using the Freestyle Libre Flash Glucose device. The data are presented in comma separated values (.csv) format for each healthy individual (N = 100). The filenames represent the unique identification of the individual to preserve anonymity. (ZIP) [file pdig.0000072.s011.zip › MBV064.csv]

Elapsed Time	Glucose (mmol/L)
0	3.219
900	3.108
1800	3.0525
2700	2.997
3600	2.886
4500	2.9415
5400	3.108
6300	3.0525
7200	2.9415
8100	2.997
9000	3.2745
9900	4.0515
10800	5.5499
11700	6.9929
12600	8.2694
13500	9.2129
14400	9.2129
15300	8.3249
16200	7.6034
17100	7.6589
18000	6.9929
18900	5.5499
19800	4.773
20700	4.551
21600	4.1625
22500	4.1625
23400	4.107
24300	3.7185
25200	3.663
26100	3.663
27000	3.441
27900	3.3855
28800	3.219
29700	3.0525
30600	2.9415
31500	2.775
32400	2.775
33300	2.886
34200	3.108
35100	3.3855
36000	3.33
36900	3.663
37800	4.107
38700	3.774
39600	3.552
40500	3.774
41400	3.885
42300	3.6075
43200	3.663
44100	4.0515
45000	3.996
45900	3.663
46800	3.441
47700	3.6075
48600	4.773
49500	6.0494
50400	5.2724
51300	3.8295
52200	3.33
53100	3.219
54000	3.33
54900	3.7185
55800	5.2169
56700	6.5489
57600	7.1039
58500	7.4369
59400	7.7699
60300	7.6589
61200	6.6044
62100	5.2724
63000	4.218
63900	3.663
64800	3.219
65700	2.775
66600	2.775
67500	3.0525
68400	3.441
69300	3.441
70200	3.108
71100	2.7195
72000	2.7195
72900	4.0515
73800	6.3269
74700	6.6599
75600	6.6599
76500	6.9374
77400	6.7709
78300	6.2714
79200	5.5499
80100	4.662
81000	4.1625
81900	3.9405
82800	3.774
83700	3.774
84600	3.6075
85500	3.33
86400	3.219
87300	3.219
88200	3.33
89100	3.441
90000	3.441
90900	3.441
91800	3.552
92700	3.552
93600	3.8295
94500	4.773
95400	5.6054
96300	5.9384
97200	6.2159
98100	6.4934
99000	6.4379
99900	6.2714
100800	6.4934
101700	6.9929
102600	7.6589
103500	8.1029
104400	8.0474
105300	7.6034
106200	6.5489
107100	5.3834
108000	4.773
108900	4.662
109800	4.662
110700	4.4955
111600	4.3845
112500	4.773
113400	5.3279
114300	5.2724
115200	4.773
116100	4.4955
117000	4.6065
117900	4.7175
118800	5.1059
119700	4.9395
120600	4.218
121500	3.996
122400	4.2735
123300	4.551
124200	4.6065
125100	4.7175
126000	4.773
126900	4.551
127800	4.1625
128700	3.885
129600	3.9405
130500	3.8295
131400	3.552
132300	3.441
133200	3.441
134100	3.663
135000	4.9395
135900	5.8829
136800	4.9949
137700	4.0515
138600	3.663
139500	3.9405
140400	4.7175
141300	4.6065
142200	4.4955
143100	5.2724
144000	5.7719
144900	5.7719
145800	6.0494
146700	5.6054
147600	4.4955
148500	4.1625
149400	4.4955
150300	4.44
151200	3.8295
152100	3.33
153000	3.1635
153900	3.108
154800	3.219
155700	3.219
156600	3.1635
157500	3.885
158400	5.5499
159300	6.1049
160200	5.6609
161100	5.6054
162000	6.1604
162900	5.9939
163800	5.2169
164700	5.0504
165600	5.1614
166500	5.1614
167400	5.4944
168300	5.7164
169200	5.0504
170100	4.6065
171000	4.773
171900	4.773
172800	4.44
173700	4.2735
174600	4.107
175500	3.663
176400	3.6075
177300	3.774
178200	3.7185
179100	3.7185
180000	3.7185
180900	3.7185
181800	3.885
182700	4.218
183600	5.1059
184500	6.1049
185400	6.8264
186300	7.2149
187200	7.7699
188100	7.9919
189000	6.8819
189900	5.9939
190800	6.1049
191700	5.7719
192600	4.9949
193500	4.44
194400	4.329
195300	4.44
196200	4.3845
197100	4.2735
198000	4.4955
198900	4.551
199800	4.4955
200700	4.6065
201600	4.551
202500	3.9405
203400	3.552
204300	3.663
205200	3.996
206100	3.996
207000	3.9405
207900	3.6075
208800	3.2745
209700	3.441
210600	3.996
211500	3.8295
212400	3.4965
213300	3.2745
214200	3.3855
215100	4.1625
216000	4.3845
216900	4.329
217800	4.2735
218700	4.1625
219600	3.996
220500	3.996
221400	4.0515
222300	3.996
223200	3.8295
224100	3.8295
225000	3.663
225900	3.3855
226800	3.552
227700	3.663
228600	3.4965
229500	3.3855
230400	3.885
231300	5.6609
232200	7.0484
233100	7.4369
234000	7.7699
234900	7.9919
235800	7.8254
236700	7.7144
237600	7.3259
238500	6.1049
239400	4.4955
240300	3.663
241200	3.2745
242100	3.2745
243000	3.1635
243900	3.0525
244800	3.0525
245700	2.8305
246600	3.0525
247500	4.662
248400	5.1614
249300	5.1059
250200	4.884
251100	5.1059
252000	5.4944
252900	5.8829
253800	6.5489
254700	6.6599
255600	5.9939
256500	5.5499
257400	5.3279
258300	4.44
259200	3.6075
260100	3.1635
261000	3.0525
261900	4.1625
262800	5.0504
263700	4.7175
264600	3.7185
265500	3.2745
266400	3.4965
267300	4.3845
268200	5.3834
269100	5.7164
270000	5.3834
270900	5.6054
271800	6.4934
272700	6.8264
273600	6.7709
274500	7.1039
275400	7.5479
276300	7.2149
277200	6.3824
278100	5.8829
279000	5.8829
279900	5.7164
280800	5.3834
281700	5.3279
282600	5.1059
283500	4.3845
284400	3.885
285300	3.9405
286200	4.4955
287100	4.9949
288000	4.884
288900	4.44
289800	4.2735
290700	4.0515
291600	3.8295
292500	3.8295
293400	4.44
294300	5.2724
295200	5.4944
296100	5.1614
297000	4.662
297900	4.44
298800	4.6065
299700	4.9949
300600	4.884
301500	4.2735
302400	3.996
303300	3.885
304200	3.663
305100	3.774
306000	4.6065
306900	5.3279
307800	4.884
308700	4.0515
309600	3.7185
310500	3.663
311400	3.774
312300	3.7185
313200	3.6075
314100	3.552
315000	3.441
315900	3.33
316800	3.33
317700	3.2745
318600	3.1635
319500	3.108
320400	3.441
321300	4.884
322200	6.2159
323100	6.5489
324000	6.4379
324900	5.8829
325800	5.1614
326700	4.6065
327600	4.4955
328500	4.4955
329400	3.9405
330300	3.774
331200	4.6065
332100	5.4944
333000	5.9384
333900	5.5499
334800	4.1625
335700	3.4965
336600	3.552
337500	4.218
338400	4.551
339300	4.3845
340200	4.107
341100	3.9405
342000	3.6075
342900	3.33
343800	3.2745
344700	3.33
345600	3.33
346500	3.4965
347400	3.6075
348300	3.6075
349200	4.0515
350100	5.1614
351000	5.8829
351900	6.4379
352800	6.6599
353700	6.0494
354600	5.8274
355500	6.4934
356400	7.4369
357300	7.9364
358200	7.6589
359100	7.0484
360000	6.6044
360900	6.3824
361800	5.6609
362700	4.6065
363600	4.2735
364500	4.218
365400	4.1625
366300	4.0515
367200	3.996
368100	3.996
369000	4.218
369900	4.2735
370800	4.107
371700	3.996
372600	4.1625
373500	4.3845
374400	4.662
375300	4.773
376200	4.551
377100	3.996
378000	4.0515
378900	4.44
379800	4.884
380700	5.2724
381600	5.2169
382500	4.773
383400	4.3845
384300	4.329
385200	4.551
386100	4.4955
387000	4.551
387900	4.7175
388800	4.9949
389700	5.2169
390600	4.8285
391500	4.2735
392400	4.0515
393300	3.996
394200	4.0515
395100	4.1625
396000	4.1625
396900	3.996
397800	3.8295
398700	3.663
399600	3.6075
400500	3.6075
401400	4.329
402300	6.2714
403200	7.2704
404100	7.6034
405000	7.5479
405900	7.2149
406800	6.7154
407700	5.9939
408600	4.884
409500	3.8295
410400	3.552
411300	3.996
412200	4.218
413100	4.884
414000	5.8829
414900	5.8829
415800	5.3279
416700	4.773
417600	4.773
418500	5.0504
419400	5.1614
420300	5.2169
421200	4.7175
422100	4.107
423000	4.329
423900	5.1059
424800	5.7164
425700	6.2159
426600	6.3824
427500	5.5499
428400	4.1625
429300	3.33
430200	3.0525
431100	3.3855
432000	3.441
432900	3.441
433800	3.4965
434700	3.552
435600	4.0515
436500	4.7175
437400	4.884
438300	4.884
439200	5.2169
440100	5.8829
441000	6.6599
441900	7.2149
442800	7.8254
443700	8.5469
444600	8.5469
445500	7.4369
446400	6.3824
447300	5.6609
448200	5.3279
449100	5.9939
450000	6.9374
450900	7.3259
451800	7.0484
452700	6.6599
453600	6.2714
454500	5.8829
455400	5.6054
456300	4.9949
457200	4.107
458100	4.4955
459000	5.6054
459900	5.1059
460800	4.4955
461700	5.1614
462600	5.2724
463500	5.2169
464400	4.9949
465300	4.551
466200	4.2735
467100	4.0515
468000	4.0515
468900	4.218
469800	4.2735
470700	4.218
471600	4.1625
472500	4.0515
473400	3.9405
474300	3.996
475200	4.107
476100	4.218
477000	4.3845
477900	4.2735
478800	3.996
479700	4.0515
480600	4.329
481500	4.662
482400	4.884
483300	4.6065
484200	4.884
485100	6.2714
486000	6.9929
486900	6.9929
487800	7.1039
488700	6.8819
489600	6.2159
490500	5.4389
491400	4.218
492300	3.552
493200	3.219
494100	3.108
495000	2.997
495900	3.0525
496800	3.552
497700	4.0515
498600	4.218
499500	4.662
500400	5.6609
501300	6.5489
502200	6.9374
503100	7.2704
504000	7.6034
504900	7.5479
505800	7.0484
506700	6.3269
507600	5.2169
508500	4.7175
509400	5.1614
510300	5.4389
511200	5.6609
512100	6.2714
513000	6.3824
513900	5.0504
514800	4.107
515700	4.0515
516600	3.552
517500	3.219
518400	3.219
519300	3.3855
520200	3.3855
521100	3.3855
522000	3.552
522900	3.774
523800	3.885
524700	3.7185
525600	3.7185
526500	3.8295
527400	4.662
528300	6.7154
529200	8.0474
530100	8.7689
531000	9.2684
531900	8.9354
532800	8.1029
533700	7.4924
534600	6.6044
535500	5.6054
536400	5.1614
537300	5.6054
538200	5.7719
539100	5.3279
540000	5.0504
540900	4.884
541800	4.884
542700	4.9949
543600	5.2724
544500	5.1059
545400	4.6065
546300	4.6065
547200	4.9949
548100	4.9949
549000	4.7175
549900	4.4955
550800	4.218
551700	4.0515
552600	4.0515
553500	4.107
554400	4.2735
555300	4.3845
556200	4.3845
557100	4.329
558000	4.218
558900	4.107
559800	4.1625
560700	4.218
561600	4.2735
562500	4.2735
563400	4.1625
564300	4.218
565200	4.3845
566100	4.9395
567000	5.3279
567900	4.8285
568800	4.107
569700	3.9405
570600	3.996
571500	3.7185
572400	3.7185
573300	3.774
574200	3.663
575100	3.663
576000	3.552
576900	3.552
577800	3.552
578700	3.552
579600	3.552
580500	3.552
581400	3.441
582300	3.33
583200	3.33
584100	3.552
585000	3.7185
585900	3.774
586800	3.663
587700	3.4965
588600	3.663
589500	5.4944
590400	7.8254
591300	8.5469
592200	8.2139
593100	7.8809
594000	7.8254
594900	7.5479
595800	6.9374
596700	6.4934
597600	5.4944
598500	4.44
599400	4.329
600300	4.9395
601200	5.4944
602100	5.2169
603000	4.44
603900	3.7185
604800	3.3855
605700	3.1635
606600	3.108
607500	3.219
608400	3.219
609300	3.219
610200	3.33
611100	3.6075
612000	3.663
612900	3.6075
613800	4.218
614700	5.8274
615600	7.7699
616500	8.9909
617400	8.9354
618300	8.3804
619200	8.3249
620100	8.3804
621000	7.6589
621900	6.4379
622800	5.0504
623700	4.329
624600	4.662
625500	5.2724
626400	5.1059
627300	4.884
628200	4.8285
629100	4.662
630000	4.44
630900	4.1625
631800	3.996
632700	4.0515
633600	4.107
634500	4.107
635400	4.1625
636300	4.218
637200	4.1625
638100	4.218
639000	4.3845
639900	4.4955
640800	4.4955
641700	4.44
642600	4.551
643500	4.6065
644400	4.662
645300	4.7175
646200	4.773
647100	5.1614
648000	5.6609
648900	5.4944
649800	4.9395
650700	4.6065
651600	4.3845
652500	4.218
653400	4.107
654300	4.107
655200	4.329
656100	4.1625
657000	3.774
657900	4.0515
658800	5.0504
659700	6.3824
660600	6.7154
661500	6.8819
662400	7.4924
663300	7.4924
664200	7.3814
665100	7.2704
666000	6.7154
666900	5.7719
667800	4.7175
668700	3.774
669600	3.1635
670500	2.7195
671400	2.6085
672300	2.8305
673200	4.218
674100	5.4389
675000	5.9384
675900	6.9374
676800	8.1029
677700	8.2139
678600	7.0484
679500	5.5499
680400	4.9949
681300	5.3279
682200	5.4944
683100	5.5499
684000	5.8829
684900	6.3824
685800	6.4934
686700	5.9384
687600	5.0504
688500	4.8285
689400	4.9949
690300	4.7175
691200	4.3845
692100	3.996
693000	3.6075
693900	3.552
694800	3.7185
695700	4.44
696600	5.1059
697500	4.551
698400	3.885
699300	3.885
700200	4.2735
701100	5.3834
702000	7.3814
702900	8.4359
703800	8.6024
704700	8.4359
705600	8.3249
706500	7.9364
707400	6.8264
708300	5.3834
709200	4.7175
710100	4.884
711000	4.9395
711900	4.773
712800	4.662
713700	4.551
714600	4.44
715500	4.551
716400	4.4955
717300	4.218
718200	3.996
719100	3.885
720000	3.9405
720900	3.996
721800	4.107
722700	4.107
723600	4.1625
724500	4.329
725400	4.551
726300	4.4955
727200	4.2735
728100	4.329
729000	4.44
729900	4.329
730800	4.2735
731700	4.2735
732600	4.3845
733500	4.3845
734400	4.3845
735300	4.9949
736200	5.9939
737100	5.8274
738000	4.773
738900	4.218
739800	4.0515
740700	3.9405
741600	3.9405
742500	3.774
743400	3.3855
744300	3.441
745200	3.885
746100	4.773
747000	5.5499
747900	5.7719
748800	6.2714
749700	6.8819
750600	6.6599
751500	6.3269
752400	6.0494
753300	5.6609
754200	5.3279
755100	5.1614
756000	5.1614
756900	4.662
757800	4.329
758700	4.329
759600	4.4955
760500	5.1614
761400	6.0494
762300	5.9939
763200	5.1059
764100	4.4955
765000	4.218
765900	4.218
766800	4.329
767700	4.6065
768600	4.773
769500	4.4955
770400	3.996
771300	4.1625
772200	4.9949
773100	5.3279
774000	4.662
774900	4.0515
775800	3.9405
776700	3.885
777600	3.885
778500	3.9405
779400	3.9405
780300	3.885
781200	3.8295
782100	4.1625
783000	5.4944
783900	6.8819
784800	6.4934
785700	5.8274
786600	6.7154
787500	7.8254
788400	8.0474
789300	7.5479
790200	6.8264
791100	6.2159
792000	6.0494
792900	5.6609
793800	4.9949
794700	4.4955
795600	4.1625
796500	3.9405
797400	3.8295
798300	3.774
799200	3.663
800100	3.552
801000	3.6075
801900	3.663
802800	3.774
803700	3.885
804600	3.9405
805500	3.9405
806400	4.0515
807300	4.107
808200	4.107
809100	4.0515
810000	4.0515
810900	4.107
811800	4.107
812700	4.107
813600	4.218
814500	4.2735
815400	4.218
816300	4.1625
817200	4.218
818100	4.218
819000	4.329
819900	4.8285
820800	5.4944
821700	5.6054
822600	4.8285
823500	4.0515
824400	3.7185
825300	3.774
826200	3.9405
827100	3.9405
828000	3.663
828900	3.6075
829800	4.1625
830700	5.9384
831600	7.4369
832500	7.6589
833400	7.2704
834300	6.3269
835200	5.0504
836100	4.44
837000	4.107
837900	3.8295
838800	3.885
839700	3.7185
840600	3.33
841500	3.108
842400	3.0525
843300	3.219
844200	3.2745
845100	3.219
846000	3.219
846900	4.0515
847800	6.1049
848700	7.2149
849600	7.3259
850500	7.5479
851400	7.6034
852300	6.8819
853200	5.9939
854100	6.1604
855000	7.0484
855900	7.4369
856800	6.9929
857700	5.7164
858600	4.3845
859500	4.1625
860400	4.6065
861300	4.773
862200	4.329
863100	3.663
864000	3.441
864900	3.552
865800	3.7185
866700	4.107
867600	4.6065
868500	4.9949
869400	5.8829
870300	6.8819
871200	7.2704
872100	6.8264
873000	6.2159
873900	5.8829
874800	4.9949
875700	4.6065
876600	5.2724
877500	6.0494
878400	6.4379
879300	6.1049
880200	5.3834
881100	4.773
882000	4.551
882900	4.7175
883800	4.7175
884700	4.4955
885600	4.329
886500	4.3845
887400	4.551
888300	4.551
889200	4.44
890100	4.2735
891000	4.329
891900	4.3845
892800	4.218
893700	4.218
894600	4.2735
895500	4.2735
896400	4.329
897300	4.551
898200	4.773
899100	4.9395
900000	5.1059
900900	4.9395
901800	4.662
902700	4.44
903600	4.44
904500	4.44
905400	4.329
906300	4.107
907200	4.44
908100	5.5499
909000	5.7164
909900	4.44
910800	3.885
911700	3.8295
912600	3.774
913500	3.7185
914400	3.8295
915300	4.551
916200	5.6609
917100	6.0494
918000	5.6609
918900	5.1059
919800	4.9395
920700	5.0504
921600	4.9949
922500	4.9395
923400	4.7175
924300	4.8285
925200	5.3834
926100	5.6609
927000	5.8829
927900	5.8274
928800	5.9384
929700	6.3269
930600	5.9384
931500	4.8285
932400	4.884
933300	5.7164
934200	4.8285
935100	3.552
936000	3.441
936900	4.884
937800	5.5499
938700	5.2724
939600	4.7175
940500	4.0515
941400	3.4965
942300	3.33
943200	3.441
944100	3.552
945000	3.6075
945900	3.663
946800	3.7185
947700	3.774
948600	3.8295
949500	3.774
950400	3.774
951300	3.8295
952200	3.7185
953100	3.663
954000	3.996
954900	4.6065
955800	5.1059
956700	5.3279
957600	6.5489
958500	8.4914
959400	9.5459
960300	9.7124
961200	9.8234
962100	9.3794
963000	8.7689
963900	7.6589
964800	6.7154
965700	6.0494
966600	5.3279
967500	4.9395
968400	4.6065
969300	4.662
970200	4.9395
971100	4.8285
972000	4.44
972900	4.0515
973800	3.885
974700	3.8295
975600	3.9405
976500	4.107
977400	4.218
978300	4.1625
979200	4.107
980100	4.1625
981000	4.1625
981900	4.107
982800	4.107
983700	4.1625
984600	4.2735
985500	4.551
986400	4.6065
987300	4.329
988200	4.2735
989100	4.107
990000	3.9405
990900	4.107
991800	4.1625
992700	3.996
993600	3.9405
994500	4.0515
995400	3.996
996300	3.6075
997200	3.552
998100	4.3845
999000	5.8274
999900	6.2714
1000800	5.8829
1001700	5.4944
1002600	4.9949
1003500	4.551
1004400	4.884
1005300	5.8274
1006200	6.3269
1007100	5.9384
1008000	4.9949
1008900	4.218
1009800	3.885
1010700	3.885
1011600	3.9405
1012500	3.8295
1013400	3.6075
1014300	3.33
1015200	3.1635
1016100	3.1635
1017000	3.219
1017900	3.7185
1018800	4.9395
1019700	5.8829
1020600	6.1049
1021500	6.3269
1022400	6.2159
1023300	5.8829
1024200	5.8829
1025100	5.7719
1026000	5.3834
1026900	4.8285
1027800	4.3845
1028700	4.4955
1029600	4.9949
1030500	5.1614
1031400	5.0504
1032300	4.773
1033200	4.107
1034100	3.4965
1035000	3.33
1035900	3.3855
1036800	3.552
1037700	3.663
1038600	3.663
1039500	3.6075
1040400	3.663
1041300	4.1625
1042200	4.551
1043100	4.218
1044000	3.663
1044900	3.774
1045800	4.662
1046700	5.9939
1047600	6.8819
1048500	7.5479
1049400	7.6034
1050300	7.1039
1051200	6.5489
1052100	6.4379
1053000	6.2159
1053900	5.5499
1054800	4.9395
1055700	4.662
1056600	4.4955
1057500	4.329
1058400	4.2735
1059300	4.2735
1060200	4.107
1061100	3.8295
1062000	3.8295
1062900	3.996
1063800	3.996
1064700	3.996
1065600	3.996
1066500	4.1625
1067400	4.329
1068300	4.44
1069200	4.329
1070100	4.218
1071000	4.0515
1071900	4.107
1072800	4.107
1073700	4.2735
1074600	4.4955
1075500	4.329
1076400	4.107
1077300	4.107
1078200	4.107
1079100	4.1625
1080000	4.7175
1080900	5.4389
1081800	5.2724
1082700	4.44
1083600	3.9405
1084500	3.9405
1085400	3.885
1086300	3.6075
1087200	3.3855
1088100	3.774
1089000	4.4955
1089900	4.329
1090800	3.7185
1091700	4.3845
1092600	6.0494
1093500	6.7154
1094400	5.7719
1095300	4.9395
1096200	4.7175
1097100	4.4955
1098000	3.9405
1098900	3.6075
1099800	3.7185
1100700	4.107
1101600	4.1625
1102500	4.0515
1103400	3.8295
1104300	3.552
1105200	3.219
1106100	3.0525
1107000	2.997
1107900	2.886
1108800	2.997
1109700	4.44
1110600	6.3824
1111500	6.2159
1112400	4.8285
1113300	4.9395
1114200	5.7164
1115100	6.1604
1116000	6.0494
1116900	5.2724
1117800	4.662
1118700	4.773
1119600	4.662
1120500	4.2735
1121400	3.996
1122300	3.774
1123200	3.663
1124100	3.663
1125000	3.4965
1125900	3.33
1126800	3.3855
1127700	3.885
1128600	4.218
1129500	4.1625
1130400	4.0515
1131300	4.1625
1132200	4.218
1133100	5.1059
1134000	6.9374
1134900	7.9919
1135800	8.1029
1136700	8.2139
1137600	7.8809
1138500	6.7154
1139400	5.7164
1140300	5.4944
1141200	5.8829
1142100	6.0494
1143000	5.4944
1143900	5.0504
1144800	4.9395
1145700	4.773
1146600	4.551
1147500	4.329
1148400	4.0515
1149300	3.7185
1150200	3.552
1151100	3.774
1152000	4.0515
1152900	4.107
1153800	4.0515
1154700	4.0515
1155600	4.0515
1156500	4.1625
1157400	4.329
1158300	4.3845
1159200	4.3845
1160100	4.329
1161000	4.329
1161900	4.2735
1162800	4.44
1163700	4.329
1164600	4.1625
1165500	4.329
1166400	4.8285
1167300	5.1059
1168200	4.8285
1169100	4.329
1170000	3.9405
1170900	3.8295
1171800	3.774
1172700	3.774
1173600	3.7185
