# Supplementary material for: A parsimonious model of blood glucose homeostasis
Source: PLOS Digit Health. 2022 Jul 14;1(7):e0000072. doi: 10.1371/journal.pdig.0000072 (PMC9931355; doi:10.1371/journal.pdig.0000072)
Supplement: S2 Data — Blood glucose data of Klick Pilot Study measured using the Freestyle Libre Flash Glucose device. The data are presented in comma separated values (.csv) format for each healthy individual (N = 100). The filenames represent the unique identification of the individual to preserve anonymity. (ZIP) [file pdig.0000072.s011.zip › MNB009.csv]

Elapsed Time	Glucose (mmol/L)
0	2.22
900	2.7195
1800	3.1635
2700	2.8305
3600	2.22
4500	2.22
5400	2.22
6300	2.22
7200	2.775
8100	4.3845
9000	4.329
9900	4.3845
10800	3.663
11700	3.108
12600	3.219
13500	3.8295
14400	3.8295
15300	3.885
16200	3.9405
17100	3.8295
18000	3.33
18900	2.22
19800	2.22
20700	2.22
21600	2.22
22500	2.22
23400	2.2755
24300	2.553
25200	2.2755
26100	2.22
27000	2.22
27900	2.22
29700	2.22
30600	2.22
31500	2.22
32400	2.22
33300	2.22
34200	2.22
35100	2.22
36000	2.22
36900	2.22
37800	2.22
38700	2.22
39600	2.442
40500	3.108
41400	3.2745
42300	3.0525
43200	3.663
44100	4.551
45000	4.9949
45900	4.884
46800	4.329
47700	3.6075
48600	3.3855
49500	3.6075
50400	3.6075
51300	3.33
52200	3.1635
53100	3.2745
54000	3.2745
54900	3.1635
55800	2.997
56700	2.775
57600	2.886
58500	2.9415
59400	3.1635
60300	4.329
61200	4.551
62100	4.6065
63000	4.773
63900	3.996
64800	4.2735
65700	5.5499
66600	4.9949
67500	4.1625
68400	4.9949
69300	5.7719
70200	5.3834
71100	4.662
72000	4.107
72900	4.0515
73800	4.1625
74700	4.1625
75600	4.1625
76500	4.44
77400	4.4955
78300	4.107
79200	3.885
80100	3.8295
81000	3.8295
81900	3.774
82800	3.552
83700	3.3855
84600	3.6075
85500	3.7185
86400	3.552
87300	3.7185
88200	4.107
89100	4.0515
90000	3.6075
90900	4.329
91800	5.7164
92700	5.6609
93600	4.7175
94500	3.8295
95400	3.774
96300	4.7175
97200	5.9384
98100	5.7164
99000	4.662
99900	4.329
100800	3.885
101700	3.552
102600	3.774
103500	4.3845
104400	4.551
105300	4.44
106200	4.44
107100	4.3845
108000	3.885
108900	3.4965
109800	3.6075
110700	3.6075
111600	2.886
112500	2.22
113400	2.22
114300	2.22
115200	2.664
116100	3.4965
117000	3.7185
117900	3.774
118800	3.33
119700	2.886
120600	3.3855
121500	3.663
122400	3.4965
123300	3.4965
124200	3.4965
125100	3.441
126000	3.0525
126900	2.997
127800	3.552
128700	3.663
129600	3.441
130500	3.33
131400	4.3845
132300	4.773
133200	3.885
134100	3.6075
135000	3.6075
135900	3.441
136800	3.663
137700	3.9405
138600	3.6075
139500	3.4965
140400	4.107
141300	4.107
142200	3.3855
143100	3.219
144000	3.441
144900	3.441
145800	3.33
146700	3.552
147600	3.8295
148500	3.7185
149400	4.44
150300	5.1614
151200	4.8285
152100	4.9395
153000	4.9949
153900	4.773
154800	4.773
155700	5.1059
156600	5.1059
157500	4.3845
158400	4.3845
159300	4.9395
160200	4.9395
161100	4.662
162000	4.4955
162900	4.1625
163800	3.8295
164700	3.996
165600	4.107
166500	3.9405
167400	3.9405
168300	4.0515
169200	4.107
170100	4.107
171000	4.44
171900	4.3845
172800	3.996
173700	3.885
174600	4.218
175500	5.2169
176400	5.3834
177300	4.6065
178200	4.4955
179100	4.9395
180000	5.2169
180900	4.9949
181800	4.2735
182700	3.3855
183600	2.775
184500	2.8305
185400	3.219
186300	3.219
187200	4.7175
188100	4.884
189000	4.2735
189900	3.7185
190800	3.2745
191700	3.441
192600	3.774
193500	3.4965
194400	3.6075
195300	3.7185
196200	3.552
197100	3.2745
198000	3.219
198900	3.33
199800	3.552
200700	3.774
201600	3.663
202500	3.6075
203400	3.6075
204300	3.8295
205200	3.996
206100	3.996
207000	3.9405
207900	3.9405
208800	3.885
209700	3.774
210600	3.7185
211500	3.8295
212400	3.9405
213300	3.885
214200	3.885
215100	3.996
216000	5.0504
216900	6.6599
217800	6.7709
218700	5.3834
219600	4.329
220500	4.1625
221400	4.551
222300	4.773
223200	4.329
224100	3.996
225000	4.1625
225900	4.0515
226800	3.774
227700	3.663
228600	3.6075
229500	3.774
230400	3.885
231300	3.8295
232200	3.9405
233100	4.107
234000	3.9405
234900	4.3845
235800	6.2714
236700	7.8254
237600	8.2139
238500	7.9364
239400	7.7144
240300	7.3814
241200	6.0494
242100	4.6065
243000	4.0515
243900	3.885
244800	4.4955
245700	5.1059
246600	4.9395
247500	4.44
248400	4.551
249300	4.551
250200	4.107
251100	4.218
252000	4.773
252900	5.4389
253800	5.4389
254700	4.6065
255600	4.107
256500	4.551
257400	4.9395
258300	4.551
259200	4.1625
260100	4.0515
261000	4.107
261900	4.551
262800	4.9395
263700	4.773
264600	4.773
265500	5.0504
266400	4.9395
267300	4.9949
268200	5.3279
269100	5.2169
270000	5.0504
270900	5.1614
271800	5.2169
272700	5.0504
273600	4.9395
274500	4.773
275400	4.44
276300	4.2735
277200	4.6065
278100	4.8285
279000	4.4955
279900	4.1625
280800	4.218
281700	4.218
282600	4.0515
283500	3.885
284400	3.8295
285300	3.774
286200	3.774
287100	3.774
288000	3.7185
288900	3.663
289800	3.774
290700	3.8295
291600	3.7185
292500	3.663
293400	3.8295
294300	3.885
295200	3.996
296100	4.107
297000	3.996
297900	3.9405
298800	4.0515
299700	4.0515
300600	3.9405
301500	3.996
302400	4.329
303300	5.3834
304200	6.4379
305100	5.9384
306000	5.1059
306900	5.0504
307800	5.8829
308700	5.9384
309600	4.662
310500	3.9405
311400	3.996
312300	4.329
313200	4.9949
314100	5.0504
315000	4.44
315900	4.1625
316800	4.551
317700	4.9949
318600	5.0504
319500	4.884
320400	5.0504
321300	5.3834
322200	4.884
323100	4.3845
324000	4.9949
324900	5.2169
325800	4.9395
326700	5.1059
327600	4.9949
328500	4.884
329400	5.2169
330300	5.1059
331200	5.0504
332100	5.3834
333000	5.4944
333900	5.7719
334800	5.4944
335700	4.8285
336600	4.773
337500	5.1059
338400	5.2724
339300	5.1614
340200	5.2724
341100	4.9395
342000	4.218
342900	4.329
343800	4.44
344700	4.218
345600	4.107
346500	4.1625
347400	4.329
348300	4.3845
349200	4.329
350100	4.773
351000	5.9384
351900	6.2714
352800	5.6609
353700	5.3279
354600	5.1614
355500	4.884
356400	5.1614
357300	5.7164
358200	5.8274
359100	5.6054
360000	5.1059
360900	4.884
361800	5.3279
362700	5.4944
363600	5.2169
364500	4.884
365400	4.7175
366300	4.8285
367200	4.6065
368100	3.9405
369000	3.6075
369900	3.441
370800	3.441
371700	3.4965
372600	3.552
373500	3.6075
374400	3.6075
375300	3.552
376200	3.552
377100	3.4965
378000	3.6075
378900	3.8295
379800	3.7185
380700	3.6075
381600	3.774
382500	3.8295
383400	3.774
384300	3.885
385200	3.996
386100	3.996
387000	4.0515
387900	4.218
388800	4.662
389700	5.2169
390600	5.1614
391500	4.6065
392400	4.662
393300	5.3279
394200	5.2724
395100	4.4955
396000	4.218
396900	4.44
397800	4.4955
398700	4.3845
399600	4.2735
400500	4.329
401400	4.2735
402300	4.0515
403200	4.329
404100	4.7175
405000	4.44
405900	4.329
406800	4.9949
407700	5.0504
408600	4.44
409500	5.0504
410400	5.5499
411300	4.551
412200	4.44
413100	5.7719
414000	5.9939
414900	5.3279
415800	4.8285
416700	4.329
417600	5.0504
418500	5.8829
419400	5.7719
420300	5.1614
421200	4.551
422100	4.551
423000	5.0504
423900	5.5499
424800	5.2169
425700	4.773
426600	5.1059
427500	5.3834
428400	5.1614
429300	4.551
430200	4.329
431100	4.773
432000	4.662
432900	4.0515
433800	4.0515
434700	4.107
435600	4.662
436500	5.7719
437400	6.0494
438300	5.7164
439200	5.4944
440100	5.0504
441000	5.0504
441900	5.4944
442800	5.4944
443700	5.3834
444600	5.6609
445500	5.8829
446400	5.4944
447300	4.662
448200	4.107
449100	3.996
450000	4.0515
450900	3.774
451800	3.2745
452700	3.2745
453600	4.218
454500	4.329
455400	4.2735
456300	4.218
457200	3.996
458100	3.885
459000	4.0515
459900	4.1625
460800	4.0515
461700	3.9405
462600	4.0515
463500	4.0515
464400	3.8295
465300	3.6075
466200	3.6075
467100	3.7185
468000	3.7185
468900	3.8295
469800	3.885
470700	3.885
471600	3.8295
472500	3.9405
473400	3.9405
474300	4.107
475200	4.884
476100	5.2169
477000	4.4955
477900	4.329
478800	4.773
479700	5.6609
480600	6.1604
481500	5.3279
482400	4.1625
483300	3.885
484200	4.329
485100	4.6065
486000	4.3845
486900	4.2735
487800	4.6065
488700	4.551
489600	4.107
490500	3.9405
491400	4.107
492300	4.218
493200	4.1625
494100	4.1625
495000	4.107
495900	3.996
496800	3.9405
497700	3.8295
498600	3.885
499500	4.4955
500400	5.2724
501300	5.2169
502200	5.1059
503100	4.7175
504000	4.218
504900	4.4955
505800	5.0504
506700	5.2724
507600	4.8285
508500	4.3845
509400	4.4955
510300	4.551
511200	4.2735
512100	4.218
513000	4.9395
513900	6.3269
514800	6.7709
515700	5.6609
516600	4.662
517500	4.551
518400	4.662
519300	4.884
520200	4.884
521100	4.4955
522000	4.4955
522900	5.2169
523800	5.3279
524700	5.2169
525600	5.2724
526500	4.7175
527400	4.4955
528300	5.4944
529200	5.7719
530100	4.773
531000	3.9405
531900	3.996
532800	4.3845
533700	4.8285
534600	5.0504
535500	4.8285
536400	4.329
537300	4.0515
538200	4.218
539100	4.44
540000	4.44
540900	4.1625
541800	4.107
542700	4.107
543600	4.0515
544500	3.996
545400	3.9405
546300	3.9405
547200	3.7185
548100	3.6075
549000	3.774
549900	3.9405
550800	3.885
551700	3.7185
552600	3.663
553500	3.7185
554400	3.6075
555300	3.663
556200	3.885
557100	3.9405
558000	3.885
558900	3.885
559800	3.9405
560700	4.0515
561600	4.551
562500	5.6054
563400	6.2714
564300	5.8829
565200	5.2169
566100	5.1614
567000	5.7719
567900	5.8274
568800	5.0504
569700	4.44
570600	4.4955
571500	4.551
572400	4.329
573300	4.1625
574200	4.107
575100	4.1625
576000	4.1625
576900	4.0515
577800	4.0515
578700	4.329
579600	4.884
580500	5.0504
581400	4.9949
582300	4.9949
583200	5.2724
584100	5.2724
585000	4.9395
585900	4.8285
586800	4.662
587700	4.7175
588600	4.9395
589500	5.1614
590400	5.1614
591300	5.1614
592200	5.4944
593100	5.1614
594000	4.662
594900	4.551
595800	4.773
596700	5.1614
597600	4.44
598500	3.8295
599400	4.2735
600300	4.7175
601200	5.0504
602100	5.3834
603000	4.662
603900	3.9405
604800	4.2735
605700	4.4955
606600	4.218
607500	4.107
608400	4.1625
609300	4.218
610200	4.2735
611100	4.218
612000	4.0515
612900	4.107
613800	4.551
614700	5.3834
615600	6.4934
616500	7.2704
617400	7.1039
618300	6.2159
619200	5.4389
620100	5.1059
621000	5.4944
621900	6.1604
622800	6.3269
623700	5.9384
624600	5.4389
625500	4.7175
626400	4.107
627300	3.9405
628200	4.218
629100	4.662
630000	4.8285
630900	4.44
631800	4.107
632700	3.9405
633600	3.885
634500	4.0515
635400	4.1625
636300	4.1625
637200	4.107
638100	3.7185
639000	3.2745
639900	3.1635
640800	3.6075
641700	4.0515
642600	4.0515
643500	3.8295
644400	3.9405
645300	4.773
646200	5.8829
647100	5.8274
648000	5.1614
648900	4.773
649800	4.551
650700	4.551
651600	5.2724
652500	6.3269
653400	5.6609
654300	4.551
655200	4.662
656100	5.1614
657000	5.2724
657900	4.9395
658800	4.4955
659700	4.107
660600	3.885
661500	3.9405
662400	4.107
663300	4.2735
664200	4.218
665100	4.1625
666000	4.107
666900	4.0515
667800	4.8285
668700	6.1604
669600	6.2714
670500	5.4944
671400	5.6609
672300	6.3824
673200	6.4379
674100	6.1049
675000	5.4389
675900	4.6065
676800	4.7175
677700	5.3834
678600	5.3834
679500	4.8285
680400	4.4955
681300	4.551
682200	4.662
683100	4.6065
684000	4.218
684900	4.1625
685800	4.2735
686700	4.329
687600	4.1625
688500	4.107
689400	4.1625
690300	4.1625
691200	4.0515
692100	3.996
693000	4.0515
693900	4.107
694800	4.1625
695700	4.218
696600	4.9395
697500	6.3269
698400	6.8264
699300	5.8829
700200	5.2169
701100	5.9939
702000	6.5489
702900	5.9384
703800	5.1059
704700	5.1059
705600	5.6609
706500	5.8274
707400	5.5499
708300	4.773
709200	4.107
710100	4.218
711000	4.329
711900	3.996
712800	3.9405
713700	4.1625
714600	4.218
715500	3.9405
716400	3.885
717300	4.218
718200	4.3845
719100	4.3845
720000	4.218
720900	4.0515
721800	4.107
722700	4.107
723600	4.0515
724500	3.8295
725400	3.774
726300	3.8295
727200	3.996
728100	3.9405
729000	3.885
729900	3.9405
730800	3.9405
731700	3.885
732600	3.7185
733500	3.885
734400	3.996
735300	4.3845
736200	4.9949
737100	4.551
738000	4.218
738900	4.3845
739800	4.329
740700	4.1625
741600	3.996
742500	3.996
743400	4.0515
744300	4.0515
745200	3.885
746100	3.774
747000	3.996
747900	4.218
748800	4.0515
749700	3.9405
750600	4.4955
751500	5.0504
752400	4.4955
753300	3.885
754200	4.329
755100	5.1059
756000	5.3279
756900	4.9395
757800	4.44
758700	4.551
759600	4.8285
760500	4.8285
761400	4.9949
762300	4.884
763200	4.3845
764100	4.2735
765000	4.2735
765900	4.44
766800	4.551
767700	4.1625
768600	3.885
769500	3.774
770400	3.885
771300	3.9405
772200	3.996
773100	4.218
774000	4.1625
774900	3.885
775800	4.107
776700	5.1059
777600	5.9939
778500	5.3834
779400	4.7175
780300	4.9395
781200	5.2169
782100	5.5499
783000	5.3279
783900	4.9395
784800	5.1614
785700	5.3834
786600	4.9949
787500	4.884
788400	4.9949
789300	4.8285
790200	4.4955
791100	4.551
792000	4.773
792900	4.6065
793800	4.3845
794700	4.44
795600	4.662
796500	4.773
797400	4.4955
798300	4.1625
799200	3.996
800100	3.774
801000	3.7185
801900	3.8295
802800	3.774
803700	3.774
804600	3.8295
805500	3.774
806400	3.774
807300	3.8295
808200	3.996
809100	3.996
810000	3.885
810900	3.8295
811800	3.774
812700	3.774
813600	3.8295
814500	3.8295
815400	3.885
816300	3.9405
817200	3.8295
818100	3.9405
819000	4.2735
819900	4.3845
