# Supplementary material for: A parsimonious model of blood glucose homeostasis
Source: PLOS Digit Health. 2022 Jul 14;1(7):e0000072. doi: 10.1371/journal.pdig.0000072 (PMC9931355; doi:10.1371/journal.pdig.0000072)
Supplement: S2 Data — Blood glucose data of Klick Pilot Study measured using the Freestyle Libre Flash Glucose device. The data are presented in comma separated values (.csv) format for each healthy individual (N = 100). The filenames represent the unique identification of the individual to preserve anonymity. (ZIP) [file pdig.0000072.s011.zip › MRT02.csv]

Elapsed Time	Glucose (mmol/L)
0	3.774
900	4.2735
1800	4.44
2700	4.1625
3600	3.4965
4500	3.3855
5400	3.774
6300	3.7185
7200	3.441
8100	3.219
9000	3.1635
9900	3.2745
10800	3.7185
11700	4.0515
12600	4.8285
13500	5.9384
14400	6.3269
15300	5.4944
16200	4.0515
17100	3.885
18000	4.9949
18900	5.4944
19800	4.9949
20700	4.218
21600	4.1625
22500	4.4955
23400	4.2735
24300	3.33
25200	2.997
26100	3.552
27000	3.4965
27900	3.1635
28800	3.2745
29700	4.218
30600	4.218
31500	3.774
32400	3.9405
33300	3.663
34200	3.2745
35100	3.219
36000	3.4965
36900	3.7185
37800	4.107
38700	3.8295
39600	3.3855
40500	3.108
41400	2.7195
42300	2.664
43200	2.7195
44100	2.4975
45000	2.331
45900	2.6085
46800	2.7195
47700	2.3865
48600	2.22
49500	2.2755
50400	2.664
51300	2.7195
52200	2.664
53100	2.886
54000	3.4965
54900	3.663
55800	3.33
56700	3.108
57600	3.0525
58500	2.9415
59400	2.775
60300	3.0525
61200	3.6075
62100	3.4965
63000	3.33
63900	3.108
64800	3.4965
65700	3.885
66600	3.885
67500	3.6075
68400	3.663
69300	4.1625
70200	4.1625
71100	4.2735
72000	5.1614
72900	5.4944
73800	4.329
74700	4.107
75600	5.1059
76500	5.5499
77400	5.0504
78300	4.6065
79200	4.329
80100	3.8295
81000	3.4965
81900	3.663
82800	3.8295
83700	3.3855
84600	3.441
85500	3.774
86400	3.663
87300	4.0515
88200	5.1614
89100	5.1059
90000	4.329
90900	3.774
91800	3.885
92700	4.9949
93600	6.0494
94500	5.8829
95400	5.6609
96300	5.5499
97200	5.4389
98100	5.4389
99000	5.4389
99900	5.4944
100800	5.1614
101700	4.9949
102600	5.2724
103500	5.4389
104400	5.2169
105300	4.884
106200	4.551
107100	4.7175
108000	4.0515
108900	3.7185
109800	4.2735
110700	4.218
111600	4.107
112500	4.218
113400	3.774
114300	3.663
115200	3.996
116100	4.0515
117000	4.1625
117900	4.329
118800	4.329
119700	4.7175
120600	4.773
121500	4.218
122400	3.9405
123300	4.1625
124200	4.884
125100	5.1059
126000	4.662
126900	4.3845
127800	4.2735
128700	4.7175
129600	4.7175
130500	3.663
131400	3.219
132300	3.33
133200	3.3855
134100	3.0525
135000	2.7195
135900	2.7195
136800	2.997
137700	3.552
138600	3.774
139500	3.885
140400	4.107
141300	4.0515
142200	3.9405
143100	3.774
144000	3.3855
144900	3.219
145800	3.3855
146700	3.8295
147600	3.9405
148500	3.8295
149400	3.8295
150300	3.774
151200	3.8295
152100	3.885
153000	3.663
153900	3.6075
154800	3.7185
155700	4.1625
156600	4.2735
157500	4.1625
158400	4.2735
159300	4.218
160200	3.9405
161100	4.329
162000	4.3845
162900	3.6075
163800	3.3855
164700	3.9405
165600	4.551
166500	4.6065
167400	4.329
168300	4.0515
169200	4.107
170100	4.218
171000	4.1625
171900	4.0515
172800	3.9405
173700	4.2735
174600	4.6065
175500	4.2735
176400	4.218
177300	3.996
178200	3.7185
179100	3.7185
180000	3.885
180900	4.107
181800	4.1625
182700	5.0504
183600	6.2714
184500	5.6609
185400	4.4955
186300	4.7175
187200	5.5499
188100	6.1604
189000	5.8829
189900	5.2169
190800	5.2724
191700	5.1059
192600	4.6065
193500	4.773
194400	4.9949
195300	4.44
196200	3.6075
197100	3.1635
198000	3.33
198900	3.8295
199800	3.774
200700	4.107
201600	4.884
202500	5.2169
203400	4.4955
204300	4.107
205200	4.2735
206100	4.0515
207000	3.8295
207900	3.996
208800	4.218
209700	4.3845
210600	4.2735
211500	3.9405
212400	3.8295
213300	4.0515
214200	4.107
215100	3.663
216000	3.7185
216900	4.218
217800	4.218
218700	3.996
219600	3.7185
220500	3.441
221400	3.4965
222300	3.6075
223200	3.2745
224100	3.108
225000	2.8305
225900	2.664
226800	2.997
227700	3.6075
228600	3.885
229500	4.1625
230400	4.0515
231300	3.9405
232200	3.996
233100	4.107
234000	4.1625
234900	4.107
235800	4.0515
236700	4.1625
237600	4.6065
238500	4.662
239400	4.329
240300	4.329
241200	4.7175
242100	5.5499
243000	6.3824
243900	5.7719
244800	4.44
245700	4.7175
246600	5.0504
247500	4.662
248400	4.3845
249300	4.44
250200	4.4955
251100	4.44
252000	4.3845
252900	4.218
253800	4.1625
254700	4.218
255600	4.329
256500	5.3279
257400	6.1049
258300	5.4389
259200	5.0504
260100	5.4944
261000	5.0504
261900	4.1625
262800	4.329
263700	4.662
264600	4.7175
265500	4.9395
266400	4.9949
267300	4.662
268200	4.551
269100	4.4955
270000	4.3845
270900	4.2735
271800	4.9949
272700	6.1049
273600	5.7164
274500	4.8285
275400	4.6065
276300	4.8285
277200	5.2169
278100	5.9939
279000	5.8829
279900	4.662
280800	4.2735
281700	4.1625
282600	4.551
283500	4.9395
284400	4.551
285300	4.6065
286200	4.662
287100	5.0504
288000	5.7164
288900	5.6609
289800	5.4389
290700	4.9395
291600	4.662
292500	5.4389
293400	5.4944
294300	5.2724
295200	5.4389
296100	5.1059
297000	4.8285
297900	5.0504
298800	5.0504
299700	4.9949
300600	4.884
301500	4.884
302400	4.884
303300	4.9395
304200	4.7175
305100	4.0515
306000	3.7185
306900	3.885
307800	4.2735
308700	4.773
309600	4.6065
310500	4.1625
311400	4.2735
312300	4.662
313200	4.9395
314100	5.0504
315000	5.1059
315900	4.884
316800	4.8285
317700	4.662
318600	4.3845
319500	4.329
320400	4.3845
321300	4.4955
322200	4.551
323100	4.4955
324000	4.4955
324900	4.662
325800	4.4955
326700	4.551
327600	4.884
328500	4.884
329400	5.8274
330300	7.4369
331200	6.8819
332100	4.9949
333000	4.551
333900	5.0504
334800	4.884
335700	4.44
336600	4.44
337500	4.551
338400	4.4955
339300	4.44
340200	4.4955
341100	4.44
342000	4.3845
342900	4.329
343800	4.44
344700	5.1059
345600	5.9384
346500	5.9384
347400	5.3279
348300	4.8285
349200	4.773
350100	4.9395
351000	5.3279
351900	6.4379
352800	6.9929
353700	5.9939
354600	4.9949
355500	4.44
356400	5.3279
357300	5.8829
358200	4.884
359100	4.551
360000	5.1059
360900	5.2169
361800	5.0504
362700	5.1059
363600	4.773
364500	4.329
365400	4.44
366300	4.7175
367200	4.884
368100	4.662
369000	4.3845
369900	4.329
370800	4.8285
371700	5.6054
372600	5.2724
373500	4.44
374400	4.8285
375300	6.3269
376200	6.8819
377100	6.0494
378000	4.773
378900	4.218
379800	4.8285
380700	5.0504
381600	5.2169
382500	5.7164
383400	5.2169
384300	4.6065
385200	5.2169
386100	5.4389
387000	4.662
387900	4.9395
388800	6.0494
389700	6.0494
390600	5.3279
391500	5.0504
392400	5.0504
393300	5.2169
394200	5.5499
395100	5.9384
396000	5.9939
396900	5.5499
397800	4.884
398700	4.7175
399600	4.9949
400500	5.5499
401400	5.8829
402300	5.7719
403200	5.8274
404100	5.8274
405000	5.5499
405900	5.2724
406800	5.2724
407700	5.1614
408600	5.0504
409500	5.1059
410400	5.1614
411300	5.1614
412200	5.1059
413100	5.0504
414000	5.1614
414900	5.2169
415800	5.0504
416700	5.5499
417600	5.7719
418500	4.9949
419400	4.773
420300	5.0504
421200	5.4944
422100	5.6609
423000	4.884
423900	4.3845
424800	4.773
425700	5.0504
426600	4.9395
427500	4.884
428400	4.8285
429300	4.4955
430200	4.2735
431100	4.218
432000	4.218
432900	4.218
433800	4.218
434700	4.218
435600	4.329
436500	4.884
437400	5.7164
438300	5.7719
439200	5.1614
440100	4.551
441000	5.0504
441900	6.4934
442800	6.7709
443700	5.6054
444600	5.0504
445500	5.4389
446400	6.2714
447300	6.3824
448200	5.8829
449100	5.7719
450000	5.5499
450900	4.884
451800	5.3834
452700	6.0494
453600	5.3834
454500	4.4955
455400	4.773
456300	5.5499
457200	5.2724
458100	4.551
459000	4.8285
459900	5.1614
460800	5.0504
461700	4.884
462600	5.0504
463500	5.0504
464400	5.0504
465300	5.6609
466200	5.8274
467100	5.0504
468000	4.4955
468900	4.6065
469800	4.7175
470700	4.551
471600	4.4955
472500	4.6065
473400	4.4955
474300	4.329
475200	4.3845
476100	4.44
477000	4.3845
477900	4.3845
478800	4.551
479700	4.8285
480600	4.8285
481500	4.6065
482400	4.6065
483300	4.6065
484200	4.6065
485100	4.662
486000	4.6065
486900	4.4955
487800	4.4955
488700	4.551
489600	4.6065
490500	4.6065
491400	4.6065
492300	4.8285
493200	4.884
494100	4.773
495000	4.9395
495900	4.8285
496800	4.4955
497700	4.773
498600	4.9949
499500	5.1059
500400	5.1614
501300	4.9395
502200	5.0504
503100	5.6609
504000	6.4934
504900	6.4934
505800	6.2714
506700	5.7164
507600	5.6609
508500	6.6044
509400	7.2704
510300	6.3824
511200	4.773
512100	4.2735
513000	4.8285
513900	5.0504
514800	4.7175
515700	4.6065
516600	4.7175
517500	4.662
518400	4.9395
519300	5.3834
520200	5.0504
521100	4.662
522000	4.662
522900	4.662
523800	5.1059
524700	6.5489
525600	7.4369
526500	6.8819
527400	5.8274
528300	4.9949
529200	5.4389
530100	6.3269
531000	6.3824
531900	5.9384
532800	5.6054
533700	5.7164
534600	5.8829
535500	5.7164
536400	5.6054
537300	5.6609
538200	5.5499
539100	5.6054
540000	5.7719
540900	5.8274
541800	5.5499
542700	5.4944
543600	5.4389
544500	4.1625
545400	3.6075
546300	4.0515
547200	4.662
548100	4.884
549000	5.2169
549900	5.5499
550800	5.2724
551700	4.7175
552600	4.9949
553500	5.1614
554400	4.9395
555300	5.2169
556200	5.4389
557100	5.0504
558000	4.9395
558900	5.3279
559800	5.3279
560700	4.8285
561600	4.7175
562500	4.884
563400	4.9395
564300	4.884
565200	4.773
566100	4.7175
567000	4.7175
567900	4.773
568800	4.7175
569700	4.6065
570600	4.6065
571500	4.662
572400	4.6065
573300	4.551
574200	4.6065
575100	4.551
576000	4.44
576900	4.4955
577800	4.8285
578700	5.1059
579600	4.9395
580500	4.884
581400	4.9395
582300	4.8285
583200	4.662
584100	4.6065
585000	4.773
585900	5.1059
586800	5.3834
587700	5.1059
588600	4.7175
589500	5.3834
590400	6.7709
591300	7.2704
592200	5.8274
593100	4.9395
594000	5.9384
594900	6.7709
595800	6.2159
596700	5.0504
597600	5.1614
598500	5.1059
599400	4.773
600300	4.7175
601200	4.6065
602100	4.6065
603000	4.7175
603900	5.1614
604800	5.6054
605700	5.6054
606600	5.3279
607500	5.2724
608400	5.3834
609300	5.3834
610200	5.0504
611100	4.7175
612000	4.4955
612900	4.4955
613800	4.8285
614700	5.0504
615600	4.773
616500	5.1059
617400	6.1604
618300	6.7709
619200	6.6044
620100	6.2159
621000	5.6054
621900	5.6609
622800	6.9374
623700	7.0484
624600	6.3824
625500	6.2714
626400	5.8274
627300	5.0504
628200	5.2724
629100	6.1604
630000	6.1604
630900	5.4389
631800	4.662
632700	5.1614
633600	5.8829
634500	5.9384
635400	5.8274
636300	5.8829
637200	5.4389
638100	5.2724
639000	6.2714
639900	6.9374
640800	6.2714
641700	5.1059
642600	4.7175
643500	5.2724
644400	5.7719
645300	5.8829
646200	5.7164
647100	5.3279
648000	5.2169
648900	4.9949
649800	4.9949
650700	5.3279
651600	5.5499
652500	5.5499
653400	5.5499
654300	5.4944
655200	5.4389
656100	5.3279
657000	5.1614
657900	5.1059
658800	5.1614
659700	5.1614
660600	5.0504
661500	4.9395
662400	4.9949
663300	5.0504
664200	4.9949
665100	5.1059
666000	5.2169
666900	5.1614
667800	5.1059
668700	5.1614
669600	4.9949
670500	4.9395
671400	4.9949
672300	5.1059
673200	5.3279
674100	5.2169
675000	4.8285
675900	4.884
676800	5.2169
677700	5.5499
678600	5.4389
679500	5.0504
680400	5.0504
681300	5.1614
682200	5.2169
683100	4.9949
684000	4.8285
684900	4.9395
685800	4.773
686700	4.662
687600	4.6065
688500	4.551
689400	4.551
690300	4.773
691200	5.4389
692100	5.6609
693000	4.773
693900	4.329
694800	4.8285
695700	5.1059
696600	4.773
697500	4.551
698400	4.9949
699300	5.2724
700200	5.3279
701100	5.2724
702000	4.9949
702900	5.4944
703800	5.9939
704700	5.7719
705600	5.1614
706500	4.9395
707400	5.3834
708300	5.9939
709200	5.8829
710100	5.0504
711000	4.773
711900	4.9395
712800	5.0504
713700	5.8274
714600	6.2714
715500	5.5499
716400	4.7175
717300	4.9949
718200	5.6609
719100	5.8274
720000	5.8274
720900	5.5499
721800	5.3279
722700	5.7164
723600	5.8829
724500	6.1604
725400	6.7709
726300	6.9374
727200	6.1604
728100	6.0494
729000	7.1039
729900	7.2149
730800	6.1049
731700	5.1614
732600	5.0504
733500	5.2724
734400	5.6054
735300	5.7719
736200	5.7164
737100	5.6609
738000	5.1614
738900	4.44
739800	4.44
740700	4.884
741600	5.0504
742500	4.9949
743400	5.1059
744300	5.2169
745200	5.0504
746100	5.0504
747000	5.1059
747900	5.0504
748800	4.8285
749700	4.773
750600	4.9395
751500	4.9949
752400	4.9395
753300	4.8285
754200	4.8285
755100	4.8285
756000	4.8285
756900	4.8285
757800	4.8285
758700	4.8285
759600	4.884
760500	4.9949
761400	5.1059
762300	4.9949
763200	5.3834
764100	6.5489
765000	6.9374
765900	6.7154
766800	6.6044
767700	6.3269
768600	6.1604
769500	5.6609
770400	5.0504
771300	4.9395
772200	4.884
773100	4.9395
774000	4.884
774900	4.662
775800	4.4955
776700	4.4955
777600	4.44
778500	4.3845
779400	4.3845
780300	4.7175
781200	6.2159
782100	7.7144
783000	7.3259
783900	6.7154
784800	6.4934
785700	6.3269
786600	6.3824
787500	6.6044
788400	6.1604
789300	5.6054
790200	6.0494
791100	6.8819
792000	6.7154
792900	5.8829
793800	5.7719
794700	6.1604
795600	6.2159
796500	6.1049
797400	6.0494
798300	6.2159
799200	5.9384
