# Supplementary material for: A parsimonious model of blood glucose homeostasis
Source: PLOS Digit Health. 2022 Jul 14;1(7):e0000072. doi: 10.1371/journal.pdig.0000072 (PMC9931355; doi:10.1371/journal.pdig.0000072)
Supplement: S2 Data — Blood glucose data of Klick Pilot Study measured using the Freestyle Libre Flash Glucose device. The data are presented in comma separated values (.csv) format for each healthy individual (N = 100). The filenames represent the unique identification of the individual to preserve anonymity. (ZIP) [file pdig.0000072.s011.zip › MRT03.csv]

Elapsed Time	Glucose (mmol/L)
0	4.0515
900	4.1625
1800	5.2169
2700	6.5489
3600	5.9384
4500	4.773
5400	4.6065
6300	4.7175
7200	4.551
8100	4.773
9000	5.2169
9900	4.8285
10800	4.551
11700	4.9395
12600	4.662
13500	4.6065
14400	4.773
15300	4.2735
16200	3.885
17100	3.774
18000	3.7185
18900	4.107
19800	4.218
20700	3.552
21600	3.3855
22500	3.8295
23400	5.3834
24300	6.4934
25200	5.5499
26100	4.3845
27000	3.774
27900	3.663
28800	4.2735
29700	4.551
30600	4.4955
31500	4.662
32400	4.44
33300	4.0515
34200	4.2735
35100	4.1625
36000	3.885
36900	4.1625
37800	4.218
38700	3.885
39600	3.8295
40500	3.33
41400	2.775
42300	3.552
43200	3.552
44100	3.1635
45000	3.4965
45900	3.663
46800	3.663
47700	3.219
48600	2.442
49500	2.442
50400	3.441
51300	3.441
52200	2.886
53100	2.553
54000	2.6085
54900	2.7195
55800	2.7195
56700	2.7195
57600	2.7195
58500	2.7195
59400	2.8305
60300	2.664
61200	2.7195
62100	2.997
63000	2.9415
63900	2.664
64800	2.664
65700	3.663
66600	4.551
67500	3.885
68400	3.4965
69300	3.7185
70200	3.663
71100	2.997
72000	2.8305
72900	3.441
73800	3.4965
74700	3.2745
75600	3.441
76500	3.552
77400	3.3855
78300	3.4965
79200	3.885
80100	4.3845
81000	4.1625
81900	3.663
82800	3.6075
83700	3.552
84600	3.4965
85500	3.6075
86400	3.6075
87300	3.8295
88200	5.1059
89100	5.5499
90000	4.1625
90900	3.885
91800	4.773
92700	5.2169
93600	5.3834
94500	5.3279
95400	5.1614
96300	4.8285
97200	4.3845
98100	3.9405
99000	3.774
99900	4.1625
100800	4.3845
101700	4.0515
102600	3.774
103500	3.552
104400	3.663
105300	3.9405
106200	3.885
107100	3.6075
108000	4.1625
108900	4.551
109800	3.774
110700	3.885
111600	4.884
112500	4.9949
113400	3.9405
114300	3.663
115200	4.1625
116100	4.551
117000	4.7175
117900	4.9949
118800	5.1614
119700	4.8285
120600	4.773
121500	4.9949
122400	4.884
123300	4.551
124200	4.4955
125100	4.551
126000	4.3845
126900	4.329
127800	3.996
128700	3.3855
129600	3.0525
130500	2.997
131400	3.219
132300	3.1635
133200	2.997
134100	2.9415
135000	2.9415
135900	3.0525
136800	3.0525
137700	2.997
138600	2.8305
139500	2.775
140400	2.886
141300	3.108
142200	3.4965
143100	3.663
144000	3.552
144900	3.33
145800	3.3855
146700	3.4965
147600	3.663
148500	3.9405
149400	4.107
150300	3.9405
151200	3.9405
152100	4.1625
153000	3.996
153900	3.7185
154800	4.107
155700	3.885
156600	3.33
157500	3.663
158400	4.329
159300	4.2735
160200	3.9405
161100	3.663
162000	3.7185
162900	3.774
163800	3.663
164700	3.552
165600	3.7185
166500	3.9405
167400	4.1625
168300	4.1625
169200	3.663
170100	3.4965
171000	3.552
171900	3.552
172800	3.441
173700	3.4965
174600	4.551
175500	5.7164
176400	5.3834
177300	5.0504
178200	5.2724
179100	5.3279
180000	5.0504
180900	4.9949
181800	5.2724
182700	5.3834
183600	4.884
184500	4.107
185400	3.9405
186300	4.44
187200	4.44
188100	3.885
189000	3.7185
189900	3.6075
190800	3.552
191700	3.885
192600	4.107
193500	3.6075
194400	3.33
195300	3.3855
196200	3.4965
197100	3.441
198000	3.6075
198900	4.9395
199800	5.8829
200700	5.3279
201600	4.9949
202500	5.2169
203400	5.4944
204300	5.3834
205200	5.1614
206100	5.1614
207000	5.4389
207900	5.6609
208800	5.4389
209700	5.1614
210600	4.884
211500	4.551
212400	4.551
213300	4.662
214200	4.773
215100	4.8285
216000	4.884
216900	4.9949
217800	4.6065
218700	4.218
219600	4.1625
220500	3.885
221400	3.663
222300	3.663
223200	3.6075
224100	3.4965
225000	3.441
225900	3.4965
226800	3.441
227700	3.3855
228600	3.4965
229500	3.552
230400	3.552
231300	3.3855
232200	3.2745
233100	3.441
234000	3.6075
234900	3.441
235800	3.2745
236700	3.33
237600	3.3855
238500	3.3855
239400	3.3855
240300	3.663
241200	4.9395
242100	5.2724
243000	3.774
243900	3.4965
244800	4.1625
245700	4.2735
246600	4.2735
247500	3.996
248400	3.7185
249300	3.552
250200	3.33
251100	3.6075
252000	4.218
252900	3.996
253800	3.4965
254700	3.4965
255600	3.6075
256500	3.663
257400	3.663
258300	3.552
259200	3.4965
260100	3.552
261000	4.773
261900	5.4389
262800	4.0515
263700	3.774
264600	4.2735
265500	4.44
266400	4.6065
267300	4.4955
268200	4.218
269100	4.3845
270000	4.6065
270900	4.44
271800	4.107
272700	4.107
273600	3.996
274500	3.6075
275400	3.552
276300	3.552
277200	3.552
278100	3.6075
279000	3.4965
279900	3.33
280800	3.3855
281700	3.7185
282600	4.329
283500	4.7175
284400	4.6065
285300	4.1625
286200	3.9405
287100	4.3845
288000	4.773
288900	4.8285
289800	4.773
290700	4.551
291600	5.0504
292500	5.2169
293400	4.7175
294300	4.7175
295200	4.9949
296100	4.9395
297000	4.329
297900	4.0515
298800	3.996
299700	3.663
300600	3.6075
301500	3.774
302400	3.885
303300	3.885
304200	3.774
305100	3.6075
306000	3.552
306900	3.441
307800	3.2745
308700	3.441
309600	3.6075
310500	3.4965
311400	3.33
312300	3.3855
313200	3.552
314100	3.552
315000	3.6075
315900	3.663
316800	3.6075
317700	3.552
318600	3.552
319500	3.552
320400	3.441
321300	3.3855
322200	3.4965
323100	3.441
324000	3.3855
324900	3.441
325800	3.441
326700	3.3855
327600	3.996
328500	4.4955
329400	4.0515
330300	3.8295
331200	3.885
332100	3.996
333000	4.107
333900	3.6075
334800	3.219
335700	3.108
336600	3.441
337500	3.663
338400	3.552
339300	3.441
340200	3.3855
341100	3.2745
342000	3.2745
342900	3.663
343800	4.773
344700	4.44
345600	3.3855
346500	3.3855
347400	4.1625
348300	3.996
349200	4.2735
350100	4.773
351000	4.662
351900	4.2735
352800	4.3845
353700	4.1625
354600	3.7185
355500	4.3845
356400	4.773
357300	3.996
358200	3.996
359100	5.1059
360000	4.7175
360900	3.7185
361800	3.774
362700	4.3845
363600	4.6065
364500	4.107
365400	3.885
366300	4.329
367200	4.662
368100	4.0515
369000	3.6075
369900	4.0515
370800	4.0515
371700	3.8295
372600	4.0515
373500	4.218
374400	4.329
375300	4.4955
376200	4.551
377100	4.551
378000	4.6065
378900	4.7175
379800	4.7175
380700	4.662
381600	4.662
382500	4.551
383400	4.3845
384300	4.107
385200	3.8295
386100	3.774
387000	3.9405
387900	4.107
388800	4.1625
389700	4.218
390600	4.3845
391500	4.329
392400	3.885
393300	3.4965
394200	3.552
395100	3.6075
396000	3.6075
396900	3.6075
397800	3.663
398700	3.663
399600	3.552
400500	3.4965
401400	3.4965
402300	3.441
403200	3.33
404100	3.3855
405000	3.4965
405900	3.4965
406800	3.3855
407700	3.2745
408600	3.219
409500	3.2745
410400	3.3855
411300	3.33
412200	3.33
413100	3.885
414000	4.4955
414900	3.663
415800	2.997
416700	2.9415
417600	3.9405
418500	4.2735
419400	3.774
420300	3.552
421200	4.1625
422100	4.3845
423000	3.885
423900	3.4965
424800	3.6075
425700	3.996
426600	4.0515
427500	3.774
428400	3.552
429300	3.6075
430200	3.6075
431100	3.552
432000	3.3855
432900	3.33
433800	4.218
434700	5.7164
435600	4.9949
436500	3.9405
437400	4.2735
438300	4.884
439200	4.8285
440100	4.773
441000	4.9949
441900	5.2169
442800	4.8285
443700	4.107
444600	4.107
445500	4.44
446400	4.551
447300	4.218
448200	3.663
449100	3.8295
450000	3.996
450900	3.4965
451800	3.219
452700	3.4965
453600	4.3845
454500	4.218
455400	3.663
456300	4.7175
457200	5.6609
458100	4.551
459000	3.7185
459900	3.885
460800	4.6065
461700	4.773
462600	4.3845
463500	4.107
464400	4.329
465300	4.7175
466200	4.9949
467100	4.9949
468000	4.9395
468900	4.9949
469800	4.9395
470700	4.44
471600	3.8295
472500	3.8295
473400	4.2735
474300	4.551
475200	4.551
476100	4.329
477000	4.218
477900	4.3845
478800	4.3845
479700	3.9405
480600	3.663
481500	3.7185
482400	3.6075
483300	3.4965
484200	3.4965
485100	3.552
486000	3.6075
486900	3.663
487800	3.4965
488700	3.3855
489600	3.552
490500	3.4965
491400	3.4965
492300	3.3855
493200	3.1635
494100	2.997
495000	3.1635
495900	3.441
496800	3.441
497700	3.441
498600	3.441
499500	3.4965
500400	3.4965
501300	3.441
502200	3.663
503100	4.107
504000	3.774
504900	3.33
505800	3.4965
506700	3.9405
507600	4.218
508500	4.1625
509400	3.885
510300	3.774
511200	4.0515
512100	4.329
513000	4.2735
513900	4.0515
514800	4.218
515700	4.329
516600	4.44
517500	4.218
518400	3.774
519300	3.6075
520200	3.996
521100	4.1625
522000	3.9405
522900	3.7185
523800	3.441
524700	3.663
525600	4.4955
526500	4.7175
527400	4.4955
528300	4.218
529200	3.9405
530100	3.774
531000	4.107
531900	4.6065
532800	4.6065
533700	4.107
534600	3.6075
535500	3.9405
536400	4.2735
537300	3.9405
538200	3.996
539100	3.9405
540000	3.6075
540900	3.7185
541800	4.107
542700	4.107
543600	3.885
544500	4.0515
545400	4.329
546300	4.1625
547200	4.2735
548100	4.8285
549000	4.9395
549900	4.9395
550800	5.2724
551700	5.3279
552600	4.884
553500	4.551
554400	4.4955
555300	4.551
556200	4.3845
557100	4.551
558000	4.773
558900	4.44
559800	4.107
560700	4.0515
561600	3.996
562500	3.996
563400	3.996
564300	3.6075
565200	3.2745
566100	3.0525
567000	3.0525
567900	3.552
568800	3.6075
569700	3.441
570600	3.3855
571500	3.441
572400	3.4965
573300	3.441
574200	3.2745
575100	3.2745
576000	3.3855
576900	3.4965
577800	3.3855
578700	3.33
579600	3.3855
580500	3.2745
581400	3.219
582300	3.1635
583200	3.108
584100	3.108
585000	3.1635
585900	3.219
586800	3.552
587700	3.7185
588600	3.2745
589500	2.886
590400	3.0525
591300	3.663
592200	3.6075
593100	3.7185
594000	3.8295
594900	3.885
595800	3.774
596700	3.6075
597600	3.774
598500	3.8295
599400	3.7185
600300	3.552
601200	3.663
602100	3.7185
603000	3.552
603900	3.33
604800	3.2745
605700	3.552
606600	4.6065
607500	4.4955
608400	3.6075
609300	3.6075
610200	3.885
611100	4.0515
612000	4.2735
612900	4.4955
613800	4.4955
614700	3.885
615600	3.6075
616500	4.2735
617400	4.6065
618300	4.1625
619200	3.552
620100	3.441
621000	3.552
621900	3.3855
622800	3.219
623700	3.219
624600	3.552
625500	4.2735
626400	4.218
627300	3.7185
628200	3.996
629100	4.551
630000	4.44
630900	3.996
631800	3.663
632700	3.885
633600	4.1625
634500	4.3845
635400	4.44
636300	4.1625
637200	3.8295
638100	3.8295
639000	3.7185
639900	3.7185
640800	3.8295
641700	3.774
642600	3.7185
643500	3.8295
644400	3.6075
645300	3.441
646200	3.4965
647100	3.552
648000	3.4965
648900	3.552
649800	3.4965
650700	3.3855
651600	3.441
652500	3.4965
653400	3.3855
654300	3.2745
655200	3.33
656100	3.33
657000	3.219
657900	3.3855
658800	3.3855
659700	3.33
660600	3.33
661500	3.3855
662400	3.33
663300	3.219
664200	3.3855
665100	3.3855
666000	3.1635
666900	3.0525
667800	3.2745
668700	3.552
669600	3.774
670500	3.774
671400	3.663
672300	4.1625
673200	4.329
674100	3.3855
675000	3.0525
675900	4.107
676800	4.44
677700	4.2735
678600	4.0515
679500	3.7185
680400	3.774
681300	4.0515
682200	3.8295
683100	3.6075
684000	3.663
684900	3.552
685800	3.219
686700	3.1635
687600	3.2745
688500	3.2745
689400	3.219
690300	3.219
691200	3.1635
692100	3.108
693000	3.996
693900	5.0504
694800	4.3845
695700	3.885
696600	4.2735
697500	4.6065
698400	4.4955
699300	4.2735
700200	4.44
701100	4.884
702000	4.551
702900	3.9405
703800	3.9405
704700	3.663
705600	3.4965
706500	3.6075
707400	3.441
708300	3.1635
709200	2.997
710100	2.9415
711000	2.997
711900	2.9415
712800	3.108
713700	3.885
714600	4.1625
715500	4.3845
716400	5.0504
717300	4.551
718200	3.663
719100	3.7185
720000	4.662
720900	5.1614
721800	4.9949
722700	4.773
723600	5.1059
724500	5.4389
725400	5.0504
726300	4.7175
727200	5.2169
728100	5.3279
729000	4.3845
729900	3.774
730800	3.885
731700	4.2735
732600	4.107
733500	3.7185
734400	3.3855
735300	3.33
736200	3.33
737100	3.2745
738000	3.1635
738900	3.108
739800	3.33
740700	3.441
741600	3.2745
742500	3.33
743400	3.219
744300	3.108
745200	3.0525
746100	3.108
747000	3.1635
747900	3.108
748800	3.0525
749700	3.108
750600	3.0525
751500	3.108
752400	3.219
753300	3.108
754200	3.0525
755100	3.0525
756000	3.108
756900	3.1635
757800	3.1635
758700	3.33
759600	3.885
760500	3.663
761400	3.108
762300	3.3855
763200	3.9405
764100	3.8295
765000	3.441
765900	3.2745
766800	3.33
767700	3.3855
768600	3.3855
769500	3.33
770400	3.33
771300	3.2745
772200	3.219
773100	3.219
774000	3.219
774900	3.1635
775800	3.1635
776700	3.108
777600	3.0525
778500	3.4965
779400	4.9395
780300	5.8274
781200	5.4944
782100	4.8285
783000	4.7175
783900	4.9395
784800	4.884
785700	4.107
786600	3.6075
787500	3.9405
788400	4.7175
789300	4.3845
790200	3.3855
791100	2.886
792000	3.33
792900	4.1625
793800	3.996
794700	3.3855
795600	3.1635
796500	3.663
797400	3.885
798300	3.774
799200	3.9405
800100	3.8295
801000	3.4965
801900	3.8295
802800	3.885
803700	3.663
804600	4.2735
805500	4.3845
806400	3.7185
807300	3.774
808200	4.662
809100	4.9949
810000	4.4955
810900	4.0515
811800	3.9405
812700	3.996
813600	4.329
814500	4.7175
815400	4.662
816300	4.2735
817200	3.8295
818100	3.552
819000	3.663
819900	3.8295
820800	3.8295
821700	3.7185
822600	3.6075
823500	3.441
824400	3.441
825300	3.3855
826200	3.219
827100	3.1635
828000	3.1635
828900	3.33
829800	3.441
830700	3.2745
831600	3.2745
832500	3.441
833400	3.33
834300	3.1635
835200	2.997
836100	2.886
837000	2.886
837900	2.886
838800	2.886
839700	2.886
840600	2.9415
841500	2.997
842400	2.997
843300	2.997
844200	3.0525
845100	3.0525
846000	3.7185
846900	3.9405
847800	3.2745
848700	3.108
849600	3.219
850500	3.1635
851400	3.33
852300	3.7185
853200	3.885
854100	3.774
855000	3.441
855900	3.6075
856800	3.8295
857700	3.7185
858600	3.552
859500	3.2745
860400	3.33
861300	3.441
862200	3.33
863100	3.2745
864000	3.219
864900	3.219
865800	4.218
866700	4.7175
867600	3.663
868500	3.2745
869400	3.663
870300	4.329
871200	4.329
872100	4.218
873000	4.2735
873900	4.44
874800	4.1625
875700	3.663
876600	3.996
877500	4.329
878400	4.0515
879300	3.8295
880200	3.7185
881100	3.8295
882000	3.6075
882900	3.2745
883800	3.219
884700	3.441
885600	3.774
886500	4.107
887400	4.218
888300	3.996
889200	3.6075
890100	3.8295
891000	3.9405
891900	3.7185
892800	3.9405
893700	3.996
894600	4.0515
895500	4.551
896400	4.884
897300	4.8285
898200	4.662
899100	4.329
900000	4.218
900900	4.329
901800	4.551
902700	4.884
903600	4.662
904500	3.8295
905400	3.552
906300	3.663
907200	4.0515
908100	4.1625
909000	3.885
909900	3.4965
910800	3.3855
911700	3.552
912600	3.552
913500	3.3855
914400	3.33
915300	3.3855
916200	3.441
917100	3.3855
918000	3.33
918900	3.3855
919800	3.219
920700	3.108
921600	3.0525
922500	2.886
923400	2.886
924300	2.9415
925200	3.0525
926100	3.0525
927000	3.0525
927900	2.997
928800	2.886
929700	2.775
930600	2.7195
931500	2.775
932400	2.775
933300	3.108
934200	3.774
935100	3.2745
936000	3.0525
936900	3.441
937800	3.4965
938700	3.1635
939600	3.33
940500	3.7185
941400	3.7185
942300	3.552
943200	3.219
944100	3.0525
945000	2.886
945900	2.8305
946800	2.9415
947700	2.997
948600	2.997
949500	2.9415
950400	2.775
951300	2.775
952200	2.8305
953100	2.8305
954000	2.8305
954900	2.997
955800	3.9405
956700	5.2724
957600	5.5499
958500	5.1059
959400	5.1614
960300	5.3279
961200	4.329
962100	3.7185
963000	3.9405
963900	3.552
964800	3.441
965700	4.218
966600	4.329
967500	3.552
968400	3.1635
969300	3.441
970200	4.218
971100	3.885
972000	3.219
972900	3.108
973800	3.4965
974700	3.7185
975600	4.107
976500	3.7185
977400	3.2745
978300	3.4965
979200	4.107
980100	4.0515
981000	4.1625
981900	4.1625
982800	3.6075
983700	3.33
984600	3.441
985500	3.663
986400	3.4965
987300	3.33
988200	3.33
989100	3.4965
990000	3.663
990900	3.8295
991800	3.8295
992700	3.441
993600	3.1635
994500	3.219
995400	3.774
996300	3.4965
997200	3.219
998100	3.108
999000	3.219
999900	3.33
1000800	3.219
1001700	3.0525
1002600	2.997
1003500	2.9415
1004400	3.0525
1005300	3.1635
1006200	3.108
1007100	2.997
1008000	2.9415
1008900	2.8305
1009800	2.775
1010700	2.775
1011600	2.775
1012500	2.664
1013400	2.553
1014300	2.6085
1015200	2.8305
1016100	2.886
1017000	2.775
1017900	2.775
1018800	3.1635
1019700	3.6075
1020600	3.3855
1021500	3.7185
1022400	3.9405
1023300	3.3855
1024200	3.1635
1025100	3.1635
1026000	3.3855
1026900	3.552
1027800	3.33
1028700	3.108
1029600	2.997
1030500	2.997
1031400	2.997
1032300	2.886
1033200	2.886
1034100	2.9415
1035000	2.9415
1035900	2.9415
1036800	2.8305
1037700	2.8305
1038600	4.2735
1039500	5.2724
1040400	4.218
1041300	3.7185
1042200	3.996
1043100	4.3845
1044000	4.662
1044900	4.662
1045800	4.7175
1046700	4.773
1047600	4.4955
1048500	3.885
1049400	3.552
1050300	3.4965
1051200	3.663
1052100	3.7185
1053000	3.3855
1053900	3.108
1054800	3.0525
1055700	3.0525
1056600	2.886
1057500	2.775
1058400	3.108
1059300	4.0515
1060200	3.996
1061100	4.107
1062000	4.218
1062900	3.663
1063800	3.774
1064700	4.3845
1065600	4.2735
1066500	3.552
1067400	3.441
1068300	3.663
1069200	3.7185
1070100	4.2735
1071000	4.884
1071900	4.6065
1072800	3.885
1073700	3.441
1074600	3.3855
1075500	3.7185
1076400	3.8295
1077300	3.552
1078200	3.441
1079100	3.552
1080000	3.6075
1080900	3.4965
1081800	3.219
1082700	3.108
1083600	2.886
1084500	2.775
1085400	2.8305
1086300	2.9415
1087200	2.9415
1088100	2.886
1089000	2.9415
1089900	3.1635
1090800	3.0525
1091700	2.6085
1092600	2.4975
1093500	2.553
1094400	2.4975
1095300	2.6085
1096200	2.664
1097100	2.664
1098000	2.664
1098900	2.6085
1099800	2.7195
1100700	2.775
1101600	2.775
1102500	2.775
1103400	2.8305
1104300	2.8305
1105200	2.8305
1106100	3.7185
