# Supplementary material for: A parsimonious model of blood glucose homeostasis
Source: PLOS Digit Health. 2022 Jul 14;1(7):e0000072. doi: 10.1371/journal.pdig.0000072 (PMC9931355; doi:10.1371/journal.pdig.0000072)
Supplement: S2 Data — Blood glucose data of Klick Pilot Study measured using the Freestyle Libre Flash Glucose device. The data are presented in comma separated values (.csv) format for each healthy individual (N = 100). The filenames represent the unique identification of the individual to preserve anonymity. (ZIP) [file pdig.0000072.s011.zip › MRT04.csv]

Elapsed Time	Glucose (mmol/L)
0	3.9405
900	4.329
1800	4.6065
2700	5.1614
3600	5.6054
4500	5.0504
5400	4.1625
6300	3.774
7200	3.663
8100	3.6075
9000	3.4965
9900	3.1635
10800	2.553
11700	2.22
12600	2.22
13500	2.22
14400	2.22
15300	2.22
16200	2.22
17100	3.4965
18000	4.329
18900	3.996
19800	3.2745
20700	2.9415
21600	3.441
22500	3.885
23400	4.3845
24300	5.1059
25200	4.9395
26100	4.44
27000	4.2735
27900	4.329
28800	4.7175
29700	4.9395
30600	4.9949
31500	4.9949
32400	4.8285
33300	4.218
34200	3.552
35100	3.219
36000	3.0525
36900	3.1635
37800	2.9415
38700	2.553
39600	2.7195
40500	2.6085
41400	2.22
42300	2.22
43200	2.3865
44100	3.3855
45000	4.1625
45900	3.6075
46800	3.0525
47700	2.7195
48600	2.8305
49500	2.775
50400	2.775
51300	2.9415
52200	2.8305
53100	2.22
54000	2.22
54900	2.553
55800	2.7195
56700	2.4975
57600	2.553
58500	2.7195
59400	2.6085
60300	2.6085
61200	2.775
62100	2.7195
63000	2.331
63900	2.4975
64800	2.8305
65700	3.219
66600	5.1614
67500	4.9949
68400	3.774
69300	3.8295
70200	4.3845
71100	4.329
72000	4.218
72900	4.3845
73800	4.329
74700	3.9405
75600	3.441
76500	3.3855
77400	3.8295
78300	3.9405
79200	3.774
80100	3.4965
81000	3.441
81900	3.6075
82800	3.6075
83700	3.2745
84600	3.33
85500	3.552
86400	3.33
87300	3.33
88200	3.3855
89100	3.33
90000	3.441
90900	3.4965
91800	3.441
92700	3.441
93600	3.552
94500	3.774
95400	4.4955
96300	5.2724
97200	5.2169
98100	4.773
99000	4.107
99900	3.7185
100800	3.663
101700	3.663
102600	3.774
103500	4.107
104400	4.4955
105300	4.551
106200	3.9405
107100	3.552
108000	3.774
108900	4.4955
109800	5.4944
110700	5.3834
111600	4.662
112500	4.0515
113400	4.1625
114300	5.3834
115200	5.8829
116100	5.6609
117000	5.5499
117900	5.1614
118800	4.773
119700	4.4955
120600	4.4955
121500	4.662
122400	4.6065
123300	4.329
124200	3.7185
125100	3.441
126000	3.441
126900	3.7185
127800	3.885
128700	4.107
129600	4.329
130500	4.2735
131400	4.1625
132300	4.0515
133200	3.8295
134100	3.552
135000	3.552
135900	3.8295
136800	4.0515
137700	3.8295
138600	3.552
139500	3.552
140400	3.885
141300	3.996
142200	3.9405
143100	4.1625
144000	4.2735
144900	4.0515
145800	3.885
146700	3.9405
147600	4.107
148500	4.218
149400	4.218
150300	4.0515
151200	4.329
152100	5.4389
153000	6.1049
153900	6.1604
154800	5.8274
155700	4.4955
156600	4.218
157500	5.2724
158400	6.2159
159300	6.7709
160200	6.6044
161100	5.8829
162000	5.6609
162900	5.9384
163800	5.9939
164700	5.7719
165600	5.9384
166500	5.7719
167400	5.2169
168300	4.9949
169200	4.9949
170100	4.7175
171000	4.44
171900	4.2735
172800	4.107
173700	4.884
174600	6.2159
175500	5.6609
176400	4.1625
177300	3.885
178200	4.2735
179100	4.329
180000	4.2735
180900	4.773
181800	5.9939
182700	5.8829
183600	4.44
184500	3.996
185400	4.218
186300	4.329
187200	4.329
188100	4.44
189000	4.662
189900	4.8285
190800	5.4389
191700	5.8829
192600	5.3834
193500	5.1614
194400	4.662
195300	4.329
196200	5.6609
197100	5.6054
198000	4.9395
198900	4.9949
199800	5.6054
200700	6.3824
201600	6.3269
202500	5.1059
203400	4.0515
204300	3.885
205200	4.218
206100	3.996
207000	3.885
207900	4.1625
208800	4.4955
209700	4.551
210600	4.4955
211500	4.662
212400	4.7175
213300	4.551
214200	4.6065
215100	4.884
216000	4.9949
216900	4.884
217800	4.6065
218700	4.329
219600	4.1625
220500	3.996
221400	3.885
222300	3.9405
223200	4.0515
224100	4.0515
225000	4.107
225900	4.218
226800	4.107
227700	4.0515
228600	4.107
229500	4.218
230400	4.218
231300	4.218
232200	4.1625
233100	4.1625
234000	4.1625
234900	4.662
235800	5.7164
236700	5.7164
237600	5.2724
238500	5.1059
239400	4.7175
240300	4.9395
241200	5.3834
242100	5.2169
243000	5.3279
243900	5.5499
244800	5.8829
245700	6.8264
246600	7.5479
247500	6.7709
248400	5.2169
249300	4.9395
250200	5.3279
251100	5.0504
252000	5.1059
252900	5.4389
253800	5.3834
254700	5.0504
255600	4.9395
256500	4.9395
257400	4.9395
258300	4.884
259200	4.7175
260100	4.551
261000	4.9395
261900	5.7164
262800	5.6054
263700	5.1614
264600	5.6609
265500	5.6609
266400	5.0504
267300	5.2169
268200	5.2724
269100	4.4955
270000	4.1625
270900	4.551
271800	4.662
272700	4.551
273600	4.4955
274500	4.44
275400	4.4955
276300	4.662
277200	4.884
278100	4.884
279000	4.551
279900	4.218
280800	4.329
281700	4.9949
282600	5.8829
283500	6.2159
284400	5.9939
285300	5.8829
286200	5.9939
287100	6.2159
288000	6.1049
288900	5.6609
289800	5.5499
290700	5.7164
291600	5.9939
292500	6.1049
293400	6.0494
294300	5.9384
295200	5.7719
296100	5.2724
297000	4.9395
297900	4.9949
298800	4.8285
299700	4.3845
300600	4.551
301500	4.9949
302400	4.9395
303300	4.7175
304200	4.7175
305100	4.8285
306000	5.0504
306900	5.1059
307800	4.8285
308700	4.662
309600	4.4955
310500	4.3845
311400	4.4955
312300	4.662
313200	4.773
314100	4.8285
315000	4.6065
315900	4.3845
316800	4.3845
317700	4.44
318600	4.44
319500	4.4955
320400	4.551
321300	4.4955
322200	4.551
323100	5.1614
324000	5.9384
324900	5.6609
325800	4.329
326700	3.996
327600	4.44
328500	4.8285
329400	4.9395
330300	4.7175
331200	4.4955
332100	4.9395
333000	6.4934
333900	6.9929
334800	5.6609
335700	4.551
336600	4.44
337500	4.218
338400	4.6065
339300	6.1604
340200	5.9384
341100	4.1625
342000	3.7185
342900	4.0515
343800	4.329
344700	4.44
345600	4.44
346500	4.3845
347400	4.4955
348300	5.5499
349200	6.6599
350100	5.7719
351000	4.8285
351900	5.5499
352800	6.3824
353700	6.3269
354600	5.8274
355500	6.0494
356400	6.8819
357300	6.7709
358200	5.7719
359100	5.3279
360000	5.3279
360900	5.4944
361800	5.1059
362700	4.218
363600	4.0515
364500	4.1625
365400	4.218
366300	4.1625
367200	4.3845
368100	5.1614
369000	5.7719
369900	5.3834
370800	4.8285
371700	5.0504
372600	5.1059
373500	4.4955
374400	4.1625
375300	4.7175
376200	5.4389
377100	5.4389
378000	4.9949
378900	4.773
379800	4.773
380700	4.884
381600	5.3834
382500	5.7164
383400	5.6054
384300	5.2169
385200	5.1614
386100	5.4944
387000	5.7164
387900	5.6054
388800	5.1614
389700	4.8285
390600	4.6065
391500	4.551
392400	4.6065
393300	4.6065
394200	4.6065
395100	4.4955
396000	4.44
396900	4.329
397800	4.107
398700	3.996
399600	4.107
400500	4.1625
401400	4.107
402300	4.107
403200	4.218
404100	4.3845
405000	4.329
405900	4.2735
406800	4.3845
407700	4.551
408600	5.1614
409500	5.9384
410400	5.3279
411300	4.884
412200	5.5499
413100	6.0494
414000	5.3834
414900	4.8285
415800	4.551
416700	4.1625
417600	4.0515
418500	4.218
419400	4.1625
420300	4.329
421200	4.8285
422100	5.3279
423000	5.4944
423900	5.5499
424800	5.7164
425700	6.9929
426600	9.4349
427500	9.5459
428400	8.0474
429300	7.1594
430200	5.9384
431100	5.6054
432000	6.0494
432900	6.1049
433800	5.8829
434700	5.6609
435600	5.9939
436500	6.3269
437400	5.8274
438300	5.1059
439200	4.8285
440100	4.773
441000	4.773
441900	4.8285
442800	4.551
443700	4.3845
444600	4.6065
445500	5.1059
446400	5.9384
447300	6.3824
448200	6.1604
449100	5.6609
450000	5.4944
450900	5.6054
451800	5.6609
452700	5.4389
453600	5.6054
454500	6.2714
455400	6.8819
456300	6.6599
457200	5.9939
458100	6.2159
459000	6.8264
459900	6.5489
460800	5.8829
461700	5.6609
462600	5.8829
463500	6.1049
464400	6.1049
465300	6.3824
466200	6.5489
467100	6.3824
468000	5.9384
468900	5.6609
469800	5.4389
470700	5.2169
471600	5.3279
472500	5.3834
473400	5.3279
474300	5.2169
475200	5.0504
476100	5.1059
477000	5.1059
477900	5.1059
478800	5.0504
479700	5.2169
480600	4.9395
481500	4.44
482400	4.8285
483300	4.884
484200	4.7175
485100	4.773
486000	4.662
486900	4.4955
487800	4.3845
488700	4.7175
489600	5.0504
490500	5.0504
491400	5.4389
492300	6.7709
493200	8.2139
494100	8.0474
495000	7.4924
495900	7.7144
496800	7.3259
497700	6.0494
498600	5.5499
499500	5.6609
500400	5.9939
501300	6.2714
502200	5.7164
503100	5.0504
504000	5.1614
504900	5.5499
505800	5.6609
506700	5.4389
507600	5.3834
508500	5.6054
509400	5.7164
510300	5.9384
511200	5.9384
512100	5.3279
513000	4.9949
513900	4.9949
514800	4.884
515700	4.9395
516600	4.9949
517500	4.6065
518400	4.329
519300	4.218
520200	4.218
521100	4.1625
522000	4.107
522900	4.1625
523800	4.1625
524700	4.107
525600	4.218
526500	4.3845
527400	4.3845
528300	4.218
529200	4.107
530100	4.107
531000	4.218
531900	4.1625
532800	4.1625
533700	4.218
534600	4.329
535500	4.2735
536400	4.1625
537300	4.0515
538200	4.0515
539100	4.107
540000	4.107
540900	4.884
541800	6.4934
542700	7.4369
543600	7.4924
544500	7.4369
545400	7.4369
546300	7.4924
547200	7.1594
548100	6.1049
549000	5.3279
549900	5.4389
550800	5.8829
551700	6.0494
552600	6.2159
553500	6.4934
554400	6.6599
555300	6.7154
556200	6.7154
557100	6.4379
558000	5.6609
558900	4.9949
559800	5.2724
560700	6.1049
561600	6.6044
562500	6.5489
563400	6.2714
564300	6.0494
565200	5.7719
566100	5.5499
567000	5.9939
567900	6.4934
568800	6.6599
569700	6.2714
570600	5.4944
571500	5.3279
572400	5.5499
573300	5.5499
574200	5.4944
575100	5.5499
576000	5.5499
576900	5.3834
577800	5.3279
578700	5.2724
579600	5.3834
580500	5.7164
581400	6.0494
582300	6.2714
583200	5.8829
584100	5.7164
585000	5.9384
585900	5.8829
586800	5.7719
587700	6.1604
588600	6.4379
589500	5.8274
590400	5.3834
591300	5.5499
592200	5.8829
593100	6.2714
594000	6.5489
594900	6.3824
595800	6.1049
596700	5.8274
597600	5.7719
598500	6.2714
599400	6.8264
600300	6.6044
601200	6.0494
602100	5.6609
603000	5.6609
603900	5.7719
604800	5.7164
605700	5.6609
606600	5.4944
607500	4.7175
608400	4.218
609300	4.1625
610200	4.1625
611100	4.1625
612000	4.2735
612900	4.551
613800	5.0504
614700	5.6054
615600	5.6054
616500	4.9949
617400	4.4955
618300	4.2735
619200	4.218
620100	4.1625
621000	4.0515
621900	4.107
622800	4.2735
623700	4.218
624600	4.1625
625500	4.2735
626400	4.662
627300	5.9939
628200	7.7699
629100	8.2139
630000	7.6589
630900	7.2704
631800	6.8819
632700	6.4934
633600	6.3824
634500	6.5489
635400	6.8819
636300	6.6044
637200	6.3269
638100	6.5489
639000	6.7154
639900	6.8264
640800	6.5489
641700	6.4934
642600	6.9374
643500	6.8819
644400	6.3824
645300	6.1604
646200	6.2714
647100	6.4379
648000	6.5489
648900	6.3824
649800	6.1604
650700	6.1604
651600	6.2714
652500	6.7154
653400	7.1594
654300	7.2704
655200	7.0484
656100	6.8264
657000	6.5489
657900	6.3824
658800	6.2714
659700	6.1604
660600	6.0494
661500	5.9384
662400	6.1604
663300	5.9384
664200	5.3834
665100	5.5499
666000	5.8274
666900	6.9929
667800	8.6024
668700	8.7134
669600	9.0464
670500	9.9344
671400	10.1009
672300	10.4339
673200	11.2109
674100	11.6549
675000	11.8769
675900	11.9879
676800	11.6549
677700	11.3774
678600	11.4884
679500	11.4884
680400	11.0999
681300	10.9334
682200	11.2109
683100	11.3774
684000	11.4329
684900	11.4329
685800	11.4329
686700	11.1554
687600	10.2119
688500	9.0464
689400	7.8809
690300	6.4934
691200	5.5499
692100	5.4389
693000	5.2169
693900	4.9395
694800	4.9395
695700	4.884
696600	4.662
697500	4.662
698400	4.8285
699300	5.8274
700200	7.3259
701100	7.6034
702000	6.5489
702900	5.4944
703800	4.9395
704700	4.884
705600	5.1614
706500	5.3279
707400	5.1614
708300	5.1614
709200	5.3279
710100	5.3834
711000	5.4389
711900	5.7164
712800	6.8264
713700	8.2139
714600	9.0464
715500	9.6014
716400	10.3229
717300	10.8224
718200	11.0999
719100	11.3219
720000	11.4884
720900	11.4884
721800	11.1554
722700	10.6004
723600	10.5449
724500	10.5449
725400	10.3229
726300	10.2119
727200	9.8789
728100	9.4904
729000	9.0464
729900	8.6024
730800	8.4914
731700	8.6579
732600	8.4914
733500	7.9919
734400	7.8254
735300	7.8254
736200	7.7144
737100	7.4924
738000	7.2149
738900	7.1594
739800	7.1594
740700	7.0484
741600	6.6044
742500	6.0494
743400	5.7164
744300	5.3834
745200	5.0504
746100	5.0504
747000	5.0504
747900	4.773
748800	4.662
749700	4.551
750600	4.551
751500	4.6065
752400	4.551
753300	4.3845
754200	4.2735
755100	4.3845
756000	4.4955
756900	4.4955
757800	4.44
758700	4.329
759600	4.329
760500	4.9395
761400	5.8274
762300	6.0494
763200	5.8274
764100	6.2159
765000	6.5489
765900	6.7154
766800	6.6044
767700	6.4379
768600	6.2714
769500	6.2714
770400	6.0494
771300	5.3834
772200	4.9949
773100	4.8285
774000	4.662
774900	4.44
775800	4.2735
776700	4.1625
777600	4.2735
778500	4.9949
779400	5.6054
780300	5.8274
781200	5.8274
782100	5.8829
783000	5.8829
783900	5.6054
784800	5.2169
785700	4.9395
786600	5.0504
787500	5.2169
788400	5.4389
789300	5.6054
790200	5.4944
791100	4.7175
792000	4.1625
792900	4.107
793800	4.107
794700	4.0515
795600	4.0515
796500	4.0515
797400	3.996
798300	4.0515
799200	4.662
800100	5.6054
801000	6.2714
801900	6.9374
802800	6.8819
803700	5.9384
804600	5.4944
805500	5.6054
806400	5.6054
807300	5.6609
808200	5.9939
809100	6.2159
810000	5.9939
810900	5.5499
811800	5.4389
812700	5.7719
813600	6.2714
814500	6.7709
815400	6.6599
816300	5.9384
817200	5.0504
818100	4.3845
819000	4.218
819900	5.2169
820800	6.8264
821700	7.2149
822600	6.9374
823500	6.7709
824400	6.4379
825300	5.8829
826200	5.0504
827100	4.44
828000	4.4955
828900	4.9395
829800	5.4389
830700	6.1604
831600	6.2159
832500	5.8829
833400	5.8829
834300	5.8274
835200	5.3279
836100	4.662
837000	4.3845
837900	4.329
838800	4.107
839700	3.996
840600	4.0515
841500	3.9405
842400	3.774
843300	3.774
844200	4.107
845100	4.884
846000	6.1604
846900	7.0484
847800	7.3814
848700	6.9374
849600	6.2159
850500	5.6609
851400	5.7164
852300	5.9384
853200	6.2714
854100	6.8264
855000	7.0484
855900	6.8819
856800	6.6599
857700	6.6044
858600	6.4934
859500	6.5489
860400	6.6044
861300	6.5489
862200	6.4379
863100	6.4379
864000	6.3269
864900	6.1604
865800	5.9384
866700	5.3834
867600	4.9949
868500	5.1614
869400	5.6054
870300	5.7719
871200	5.3834
872100	4.8285
873000	4.4955
873900	4.107
874800	3.9405
875700	3.885
876600	3.996
877500	4.107
878400	4.107
879300	4.0515
880200	4.0515
881100	4.662
882000	5.8829
882900	6.7154
883800	6.4934
884700	5.6054
885600	5.6609
886500	7.1594
887400	8.8799
888300	9.6569
889200	9.8789
890100	9.2684
891000	8.3804
891900	8.1029
892800	7.9919
893700	7.7144
894600	7.4369
895500	7.3259
896400	7.9364
897300	8.9354
898200	9.1574
899100	9.0464
900000	8.6579
900900	8.0474
901800	7.6589
902700	7.3814
903600	7.2149
904500	7.4369
905400	7.4369
906300	6.9929
907200	6.6044
908100	6.1604
909000	5.9384
909900	5.9939
910800	5.9939
911700	5.9384
912600	5.8829
913500	5.8274
914400	5.6609
915300	5.5499
916200	5.5499
917100	5.4944
918000	5.4389
918900	5.4389
919800	5.2724
920700	5.1614
921600	5.1614
922500	4.9949
923400	4.4955
924300	4.44
925200	4.662
926100	4.8285
927000	5.7164
927900	7.1594
928800	7.3259
929700	6.7154
930600	6.5489
931500	6.7709
932400	6.9929
933300	6.4379
934200	5.4944
935100	4.6065
936000	3.9405
936900	3.6075
937800	3.552
938700	3.552
939600	3.552
940500	4.0515
941400	5.2169
942300	6.2159
943200	6.3269
944100	6.2714
945000	6.1049
945900	5.2724
946800	4.7175
947700	4.773
948600	5.1059
949500	5.4389
950400	5.4389
951300	5.1614
952200	5.1614
953100	5.6054
954000	5.5499
954900	5.1059
955800	4.9949
956700	5.3834
957600	5.6054
958500	5.1059
959400	4.6065
960300	4.44
961200	4.329
962100	4.218
963000	3.996
963900	3.996
964800	4.1625
965700	4.3845
966600	4.2735
967500	3.774
968400	3.6075
969300	3.774
970200	4.1625
971100	5.3279
972000	5.9939
972900	5.4944
973800	5.1614
974700	5.1614
975600	4.8285
976500	4.773
977400	5.1059
978300	5.1059
979200	5.1614
980100	5.3834
981000	5.4389
981900	5.9384
982800	6.6044
983700	6.6599
984600	6.3269
985500	5.8829
986400	5.4944
987300	5.2724
988200	5.3834
989100	5.8274
990000	6.3824
990900	6.7709
991800	6.9374
992700	6.2714
993600	5.2724
994500	4.6065
995400	4.4955
996300	4.884
997200	5.8829
998100	6.8819
999000	7.0484
999900	7.1039
1000800	7.5479
1001700	7.5479
1002600	7.2149
1003500	6.3824
1004400	5.4389
1005300	5.0504
1006200	4.9949
1007100	4.7175
1008000	4.0515
1008900	3.663
1009800	3.552
1010700	3.552
1011600	3.4965
1012500	3.3855
1013400	4.107
1014300	6.1604
1015200	6.4379
1016100	5.3279
1017000	4.773
1017900	4.662
1018800	5.0504
1019700	5.4944
1020600	5.2169
1021500	4.9395
1022400	5.2724
1023300	5.6054
1024200	5.6609
1025100	5.3834
1026000	5.1614
1026900	5.2169
1027800	5.2724
1028700	5.1614
1029600	5.2169
1030500	5.6054
1031400	5.9384
1032300	6.0494
1033200	5.7164
1034100	4.9949
1035000	4.329
1035900	4.2735
1036800	4.44
1037700	4.218
1038600	3.9405
1039500	3.885
1040400	3.774
1041300	3.7185
1042200	3.7185
1043100	3.774
1044000	3.774
1044900	4.218
1045800	5.1614
1046700	5.3279
1047600	4.2735
1048500	3.7185
1049400	3.774
1050300	3.774
1051200	3.663
1052100	3.6075
1053000	3.663
1053900	3.774
1054800	3.9405
1055700	3.885
1056600	3.8295
1057500	3.9405
1058400	3.885
1059300	3.7185
1060200	4.107
1061100	5.1059
1062000	5.6609
1062900	5.3834
1063800	5.1614
1064700	5.3834
1065600	5.6054
1066500	5.4389
1067400	5.3834
1068300	5.6054
1069200	5.9384
1070100	6.1604
1071000	6.2714
1071900	6.4934
1072800	6.6599
1073700	6.5489
1074600	6.5489
1075500	6.6044
1076400	6.4934
1077300	6.1604
1078200	6.0494
1079100	6.2159
1080000	6.4379
1080900	6.4379
1081800	5.8829
1082700	5.2169
1083600	5.2724
1084500	5.4944
1085400	5.3834
1086300	5.5499
1087200	6.2159
1088100	6.6044
1089000	6.4934
1089900	6.2714
1090800	5.6054
1091700	4.773
1092600	4.662
1093500	5.6609
1094400	6.5489
1095300	6.2714
1096200	5.2724
1097100	4.3845
1098000	4.107
1098900	4.7175
1099800	5.5499
1100700	5.2724
1101600	4.662
1102500	4.662
1103400	4.662
1104300	4.4955
1105200	5.1059
