# Supplementary material for: A parsimonious model of blood glucose homeostasis
Source: PLOS Digit Health. 2022 Jul 14;1(7):e0000072. doi: 10.1371/journal.pdig.0000072 (PMC9931355; doi:10.1371/journal.pdig.0000072)
Supplement: S2 Data — Blood glucose data of Klick Pilot Study measured using the Freestyle Libre Flash Glucose device. The data are presented in comma separated values (.csv) format for each healthy individual (N = 100). The filenames represent the unique identification of the individual to preserve anonymity. (ZIP) [file pdig.0000072.s011.zip › MRT05.csv]

Elapsed Time	Glucose (mmol/L)
0	5.9939
900	5.7719
1800	5.3834
2700	5.1059
3600	5.4389
4500	5.7719
5400	5.6609
6300	5.1059
7200	4.773
8100	4.8285
9000	4.9949
9900	4.8285
10800	4.3845
11700	4.107
12600	3.996
13500	3.8295
14400	3.6075
15300	3.552
16200	3.6075
17100	3.6075
18000	3.663
18900	3.6075
19800	3.7185
20700	4.0515
21600	4.9395
22500	6.9929
23400	8.7134
24300	8.9909
25200	8.6579
26100	8.3249
27000	8.1584
27900	8.1029
28800	7.6034
29700	6.7154
30600	6.1049
31500	5.6054
32400	5.2169
33300	5.5499
34200	6.1049
35100	6.2159
36000	5.8829
36900	5.3834
37800	4.7175
38700	4.773
39600	5.3834
40500	5.4389
41400	5.4944
42300	5.8274
43200	6.4379
44100	6.9929
45000	6.4379
45900	4.884
46800	4.218
47700	4.218
48600	4.218
49500	3.885
50400	3.663
51300	3.552
52200	3.7185
53100	4.551
54000	5.1614
54900	5.3834
55800	5.4389
56700	5.4389
57600	5.2169
58500	4.9395
59400	4.551
60300	4.0515
61200	3.6075
62100	3.4965
63000	3.552
63900	3.663
64800	3.552
65700	3.552
66600	3.774
67500	3.996
68400	4.107
69300	3.8295
70200	4.8285
71100	7.7144
72000	9.1019
72900	8.9909
73800	9.0464
74700	8.5469
75600	7.2149
76500	6.7154
77400	6.7709
78300	6.3824
79200	5.9939
80100	5.8274
81000	5.3279
81900	4.773
82800	5.0504
83700	5.5499
84600	5.7164
85500	5.7719
86400	6.0494
87300	6.1049
88200	5.5499
89100	5.1059
90000	5.2169
90900	5.7164
91800	5.8829
92700	5.6609
93600	5.5499
94500	5.8274
95400	5.4944
96300	4.884
97200	4.8285
98100	4.8285
99000	4.7175
99900	4.7175
100800	4.6065
101700	4.4955
102600	4.8285
103500	6.1604
104400	7.6034
105300	7.1594
106200	5.8274
107100	5.6609
108000	5.9939
108900	5.9384
109800	5.4389
110700	4.773
111600	4.329
112500	4.218
113400	4.44
114300	4.662
115200	4.662
116100	4.44
117000	4.218
117900	4.1625
118800	4.0515
119700	4.107
120600	4.662
121500	5.8274
122400	6.7154
123300	7.0484
124200	6.9374
125100	6.4379
126000	6.1604
126900	6.3269
127800	6.0494
128700	5.7719
129600	6.3269
130500	6.9929
131400	7.2704
132300	7.0484
133200	6.3824
134100	5.5499
135000	4.662
135900	4.218
136800	4.551
137700	5.3279
138600	5.6609
139500	5.4389
140400	5.3279
141300	5.1059
142200	4.6065
143100	4.218
144000	3.9405
144900	3.7185
145800	3.6075
146700	3.663
147600	3.774
148500	3.7185
149400	3.9405
150300	4.1625
151200	3.996
152100	3.9405
153000	4.107
153900	4.107
154800	4.0515
155700	4.1625
156600	4.0515
157500	4.2735
158400	5.7164
159300	7.1594
160200	7.3814
161100	7.2149
162000	7.2704
162900	7.4369
163800	6.4379
164700	5.2169
165600	5.2169
166500	5.2724
167400	4.8285
168300	4.8285
169200	5.1059
170100	5.3834
171000	5.3279
171900	5.0504
172800	5.7164
173700	5.7164
174600	5.2169
175500	5.3279
176400	5.0504
177300	4.7175
178200	4.9949
179100	4.8285
180000	5.2169
180900	6.6044
181800	6.9374
182700	5.7164
183600	4.44
184500	4.218
185400	4.3845
186300	4.329
187200	4.1625
188100	3.9405
189000	3.7185
189900	3.6075
190800	3.663
191700	3.663
192600	3.774
193500	3.9405
194400	3.996
195300	3.885
196200	3.774
197100	4.773
198000	7.3814
198900	8.7134
199800	8.4914
200700	7.7144
201600	7.2149
202500	7.2704
203400	7.5479
204300	7.6589
205200	7.5479
206100	6.9374
207000	5.6054
207900	4.662
208800	5.1059
209700	6.0494
210600	6.6044
211500	6.3269
212400	5.6609
213300	5.1614
214200	4.662
215100	4.4955
216000	4.9949
216900	5.3279
217800	5.2169
218700	5.1059
219600	4.9395
220500	4.6065
221400	4.44
222300	4.4955
223200	4.6065
224100	4.662
225000	4.662
225900	4.662
226800	4.4955
227700	4.3845
228600	4.2735
229500	4.107
230400	4.0515
231300	4.1625
232200	4.1625
233100	4.0515
234000	4.107
234900	4.107
235800	3.996
236700	3.996
237600	4.0515
238500	4.1625
239400	4.329
240300	4.2735
241200	4.3845
242100	5.7164
243000	7.1594
243900	7.2149
244800	6.9374
245700	6.7154
246600	6.4379
247500	6.2159
248400	6.0494
249300	6.1049
250200	5.9939
251100	5.4944
252000	5.2724
252900	5.1614
253800	4.662
254700	4.2735
255600	4.4955
256500	5.0504
257400	5.6054
258300	5.6609
259200	5.3279
260100	4.9395
261000	4.773
261900	5.1059
262800	5.2724
263700	4.9949
264600	4.3845
265500	3.996
266400	3.885
267300	3.8295
268200	3.774
269100	3.8295
270000	3.9405
270900	4.0515
271800	4.329
272700	4.9395
273600	5.3834
274500	5.9939
275400	6.6599
276300	6.4934
277200	5.8829
278100	5.8274
279000	6.0494
279900	6.2159
280800	6.3269
281700	6.2714
282600	6.1604
283500	5.7164
284400	5.1059
285300	4.662
286200	4.218
287100	4.0515
288000	4.44
288900	4.9949
289800	5.3279
290700	4.9949
291600	4.662
292500	4.7175
293400	4.773
294300	4.9395
295200	4.9395
296100	5.0504
297000	5.3834
297900	5.6054
298800	5.4389
299700	5.3834
300600	5.5499
301500	5.8274
302400	6.0494
303300	6.5489
304200	6.6599
305100	6.2159
306000	5.7719
306900	5.8274
307800	5.8274
308700	5.2724
309600	4.773
310500	4.662
311400	4.44
312300	4.773
313200	5.4389
314100	5.4389
315000	4.9395
315900	4.551
316800	4.551
317700	4.9395
318600	4.7175
319500	4.329
320400	4.3845
321300	4.4955
322200	4.44
323100	3.9405
324000	3.885
324900	4.107
325800	4.107
326700	4.1625
327600	4.218
328500	4.218
329400	4.1625
330300	3.996
331200	3.885
332100	3.8295
333000	3.7185
333900	3.9405
334800	4.551
335700	5.3279
336600	5.6054
337500	5.4944
338400	5.2724
339300	5.1614
340200	4.9949
341100	4.773
342000	4.9395
342900	4.551
343800	3.8295
344700	3.552
345600	3.663
346500	3.8295
347400	4.551
348300	5.9939
349200	5.9939
350100	4.773
351000	4.7175
351900	5.7164
352800	5.9939
353700	5.7164
354600	5.1059
355500	5.3834
356400	6.0494
357300	5.8274
358200	5.6609
359100	5.7164
360000	5.4944
360900	5.3834
361800	5.6054
362700	5.6609
363600	5.2724
364500	4.9949
365400	5.1614
366300	5.1059
367200	4.6065
368100	4.662
369000	5.3279
369900	5.8274
370800	5.4389
371700	4.6065
372600	4.3845
373500	4.44
374400	4.662
375300	4.773
376200	4.329
377100	3.663
378000	3.33
378900	3.33
379800	4.4955
380700	5.1059
381600	5.3834
382500	5.5499
383400	5.7719
384300	6.0494
385200	5.7164
386100	5.4944
387000	6.3269
387900	6.8264
388800	6.4934
389700	5.8829
390600	5.3279
391500	5.2169
392400	5.4944
393300	5.4389
394200	5.1614
395100	4.773
396000	4.551
396900	4.551
397800	4.7175
398700	4.7175
399600	4.551
400500	4.218
401400	3.996
402300	3.996
403200	3.885
404100	3.9405
405000	3.9405
405900	3.7185
406800	3.663
407700	3.774
408600	3.774
409500	3.6075
410400	3.663
411300	3.885
412200	3.774
413100	3.8295
414000	3.8295
414900	3.4965
415800	3.9405
416700	5.1614
417600	5.7164
418500	5.7164
419400	5.7719
420300	5.8274
421200	5.8274
422100	5.6609
423000	5.3834
423900	5.0504
424800	4.884
425700	4.884
426600	4.773
427500	4.773
428400	4.551
429300	4.0515
430200	3.996
431100	4.2735
432000	4.6065
432900	4.662
433800	4.1625
434700	4.107
435600	4.551
436500	4.329
437400	3.7185
438300	3.3855
439200	3.33
440100	3.3855
441000	3.4965
441900	3.6075
442800	3.663
443700	3.663
444600	3.6075
445500	3.6075
446400	3.663
447300	3.663
448200	3.6075
449100	3.6075
450000	3.552
450900	3.6075
451800	3.663
452700	3.663
453600	3.7185
454500	3.663
455400	3.8295
456300	4.3845
457200	4.884
458100	5.3834
459000	5.9939
459900	6.6044
460800	6.7709
461700	6.7709
462600	6.8819
463500	6.7709
464400	6.8264
465300	7.0484
466200	7.1594
467100	6.9929
468000	6.3824
468900	5.6054
469800	5.1614
470700	4.9395
471600	4.8285
472500	4.7175
473400	4.662
474300	4.8285
475200	4.9949
476100	4.884
477000	4.8285
477900	4.9395
478800	4.884
479700	4.773
480600	4.551
481500	4.551
482400	4.7175
483300	4.6065
484200	4.3845
485100	4.44
486000	4.4955
486900	4.551
487800	4.662
488700	4.662
489600	4.773
490500	4.884
491400	4.9395
492300	4.9395
493200	4.9949
494100	5.1059
495000	5.1059
495900	4.9949
496800	4.8285
497700	4.551
498600	4.44
499500	4.44
500400	4.884
501300	5.3834
502200	5.2169
503100	5.1059
504000	5.1059
504900	4.7175
505800	4.329
506700	3.9405
507600	3.663
508500	3.774
509400	4.7175
510300	6.0494
511200	6.2159
512100	5.8829
513000	5.8274
513900	5.4944
514800	5.1614
515700	4.8285
516600	4.662
517500	4.7175
518400	4.2735
519300	3.7185
520200	4.3845
521100	5.8274
522000	4.9395
522900	4.3845
523800	5.4944
524700	6.9374
525600	6.9374
526500	6.2159
527400	5.7719
528300	5.3279
529200	5.0504
530100	5.2169
531000	5.2169
531900	5.0504
532800	4.884
533700	4.6065
534600	4.6065
535500	4.662
536400	4.6065
537300	4.551
538200	4.551
539100	4.6065
540000	4.773
540900	4.8285
541800	4.7175
542700	4.6065
543600	4.662
544500	4.7175
545400	4.662
546300	4.7175
547200	4.9949
548100	5.4389
549000	5.1614
549900	4.773
550800	5.4389
551700	7.1594
552600	8.1029
553500	7.9919
554400	7.4369
555300	6.8264
556200	6.0494
557100	5.7719
558000	5.9384
558900	5.7719
559800	5.8274
560700	5.8829
561600	6.1049
562500	6.0494
563400	5.7164
564300	5.3834
565200	5.2724
566100	5.1614
567000	5.1614
567900	5.3834
568800	5.5499
569700	5.4389
570600	5.3834
571500	5.3834
572400	5.3279
573300	5.2169
574200	4.9949
575100	4.8285
576000	4.7175
576900	4.6065
577800	4.4955
578700	4.6065
579600	4.884
580500	4.9395
581400	4.662
582300	4.4955
583200	4.44
584100	4.3845
585000	4.44
585900	4.3845
586800	4.4955
587700	4.773
588600	5.3279
589500	6.1049
590400	6.4934
591300	6.3269
592200	6.3269
593100	5.8829
594000	5.5499
594900	6.2159
595800	6.4379
596700	5.6609
597600	5.3279
598500	5.9939
599400	6.9929
600300	7.2149
601200	7.0484
602100	6.7709
603000	6.1049
603900	5.6054
604800	5.1059
605700	4.551
606600	4.2735
607500	4.44
608400	4.7175
609300	5.0504
610200	5.4389
611100	5.8274
612000	5.9939
612900	5.9939
613800	5.9939
614700	5.8274
615600	5.7164
616500	5.4944
617400	5.1059
618300	4.9395
619200	4.9395
620100	5.0504
621000	5.1059
621900	5.1614
622800	5.1059
623700	4.9395
624600	4.884
625500	5.4944
626400	6.7709
627300	7.9919
628200	8.2694
629100	7.9919
630000	7.4924
630900	6.9929
631800	6.5489
632700	6.1604
633600	5.7719
634500	5.4944
635400	5.2724
636300	5.1059
637200	4.9395
638100	5.0504
639000	5.7719
639900	6.7709
640800	7.1594
641700	6.8264
642600	6.3269
643500	5.9939
644400	5.5499
645300	5.2169
646200	4.9395
647100	4.884
648000	5.4944
648900	6.0494
649800	6.1604
650700	5.8274
651600	5.2169
652500	4.8285
653400	4.773
654300	4.662
655200	4.4955
656100	4.2735
657000	4.2735
657900	4.218
658800	4.2735
659700	4.2735
660600	4.2735
661500	4.329
662400	4.329
663300	4.329
664200	4.44
665100	4.551
666000	4.6065
666900	4.551
667800	4.662
668700	5.2169
669600	5.9384
670500	6.4934
671400	6.6044
672300	6.4934
673200	6.2714
674100	5.9939
675000	5.8829
675900	6.2159
676800	6.4379
677700	6.2159
678600	5.6054
679500	5.0504
680400	4.9395
681300	5.1059
682200	5.2724
683100	5.1059
684000	4.7175
684900	4.44
685800	4.2735
686700	4.0515
687600	4.0515
688500	4.551
689400	5.3279
690300	5.7719
691200	6.0494
692100	5.9384
693000	5.5499
693900	5.2724
694800	5.3279
695700	5.7719
696600	6.1049
697500	5.8829
698400	5.5499
699300	5.2169
700200	4.9395
701100	4.662
702000	4.4955
702900	4.3845
703800	4.329
704700	4.1625
705600	4.107
706500	4.107
707400	4.1625
708300	4.2735
709200	4.329
710100	4.44
711000	4.551
711900	4.6065
712800	5.1059
713700	5.9939
714600	6.6044
715500	6.7709
716400	6.9929
717300	7.2149
718200	7.1594
719100	6.9929
720000	6.7709
720900	6.6044
721800	6.7154
722700	6.8819
723600	6.9929
724500	6.9929
725400	6.8819
726300	6.9374
727200	6.8264
728100	6.2714
729000	5.9939
729900	5.9384
730800	5.9384
731700	5.7164
732600	5.6609
733500	5.6609
734400	5.4944
735300	5.4389
736200	5.4389
737100	5.4944
738000	5.6054
738900	5.6054
739800	5.6054
740700	5.5499
741600	5.4944
742500	5.4389
743400	5.4944
744300	5.4389
745200	5.3834
746100	5.3834
747000	5.3834
747900	5.2724
748800	5.2169
749700	5.2169
750600	5.0504
751500	5.0504
752400	5.0504
753300	5.1059
754200	5.1059
755100	5.1059
756000	5.2169
756900	5.2724
757800	5.2169
758700	5.1059
759600	4.9949
760500	5.4389
761400	6.2714
762300	6.7154
763200	6.9374
764100	7.1594
765000	7.2149
765900	6.9374
766800	6.6599
767700	6.3269
768600	5.8829
769500	5.8274
770400	5.9939
771300	6.1049
772200	6.0494
773100	5.8274
774000	5.5499
774900	5.2169
775800	5.2169
776700	5.3834
777600	5.2724
778500	5.5499
779400	6.2159
780300	6.7709
781200	6.8264
782100	6.7709
783000	6.7709
783900	6.6599
784800	6.4934
785700	6.4379
786600	6.6044
787500	6.6599
788400	6.4379
789300	6.2159
790200	6.1049
791100	5.9939
792000	5.9384
792900	6.0494
793800	6.1049
794700	5.9939
795600	5.9384
796500	5.9384
797400	6.0494
798300	5.8829
799200	5.8829
800100	5.9384
801000	5.9939
801900	5.9939
802800	6.0494
803700	6.1049
804600	6.0494
805500	5.9384
806400	5.9384
807300	5.8274
808200	5.6609
809100	5.7164
810000	5.8274
810900	6.1604
811800	6.6599
812700	7.2149
813600	7.5479
814500	7.4924
815400	7.3814
816300	7.3814
817200	7.3259
818100	7.3259
819000	7.2149
819900	7.1039
820800	7.0484
821700	6.8264
822600	6.6599
823500	6.5489
824400	6.4934
825300	6.3824
826200	6.3269
827100	6.2714
828000	6.1604
828900	6.0494
829800	6.0494
830700	5.9384
831600	5.8274
832500	5.8274
833400	5.7719
834300	5.7164
835200	5.6054
836100	5.4944
837000	5.4389
837900	5.3279
838800	5.3279
839700	5.3279
840600	5.2169
841500	5.1614
842400	5.2169
843300	5.2169
844200	5.1614
845100	5.1059
846000	5.0504
846900	4.9395
847800	4.9949
848700	5.4389
