# Supplementary material for: A parsimonious model of blood glucose homeostasis
Source: PLOS Digit Health. 2022 Jul 14;1(7):e0000072. doi: 10.1371/journal.pdig.0000072 (PMC9931355; doi:10.1371/journal.pdig.0000072)
Supplement: S2 Data — Blood glucose data of Klick Pilot Study measured using the Freestyle Libre Flash Glucose device. The data are presented in comma separated values (.csv) format for each healthy individual (N = 100). The filenames represent the unique identification of the individual to preserve anonymity. (ZIP) [file pdig.0000072.s011.zip › MRT06.csv]

Elapsed Time	Glucose (mmol/L)
0	5.3279
900	5.1614
1800	4.773
2700	4.551
3600	4.4955
4500	4.107
5400	3.8295
6300	3.885
7200	3.9405
8100	3.8295
9000	3.8295
9900	3.996
10800	4.6065
11700	5.4944
12600	6.0494
13500	5.9384
14400	5.6609
15300	5.6609
16200	5.3279
17100	5.1059
18000	4.884
18900	4.7175
19800	4.884
20700	5.2724
21600	5.4389
22500	5.1614
23400	4.8285
24300	3.9405
25200	3.663
26100	4.6065
27000	5.3834
27900	4.8285
28800	4.218
29700	4.218
30600	4.884
31500	5.2169
32400	4.4955
33300	3.9405
34200	3.996
35100	3.996
36000	3.996
36900	4.329
37800	3.9405
38700	3.3855
39600	3.219
40500	3.219
41400	3.219
42300	3.33
43200	3.441
44100	3.3855
45000	3.663
45900	3.996
46800	3.885
47700	3.552
48600	3.1635
49500	2.775
50400	2.6085
51300	2.6085
52200	2.775
53100	3.33
54000	3.9405
54900	3.996
55800	4.218
56700	5.2169
57600	6.4379
58500	6.9374
59400	6.7709
60300	6.2714
61200	5.5499
62100	5.2169
63000	4.884
63900	4.218
64800	3.774
65700	3.885
66600	4.1625
67500	4.3845
68400	4.884
69300	5.2724
70200	5.3279
71100	4.9949
72000	4.884
72900	5.0504
73800	4.9395
74700	4.551
75600	4.329
76500	4.218
77400	4.218
78300	4.1625
79200	4.107
80100	4.2735
81000	4.3845
81900	4.329
82800	4.3845
83700	4.44
84600	4.3845
85500	4.4955
86400	4.6065
87300	4.44
88200	4.107
89100	4.0515
90000	4.218
90900	5.4389
91800	6.8264
92700	6.9374
93600	6.7709
94500	6.6599
95400	6.6044
96300	6.3269
97200	6.0494
98100	6.4379
99000	7.1594
99900	7.7144
100800	7.7699
101700	7.3259
102600	6.8264
103500	6.6599
104400	6.8264
105300	6.8264
106200	6.3824
107100	5.7164
108000	5.3834
108900	5.3834
109800	5.8274
110700	6.7709
111600	7.2704
112500	6.9929
113400	6.5489
114300	6.3824
115200	6.0494
116100	6.4379
117000	7.7144
117900	8.2694
118800	8.1584
119700	7.8809
120600	7.7699
121500	8.0474
122400	7.5479
123300	6.1049
124200	5.7164
125100	6.7709
126000	7.6034
126900	7.5479
127800	6.8264
128700	6.3824
129600	5.8829
130500	5.1614
131400	5.0504
132300	5.4389
133200	5.4944
134100	5.3834
135000	5.1059
135900	4.7175
136800	4.44
137700	4.3845
138600	4.4955
139500	4.662
140400	4.662
141300	4.4955
142200	4.2735
143100	3.996
144000	3.9405
144900	4.1625
145800	4.662
146700	4.7175
147600	4.6065
148500	4.7175
149400	4.773
150300	4.773
151200	4.7175
152100	4.662
153000	4.884
153900	4.9949
154800	5.0504
155700	5.0504
156600	4.773
157500	4.6065
158400	4.6065
159300	4.6065
160200	4.8285
161100	5.5499
162000	6.2714
162900	6.2714
163800	6.0494
164700	6.5489
165600	6.9374
166500	6.4379
167400	5.6054
168300	4.9949
169200	4.773
170100	4.662
171000	4.2735
171900	3.774
172800	3.8295
173700	4.1625
174600	4.329
175500	4.2735
176400	4.2735
177300	4.218
178200	4.2735
179100	4.6065
180000	4.4955
180900	4.884
181800	6.3824
182700	7.7699
183600	8.2694
184500	8.1029
185400	7.4369
186300	7.3259
187200	8.0474
188100	8.4914
189000	8.3249
189900	7.3814
190800	5.7164
191700	4.4955
192600	4.44
193500	4.773
194400	4.9949
195300	4.8285
196200	4.773
197100	4.551
198000	4.6065
198900	5.5499
199800	6.1604
200700	6.1604
201600	5.6609
202500	5.2724
203400	5.6609
204300	5.9939
205200	6.0494
206100	6.1049
207000	6.1604
207900	5.9939
208800	5.6609
209700	5.0504
210600	4.662
211500	4.9949
212400	5.5499
213300	5.5499
214200	5.2169
215100	5.3834
216000	5.4389
216900	4.884
217800	4.6065
218700	4.7175
219600	4.7175
220500	4.6065
221400	4.551
222300	4.662
223200	4.7175
224100	4.7175
225000	4.7175
225900	4.7175
226800	4.7175
227700	4.884
228600	4.9395
229500	4.7175
230400	4.44
231300	4.4955
232200	4.662
233100	4.6065
234000	4.329
234900	4.1625
235800	3.996
236700	3.8295
237600	4.218
238500	4.773
239400	4.773
240300	4.551
241200	4.6065
242100	4.662
243000	4.329
243900	4.44
244800	4.551
245700	4.4955
246600	4.329
247500	4.3845
248400	4.9395
249300	5.9384
250200	6.5489
251100	6.7709
252000	6.7709
252900	6.8264
253800	6.8819
254700	6.4934
255600	5.8274
256500	5.9939
257400	6.5489
258300	6.6044
259200	5.7164
260100	4.2735
261000	3.8295
261900	4.0515
262800	4.1625
263700	3.9405
264600	3.663
265500	3.7185
266400	3.9405
267300	3.996
268200	4.3845
269100	5.2724
270000	5.7164
270900	5.5499
271800	5.0504
272700	4.551
273600	4.2735
274500	4.44
275400	4.884
276300	5.1614
277200	5.0504
278100	4.6065
279000	4.3845
279900	4.329
280800	4.329
281700	4.2735
282600	4.329
283500	4.2735
284400	4.1625
285300	4.107
286200	4.551
287100	5.4944
288000	5.9384
288900	5.3834
289800	5.4944
290700	6.1604
291600	6.7154
292500	7.0484
293400	6.7154
294300	6.4379
295200	6.7709
296100	7.0484
297000	7.0484
297900	7.1039
298800	6.6599
299700	5.8829
300600	5.7164
301500	5.7719
302400	5.3834
303300	4.662
304200	4.2735
305100	4.3845
306000	4.7175
306900	4.9395
307800	4.9949
308700	5.0504
309600	4.884
310500	4.773
311400	4.662
312300	4.551
313200	4.4955
314100	4.329
315000	4.4955
315900	4.7175
316800	4.8285
317700	4.884
318600	4.8285
319500	4.7175
320400	4.662
321300	4.551
322200	4.44
323100	4.329
324000	4.218
324900	4.2735
325800	4.662
326700	4.773
327600	4.8285
328500	4.773
329400	5.2724
330300	6.5489
331200	6.9929
332100	6.2714
333000	5.9384
333900	5.7164
334800	5.1059
335700	4.9395
336600	4.773
337500	4.4955
338400	4.2735
339300	4.0515
340200	3.996
341100	4.0515
342000	4.107
342900	4.2735
343800	4.4955
344700	4.884
345600	5.6054
346500	6.0494
347400	6.1049
348300	6.3824
349200	7.3259
350100	8.1584
351000	8.8244
351900	9.1574
352800	9.0464
353700	8.7134
354600	8.2139
355500	7.7144
356400	7.4924
357300	7.1594
358200	6.8264
359100	6.6599
360000	6.2159
360900	6.0494
361800	6.1604
362700	6.3824
363600	6.4379
364500	6.1604
365400	6.1049
366300	6.6044
367200	6.3269
368100	5.4944
369000	5.3279
369900	5.4389
370800	5.3279
371700	5.2724
372600	5.3834
373500	5.2169
374400	4.884
375300	5.0504
376200	5.6054
377100	6.1604
378000	6.1049
378900	5.4389
379800	4.9395
380700	5.2724
381600	5.9384
382500	6.3269
383400	6.2714
384300	5.7719
385200	5.3279
386100	5.0504
387000	4.7175
387900	4.7175
388800	4.9949
389700	5.4389
390600	5.6054
391500	5.2169
392400	5.1614
393300	5.4944
394200	5.6054
395100	5.4944
396000	5.2724
396900	5.2169
397800	5.2169
398700	5.2169
399600	5.2724
400500	5.3279
401400	5.2169
402300	5.1614
403200	5.1614
404100	5.1059
405000	5.2169
405900	5.2169
406800	5.1614
407700	5.1059
408600	4.9949
409500	4.884
410400	4.9395
411300	5.2169
412200	5.1059
413100	5.0504
414000	5.0504
414900	4.773
415800	5.0504
416700	6.2159
417600	7.1594
418500	7.2704
419400	6.7709
420300	5.9939
421200	5.5499
422100	5.5499
423000	5.4389
423900	4.9395
424800	4.3845
425700	4.107
426600	3.996
427500	3.9405
428400	3.996
429300	4.0515
430200	3.996
431100	4.107
432000	4.0515
432900	4.1625
433800	4.329
434700	4.329
435600	4.2735
436500	4.551
437400	4.9949
438300	5.0504
439200	4.773
440100	4.8285
441000	5.6054
441900	6.9374
442800	7.4924
443700	7.4924
444600	7.6034
445500	7.6034
446400	7.3259
447300	6.7154
448200	6.5489
449100	6.7154
450000	6.6599
450900	6.4934
451800	6.2159
452700	5.9939
453600	5.6054
454500	5.3279
455400	5.4389
456300	5.6054
457200	5.8274
458100	5.9939
459000	6.1604
459900	6.1604
460800	5.4944
461700	4.662
462600	4.6065
463500	5.3834
464400	5.9384
465300	5.7719
466200	5.3279
467100	5.2724
468000	5.3834
468900	5.3834
469800	5.2724
470700	5.2724
471600	5.2169
472500	4.8285
473400	4.6065
474300	4.8285
475200	5.1059
476100	5.0504
477000	4.9949
477900	4.9949
478800	4.884
479700	4.9395
480600	4.884
481500	4.8285
482400	4.773
483300	4.773
484200	4.884
485100	4.884
486000	4.8285
486900	4.773
487800	4.662
488700	4.7175
489600	4.7175
490500	4.7175
491400	4.773
492300	4.9395
493200	5.1059
494100	5.0504
495000	4.884
495900	4.773
496800	4.8285
497700	4.884
498600	4.773
499500	4.773
500400	4.9949
501300	4.884
502200	4.6065
503100	5.2724
504000	6.2714
504900	6.8264
505800	7.2704
506700	7.4369
507600	7.2149
508500	6.9929
509400	7.0484
510300	7.3814
511200	7.5479
512100	7.2704
513000	6.4379
513900	5.4944
514800	4.9395
515700	4.551
516600	4.2735
517500	3.996
518400	3.885
519300	3.885
520200	3.8295
521100	3.996
522000	4.329
522900	4.4955
523800	4.7175
524700	5.2724
525600	6.2159
526500	6.7709
527400	6.3824
528300	6.2714
529200	6.8264
530100	7.4369
531000	7.9919
531900	8.1584
532800	7.8809
533700	7.4369
534600	7.3259
535500	7.3814
536400	7.2149
537300	6.7154
538200	5.7719
539100	5.3834
540000	5.6609
540900	5.4944
541800	5.2169
542700	5.2169
543600	5.1059
544500	5.3279
545400	5.8274
546300	5.8274
547200	5.3279
548100	5.0504
549000	5.4389
549900	6.1049
550800	6.2159
551700	5.6054
552600	4.662
553500	4.4955
554400	4.773
555300	4.9949
556200	5.2169
557100	5.3279
558000	5.2169
558900	4.9395
559800	4.6065
560700	4.44
561600	4.44
562500	4.551
563400	4.662
564300	4.662
565200	4.662
566100	4.8285
567000	4.9949
567900	4.773
568800	4.7175
569700	4.773
570600	4.662
571500	4.662
572400	4.662
573300	4.7175
574200	4.662
575100	4.7175
576000	4.9395
576900	4.9395
577800	4.884
578700	4.773
579600	4.662
580500	4.662
581400	4.8285
582300	4.9395
583200	4.8285
584100	4.8285
585000	4.8285
585900	4.9395
586800	5.0504
587700	4.884
588600	4.8285
589500	5.3279
590400	6.1049
591300	6.4379
592200	5.9384
593100	5.4944
594000	5.3279
594900	5.0504
595800	4.8285
596700	4.773
597600	4.662
598500	4.4955
599400	4.44
600300	4.3845
601200	4.3845
602100	4.329
603000	4.3845
603900	4.773
604800	5.4944
605700	6.1049
606600	6.2714
607500	5.7719
608400	4.9395
609300	4.4955
610200	4.4955
611100	4.773
612000	5.8274
612900	6.8819
613800	7.2704
614700	7.3814
615600	7.2149
616500	6.7709
617400	6.6599
618300	6.9374
619200	6.9374
620100	6.3269
621000	5.8274
621900	6.2159
622800	6.7709
623700	6.7709
624600	5.6609
625500	4.8285
626400	5.1059
627300	5.7164
628200	6.2159
629100	6.2159
630000	5.5499
630900	4.884
631800	4.9395
632700	5.2169
633600	4.8285
634500	4.3845
635400	4.44
636300	5.1059
637200	5.6609
638100	5.7164
639000	5.6609
639900	5.4389
640800	5.1059
641700	4.9949
642600	4.9949
643500	4.9949
644400	5.1614
645300	5.3279
646200	5.1059
647100	4.884
648000	4.884
648900	4.884
649800	4.773
650700	4.6065
651600	4.551
652500	4.6065
653400	4.884
654300	4.9395
655200	4.884
656100	4.884
657000	4.9395
657900	4.9395
658800	4.884
659700	4.884
660600	4.8285
661500	4.773
662400	4.773
663300	4.7175
664200	4.8285
665100	4.884
666000	4.8285
666900	4.8285
667800	4.8285
668700	4.8285
669600	4.9395
670500	4.884
671400	4.8285
672300	4.9949
673200	5.0504
674100	4.662
675000	4.551
675900	4.9949
676800	5.8274
677700	7.1039
678600	7.8809
679500	7.4924
680400	7.2149
681300	7.8254
682200	8.0474
683100	7.4369
684000	6.9374
684900	6.9929
685800	6.8264
686700	6.3269
687600	5.6609
688500	5.1059
689400	5.2169
690300	5.2724
691200	4.9949
692100	5.1059
693000	5.3279
693900	4.9949
694800	4.6065
695700	4.551
696600	4.662
697500	4.9949
698400	5.6054
699300	5.6054
700200	5.2169
701100	4.9949
702000	5.1059
702900	5.6609
703800	5.9939
704700	5.9939
705600	5.6609
706500	5.4944
707400	5.5499
708300	5.4944
709200	5.7164
710100	6.3269
711000	6.2714
711900	5.5499
712800	5.4944
713700	6.0494
714600	5.8829
715500	4.9949
716400	4.551
717300	4.884
718200	5.3834
719100	5.7164
720000	5.5499
720900	4.9949
721800	5.1614
722700	6.1049
723600	6.6044
724500	6.6599
725400	6.4379
726300	5.5499
727200	4.9949
728100	5.2169
729000	5.7164
729900	5.9939
730800	6.0494
731700	6.0494
732600	6.0494
733500	5.8274
734400	5.4389
735300	5.1614
736200	5.1059
737100	4.9949
738000	4.8285
738900	4.6065
739800	4.773
740700	5.1059
741600	5.0504
742500	4.9395
743400	4.773
744300	4.7175
745200	4.8285
746100	4.9395
747000	4.9949
747900	4.884
748800	4.884
749700	4.884
750600	4.884
751500	4.773
752400	4.773
753300	4.7175
754200	4.551
755100	4.7175
756000	4.884
756900	4.8285
757800	4.8285
758700	4.9395
759600	4.884
760500	4.7175
761400	4.7175
762300	5.0504
763200	5.8829
764100	6.6599
765000	6.4934
765900	6.3269
766800	6.2159
767700	6.0494
768600	6.3824
769500	6.4934
770400	5.9939
771300	5.4944
772200	5.4389
773100	5.1059
774000	4.6065
774900	4.1625
775800	4.0515
776700	4.218
777600	4.3845
778500	4.44
779400	5.2169
780300	6.5489
781200	6.9929
782100	6.6599
783000	6.4379
783900	6.6599
784800	6.9929
785700	7.4924
786600	7.6589
787500	7.5479
788400	7.4924
789300	7.1594
790200	6.7709
791100	6.3269
792000	5.5499
792900	5.2169
793800	5.4389
794700	5.6054
795600	5.6054
796500	5.3834
797400	5.0504
798300	5.0504
799200	5.7719
800100	6.7709
801000	6.8264
801900	6.1049
802800	5.6609
803700	5.4944
804600	5.4389
805500	5.5499
806400	5.2169
807300	4.9395
808200	4.9395
809100	4.884
810000	4.884
810900	4.9395
811800	5.1059
812700	5.6609
813600	6.2714
814500	6.6044
815400	6.4379
816300	6.2714
817200	6.1604
818100	5.9384
819000	5.8274
819900	5.7164
820800	5.4389
821700	5.1614
822600	4.9949
823500	4.9395
824400	4.884
825300	4.8285
826200	4.8285
827100	4.8285
828000	4.773
828900	4.7175
829800	4.7175
830700	4.662
831600	4.662
832500	4.662
833400	4.662
834300	4.7175
835200	4.8285
836100	4.7175
837000	4.6065
837900	4.773
838800	5.1059
839700	5.2169
840600	5.2724
841500	5.2724
842400	5.1059
843300	4.9949
844200	4.8285
845100	4.773
846000	4.884
846900	4.884
847800	4.551
848700	5.2169
849600	6.2159
850500	6.6044
851400	6.7154
852300	6.6044
853200	6.2714
854100	6.1604
855000	6.2159
855900	6.0494
856800	5.8274
857700	5.8829
858600	6.3269
859500	6.4934
860400	6.2159
861300	5.3834
862200	5.0504
863100	5.7164
864000	6.0494
864900	5.2724
865800	4.8285
866700	5.3279
867600	6.3269
868500	7.6034
869400	7.7144
870300	6.7709
871200	5.9384
872100	5.2724
873000	4.8285
873900	4.662
874800	4.773
875700	5.1059
876600	5.4944
877500	5.7719
878400	5.9939
879300	6.2714
880200	6.7709
881100	6.8264
882000	6.1604
882900	5.9939
883800	6.6044
884700	7.0484
885600	6.7154
886500	5.9384
887400	5.3279
888300	5.2169
889200	5.3834
890100	5.5499
891000	5.4944
891900	5.1614
892800	4.9395
893700	5.1614
894600	5.4944
895500	5.6609
896400	5.6054
897300	5.6054
898200	5.7164
899100	5.8829
900000	5.9384
900900	5.8829
901800	5.7719
902700	5.7164
903600	5.5499
904500	5.4389
905400	5.4389
906300	5.2724
907200	5.3279
908100	5.6609
909000	5.6609
909900	5.3279
910800	5.1059
911700	4.9395
912600	4.8285
913500	4.884
914400	4.9949
915300	4.9395
916200	4.7175
917100	4.7175
918000	4.9395
918900	4.9395
919800	4.884
920700	4.8285
921600	4.773
922500	4.773
923400	4.773
924300	4.662
925200	4.551
926100	4.4955
927000	4.4955
927900	4.6065
928800	4.7175
929700	4.6065
930600	4.6065
931500	4.662
932400	4.773
933300	4.7175
934200	4.6065
935100	4.662
936000	4.662
936900	4.884
937800	5.6054
938700	6.5489
939600	6.9929
940500	6.9929
941400	6.8819
942300	6.2714
943200	5.6054
944100	5.4944
945000	5.3834
945900	5.3834
946800	5.6054
947700	5.4944
948600	4.884
949500	4.4955
950400	4.7175
951300	5.3834
952200	5.6609
953100	5.1059
954000	4.662
954900	4.662
955800	4.773
956700	5.2169
957600	6.1604
958500	6.5489
959400	6.1604
960300	5.7164
961200	5.5499
962100	5.3279
963000	5.1614
963900	5.3834
964800	5.3279
965700	5.1614
966600	4.9949
967500	4.8285
968400	4.7175
969300	4.8285
970200	5.3834
971100	5.8274
972000	5.8274
972900	5.2724
973800	4.8285
974700	5.1614
975600	5.8829
976500	5.6609
977400	4.7175
978300	4.218
979200	4.329
980100	4.4955
981000	4.7175
981900	5.1059
982800	5.2169
983700	5.1059
984600	4.9949
985500	4.7175
986400	4.6065
987300	4.773
988200	5.0504
989100	5.2724
990000	4.9395
990900	4.4955
991800	4.551
992700	4.7175
993600	4.6065
994500	4.44
995400	4.329
996300	4.3845
997200	4.4955
998100	4.4955
999000	4.4955
999900	4.551
1000800	4.44
1001700	4.44
1002600	4.551
1003500	4.3845
1004400	4.3845
1005300	4.4955
1006200	4.44
1007100	4.44
1008000	4.44
1008900	4.329
1009800	4.329
1010700	4.329
1011600	4.3845
1012500	4.44
1013400	4.44
1014300	4.4955
1015200	4.551
1016100	4.4955
1017000	4.44
1017900	4.551
1018800	4.773
1019700	4.9395
1020600	4.8285
1021500	4.4955
1022400	4.884
1023300	5.7719
1024200	6.2714
1025100	6.3269
1026000	6.2159
1026900	6.1604
1027800	6.3824
1028700	6.3824
1029600	5.9384
1030500	5.4944
1031400	5.4389
1032300	5.4389
1033200	5.1614
1034100	4.8285
1035000	4.662
1035900	4.6065
1036800	4.4955
1037700	4.3845
1038600	4.44
1039500	4.8285
1040400	5.5499
1041300	6.1604
1042200	6.1604
1043100	5.9939
1044000	5.8829
1044900	5.7719
1045800	6.0494
1046700	6.3269
1047600	6.3824
1048500	6.4934
1049400	6.3824
1050300	6.6044
1051200	6.9374
1052100	6.4379
1053000	5.2724
1053900	5.1059
1054800	5.6054
1055700	5.6054
1056600	5.2169
1057500	5.2169
1058400	5.5499
1059300	6.1604
1060200	6.0494
1061100	4.773
1062000	4.1625
1062900	4.8285
1063800	5.8274
1064700	5.9384
1065600	5.3279
1066500	4.884
1067400	5.0504
1068300	5.8274
1069200	6.3824
1070100	6.1049
1071000	5.4944
1071900	5.3834
1072800	5.6609
1073700	5.8274
1074600	5.6054
1075500	5.2724
1076400	5.2724
1077300	5.3834
1078200	5.5499
1079100	5.3834
1080000	4.884
1080900	4.662
1081800	4.551
1082700	4.551
1083600	4.3845
1084500	4.3845
1085400	4.551
1086300	4.662
1087200	4.773
1088100	4.7175
1089000	4.6065
1089900	4.3845
1090800	4.1625
1091700	4.2735
1092600	4.4955
1093500	4.551
1094400	4.4955
1095300	4.551
1096200	4.4955
1097100	4.44
1098000	4.3845
1098900	4.3845
1099800	4.44
1100700	4.44
1101600	4.44
1102500	4.44
1103400	4.551
1104300	4.4955
1105200	4.551
1106100	4.8285
1107000	5.3834
1107900	6.1049
1108800	6.4379
1109700	6.4379
1110600	6.2159
1111500	5.8829
1112400	5.7164
1113300	5.2169
1114200	4.44
1115100	4.107
1116000	4.107
1116900	4.2735
1117800	4.44
1118700	4.4955
1119600	4.44
1120500	4.3845
1121400	4.551
1122300	4.662
1123200	4.6065
1124100	4.3845
1125000	4.551
1125900	5.5499
1126800	6.3269
1127700	6.2714
1128600	5.6609
1129500	5.1059
1130400	5.2724
1131300	5.7719
1132200	5.8829
1133100	5.8829
1134000	5.8829
1134900	5.8829
