# Supplementary material for: A parsimonious model of blood glucose homeostasis
Source: PLOS Digit Health. 2022 Jul 14;1(7):e0000072. doi: 10.1371/journal.pdig.0000072 (PMC9931355; doi:10.1371/journal.pdig.0000072)
Supplement: S2 Data — Blood glucose data of Klick Pilot Study measured using the Freestyle Libre Flash Glucose device. The data are presented in comma separated values (.csv) format for each healthy individual (N = 100). The filenames represent the unique identification of the individual to preserve anonymity. (ZIP) [file pdig.0000072.s011.zip › MRT07.csv]

Elapsed Time	Glucose (mmol/L)
0	5.4944
900	4.1625
1800	3.8295
2700	4.8285
3600	5.8829
4500	5.8274
5400	4.662
6300	3.663
7200	3.3855
8100	3.7185
9000	3.8295
9900	3.7185
10800	3.8295
11700	3.996
12600	4.329
13500	4.6065
14400	4.4955
15300	4.773
16200	5.7164
17100	6.1604
18000	5.9939
18900	5.8829
19800	5.6609
20700	5.6054
21600	5.9384
22500	5.5499
23400	4.6065
24300	4.6065
25200	5.3279
26100	5.9384
27000	5.8274
27900	5.6054
28800	6.2714
29700	6.9374
30600	6.6599
31500	6.0494
32400	5.6054
33300	5.3834
34200	5.3279
35100	5.0504
36000	5.0504
36900	5.1614
37800	4.8285
38700	4.2735
39600	4.107
40500	4.1625
41400	4.2735
42300	4.107
43200	4.0515
44100	4.2735
45000	4.218
45900	4.3845
46800	4.6065
47700	4.1625
48600	4.0515
49500	4.662
50400	4.6065
51300	4.551
52200	4.9395
53100	4.7175
54000	4.107
54900	3.885
55800	4.1625
56700	4.3845
57600	3.885
58500	3.33
59400	3.2745
60300	4.6065
61200	4.773
62100	4.662
63000	4.6065
63900	4.1625
64800	4.1625
65700	4.3845
66600	4.3845
67500	4.329
68400	4.662
69300	5.1059
70200	5.3279
71100	5.2169
72000	5.6609
72900	7.6034
73800	9.6014
74700	9.7679
75600	8.6024
76500	7.7144
77400	7.1039
78300	7.1594
79200	7.7144
80100	7.2704
81000	6.2159
81900	5.1059
82800	4.1625
83700	3.663
84600	3.2745
85500	2.9415
86400	3.0525
87300	3.663
88200	5.3279
89100	8.7689
90000	10.4339
90900	9.8234
91800	9.3239
92700	8.9354
93600	8.1584
94500	7.7144
95400	7.9919
96300	8.2139
97200	7.9364
98100	7.2704
99000	6.6044
99900	5.9384
100800	5.5499
101700	6.3824
102600	7.9919
103500	8.2694
104400	7.0484
105300	6.5489
106200	6.9929
107100	6.9374
108000	6.5489
108900	6.7154
109800	6.8819
110700	6.3269
111600	5.8274
112500	6.2159
113400	7.2704
114300	7.6034
115200	6.9929
116100	6.2159
117000	5.5499
117900	5.0504
118800	4.9395
119700	5.1059
120600	5.1614
121500	5.1059
122400	5.6054
123300	6.0494
124200	5.8274
125100	5.4389
126000	5.4389
126900	5.7164
127800	5.7164
128700	5.4389
129600	5.4389
130500	5.5499
131400	5.3834
132300	5.2169
133200	5.1059
134100	5.1059
135000	5.1614
135900	5.1059
136800	5.0504
137700	4.7175
138600	4.6065
139500	4.662
140400	4.773
141300	4.884
142200	4.884
143100	4.662
144000	4.773
144900	4.8285
145800	4.6065
146700	4.6065
147600	4.8285
148500	5.1059
149400	4.9949
150300	4.6065
151200	4.44
152100	4.662
153000	4.9395
153900	5.1059
154800	5.5499
155700	5.7164
156600	5.4944
157500	6.2714
158400	7.8809
159300	8.7134
160200	9.1019
161100	9.2129
162000	8.8244
162900	8.3804
163800	7.8809
164700	7.6034
165600	7.7699
166500	7.8809
167400	7.6589
168300	6.9929
169200	6.3269
170100	5.9939
171000	5.6054
171900	4.8285
172800	4.107
173700	3.8295
174600	3.6075
175500	3.441
176400	3.7185
177300	5.1059
178200	6.9929
179100	8.2694
180000	8.7134
180900	8.1029
181800	7.0484
182700	6.8819
183600	7.1594
184500	7.5479
185400	7.6034
186300	7.7144
187200	7.5479
188100	6.6599
189000	7.0484
189900	7.6589
190800	7.2149
191700	6.9929
192600	6.8264
193500	6.7154
194400	6.6599
195300	6.2714
196200	5.8274
197100	5.7719
198000	5.6054
198900	4.9395
199800	4.4955
200700	4.662
201600	5.3279
202500	6.2714
203400	6.8264
204300	6.4934
205200	5.7164
206100	5.2724
207000	5.4389
207900	5.3279
208800	4.884
209700	4.884
210600	4.9949
211500	5.2169
212400	5.2169
213300	5.3279
214200	5.5499
215100	5.4389
216000	5.4389
216900	5.4389
217800	5.2724
218700	4.9949
219600	4.884
220500	4.8285
221400	4.8285
222300	4.9395
223200	4.884
224100	4.7175
225000	4.8285
225900	5.0504
226800	5.1614
227700	4.9395
228600	4.662
229500	4.551
230400	4.44
231300	4.773
232200	4.9949
233100	4.884
234000	4.7175
234900	4.773
235800	4.8285
236700	4.8285
237600	4.7175
238500	4.662
239400	4.884
240300	5.1614
241200	5.3834
242100	5.6054
243000	5.4944
243900	5.7164
244800	7.2149
245700	8.8244
246600	9.2129
247500	8.8799
248400	8.3249
249300	7.9919
250200	7.6589
251100	7.1039
252000	6.6599
252900	6.4379
253800	6.3269
254700	6.0494
255600	5.2724
256500	4.6065
257400	4.329
258300	3.996
259200	3.663
260100	4.329
261000	6.3269
261900	7.1594
262800	6.8264
263700	6.6044
264600	6.6044
265500	6.2159
266400	5.7719
267300	5.1059
268200	4.4955
269100	4.2735
270000	4.218
270900	4.4955
271800	5.7719
272700	7.3814
273600	7.7699
274500	7.7699
275400	8.1029
276300	8.3804
277200	8.1029
278100	7.2149
279000	6.1604
279900	6.3824
280800	7.2149
281700	7.3259
282600	6.6044
283500	6.0494
284400	5.7164
285300	5.6054
286200	6.2714
287100	6.7709
288000	7.2704
288900	7.1594
289800	6.2714
290700	5.8274
291600	6.0494
292500	5.8274
293400	5.4389
294300	5.1614
295200	4.8285
296100	4.773
297000	5.0504
297900	5.1059
298800	5.1059
299700	5.2169
300600	5.1614
301500	5.1059
302400	5.0504
303300	5.1059
304200	5.2169
305100	5.2724
306000	5.2169
306900	5.0504
307800	4.9395
308700	4.9949
309600	4.884
310500	5.0504
311400	5.2169
312300	5.2169
313200	5.0504
314100	4.8285
315000	4.9395
315900	5.0504
316800	4.884
317700	4.662
318600	4.7175
319500	4.884
320400	4.773
321300	4.7175
322200	4.9949
323100	5.0504
324000	4.9949
324900	4.9949
325800	4.9949
326700	4.884
327600	4.773
328500	4.8285
329400	5.2724
330300	7.1039
331200	9.1574
332100	9.2684
333000	8.3804
333900	8.0474
334800	8.3249
335700	7.9364
336600	6.6599
337500	5.6609
338400	4.9949
339300	4.3845
340200	3.996
341100	3.774
342000	3.7185
342900	3.885
343800	4.773
344700	5.9939
345600	6.1604
346500	5.2724
347400	5.1614
348300	5.9939
349200	6.3824
350100	6.6044
351000	6.1604
351900	5.0504
352800	4.6065
353700	4.6065
354600	4.662
355500	4.662
356400	5.0504
357300	6.3824
358200	7.9919
359100	8.6024
360000	8.4914
360900	8.6024
361800	9.2684
362700	10.1009
363600	9.6014
364500	7.8254
365400	7.0484
366300	7.7144
367200	7.9364
368100	7.2149
369000	6.6044
369900	6.2159
370800	5.7719
371700	5.3279
372600	5.5499
373500	6.1604
374400	6.1049
375300	5.5499
376200	5.2169
377100	5.4944
378000	6.3824
378900	7.1039
379800	6.9374
380700	5.7164
381600	4.773
382500	5.2724
383400	6.1049
384300	6.6599
385200	7.2704
386100	7.2704
387000	6.6044
387900	6.4379
388800	6.7709
389700	6.5489
390600	6.2714
391500	6.3824
392400	6.0494
393300	5.2724
394200	4.9395
395100	4.9949
396000	5.1059
396900	5.2169
397800	5.1614
398700	5.1614
399600	5.2169
400500	5.1059
401400	5.0504
402300	4.9949
403200	4.884
404100	4.884
405000	4.9395
405900	4.8285
406800	4.8285
407700	5.0504
408600	4.9949
409500	4.884
410400	4.884
411300	4.8285
412200	4.8285
413100	5.1614
414000	5.4389
414900	5.1614
415800	5.0504
416700	5.8829
417600	7.0484
418500	7.7699
419400	7.7699
420300	7.0484
421200	6.2714
422100	5.8274
423000	5.7719
423900	6.3269
424800	6.6044
425700	5.8274
426600	4.9395
427500	4.7175
428400	4.3845
429300	3.885
430200	3.663
431100	3.441
432000	3.441
432900	3.8295
433800	3.996
434700	4.107
435600	4.218
436500	4.884
437400	5.8274
438300	5.7719
439200	5.7719
440100	5.9384
441000	5.6054
441900	5.1614
442800	4.9395
443700	4.9949
444600	6.2159
445500	8.1584
446400	8.7134
447300	8.0474
448200	7.0484
449100	6.3269
450000	6.1604
450900	6.2159
451800	5.8829
452700	5.2724
453600	4.8285
454500	4.662
455400	4.884
456300	4.9949
457200	5.0504
458100	5.1059
459000	4.9949
459900	4.884
460800	4.9949
461700	5.8274
462600	6.9374
463500	6.7709
464400	5.9384
465300	5.6054
466200	5.3279
467100	5.3834
468000	6.4934
468900	6.9374
469800	6.2714
470700	5.7719
471600	5.8274
472500	5.8829
473400	5.6609
474300	5.7719
475200	6.1604
476100	6.0494
477000	5.5499
477900	5.2169
478800	5.3834
479700	5.8829
480600	6.0494
481500	5.9384
482400	5.8829
483300	5.6609
484200	5.2724
485100	4.9949
486000	4.884
486900	4.9395
487800	5.0504
488700	5.2724
489600	5.2724
490500	4.8285
491400	4.662
492300	4.44
493200	4.3845
494100	4.662
495000	4.773
495900	4.8285
496800	4.8285
497700	4.662
498600	4.662
499500	4.9949
500400	5.2724
501300	5.1059
502200	4.7175
503100	5.1059
504000	6.8819
504900	8.8799
505800	9.1574
506700	8.3804
507600	7.3814
508500	7.0484
509400	7.2704
510300	6.8819
511200	6.2714
512100	6.2159
513000	6.2159
513900	5.6609
514800	4.6065
515700	3.8295
516600	3.441
517500	3.219
518400	3.0525
519300	3.441
520200	5.7164
521100	6.8264
522000	6.8264
522900	6.6044
523800	6.4934
524700	6.3824
525600	6.1604
526500	5.9384
527400	5.6609
528300	5.3279
529200	5.6609
530100	6.3269
531000	6.2159
531900	5.6054
532800	5.5499
533700	5.7719
534600	5.6609
535500	5.3834
536400	5.6054
537300	6.6599
538200	7.6589
539100	8.1584
540000	8.0474
540900	6.8264
541800	5.7164
542700	5.7719
543600	6.4934
544500	6.3269
545400	5.9939
546300	6.0494
547200	5.8274
548100	5.4944
549000	5.6054
549900	5.8274
550800	5.8829
551700	6.4934
552600	7.1039
553500	6.8819
554400	6.3269
555300	6.3269
556200	6.8264
557100	6.8819
558000	6.6599
558900	6.5489
559800	6.1049
560700	5.6054
561600	5.4944
562500	5.2724
563400	5.1614
564300	5.3279
565200	5.4389
566100	5.2724
567000	5.2724
567900	5.3834
568800	5.4944
569700	5.4389
570600	5.4389
571500	5.2724
572400	5.0504
573300	5.1059
574200	5.0504
575100	4.8285
576000	4.8285
576900	5.1059
577800	5.1614
578700	5.1059
579600	5.1059
580500	4.9949
581400	4.884
582300	4.8285
583200	4.8285
584100	4.9949
585000	5.1614
585900	5.2169
586800	5.0504
587700	5.2169
588600	5.2169
589500	4.9949
590400	6.1049
591300	8.2139
592200	9.5459
593100	9.3794
594000	8.3804
594900	7.1594
595800	6.1604
596700	5.8829
597600	5.3834
598500	4.7175
599400	4.3845
600300	4.218
601200	3.996
602100	3.6075
603000	3.3855
603900	3.2745
604800	3.3855
605700	3.6075
606600	3.7185
607500	3.885
608400	3.996
609300	4.1625
610200	5.4944
611100	7.8254
612000	8.4359
612900	7.9919
613800	7.7144
614700	7.3259
615600	7.1594
616500	7.1039
617400	6.5489
618300	5.9384
619200	5.7164
620100	6.1604
621000	6.8264
621900	6.7154
622800	6.4934
623700	6.8819
624600	6.9929
625500	6.8264
626400	6.1604
627300	5.3834
628200	5.0504
629100	4.9395
630000	5.2724
630900	5.7164
631800	5.7719
632700	5.5499
633600	5.3834
634500	5.9939
635400	7.1594
636300	7.4924
637200	6.9374
638100	6.6044
639000	6.4379
639900	6.2159
640800	6.0494
641700	6.0494
642600	6.2714
643500	6.3824
644400	6.6599
645300	7.0484
646200	6.5489
647100	5.8274
648000	5.7719
648900	5.6609
649800	5.4944
650700	5.6609
651600	5.6609
652500	5.3834
653400	4.9395
654300	4.8285
655200	4.8285
656100	4.7175
657000	4.773
657900	4.9949
658800	5.1614
659700	5.1614
660600	5.1614
661500	4.9949
662400	4.9949
663300	4.9395
664200	4.9395
665100	5.1059
666000	5.0504
666900	4.7175
667800	4.6065
668700	4.6065
669600	4.7175
670500	4.8285
671400	4.884
672300	5.2724
673200	5.2724
674100	5.1059
675000	5.7719
675900	6.7709
676800	7.8809
677700	8.3249
678600	7.8809
679500	7.2149
680400	6.7154
681300	7.0484
682200	7.2704
683100	6.8819
684000	6.6599
684900	6.3269
685800	5.5499
686700	4.662
687600	4.1625
688500	4.551
689400	5.1614
690300	5.0504
691200	4.6065
692100	4.329
693000	4.329
693900	4.9949
694800	5.8829
695700	5.9939
696600	5.5499
697500	5.4944
698400	6.2159
699300	6.9929
700200	7.1039
701100	6.6599
702000	5.9939
702900	5.8829
703800	6.1604
704700	5.8829
705600	5.6054
706500	5.7164
707400	5.5499
708300	5.3279
709200	5.1059
710100	4.773
711000	4.773
711900	5.7719
712800	7.2704
713700	7.8809
714600	7.3259
715500	7.3259
716400	8.0474
717300	8.0474
718200	7.4369
719100	7.0484
720000	6.3824
720900	5.6609
721800	5.3834
722700	5.2724
723600	5.2724
724500	5.3834
725400	5.3279
726300	5.3834
727200	5.6054
728100	5.7164
729000	5.7719
729900	5.8829
730800	5.9384
731700	5.8829
732600	5.8829
733500	5.7719
734400	5.4389
735300	5.2169
736200	4.9395
737100	4.662
738000	4.884
738900	5.0504
739800	5.2169
740700	5.2724
741600	5.3279
742500	5.2169
743400	4.884
744300	4.8285
745200	5.1614
746100	5.2169
747000	4.9395
747900	4.662
748800	4.773
749700	4.884
750600	4.773
751500	4.7175
752400	4.773
753300	4.884
754200	4.8285
755100	4.662
756000	4.662
756900	4.551
757800	4.329
758700	4.4955
759600	4.773
760500	4.773
761400	4.884
762300	5.1059
763200	4.9949
764100	5.1614
765000	6.7154
765900	8.1029
766800	8.2139
767700	7.7144
768600	7.0484
769500	6.3269
770400	6.2714
771300	6.2714
772200	5.9939
773100	5.6609
774000	5.3279
774900	4.7175
775800	3.996
776700	3.774
777600	4.9395
778500	6.9374
779400	6.6044
780300	5.9939
781200	6.8264
782100	7.2149
783000	6.5489
783900	5.7719
784800	4.7175
785700	3.885
786600	3.552
787500	3.441
788400	3.2745
789300	3.33
790200	3.663
791100	4.662
792000	6.9374
792900	8.2694
793800	8.0474
794700	7.1039
795600	7.1039
796500	7.7144
797400	8.0474
798300	7.7699
799200	6.9929
800100	6.5489
801000	6.3269
801900	5.9384
802800	6.2159
803700	6.6599
804600	6.1604
805500	5.2724
806400	4.9949
807300	5.2169
808200	5.5499
809100	5.3279
810000	4.6065
810900	4.1625
811800	4.3845
812700	5.2169
813600	5.9384
814500	6.2714
815400	5.9384
816300	5.4944
817200	5.7719
818100	5.8274
819000	5.7719
819900	6.1049
820800	6.5489
821700	6.7709
822600	6.7154
823500	6.7709
824400	6.8819
825300	6.3824
826200	6.1049
827100	5.8274
828000	5.5499
828900	5.1059
829800	4.4955
830700	4.0515
831600	4.3845
832500	4.9949
833400	4.7175
834300	4.4955
835200	4.662
836100	4.7175
837000	4.662
837900	4.551
838800	4.6065
839700	4.773
840600	4.9949
841500	4.884
842400	4.7175
843300	4.551
844200	4.44
845100	4.6065
846000	4.8285
846900	4.9395
847800	5.1059
848700	5.0504
849600	5.4389
850500	7.3259
851400	8.9909
852300	9.2684
853200	8.3804
