# Supplementary material for: A parsimonious model of blood glucose homeostasis
Source: PLOS Digit Health. 2022 Jul 14;1(7):e0000072. doi: 10.1371/journal.pdig.0000072 (PMC9931355; doi:10.1371/journal.pdig.0000072)
Supplement: S2 Data — Blood glucose data of Klick Pilot Study measured using the Freestyle Libre Flash Glucose device. The data are presented in comma separated values (.csv) format for each healthy individual (N = 100). The filenames represent the unique identification of the individual to preserve anonymity. (ZIP) [file pdig.0000072.s011.zip › MRT08.csv]

Elapsed Time	Glucose (mmol/L)
0	4.7175
900	5.3279
1800	5.6609
2700	5.8274
3600	5.7719
4500	5.6054
5400	5.7164
6300	5.7719
7200	5.9384
8100	6.4379
9000	6.6044
9900	6.2159
10800	5.7719
11700	5.8829
12600	6.2159
13500	6.7154
14400	7.1039
15300	7.2704
16200	7.6034
17100	7.4369
18000	7.1039
18900	6.6599
19800	6.3269
20700	6.2714
21600	5.9939
22500	5.3279
23400	5.1614
24300	5.6054
25200	5.5499
26100	4.9395
27000	4.6065
27900	4.8285
28800	5.1614
29700	5.0504
30600	4.9395
31500	4.9395
32400	4.773
33300	4.662
34200	4.773
35100	4.8285
36000	4.9395
36900	4.9395
37800	4.7175
38700	4.4955
39600	4.4955
40500	4.662
41400	4.7175
42300	4.6065
43200	4.3845
44100	4.44
45000	4.44
45900	4.329
46800	4.2735
47700	4.2735
48600	4.1625
49500	4.107
50400	4.1625
51300	4.662
52200	5.4389
53100	5.3279
54000	4.4955
54900	4.44
55800	4.662
56700	4.44
57600	4.218
58500	4.107
59400	3.996
60300	3.9405
61200	3.885
62100	3.996
63000	4.2735
63900	4.218
64800	3.996
65700	3.9405
66600	3.8295
67500	3.7185
68400	3.9405
69300	4.8285
70200	6.2714
71100	6.8264
72000	6.4379
72900	5.7719
73800	5.2169
74700	5.1614
75600	5.7164
76500	6.0494
77400	5.6054
78300	5.1614
79200	4.8285
80100	4.2735
81000	4.0515
81900	4.218
82800	4.218
83700	4.1625
84600	4.218
85500	4.218
86400	4.329
87300	4.773
88200	5.5499
89100	5.6609
90000	5.2724
90900	5.4944
91800	6.3269
92700	6.8264
93600	6.8819
94500	6.6599
95400	6.1604
96300	5.8829
97200	6.3269
98100	6.5489
99000	5.9384
99900	5.8274
100800	6.2159
101700	6.0494
102600	5.6609
103500	5.8829
104400	6.2714
105300	5.7719
106200	5.4389
107100	5.6609
108000	5.6609
108900	5.7719
109800	5.8274
110700	5.3279
111600	4.9949
112500	5.0504
113400	5.1059
114300	4.9395
115200	4.662
116100	4.662
117000	4.884
117900	5.1059
118800	5.2724
119700	5.1059
120600	4.773
121500	4.8285
122400	5.1059
123300	5.1614
124200	4.9949
125100	4.884
126000	4.884
126900	4.884
127800	4.8285
128700	4.884
129600	4.7175
130500	4.3845
131400	4.3845
132300	4.44
133200	4.2735
134100	4.1625
135000	4.107
135900	4.218
136800	4.6065
137700	5.0504
138600	4.8285
139500	4.662
140400	4.773
141300	4.773
142200	4.4955
143100	4.2735
144000	4.1625
144900	4.107
145800	4.44
146700	5.2169
147600	5.4389
148500	4.9949
149400	5.0504
150300	5.6609
151200	5.8274
152100	5.3279
153000	5.2724
153900	5.7164
154800	5.8829
155700	5.5499
156600	4.9395
157500	4.884
158400	5.3279
159300	5.2169
160200	4.551
161100	4.44
162000	4.9949
162900	5.1059
163800	4.773
164700	4.7175
165600	5.0504
166500	4.9949
167400	4.9395
168300	4.9395
169200	4.773
170100	4.551
171000	4.4955
171900	4.6065
172800	4.551
173700	4.4955
174600	4.44
175500	4.884
176400	5.7719
177300	6.1049
178200	5.7719
179100	5.8829
180000	6.4934
180900	6.9929
181800	6.9374
182700	6.5489
183600	6.7709
184500	7.1039
185400	6.9374
186300	6.9374
187200	6.3824
188100	5.6609
189000	5.7164
189900	6.0494
190800	5.8274
191700	5.4944
192600	5.3279
193500	4.9949
194400	5.1614
195300	5.4944
196200	5.2724
197100	5.1059
198000	5.1059
198900	5.2169
199800	5.3279
200700	5.2169
201600	5.2169
202500	5.2724
203400	5.3279
204300	5.1614
205200	4.9395
206100	4.884
207000	4.884
207900	5.0504
208800	5.2169
209700	5.2169
210600	4.9949
211500	4.884
212400	4.884
213300	5.0504
214200	5.2169
215100	4.9949
216000	4.4955
216900	4.4955
217800	4.6065
218700	4.4955
219600	4.3845
220500	4.218
221400	4.2735
222300	4.8285
223200	5.1614
224100	4.6065
225000	4.4955
225900	4.8285
226800	5.1614
227700	5.2724
228600	5.0504
229500	4.7175
230400	4.6065
231300	4.551
232200	4.44
233100	4.329
234000	4.2735
234900	4.107
235800	4.0515
236700	4.0515
237600	4.6065
238500	5.6054
239400	6.2159
240300	6.1049
241200	5.7164
242100	5.9384
243000	6.7709
243900	7.2149
244800	6.2714
245700	5.5499
246600	5.8274
247500	5.9384
248400	5.6054
249300	5.1059
250200	4.884
251100	5.1059
252000	5.2724
252900	4.9395
253800	4.551
254700	4.3845
255600	4.2735
256500	4.2735
257400	4.1625
258300	4.107
259200	4.1625
260100	4.2735
261000	4.773
261900	5.2169
262800	5.0504
263700	4.8285
264600	5.0504
265500	5.6054
266400	6.3269
267300	6.9374
268200	7.1594
269100	7.3814
270000	7.4369
270900	6.8819
271800	6.8264
272700	6.6599
273600	6.1604
274500	6.1049
275400	6.3824
276300	6.6044
277200	6.4934
278100	5.9939
279000	5.7164
279900	5.8829
280800	5.8274
281700	5.6609
282600	5.5499
283500	5.4389
284400	5.2724
285300	5.3279
286200	5.3279
287100	5.0504
288000	4.884
288900	5.0504
289800	5.0504
290700	5.0504
291600	5.1614
292500	4.9395
293400	4.9395
294300	5.0504
295200	5.0504
296100	4.9949
297000	4.9395
297900	4.773
298800	4.7175
299700	4.9949
300600	5.2724
301500	5.0504
302400	4.8285
303300	4.773
304200	4.551
305100	4.4955
306000	4.44
306900	4.218
307800	4.3845
308700	4.884
309600	5.0504
310500	4.8285
311400	4.551
312300	4.4955
313200	4.7175
314100	5.0504
315000	5.0504
315900	4.8285
316800	4.551
317700	4.3845
318600	4.3845
319500	4.3845
320400	4.44
321300	4.8285
322200	5.2724
323100	5.6609
324000	5.5499
324900	5.2169
325800	5.6054
326700	6.1604
327600	6.1604
328500	6.2714
329400	6.4934
330300	6.2159
331200	5.6609
332100	5.3279
333000	5.2724
333900	5.1059
334800	5.0504
335700	5.2724
336600	5.1614
337500	4.662
338400	4.4955
339300	4.551
340200	4.551
341100	4.7175
342000	4.9395
342900	4.884
343800	4.773
344700	4.9395
345600	4.9949
346500	4.884
347400	4.6065
348300	4.551
349200	4.4955
350100	4.551
351000	4.884
351900	5.0504
352800	5.1614
353700	5.8829
354600	6.7154
355500	7.4924
356400	8.4359
357300	8.4359
358200	7.6589
359100	7.6034
360000	7.8809
360900	7.7699
361800	7.4369
362700	6.8819
363600	6.2714
364500	5.7719
365400	5.4389
366300	5.2724
367200	5.2169
368100	5.0504
369000	4.9395
369900	4.9395
370800	4.9949
371700	5.0504
372600	4.9395
373500	4.884
374400	4.8285
375300	4.884
376200	5.0504
377100	4.9949
378000	4.884
378900	4.773
379800	4.773
380700	4.884
381600	4.773
382500	4.773
383400	5.0504
384300	5.1059
385200	4.8285
386100	4.662
387000	4.773
387900	4.773
388800	4.3845
389700	4.218
390600	4.2735
391500	4.2735
392400	4.2735
393300	4.218
394200	4.107
395100	4.0515
396000	3.996
396900	3.9405
397800	3.9405
398700	3.9405
399600	3.996
400500	3.996
401400	3.9405
402300	3.885
403200	3.885
404100	3.9405
405000	3.885
405900	3.885
406800	3.8295
407700	3.8295
408600	3.8295
409500	4.0515
410400	4.662
411300	5.4944
412200	5.8274
413100	5.8274
414000	5.6609
414900	5.0504
415800	4.329
416700	4.107
417600	3.996
418500	3.774
419400	3.7185
420300	3.663
421200	3.663
422100	3.7185
423000	3.8295
423900	3.996
424800	4.1625
425700	4.218
426600	4.218
427500	4.218
428400	4.218
429300	4.1625
430200	4.218
431100	4.218
432000	4.107
432900	3.996
433800	3.996
434700	4.0515
435600	3.9405
436500	3.996
437400	4.2735
438300	4.3845
439200	4.44
440100	4.3845
441000	4.3845
441900	4.4955
442800	4.6065
443700	4.9949
444600	5.5499
445500	6.2714
446400	7.0484
447300	7.3259
448200	7.4924
449100	7.9364
450000	8.3804
450900	8.2139
451800	7.8254
452700	7.7144
453600	7.9919
454500	7.7699
455400	7.2149
456300	6.4379
457200	5.8274
458100	5.5499
459000	5.4944
459900	5.5499
460800	5.6054
461700	5.8829
462600	5.9939
463500	6.0494
464400	6.0494
465300	6.1049
466200	6.0494
467100	5.6054
468000	4.9395
468900	4.7175
469800	4.773
470700	4.884
471600	5.0504
472500	5.1059
473400	5.1614
474300	5.2724
475200	4.884
476100	4.44
477000	4.3845
477900	4.3845
478800	4.329
479700	4.1625
480600	4.329
481500	4.884
482400	5.1059
483300	4.773
484200	4.44
485100	4.329
486000	4.329
486900	4.3845
487800	4.3845
488700	4.2735
489600	4.1625
490500	4.107
491400	4.1625
492300	4.107
493200	4.0515
494100	3.9405
495000	3.885
495900	4.4955
496800	5.6609
497700	6.1604
498600	5.7164
499500	5.4944
500400	5.8274
501300	5.8829
502200	5.7719
503100	6.1604
504000	6.7154
504900	6.8264
505800	6.0494
506700	5.0504
507600	4.8285
508500	5.0504
509400	5.2724
510300	4.9949
511200	4.551
512100	4.551
513000	4.44
513900	4.2735
514800	4.1625
515700	4.1625
516600	4.0515
517500	4.1625
518400	4.3845
519300	4.329
520200	4.218
521100	4.1625
522000	4.218
522900	4.3845
523800	4.551
524700	4.662
525600	4.7175
526500	4.662
527400	4.6065
528300	4.884
529200	5.6054
530100	6.2714
531000	6.7154
531900	7.1039
532800	7.1594
533700	6.8264
534600	6.6044
535500	6.4379
536400	6.1049
537300	5.9384
538200	6.1049
539100	5.7164
540000	5.2169
540900	5.3834
541800	5.6054
542700	5.3834
543600	5.3279
544500	5.8274
545400	5.7719
546300	5.2724
547200	5.0504
548100	4.9395
549000	4.8285
549900	5.0504
550800	5.2169
551700	5.1059
552600	5.2169
553500	5.2169
554400	4.9949
555300	4.8285
556200	4.7175
557100	4.662
558000	4.662
558900	4.884
559800	5.0504
560700	5.0504
561600	4.8285
562500	4.551
563400	4.4955
564300	4.44
565200	4.329
566100	4.218
567000	4.1625
567900	4.7175
568800	5.3279
569700	4.9949
570600	4.4955
571500	4.551
572400	4.6065
573300	4.662
574200	4.6065
575100	4.44
576000	4.1625
576900	4.107
577800	4.218
578700	4.1625
579600	4.107
580500	4.4955
581400	5.1059
582300	5.3279
583200	5.2724
584100	5.3279
585000	5.7164
585900	6.0494
586800	5.7719
587700	5.3834
588600	5.1059
589500	4.9949
590400	5.2724
591300	5.5499
592200	5.4389
593100	5.0504
594000	4.6065
594900	4.2735
595800	4.218
596700	4.329
597600	4.329
598500	4.329
599400	4.2735
600300	4.2735
601200	4.2735
602100	4.2735
603000	4.4955
603900	4.773
604800	4.662
605700	4.662
606600	5.2724
607500	5.1614
608400	4.6065
609300	4.773
610200	5.1059
611100	5.4389
612000	5.6054
612900	5.4944
613800	5.1614
614700	4.9949
615600	5.0504
616500	5.6054
617400	6.4934
618300	6.9929
619200	6.5489
620100	5.7164
621000	5.1614
621900	5.2724
622800	5.6054
623700	5.5499
624600	5.4944
625500	5.3279
626400	4.9949
627300	4.8285
628200	4.9395
629100	5.1059
630000	5.1059
630900	4.9949
631800	4.884
632700	4.773
633600	4.7175
634500	4.7175
635400	4.662
636300	4.4955
637200	4.551
638100	4.8285
639000	4.7175
639900	4.662
640800	4.9395
641700	5.0504
642600	4.662
643500	4.3845
644400	4.3845
645300	4.4955
646200	4.6065
647100	4.773
648000	4.6065
648900	4.107
649800	4.329
650700	4.9949
651600	5.4389
652500	4.7175
653400	4.1625
654300	4.1625
655200	4.218
656100	4.1625
657000	4.218
657900	4.329
658800	4.6065
659700	4.7175
660600	4.551
661500	4.329
662400	4.2735
663300	4.329
664200	4.3845
665100	4.329
666000	4.1625
666900	4.0515
667800	3.996
668700	3.996
669600	3.9405
670500	3.9405
