# Supplementary material for: A parsimonious model of blood glucose homeostasis
Source: PLOS Digit Health. 2022 Jul 14;1(7):e0000072. doi: 10.1371/journal.pdig.0000072 (PMC9931355; doi:10.1371/journal.pdig.0000072)
Supplement: S2 Data — Blood glucose data of Klick Pilot Study measured using the Freestyle Libre Flash Glucose device. The data are presented in comma separated values (.csv) format for each healthy individual (N = 100). The filenames represent the unique identification of the individual to preserve anonymity. (ZIP) [file pdig.0000072.s011.zip › MRT09.csv]

Elapsed Time	Glucose (mmol/L)
0	5.3279
900	4.7175
1800	3.996
2700	3.552
3600	3.3855
4500	3.4965
5400	3.4965
6300	3.441
7200	3.663
8100	3.996
9000	4.329
9900	4.6065
10800	4.662
11700	4.551
12600	4.3845
13500	4.4955
14400	4.3845
15300	3.774
16200	3.219
17100	2.886
18000	3.2745
18900	3.996
19800	3.8295
20700	3.33
21600	3.1635
22500	3.4965
23400	3.4965
24300	3.219
25200	3.1635
26100	3.219
27000	3.1635
27900	3.1635
28800	3.1635
29700	3.1635
30600	3.108
31500	3.0525
32400	3.108
33300	3.774
34200	4.218
35100	4.218
36000	3.8295
36900	3.6075
37800	3.663
38700	3.7185
39600	3.6075
40500	3.4965
41400	3.552
42300	3.3855
43200	3.1635
44100	3.33
45000	3.774
45900	3.774
46800	4.107
47700	4.551
48600	4.1625
49500	3.663
50400	3.7185
51300	3.7185
52200	3.663
53100	3.6075
54000	3.663
54900	3.663
55800	3.6075
56700	3.663
57600	3.7185
58500	4.107
59400	4.7175
60300	4.9395
61200	4.7175
62100	4.884
63000	5.0504
63900	4.773
64800	4.662
65700	4.4955
66600	4.551
67500	4.8285
68400	4.884
69300	4.6065
70200	4.2735
71100	3.996
72000	3.774
72900	3.7185
73800	3.7185
74700	4.1625
75600	4.9949
76500	5.3834
77400	5.2724
78300	4.9949
79200	5.1059
80100	5.4389
81000	5.6609
81900	5.4389
82800	5.1059
83700	4.7175
84600	4.551
85500	4.7175
86400	4.9949
87300	5.0504
88200	4.884
89100	4.4955
90000	4.218
90900	4.551
91800	4.773
92700	4.9395
93600	5.6609
94500	6.0494
95400	5.6054
96300	5.2169
97200	5.6609
98100	6.1604
99000	5.9384
99900	5.3834
100800	4.773
101700	4.0515
102600	3.552
103500	3.4965
104400	3.996
105300	4.107
106200	3.885
107100	3.4965
108000	3.552
108900	3.996
109800	4.6065
110700	4.884
111600	4.884
112500	5.1059
113400	5.2169
114300	5.0504
115200	4.884
116100	4.9395
117000	4.9949
117900	4.884
118800	4.9395
119700	5.1059
120600	4.884
121500	4.551
122400	4.329
123300	4.107
124200	3.996
125100	3.9405
126000	3.9405
126900	3.9405
127800	3.7185
128700	3.2745
129600	3.2745
130500	4.218
131400	4.4955
132300	4.7175
133200	5.1614
134100	4.8285
135000	4.107
135900	4.1625
136800	4.2735
137700	4.2735
138600	4.329
139500	4.4955
140400	4.8285
141300	5.6609
142200	6.2714
143100	5.4389
144000	4.4955
144900	4.884
145800	5.6609
146700	5.8829
147600	5.7164
148500	4.884
149400	3.8295
150300	3.8295
151200	4.9395
152100	4.9949
153000	4.44
153900	4.0515
154800	4.107
155700	4.773
156600	5.2169
157500	4.551
158400	4.551
159300	5.6609
160200	5.9384
161100	5.6054
162000	5.9384
162900	6.5489
163800	6.2159
164700	5.4389
165600	5.3279
166500	5.3279
167400	5.0504
168300	5.0504
169200	5.4944
170100	5.7164
171000	5.2169
171900	4.662
172800	4.4955
173700	4.551
174600	4.773
175500	4.773
176400	4.662
177300	5.2724
178200	5.7719
179100	5.2724
180000	5.1614
180900	5.5499
181800	5.6609
182700	5.4944
183600	5.4944
184500	5.7164
185400	6.3824
186300	6.8819
187200	6.6044
188100	5.8274
189000	5.6609
189900	6.1604
190800	6.2714
191700	5.9384
192600	5.6054
193500	5.3834
194400	5.1059
195300	4.884
196200	4.662
197100	4.44
198000	4.329
198900	4.3845
199800	4.4955
200700	4.6065
201600	4.662
202500	4.551
203400	4.44
204300	4.44
205200	4.551
206100	4.662
207000	4.7175
207900	4.551
208800	4.3845
209700	4.2735
210600	3.885
211500	3.885
212400	4.218
213300	4.218
214200	3.996
215100	3.996
216000	4.218
216900	4.218
217800	4.1625
218700	4.44
219600	4.884
220500	4.9395
221400	4.3845
222300	3.8295
223200	3.996
224100	4.107
225000	4.0515
225900	4.1625
226800	4.8285
227700	5.6609
228600	5.8274
229500	5.6609
230400	5.9384
231300	6.1049
232200	5.8829
233100	5.4944
234000	5.2724
234900	5.1059
235800	4.4955
236700	4.2735
237600	4.2735
238500	4.107
239400	3.996
240300	4.2735
241200	4.773
242100	4.8285
243000	4.329
243900	4.4955
244800	5.6609
245700	6.5489
246600	6.7709
247500	6.3269
248400	5.4944
249300	5.8274
250200	6.9929
251100	6.9929
252000	5.6054
252900	4.662
253800	4.884
254700	5.2169
255600	5.7164
256500	6.4934
257400	5.8829
258300	4.6065
259200	4.551
260100	4.9395
261000	5.0504
261900	5.1059
262800	4.9949
263700	4.662
264600	4.3845
265500	4.329
266400	4.7175
267300	5.7719
268200	6.0494
269100	5.7164
270000	6.1604
270900	6.4379
271800	6.3269
272700	6.4379
273600	6.3824
274500	5.7164
275400	5.1059
276300	4.9949
277200	5.6609
278100	5.9384
279000	5.3834
279900	4.8285
280800	4.3845
281700	4.2735
282600	4.551
283500	4.329
284400	3.996
285300	4.329
286200	4.773
287100	4.551
288000	4.218
288900	4.107
289800	4.1625
290700	4.0515
291600	3.9405
292500	3.8295
293400	3.3855
294300	3.219
295200	3.33
296100	4.2735
297000	4.44
297900	4.2735
298800	4.218
299700	4.107
300600	3.885
301500	3.441
302400	3.0525
303300	3.108
304200	4.329
305100	4.9949
306000	5.5499
306900	4.8285
307800	3.885
308700	3.774
309600	3.774
310500	3.8295
311400	3.8295
312300	3.7185
313200	3.774
314100	4.0515
315000	4.551
315900	5.0504
316800	5.4389
317700	5.3834
318600	5.3279
319500	5.7164
320400	5.4389
321300	4.4955
322200	3.996
323100	4.329
324000	4.44
324900	4.1625
325800	4.107
326700	4.1625
327600	4.7175
328500	5.7164
329400	5.9939
330300	5.4944
331200	4.9949
332100	5.3834
333000	6.1604
333900	5.8274
334800	4.884
335700	4.773
336600	5.1059
337500	5.4389
338400	5.6054
339300	5.2724
340200	4.9949
341100	5.4389
342000	5.6609
342900	4.884
343800	4.2735
344700	4.44
345600	4.7175
346500	5.6609
347400	6.3824
348300	5.8829
349200	5.2169
350100	4.773
351000	4.7175
351900	4.551
352800	4.4955
353700	4.6065
354600	4.4955
355500	4.3845
356400	4.329
357300	4.218
358200	4.551
359100	6.1604
360000	8.5469
360900	9.3794
361800	8.2139
362700	6.7154
363600	6.5489
364500	7.2704
365400	7.4924
366300	6.9929
367200	6.6044
368100	6.3824
369000	5.9384
369900	4.884
370800	3.9405
371700	3.885
372600	5.0504
373500	5.3834
374400	4.9949
375300	5.1614
376200	5.2169
377100	4.551
378000	4.4955
378900	5.2169
379800	4.9949
380700	4.2735
381600	4.2735
382500	4.2735
383400	4.218
384300	4.329
385200	4.44
386100	4.329
387000	4.3845
387900	4.2735
388800	3.885
389700	4.218
390600	4.3845
391500	4.1625
392400	3.996
393300	3.996
394200	3.996
395100	4.218
396000	4.6065
396900	4.6065
397800	4.0515
398700	3.6075
399600	3.441
400500	3.7185
401400	3.996
402300	4.0515
403200	3.9405
404100	3.8295
405000	3.663
405900	3.7185
406800	3.774
407700	3.774
408600	3.663
409500	3.774
410400	3.8295
411300	3.8295
412200	3.885
413100	3.8295
414000	3.7185
414900	3.663
415800	3.663
416700	3.552
417600	3.552
418500	3.663
419400	3.7185
420300	3.7185
421200	3.8295
422100	3.774
423000	3.9405
423900	4.9395
424800	5.9384
425700	5.9939
426600	5.8274
427500	5.8829
428400	5.8829
429300	5.8829
430200	5.8274
431100	5.6609
432000	5.1614
432900	4.8285
433800	4.8285
434700	4.8285
435600	4.773
436500	4.662
437400	4.551
438300	4.4955
439200	4.329
440100	4.2735
441000	4.218
441900	4.44
442800	5.7164
443700	7.2704
444600	7.9364
445500	7.4924
446400	6.8819
447300	6.8264
448200	6.9929
449100	7.7699
450000	8.4359
450900	7.9364
451800	6.4934
452700	4.9395
453600	4.884
454500	6.1049
455400	6.0494
456300	5.2724
457200	4.44
458100	4.0515
459000	4.6065
459900	5.3834
460800	5.8829
461700	5.9384
462600	5.8829
463500	5.8274
464400	5.7164
465300	5.3834
466200	5.1059
467100	4.773
468000	4.6065
468900	4.9395
469800	5.1059
470700	5.0504
471600	4.9395
472500	4.2735
473400	3.663
474300	3.4965
475200	3.441
476100	3.6075
477000	4.107
477900	4.44
478800	4.329
479700	4.329
480600	4.3845
481500	4.1625
482400	3.996
483300	4.107
484200	4.0515
485100	3.9405
486000	4.1625
486900	5.2724
487800	5.9939
488700	5.1614
489600	4.551
490500	5.4389
491400	6.3824
492300	6.1049
493200	5.6054
494100	5.8274
495000	5.6054
495900	4.662
496800	3.774
497700	3.6075
498600	4.1625
499500	4.6065
500400	4.9395
501300	5.1059
502200	5.2724
503100	5.3834
504000	5.2724
504900	5.3279
505800	5.5499
506700	5.8829
507600	5.6609
508500	4.9395
509400	4.551
510300	4.662
511200	4.662
512100	4.2735
513000	4.0515
513900	4.0515
514800	3.9405
515700	3.885
516600	4.4955
517500	5.4944
518400	5.8274
519300	5.4944
520200	5.2169
521100	5.1059
522000	5.5499
522900	5.8829
523800	5.3279
524700	5.1059
525600	5.3834
526500	5.1059
527400	4.6065
528300	4.662
529200	4.9395
530100	5.4389
531000	6.3269
531900	7.0484
532800	6.6044
533700	5.8829
534600	5.5499
535500	5.8829
536400	6.2714
537300	6.6044
538200	6.4934
539100	6.3269
540000	6.4934
540900	6.2714
541800	5.3834
542700	4.551
543600	4.3845
544500	4.6065
545400	4.8285
546300	4.884
547200	4.884
548100	4.884
549000	4.9395
549900	4.9949
550800	5.3834
551700	5.6054
552600	5.0504
553500	4.4955
554400	4.2735
555300	4.329
556200	4.4955
557100	4.551
558000	4.44
558900	4.329
559800	4.44
560700	4.44
561600	4.107
562500	4.0515
563400	4.4955
564300	4.44
565200	4.329
566100	4.329
567000	3.9405
567900	3.8295
568800	3.9405
569700	3.9405
570600	3.9405
571500	3.885
572400	3.8295
573300	4.329
574200	5.1614
575100	5.3279
576000	4.884
576900	5.1614
577800	5.8829
578700	5.9939
579600	5.4944
580500	4.884
581400	4.218
582300	3.996
583200	4.218
584100	4.218
585000	4.107
585900	3.885
586800	3.774
587700	3.8295
588600	3.774
589500	4.1625
590400	5.2169
591300	5.8829
592200	5.7164
593100	5.6609
594000	5.9939
594900	6.3269
595800	6.2159
596700	5.9939
597600	6.1049
598500	5.8829
599400	5.1614
600300	4.884
601200	4.773
602100	4.662
603000	4.773
603900	4.7175
604800	4.4955
605700	4.4955
606600	4.4955
607500	4.329
608400	4.107
609300	4.0515
610200	4.44
611100	5.2724
612000	5.4944
612900	5.1059
613800	4.9949
614700	4.9395
615600	5.4389
616500	5.7164
617400	6.0494
618300	5.7164
619200	4.551
620100	4.4955
621000	5.1614
621900	5.5499
622800	5.8829
623700	6.0494
624600	5.8829
625500	5.4944
626400	5.1614
627300	5.1059
628200	4.9395
629100	4.551
630000	4.218
630900	4.107
631800	4.0515
632700	4.0515
633600	4.0515
634500	4.0515
635400	4.107
636300	4.4955
637200	4.884
638100	4.9949
639000	4.9395
639900	4.7175
640800	4.4955
641700	4.44
642600	4.4955
643500	4.4955
644400	4.4955
645300	4.4955
646200	4.44
647100	4.3845
648000	4.329
648900	4.329
649800	4.1625
650700	4.8285
651600	5.8274
652500	5.3834
653400	4.329
654300	4.107
655200	4.3845
656100	4.2735
657000	3.885
657900	3.885
658800	3.9405
659700	3.9405
660600	4.0515
661500	4.44
662400	5.0504
663300	5.1059
664200	4.9949
665100	5.3279
666000	5.5499
666900	5.8274
667800	5.7164
668700	5.3834
669600	5.6054
670500	5.6054
671400	4.7175
672300	3.9405
673200	3.885
