# Supplementary material for: A parsimonious model of blood glucose homeostasis
Source: PLOS Digit Health. 2022 Jul 14;1(7):e0000072. doi: 10.1371/journal.pdig.0000072 (PMC9931355; doi:10.1371/journal.pdig.0000072)
Supplement: S2 Data — Blood glucose data of Klick Pilot Study measured using the Freestyle Libre Flash Glucose device. The data are presented in comma separated values (.csv) format for each healthy individual (N = 100). The filenames represent the unique identification of the individual to preserve anonymity. (ZIP) [file pdig.0000072.s011.zip › MRT10.csv]

Elapsed Time	Glucose (mmol/L)
0	4.884
900	6.1049
1800	6.3824
2700	5.2169
3600	3.996
4500	3.441
5400	3.1635
6300	3.108
7200	2.997
8100	2.7195
9000	2.22
9900	2.22
10800	2.22
11700	2.22
12600	2.22
13500	2.22
14400	2.22
15300	2.22
16200	2.22
17100	2.22
18000	2.22
18900	2.22
19800	2.3865
20700	2.775
21600	2.9415
22500	3.33
23400	5.2724
24300	6.8264
25200	7.3259
26100	7.0484
27000	6.6044
27900	6.4934
28800	6.5489
29700	6.4379
30600	6.4379
31500	6.6599
32400	6.2159
33300	5.2724
34200	4.8285
35100	4.4955
36000	4.329
36900	4.662
37800	4.7175
38700	4.218
39600	3.885
40500	3.774
41400	3.4965
42300	3.3855
43200	3.3855
44100	3.33
45000	3.33
45900	3.108
46800	2.664
47700	2.775
48600	2.997
49500	2.997
50400	2.9415
51300	3.0525
52200	3.219
53100	3.108
54000	3.108
54900	3.1635
55800	3.219
56700	3.108
57600	3.1635
58500	3.3855
59400	3.4965
60300	3.552
61200	4.0515
62100	5.7164
63000	6.4379
63900	5.4389
64800	4.107
65700	3.663
66600	3.663
67500	3.9405
68400	4.107
69300	4.218
70200	4.1625
71100	3.9405
72000	5.1059
72900	7.9919
73800	9.4349
74700	8.8799
75600	7.8254
76500	7.2704
77400	7.1594
78300	7.2149
79200	7.6034
80100	7.8809
81000	7.2149
81900	6.1049
82800	5.8274
83700	5.7164
84600	5.3279
85500	4.773
86400	4.551
87300	5.1059
88200	5.0504
89100	4.1625
90000	3.552
90900	3.3855
91800	3.885
92700	6.3269
93600	8.7689
94500	9.4904
95400	8.6024
96300	7.4369
97200	6.5489
98100	6.0494
99000	6.1604
99900	6.3824
100800	6.7154
101700	6.8264
102600	6.3824
103500	5.8829
104400	5.4944
105300	5.0504
106200	5.1614
107100	6.0494
108000	6.6599
108900	6.6044
109800	6.3824
110700	6.3269
111600	6.4379
112500	6.6044
113400	6.6044
114300	5.9939
115200	5.2724
116100	5.3834
117000	5.8829
117900	6.1049
118800	6.0494
119700	5.9939
120600	5.6054
121500	5.1614
122400	4.9949
123300	4.773
124200	4.4955
125100	4.3845
126000	4.329
126900	4.218
127800	4.0515
128700	4.107
129600	4.0515
130500	3.885
131400	3.9405
132300	4.107
133200	4.107
134100	4.0515
135000	3.996
135900	3.6075
136800	3.441
137700	3.6075
138600	3.7185
139500	3.774
140400	3.7185
141300	3.663
142200	3.663
143100	3.774
144000	3.885
144900	3.9405
145800	3.996
146700	3.996
147600	3.8295
148500	3.885
149400	4.44
150300	5.8829
151200	6.7154
152100	5.2169
153000	4.107
153900	4.1625
154800	5.3279
155700	6.8264
156600	7.6589
157500	7.7699
158400	7.3814
159300	6.7154
160200	6.7154
161100	6.9929
162000	6.7154
162900	6.2714
163800	5.7719
164700	5.1059
165600	4.551
166500	4.44
167400	4.662
168300	4.7175
169200	4.662
170100	4.6065
171000	4.6065
171900	5.0504
172800	6.3269
173700	7.6589
174600	7.8254
175500	7.2704
176400	6.4379
177300	5.9939
178200	6.4379
179100	7.1594
180000	7.1039
180900	6.1604
181800	5.6054
182700	5.7164
183600	5.7719
184500	5.5499
185400	5.1614
186300	5.1059
187200	5.0504
188100	4.8285
189000	4.662
189900	5.3279
190800	6.9929
191700	7.7699
192600	7.6034
193500	7.3259
194400	6.8819
195300	6.6599
196200	6.4934
197100	6.2714
198000	6.2714
198900	6.1604
199800	5.6609
200700	5.4944
201600	5.7719
202500	5.6609
203400	5.0504
204300	4.6065
205200	4.662
206100	4.884
207000	4.8285
207900	4.4955
208800	4.3845
209700	4.44
210600	4.551
211500	4.551
212400	4.3845
213300	4.3845
214200	4.44
215100	4.3845
216000	4.218
216900	4.0515
217800	3.996
218700	3.8295
219600	3.774
220500	3.885
221400	3.8295
222300	3.774
223200	3.7185
224100	3.663
225000	3.663
225900	3.7185
226800	3.885
227700	3.8295
228600	3.8295
229500	3.9405
230400	3.774
231300	3.7185
232200	3.774
233100	3.774
234000	3.8295
234900	4.107
235800	4.4955
236700	5.9384
237600	6.8819
238500	5.3834
239400	4.107
240300	4.107
241200	5.8274
242100	8.0474
243000	8.9909
243900	8.4359
244800	7.2149
245700	6.4379
246600	5.9384
247500	6.0494
248400	7.1594
249300	7.8809
250200	7.4369
251100	6.1604
252000	4.662
252900	5.2169
253800	7.5479
254700	7.3814
255600	5.0504
256500	4.107
257400	4.2735
258300	5.5499
259200	7.5479
260100	7.3259
261000	5.4389
261900	4.7175
262800	5.1614
263700	6.7709
264600	7.7699
265500	6.9929
266400	5.7164
267300	5.2724
268200	5.4944
269100	5.9384
270000	6.7154
270900	7.1594
271800	6.1049
272700	4.6065
273600	4.44
274500	5.1059
275400	5.1614
276300	5.0504
277200	5.1614
278100	5.4944
279000	6.3269
279900	7.7699
280800	8.3804
281700	7.4369
282600	6.5489
283500	5.7719
284400	4.9395
285300	5.1059
286200	6.1049
287100	6.0494
288000	5.3279
288900	4.884
289800	4.8285
290700	4.8285
291600	4.7175
292500	4.9949
293400	5.5499
294300	5.4389
295200	4.884
296100	4.551
297000	4.551
297900	4.4955
298800	4.551
299700	4.44
300600	4.3845
301500	4.3845
302400	4.2735
303300	4.1625
304200	4.0515
305100	3.9405
306000	3.996
306900	4.1625
307800	4.1625
308700	3.996
309600	3.9405
310500	3.9405
311400	3.885
312300	3.774
313200	3.552
314100	3.663
315000	3.996
315900	3.996
316800	3.774
317700	3.9405
318600	4.1625
319500	4.107
320400	4.0515
321300	4.0515
322200	4.7175
323100	6.1049
324000	6.0494
324900	4.4955
325800	4.1625
326700	4.6065
327600	5.7719
328500	7.7144
329400	8.4914
330300	7.4369
331200	5.9939
332100	5.5499
333000	6.4934
333900	7.1039
334800	6.4379
335700	5.3834
336600	4.884
337500	4.7175
338400	4.662
339300	4.44
340200	4.3845
341100	4.3845
342000	5.0504
342900	5.4944
343800	5.5499
344700	7.3814
345600	8.7689
346500	8.1584
347400	6.3269
348300	5.3834
349200	5.8274
350100	6.4379
351000	6.6044
351900	6.2159
352800	5.6609
353700	4.662
354600	4.0515
355500	5.1614
356400	6.0494
357300	4.9949
358200	4.44
359100	4.4955
360000	4.551
360900	4.6065
361800	4.3845
362700	4.2735
363600	4.884
364500	5.3279
365400	5.2724
366300	6.7709
367200	10.3229
369000	9.1574
369900	6.6599
370800	4.9395
371700	5.3279
372600	6.5489
373500	7.1039
374400	7.2704
375300	6.8264
376200	6.2159
377100	5.9384
378000	5.5499
378900	4.9949
379800	4.44
380700	4.2735
381600	4.4955
382500	4.6065
383400	4.44
384300	4.1625
385200	4.107
386100	4.107
387000	4.0515
387900	3.9405
388800	3.885
389700	3.8295
390600	3.996
391500	4.107
392400	3.9405
393300	3.8295
394200	3.774
395100	3.7185
396000	3.7185
396900	3.4965
397800	3.441
398700	3.6075
399600	3.552
400500	3.3855
401400	3.4965
402300	3.774
403200	3.774
404100	3.885
405000	4.0515
405900	3.996
406800	4.4955
407700	5.4944
408600	5.9384
409500	5.7719
410400	5.2169
411300	4.662
412200	4.662
413100	4.662
414000	6.0494
414900	8.4914
415800	8.9909
416700	7.4369
417600	6.3824
418500	6.2714
419400	6.2714
420300	6.4934
421200	6.7709
422100	6.6599
423000	6.1049
423900	4.9395
424800	4.0515
425700	3.996
426600	4.4955
427500	4.773
428400	4.551
429300	4.1625
430200	3.9405
431100	5.2169
432000	8.1584
432900	7.6034
433800	5.1614
434700	5.0504
435600	6.1604
436500	6.1604
437400	5.6609
438300	5.4389
439200	5.2724
440100	4.9949
441000	4.7175
441900	4.4955
442800	4.4955
443700	4.551
444600	4.6065
445500	4.6065
446400	4.662
447300	4.662
448200	4.4955
449100	5.7164
450000	8.7689
450900	9.4349
451800	7.7144
452700	6.4379
453600	6.3824
454500	5.8274
455400	5.3279
456300	6.4934
457200	7.6034
458100	8.2694
459000	8.2694
459900	6.8819
460800	5.7719
461700	5.3279
462600	4.884
463500	4.3845
464400	4.2735
465300	4.662
466200	4.9949
467100	4.884
468000	4.4955
468900	4.1625
469800	4.107
470700	4.1625
471600	4.1625
472500	4.1625
473400	4.107
474300	4.107
475200	4.0515
476100	3.885
477000	3.8295
477900	3.8295
478800	3.774
479700	3.663
480600	3.6075
481500	3.774
482400	3.774
483300	3.6075
484200	3.552
485100	3.552
486000	3.6075
486900	3.552
487800	3.552
488700	3.663
489600	3.7185
490500	3.7185
491400	3.6075
492300	3.552
493200	3.552
494100	3.7185
495000	4.551
495900	6.2159
496800	5.8274
497700	4.2735
498600	4.218
499500	4.329
500400	5.6054
501300	7.6034
502200	7.8254
503100	6.9374
504000	6.3824
504900	6.8264
505800	6.8819
506700	5.7164
507600	4.2735
508500	3.774
509400	3.774
510300	4.0515
511200	3.9405
512100	3.8295
513000	3.774
513900	3.774
514800	3.8295
515700	3.885
516600	3.885
517500	4.3845
518400	6.7709
519300	8.6579
520200	8.2694
521100	7.2149
522000	6.9929
522900	6.9374
523800	6.4379
524700	6.2714
525600	6.2159
526500	5.5499
527400	5.1614
528300	5.3834
529200	5.1614
530100	4.8285
531000	4.7175
531900	4.551
532800	4.44
533700	4.329
534600	4.8285
535500	6.9929
536400	9.6569
537300	9.7124
538200	7.9919
539100	6.8264
540000	5.9939
540900	4.662
541800	4.218
542700	4.8285
543600	5.6054
544500	6.2714
545400	6.7154
546300	6.3824
547200	5.8829
548100	4.8285
549000	4.551
549900	5.2169
550800	5.3279
551700	4.8285
552600	4.329
553500	4.0515
554400	4.0515
555300	4.0515
556200	3.9405
557100	3.885
558000	3.9405
558900	3.885
559800	3.8295
560700	3.774
561600	3.663
562500	3.6075
563400	3.663
564300	3.7185
565200	3.6075
566100	3.6075
567000	3.4965
567900	3.219
568800	3.108
569700	3.1635
570600	3.33
571500	3.33
572400	3.33
573300	3.2745
574200	3.219
575100	3.3855
576000	3.663
576900	3.663
577800	3.552
578700	3.6075
579600	3.6075
580500	4.1625
581400	6.2159
582300	7.1594
583200	5.2169
584100	3.7185
585000	3.4965
585900	3.996
586800	5.6054
587700	8.6579
588600	9.7124
589500	8.6579
590400	6.9929
591300	5.9939
592200	5.2169
593100	4.218
594000	3.7185
594900	3.4965
595800	3.441
596700	3.4965
597600	4.1625
598500	5.4389
599400	4.9395
600300	3.7185
601200	3.33
602100	3.552
603000	3.885
603900	4.6065
604800	6.9929
605700	8.3804
606600	7.4924
607500	6.7709
608400	6.6044
609300	6.4934
610200	6.7154
611100	6.7154
612000	6.2159
612900	5.3834
613800	4.3845
614700	4.0515
615600	4.107
616500	4.0515
617400	3.996
618300	3.996
619200	4.0515
620100	4.1625
621000	3.9405
621900	4.0515
622800	5.6054
623700	8.2694
624600	9.2684
625500	8.6024
626400	7.5479
627300	7.1039
628200	6.8819
629100	6.2159
630000	5.8829
630900	6.2714
631800	5.9384
632700	5.3834
633600	5.7164
634500	6.0494
635400	6.1049
636300	5.6609
637200	4.773
638100	4.218
639000	4.329
639900	4.551
640800	4.6065
641700	4.1625
642600	3.774
643500	3.663
644400	3.7185
645300	3.8295
646200	3.663
647100	3.33
648000	3.33
648900	3.4965
649800	3.4965
650700	3.3855
651600	3.2745
652500	3.33
653400	3.441
654300	3.33
655200	3.1635
656100	3.108
657000	3.0525
657900	3.2745
658800	3.3855
659700	3.33
660600	3.2745
661500	3.33
662400	3.441
663300	3.4965
664200	3.552
665100	3.552
666000	3.663
666900	4.1625
667800	6.2159
668700	7.3814
669600	5.7164
670500	3.9405
671400	3.552
672300	3.8295
673200	3.774
674100	3.7185
675000	4.773
675900	8.7689
676800	11.6549
677700	11.1554
678600	8.8799
679500	7.1594
680400	5.9384
681300	4.884
682200	4.8285
683100	5.3834
684000	5.4944
684900	5.6054
685800	5.6054
686700	5.9939
687600	6.4379
688500	5.6609
689400	4.3845
690300	3.8295
691200	3.7185
692100	3.8295
693000	3.885
693900	3.9405
694800	4.44
695700	5.1614
696600	5.5499
697500	6.1604
698400	6.7709
699300	6.3269
700200	5.3834
701100	4.6065
702000	4.44
702900	4.773
703800	4.9395
704700	4.6065
705600	4.3845
706500	4.4955
707400	5.7719
708300	8.3249
709200	9.2129
710100	7.7699
711000	6.1049
711900	5.6609
712800	6.4379
713700	7.1039
714600	7.0484
715500	6.5489
716400	5.8829
717300	5.7719
718200	6.1604
719100	6.3824
720000	5.8274
720900	5.2169
721800	5.7719
722700	6.6044
723600	5.9939
724500	4.9395
725400	4.44
726300	4.662
727200	5.6054
728100	6.8264
729000	7.6034
729900	6.8819
730800	5.0504
731700	4.329
732600	4.551
733500	4.662
734400	4.8285
735300	4.773
736200	4.551
737100	4.2735
738000	4.107
738900	4.107
739800	3.9405
740700	3.774
741600	3.774
742500	3.8295
743400	3.663
744300	3.4965
745200	3.663
746100	3.774
747000	3.7185
747900	3.6075
748800	3.6075
749700	3.6075
750600	3.552
751500	3.663
752400	5.1059
753300	6.0494
754200	5.4389
755100	5.3279
756000	4.551
756900	3.8295
757800	4.0515
758700	4.551
759600	6.2159
760500	8.6579
761400	9.3239
762300	7.8254
763200	6.2714
764100	5.9939
765000	5.8829
765900	5.8274
766800	6.1049
767700	5.9939
768600	5.7719
769500	4.8285
770400	3.9405
771300	3.7185
772200	3.9405
773100	3.996
774000	3.996
774900	3.885
775800	3.996
776700	5.1614
777600	7.2149
778500	6.6599
779400	4.773
780300	4.884
781200	6.1604
782100	6.5489
783000	5.9939
783900	5.7719
784800	6.2159
785700	5.9384
786600	5.4389
787500	6.0494
788400	6.7709
789300	6.4379
790200	5.1614
791100	4.2735
792000	4.329
792900	4.773
793800	4.7175
794700	4.329
795600	4.218
796500	5.3834
797400	7.4924
798300	8.5469
799200	7.8809
800100	6.6044
801000	5.2169
801900	4.218
802800	4.0515
803700	4.329
804600	4.773
805500	5.1614
806400	5.5499
807300	5.8829
808200	5.6609
809100	5.0504
810000	4.2735
810900	3.996
811800	4.3845
812700	4.551
813600	4.551
814500	4.551
815400	4.4955
816300	4.2735
817200	4.1625
818100	4.1625
819000	3.996
819900	3.885
820800	4.0515
821700	3.996
822600	3.9405
823500	3.8295
824400	3.7185
825300	3.8295
826200	3.8295
827100	3.774
828000	3.774
828900	3.7185
829800	3.774
830700	3.774
831600	3.552
832500	3.441
833400	3.6075
834300	3.7185
835200	3.7185
836100	3.8295
837000	3.9405
837900	3.996
838800	4.6065
839700	5.3279
840600	5.4944
841500	5.3279
842400	4.7175
843300	4.107
844200	4.107
845100	4.551
846000	5.9384
846900	7.9919
847800	8.1584
848700	6.2714
849600	5.2724
850500	5.8274
851400	6.2714
852300	6.3269
853200	5.8829
854100	5.3834
855000	5.1614
855900	5.1059
856800	4.773
857700	4.2735
858600	4.2735
859500	4.3845
860400	4.218
861300	4.0515
862200	3.885
863100	4.551
864000	6.9929
864900	7.6589
865800	5.6054
866700	4.884
867600	5.8274
868500	6.2159
869400	6.2159
870300	6.3269
871200	6.1049
872100	5.8274
873000	5.6609
873900	5.1059
874800	4.44
875700	4.1625
876600	4.2735
877500	4.329
878400	4.3845
879300	4.329
880200	4.2735
881100	3.996
882000	3.885
882900	5.1614
883800	8.3249
884700	9.5459
885600	7.8809
886500	6.1604
887400	5.2169
888300	4.773
889200	4.6065
890100	5.1059
891000	5.4944
891900	5.1614
892800	5.3834
893700	5.9384
894600	5.3834
895500	4.6065
896400	4.884
897300	5.3279
898200	4.884
899100	4.3845
900000	4.44
900900	4.6065
901800	4.8285
902700	4.9395
903600	4.6065
904500	4.2735
905400	3.996
906300	3.8295
907200	3.774
908100	3.774
909000	3.885
909900	3.885
910800	3.8295
911700	3.663
912600	3.441
913500	3.2745
914400	3.33
915300	3.33
916200	3.1635
917100	3.219
918000	3.6075
918900	3.4965
919800	3.3855
920700	3.33
921600	3.33
922500	3.33
923400	3.33
924300	3.885
925200	5.6609
926100	6.1604
927000	4.884
927900	3.885
928800	3.6075
929700	3.774
930600	3.996
931500	4.107
932400	4.7175
933300	6.5489
934200	8.1584
935100	7.3814
936000	5.9384
936900	5.8274
937800	6.0494
938700	5.9384
939600	6.0494
940500	5.4944
941400	4.218
942300	3.663
943200	3.552
944100	3.663
945000	3.4965
945900	3.33
946800	3.2745
947700	3.219
948600	3.1635
949500	4.218
950400	7.1594
951300	7.8809
952200	6.3269
953100	4.9949
954000	5.0504
954900	5.7164
955800	5.6054
956700	4.884
957600	4.662
958500	4.4955
959400	3.885
960300	3.4965
961200	3.441
962100	3.4965
963000	3.552
963900	3.6075
964800	3.663
965700	3.7185
966600	3.4965
967500	3.774
968400	6.3269
969300	8.8799
970200	9.4349
971100	8.1029
972000	6.0494
972900	4.8285
973800	4.9395
974700	5.3279
975600	5.3279
976500	5.3279
977400	5.4944
978300	5.4389
979200	5.4389
980100	4.9949
981000	4.2735
981900	3.774
982800	3.441
983700	3.108
984600	3.0525
985500	3.3855
986400	3.3855
987300	3.1635
988200	2.997
989100	2.8305
990000	2.9415
990900	3.1635
991800	3.108
992700	3.0525
993600	2.9415
994500	2.9415
995400	3.0525
996300	3.0525
997200	2.997
998100	2.886
999000	2.8305
999900	2.8305
1000800	2.8305
1001700	2.775
1002600	2.7195
1003500	2.7195
1004400	2.8305
1005300	2.9415
1006200	2.9415
1007100	3.108
1008000	3.219
1008900	3.108
1009800	3.108
1010700	4.0515
1011600	5.6609
1012500	6.0494
1013400	5.1614
1014300	4.3845
1015200	3.996
1016100	3.6075
