# Supplementary material for: A parsimonious model of blood glucose homeostasis
Source: PLOS Digit Health. 2022 Jul 14;1(7):e0000072. doi: 10.1371/journal.pdig.0000072 (PMC9931355; doi:10.1371/journal.pdig.0000072)
Supplement: S2 Data — Blood glucose data of Klick Pilot Study measured using the Freestyle Libre Flash Glucose device. The data are presented in comma separated values (.csv) format for each healthy individual (N = 100). The filenames represent the unique identification of the individual to preserve anonymity. (ZIP) [file pdig.0000072.s011.zip › MRT11.csv]

Elapsed Time	Glucose (mmol/L)
0	7.8809
900	7.2704
1800	6.4934
2700	5.8274
3600	5.8274
4500	5.8829
5400	5.3279
6300	4.9395
7200	4.884
8100	4.773
9000	5.4944
9900	7.1039
10800	7.8809
11700	7.5479
12600	7.0484
13500	6.9374
14400	7.3259
15300	7.7144
16200	7.5479
17100	7.4369
18000	8.0474
18900	8.1584
19800	7.1039
20700	6.0494
21600	5.6054
22500	5.3834
23400	5.4389
24300	5.8274
25200	6.6044
26100	7.2149
27000	6.6044
27900	5.3834
28800	4.44
29700	4.4955
30600	4.9395
31500	5.2169
32400	5.1614
33300	5.1059
34200	6.5489
35100	9.0464
36000	9.8789
36900	9.7679
37800	9.3794
38700	8.2694
39600	7.7144
40500	7.5479
41400	7.2149
42300	6.8264
43200	6.3269
44100	5.6609
45000	5.6054
45900	6.2714
46800	6.6044
47700	6.3824
48600	6.8264
49500	7.6034
50400	8.0474
51300	8.1029
52200	7.2149
53100	6.7709
54000	6.4379
54900	5.2169
55800	5.0504
56700	5.2169
57600	4.9949
58500	4.884
59400	4.662
60300	4.1625
61200	4.2735
62100	4.7175
63000	5.1059
63900	4.9395
64800	5.1059
65700	5.8274
66600	5.9384
67500	5.8829
68400	6.1049
69300	6.2714
70200	6.3269
71100	6.1604
72000	5.9384
72900	6.1049
73800	7.1039
74700	8.5469
75600	8.4914
76500	7.0484
77400	6.1049
78300	5.7719
79200	5.6054
80100	5.4389
81000	5.1059
81900	4.884
82800	4.7175
83700	4.6065
84600	4.7175
85500	4.773
86400	4.7175
87300	4.7175
88200	4.6065
89100	4.551
90000	4.551
90900	4.773
91800	5.0504
92700	4.9949
93600	4.9395
94500	4.9395
95400	4.9395
96300	4.9395
97200	4.9395
98100	4.9395
99000	4.884
99900	4.8285
100800	4.773
101700	4.7175
102600	5.3279
103500	6.7154
104400	7.0484
105300	6.1049
106200	5.4389
107100	5.1059
108000	4.884
108900	4.884
109800	4.884
110700	4.8285
111600	5.0504
112500	5.2724
113400	5.6609
114300	7.4924
115200	10.2674
116100	11.4884
117000	11.0444
117900	9.7679
118800	8.8799
119700	8.7134
120600	8.3804
121500	8.1029
122400	7.8809
123300	7.7144
124200	7.4369
125100	7.1594
126000	7.3259
126900	7.9364
127800	8.6024
128700	9.1574
129600	9.3239
130500	8.7689
131400	8.2139
132300	8.3804
133200	8.6024
134100	7.9919
135000	7.1039
135900	6.8264
136800	6.5489
137700	5.9384
138600	5.6609
139500	5.4944
140400	5.1614
141300	5.0504
142200	4.7175
143100	4.6065
144000	4.8285
144900	5.1059
145800	5.1614
146700	5.1059
147600	5.3279
148500	5.5499
149400	5.2724
150300	5.1614
151200	5.7164
152100	5.9384
153000	5.8829
153900	6.0494
154800	6.1604
155700	6.1049
156600	5.9939
157500	5.9939
158400	5.9939
159300	6.1604
160200	6.6599
161100	8.3804
162000	10.2119
162900	9.8789
163800	8.0474
164700	7.7699
165600	8.6024
166500	8.3804
167400	8.4914
168300	8.7134
169200	8.5469
170100	8.4359
171000	8.4359
171900	8.4359
172800	7.9364
173700	7.2149
174600	6.7154
175500	6.1604
176400	5.4389
177300	5.0504
178200	4.8285
179100	4.4955
180000	4.329
180900	5.2724
181800	7.6034
182700	9.2684
183600	9.1019
184500	8.3249
185400	7.7699
186300	7.7144
187200	7.7144
188100	7.6034
189000	7.7144
189900	7.8254
190800	7.8254
191700	7.7699
192600	7.1039
193500	6.3824
194400	5.9384
195300	5.7164
196200	5.4944
197100	5.9384
198000	7.0484
198900	7.8254
199800	8.4359
200700	8.6024
201600	8.0474
202500	7.1039
203400	5.4389
204300	4.9395
205200	6.6599
206100	8.2139
207000	9.3794
207900	9.9344
208800	9.4904
209700	8.1584
210600	6.3269
211500	5.8829
212400	6.7709
213300	7.5479
214200	7.9364
215100	7.7699
216000	8.2694
216900	8.6579
217800	7.8254
218700	7.4369
219600	7.7144
220500	8.4914
221400	9.7124
222300	10.3229
223200	9.9899
224100	8.7134
225000	7.6589
225900	6.7154
226800	6.1049
227700	5.7164
228600	5.4389
229500	5.2724
230400	5.2724
231300	5.5499
232200	5.8829
233100	5.9384
234000	5.9939
234900	6.1604
235800	6.2714
236700	6.3269
237600	6.3824
238500	6.4379
239400	6.4934
240300	6.3269
241200	6.2714
242100	6.3269
243000	6.4934
243900	6.5489
244800	6.2159
245700	6.2159
246600	6.8819
247500	8.4914
248400	9.6014
249300	8.6579
250200	6.7709
251100	6.4934
252000	7.7144
252900	8.2139
253800	8.0474
254700	7.4369
255600	6.8264
256500	6.8819
257400	6.9929
258300	7.1039
259200	6.9374
260100	6.1049
261000	5.6609
261900	5.9939
262800	6.2159
263700	5.7164
264600	5.2169
265500	5.1614
266400	5.1614
267300	5.3834
268200	6.8819
269100	8.6579
270000	8.9909
270900	8.4359
271800	8.2694
272700	8.4359
273600	8.6579
274500	8.8799
275400	8.7134
276300	7.8809
277200	6.7709
278100	6.4379
279000	6.7154
279900	6.6044
280800	6.4934
281700	6.5489
282600	6.3269
283500	5.7164
284400	5.2724
285300	5.2724
286200	6.0494
287100	7.1594
288000	7.3259
288900	7.3814
289800	8.3249
290700	9.3239
291600	9.8789
292500	9.2684
293400	7.6589
294300	7.2149
295200	8.1584
296100	9.0464
297000	9.9899
297900	10.7114
298800	10.0454
299700	8.4914
300600	7.9919
301500	7.9919
302400	7.6589
303300	7.1594
304200	6.7709
305100	6.8264
306000	6.7154
306900	6.4379
307800	6.2714
308700	6.1604
309600	6.1604
310500	6.4379
311400	6.6044
312300	6.4379
313200	6.3269
314100	6.2714
315000	6.2159
315900	6.1604
316800	6.2159
317700	6.4379
318600	6.2714
319500	6.0494
320400	6.0494
321300	6.0494
322200	6.1049
323100	6.1604
324000	6.2159
324900	6.3269
325800	6.4934
326700	6.5489
327600	6.6599
328500	6.6044
329400	6.4379
330300	6.3824
331200	6.8819
332100	7.3259
333000	6.8819
333900	6.2714
334800	6.0494
335700	5.9384
336600	5.8829
337500	5.8829
338400	5.7719
339300	5.9939
340200	5.9384
341100	5.6609
342000	6.2714
342900	7.4924
343800	8.7689
344700	9.3239
345600	9.3239
346500	8.9909
347400	8.3804
348300	7.5479
349200	7.0484
350100	7.7699
351000	9.3239
351900	9.9899
352800	9.7124
353700	8.7689
354600	6.8819
355500	5.4389
356400	5.7719
357300	6.7709
358200	7.5479
359100	8.2694
360000	8.5469
360900	8.1029
361800	7.4369
362700	7.2704
363600	7.3814
364500	7.2704
365400	6.7154
366300	6.5489
367200	6.8264
368100	6.8819
369000	6.4934
369900	6.1049
370800	6.1049
371700	6.7709
372600	7.6034
373500	7.2704
374400	6.6599
375300	6.2714
376200	5.8829
377100	6.6599
378000	8.8244
378900	10.3229
379800	10.6004
380700	9.5459
381600	7.7144
382500	7.3814
383400	8.2139
384300	9.2129
385200	10.2119
386100	10.6559
387000	10.4894
387900	9.9344
388800	9.3239
389700	8.6024
390600	7.6034
391500	6.9374
392400	7.1594
393300	7.4924
394200	7.6034
395100	7.9919
396000	8.3249
396900	8.5469
397800	8.3249
398700	8.1029
399600	7.9919
400500	7.4369
401400	6.8264
402300	6.1604
403200	5.5499
404100	5.4389
405000	5.4389
405900	5.3279
406800	5.2724
407700	5.2724
408600	5.2724
409500	5.4944
410400	5.7719
411300	5.9939
412200	6.2159
413100	6.1604
414000	6.0494
414900	5.9939
415800	6.3824
416700	6.6044
417600	6.3824
418500	6.4934
419400	7.1039
420300	8.2694
421200	8.9909
422100	8.5469
423000	7.6589
423900	7.7144
424800	8.4914
425700	8.6579
426600	8.3804
427500	7.8254
428400	7.1594
429300	6.8264
430200	6.9374
431100	6.9929
432000	6.6599
432900	5.9939
433800	5.6054
434700	5.8829
435600	5.7719
436500	5.0504
437400	4.6065
438300	4.44
439200	4.329
440100	4.884
441000	6.7709
441900	8.4914
442800	8.4359
443700	7.8254
444600	7.9364
445500	8.1584
446400	8.4359
447300	8.5469
448200	8.4359
449100	7.9364
450000	7.2704
450900	7.1039
451800	7.2704
452700	7.0484
453600	6.7709
454500	6.9374
455400	6.7709
456300	6.2714
457200	6.1604
458100	6.6044
459000	7.1594
459900	6.9929
460800	6.2714
461700	5.6609
462600	5.2724
463500	5.0504
464400	5.0504
465300	5.8274
466200	7.6034
467100	9.2684
468000	9.9899
468900	9.6569
469800	9.0464
470700	8.4359
471600	8.0474
472500	8.0474
473400	8.4359
474300	8.9354
475200	9.4349
476100	10.0454
477000	10.6559
477900	10.8224
478800	10.3229
479700	9.3239
480600	8.0474
481500	7.5479
482400	7.9919
483300	8.2139
484200	7.9919
485100	8.0474
486000	8.4359
486900	8.6024
487800	8.4359
488700	8.2139
489600	7.7144
490500	7.0484
491400	6.7709
492300	6.5489
493200	5.9384
494100	5.4944
495000	5.3834
495900	5.2169
496800	5.0504
497700	5.2169
498600	5.4944
499500	5.6609
500400	5.5499
501300	5.4389
502200	5.5499
503100	5.4944
504000	5.4389
504900	5.3834
505800	5.4389
506700	5.5499
507600	5.7164
508500	5.7719
509400	5.7719
510300	5.8274
511200	5.7164
512100	5.3834
513000	5.5499
513900	6.3824
514800	8.0474
515700	9.5459
516600	10.0454
517500	9.7124
518400	8.6024
519300	7.7699
520200	7.7144
521100	7.4924
522000	6.9929
522900	6.6044
523800	6.0494
524700	5.2169
525600	4.884
526500	5.5499
527400	7.1594
528300	8.9909
529200	10.2119
530100	9.4349
531000	7.8254
531900	7.3814
532800	7.6034
533700	7.8809
534600	8.3249
535500	8.5469
536400	8.4914
537300	7.8254
538200	6.4379
539100	5.7719
540000	6.4379
540900	7.5479
541800	7.9919
542700	7.3259
543600	6.3824
544500	6.3824
545400	7.1039
546300	8.1029
547200	9.1574
548100	9.4904
549000	8.1584
549900	6.8819
550800	7.6034
551700	7.8809
552600	6.7709
553500	6.4379
554400	7.3259
555300	8.4359
556200	9.4904
557100	9.8234
558000	9.2684
558900	8.2139
559800	7.6589
560700	7.7699
561600	8.4359
562500	9.1019
563400	9.4904
564300	9.7124
565200	9.2684
566100	8.5469
567000	7.8254
567900	7.0484
568800	6.4379
569700	5.9384
570600	5.5499
571500	5.3279
572400	5.4389
573300	5.6054
574200	5.6054
575100	5.4389
576000	5.2169
576900	5.3834
577800	5.6054
578700	5.6609
579600	5.7164
580500	5.7719
581400	5.8829
582300	5.9939
583200	6.1604
584100	6.3269
585000	6.5489
585900	6.7154
586800	6.6599
587700	6.6599
588600	6.9929
589500	6.9929
590400	6.5489
591300	6.4934
592200	6.6599
593100	7.4924
594000	8.3804
594900	8.3249
595800	7.4924
596700	6.7709
597600	7.2149
598500	8.3249
599400	9.0464
600300	8.8244
601200	8.2694
602100	8.0474
603000	7.6034
603900	6.8264
604800	6.4934
605700	6.7154
606600	6.4934
607500	5.8829
608400	5.3279
609300	5.1059
610200	4.8285
611100	4.773
612000	4.884
612900	5.2169
613800	6.7154
614700	8.2694
615600	8.3804
616500	7.7699
617400	7.3814
618300	7.2704
619200	7.6034
620100	8.3249
621000	8.8244
621900	8.6579
622800	8.2139
623700	7.5479
624600	6.8819
625500	6.2159
626400	5.9939
627300	5.9384
628200	6.2159
629100	6.6044
630000	6.6044
630900	6.3824
631800	5.8829
632700	5.7719
633600	5.5499
634500	5.0504
635400	4.8285
636300	4.773
637200	5.9939
638100	8.4359
639000	9.6569
639900	8.6024
640800	6.9374
641700	6.5489
642600	6.4934
643500	6.9374
644400	8.9909
645300	10.3784
646200	10.6559
647100	10.6004
648000	9.7124
648900	8.4359
649800	7.9364
650700	7.4924
651600	7.3814
652500	7.3814
653400	7.3259
654300	7.2704
655200	6.9374
656100	6.7709
657000	6.6599
657900	6.4934
658800	6.3824
659700	6.3269
660600	6.2714
661500	6.2159
662400	6.2714
663300	6.2714
664200	6.2714
665100	6.2714
666000	6.3269
666900	6.2714
667800	6.2159
668700	6.2714
669600	6.2714
670500	6.1604
671400	6.2159
672300	6.4379
673200	6.6044
674100	6.4379
675000	6.6044
675900	6.7709
676800	6.4934
677700	6.4934
678600	6.9929
679500	7.9364
680400	8.2694
681300	7.1039
682200	5.4944
683100	4.9395
684000	5.1059
684900	5.1059
685800	4.9949
686700	4.884
687600	4.7175
688500	4.6065
689400	4.551
690300	4.6065
691200	4.662
692100	4.6065
693000	4.551
693900	4.551
694800	4.551
695700	4.662
696600	4.7175
697500	4.773
698400	4.8285
699300	4.7175
700200	4.7175
701100	4.662
702000	4.4955
702900	4.551
703800	4.662
704700	4.7175
705600	4.7175
706500	5.1614
707400	6.3269
708300	6.7154
709200	5.9384
710100	5.1614
711000	4.773
711900	4.6065
712800	4.551
713700	4.662
714600	4.773
715500	4.8285
716400	5.8274
717300	7.5479
718200	8.1584
719100	7.4369
720000	7.1039
720900	7.9919
721800	9.1574
722700	9.8234
723600	9.5459
724500	8.6579
725400	8.4359
726300	8.4914
727200	8.1029
728100	8.3249
729000	9.2129
729900	10.0454
730800	10.3784
731700	9.9344
732600	9.6014
733500	9.2129
734400	8.6579
735300	8.5469
736200	8.6024
737100	8.4914
738000	8.1029
738900	7.7144
739800	7.6589
740700	7.6589
741600	7.9919
742500	8.1584
743400	7.6589
744300	6.9374
745200	6.3269
746100	5.6609
747000	5.2169
747900	5.1059
748800	5.2169
749700	5.2724
750600	5.2724
751500	5.3834
752400	5.4944
753300	5.6609
754200	5.7164
755100	5.7164
756000	5.7719
756900	5.9939
757800	6.1604
758700	6.2714
759600	6.3824
760500	6.5489
761400	6.9374
762300	7.1594
763200	6.8264
764100	6.6044
765000	6.6599
765900	7.3814
766800	8.6024
767700	8.8799
768600	8.0474
769500	7.2704
770400	7.4924
771300	7.8254
772200	8.2139
773100	8.5469
774000	8.2694
774900	7.4924
775800	6.8264
776700	6.4379
777600	6.3269
778500	6.1604
779400	5.8274
780300	5.3279
781200	4.884
782100	4.662
783000	4.6065
783900	4.44
784800	4.329
785700	5.4944
786600	8.3804
787500	9.7124
788400	8.8244
789300	7.9364
790200	7.6034
791100	7.3814
792000	7.5479
792900	7.7144
793800	7.4924
794700	7.0484
795600	6.7709
796500	6.7709
797400	6.9374
798300	6.7154
799200	5.7164
800100	5.1059
801000	5.4389
801900	5.5499
802800	6.1604
803700	7.3814
804600	7.7144
805500	7.6589
806400	7.1039
807300	5.9384
808200	4.7175
809100	4.107
810000	4.3845
810900	6.1604
811800	9.3239
812700	10.9334
813600	10.9334
814500	10.5449
815400	9.2684
816300	7.6589
817200	7.3259
818100	8.1584
819000	8.7134
819900	8.4914
820800	7.8254
821700	7.2149
822600	7.1039
823500	7.2704
824400	7.6034
825300	8.3804
826200	9.1019
827100	9.5459
828000	9.6569
828900	9.4349
829800	8.8799
830700	8.2694
831600	7.5479
832500	6.7154
833400	5.9384
834300	5.7164
835200	5.6054
836100	5.3279
837000	5.2169
837900	5.2724
838800	5.2724
839700	5.1614
840600	5.1614
841500	5.3279
842400	5.5499
843300	5.8829
844200	6.0494
845100	6.1049
846000	6.1604
846900	6.2714
847800	6.3269
848700	6.0494
849600	6.1604
850500	6.6599
851400	7.9919
852300	9.6569
853200	9.9899
