# Supplementary material for: A parsimonious model of blood glucose homeostasis
Source: PLOS Digit Health. 2022 Jul 14;1(7):e0000072. doi: 10.1371/journal.pdig.0000072 (PMC9931355; doi:10.1371/journal.pdig.0000072)
Supplement: S2 Data — Blood glucose data of Klick Pilot Study measured using the Freestyle Libre Flash Glucose device. The data are presented in comma separated values (.csv) format for each healthy individual (N = 100). The filenames represent the unique identification of the individual to preserve anonymity. (ZIP) [file pdig.0000072.s011.zip › MRT13.csv]

Elapsed Time	Glucose (mmol/L)
0	4.329
900	4.44
1800	4.662
2700	4.7175
3600	4.7175
4500	4.884
5400	5.2724
6300	5.5499
7200	5.1614
8100	4.551
9000	4.551
9900	5.0504
10800	4.9949
11700	4.44
12600	3.996
13500	3.9405
14400	3.9405
15300	3.9405
16200	4.3845
17100	4.3845
18000	4.1625
18900	4.551
19800	4.773
20700	4.44
21600	3.8295
22500	3.33
23400	2.997
24300	3.219
25200	4.44
26100	4.773
27000	3.9405
27900	3.6075
28800	4.107
29700	4.2735
30600	4.329
31500	5.2724
32400	5.6609
33300	5.0504
34200	4.551
35100	4.6065
36000	5.0504
36900	5.4389
37800	5.4944
38700	5.2724
39600	4.8285
40500	4.4955
41400	4.662
42300	5.1059
43200	5.3834
44100	5.4389
45000	5.0504
45900	4.7175
46800	4.9949
47700	5.2169
48600	4.6065
49500	4.2735
50400	4.884
51300	5.1059
52200	4.551
53100	4.4955
54000	4.8285
54900	5.2169
55800	5.3279
56700	4.8285
57600	4.218
58500	3.996
59400	3.774
60300	3.885
61200	4.218
62100	4.44
63000	4.884
63900	5.2724
64800	5.1614
65700	4.884
66600	4.6065
67500	4.2735
68400	4.1625
69300	4.3845
70200	4.4955
71100	4.218
72000	3.996
72900	3.885
73800	3.8295
74700	3.552
75600	3.3855
76500	3.33
77400	3.33
78300	3.441
79200	3.4965
80100	3.552
81000	3.4965
81900	3.4965
82800	3.4965
83700	3.8295
84600	4.884
85500	5.6609
86400	5.2724
87300	4.662
88200	4.8285
89100	5.1614
90000	5.2724
90900	4.8285
91800	4.4955
92700	4.9395
93600	5.2169
94500	4.8285
95400	4.4955
96300	4.1625
97200	3.9405
98100	4.4955
99000	5.1059
99900	5.2169
100800	4.8285
101700	4.329
102600	3.996
103500	3.9405
104400	4.3845
105300	4.884
106200	4.6065
107100	3.996
108000	3.9405
108900	4.7175
109800	5.2169
110700	5.2169
111600	5.3279
112500	5.1614
113400	4.44
114300	3.774
115200	3.441
116100	3.0525
117000	2.997
117900	5.1059
118800	5.7719
119700	5.4944
120600	5.3279
121500	5.3279
122400	5.2169
123300	5.1059
124200	4.9395
125100	4.3845
126000	3.6075
126900	3.1635
127800	3.108
128700	3.552
129600	3.3855
130500	3.1635
131400	2.775
132300	2.997
133200	3.996
134100	3.7185
135000	3.663
135900	3.8295
136800	3.8295
137700	3.774
138600	3.6075
139500	3.4965
140400	3.2745
141300	2.775
142200	2.775
143100	3.8295
144000	3.9405
144900	3.8295
145800	4.0515
146700	4.107
147600	4.107
148500	4.1625
149400	4.1625
150300	4.329
151200	4.8285
152100	5.5499
153000	6.2714
153900	6.6599
154800	6.5489
155700	5.6054
156600	4.6065
157500	4.3845
158400	4.44
159300	4.551
160200	4.4955
161100	4.218
162000	3.885
162900	3.7185
163800	3.7185
164700	3.8295
165600	4.1625
166500	4.2735
167400	3.996
168300	3.8295
169200	3.8295
170100	3.8295
171000	3.8295
171900	3.996
172800	4.8285
173700	5.8274
174600	5.4944
175500	4.7175
176400	4.7175
177300	5.2169
178200	5.6609
179100	5.6609
180000	5.2724
180900	4.9949
181800	4.662
182700	4.3845
183600	4.773
184500	5.3279
185400	5.3279
186300	4.773
187200	4.6065
188100	4.773
189000	4.44
189900	4.1625
190800	4.107
191700	3.9405
192600	3.8295
193500	3.9405
194400	3.996
195300	4.0515
196200	4.6065
197100	5.6054
198000	5.6054
198900	4.884
199800	4.44
200700	4.9395
201600	5.7719
202500	6.1604
203400	5.9939
204300	5.5499
205200	5.2169
206100	5.1614
207000	5.3279
207900	5.5499
208800	5.6054
209700	5.7164
210600	5.9384
211500	6.0494
212400	5.8829
213300	5.6609
214200	5.6609
215100	5.7164
216000	5.5499
216900	4.9395
217800	4.551
218700	4.9949
219600	5.8274
220500	5.8274
221400	5.1614
222300	4.884
223200	5.1059
224100	5.2724
225000	5.3279
225900	5.0504
226800	4.329
227700	3.663
228600	3.33
229500	3.219
230400	3.3855
231300	3.6075
232200	3.663
233100	3.6075
234000	3.6075
234900	3.4965
235800	3.552
236700	3.6075
237600	4.0515
238500	5.3834
239400	6.5489
240300	6.2714
241200	5.2169
242100	4.551
243000	4.2735
243900	4.1625
244800	4.107
245700	4.0515
246600	3.996
247500	3.9405
248400	3.8295
249300	3.7185
250200	3.7185
251100	3.885
252000	3.9405
252900	3.8295
253800	3.774
254700	3.774
255600	3.8295
256500	3.8295
257400	3.885
258300	4.1625
259200	4.773
260100	5.4944
261000	6.0494
261900	6.0494
262800	5.6054
263700	5.6609
264600	5.9939
265500	5.7164
266400	5.2724
267300	4.884
268200	4.2735
269100	3.996
270000	4.0515
270900	3.996
271800	4.4955
272700	5.1059
273600	4.662
274500	3.7185
275400	3.4965
276300	4.218
277200	5.1059
278100	5.3834
279000	5.3834
279900	5.4389
280800	5.3834
281700	5.2724
282600	5.2724
283500	5.3834
284400	5.2724
285300	5.2169
286200	5.1059
287100	4.4955
288000	3.774
288900	3.6075
289800	4.3845
290700	5.3279
291600	5.0504
292500	4.884
293400	4.9949
294300	4.9395
295200	4.9949
296100	5.2169
297000	5.6054
297900	6.0494
298800	6.3824
299700	5.9384
300600	4.9395
301500	4.2735
302400	3.996
303300	3.885
304200	3.774
305100	3.885
306000	3.996
306900	3.9405
307800	3.7185
308700	3.441
309600	3.552
310500	3.7185
311400	3.663
312300	3.663
313200	3.774
314100	3.8295
315000	3.774
315900	3.7185
316800	3.663
317700	3.7185
318600	3.774
319500	3.8295
320400	3.885
321300	3.996
322200	3.996
323100	3.885
324000	4.107
324900	4.107
325800	4.0515
326700	4.2735
327600	5.2169
328500	6.3269
329400	6.1049
330300	5.3834
331200	4.7175
332100	4.1625
333000	3.885
333900	3.774
334800	3.663
335700	4.107
336600	6.1049
337500	7.7699
338400	7.6034
339300	6.6599
340200	5.4389
341100	4.3845
342000	4.329
342900	4.3845
343800	4.218
344700	3.885
345600	3.3855
346500	3.2745
347400	4.7175
348300	6.5489
349200	6.9929
350100	6.3269
351000	5.7164
351900	5.6054
352800	5.7164
353700	5.8274
354600	5.7719
355500	5.4944
356400	5.1614
357300	5.1059
358200	4.9395
359100	4.884
360000	4.7175
360900	4.9949
361800	5.8274
362700	5.9384
363600	5.3279
364500	4.884
365400	4.9949
366300	5.2169
367200	4.9949
368100	4.662
369000	4.773
369900	5.1059
370800	5.3834
371700	5.7164
372600	5.7719
373500	5.1059
374400	4.4955
375300	4.4955
376200	5.1614
377100	5.8274
378000	6.2714
378900	6.4379
379800	6.3269
380700	5.9939
381600	5.2169
382500	4.329
383400	3.774
384300	3.774
385200	4.3845
386100	4.662
387000	4.6065
387900	4.329
388800	4.1625
389700	4.0515
390600	3.996
391500	4.0515
392400	4.0515
393300	3.9405
394200	3.9405
395100	3.885
396000	3.774
396900	3.7185
397800	3.774
398700	3.8295
399600	3.8295
400500	3.774
401400	3.7185
402300	3.774
403200	3.8295
404100	3.9405
405000	4.1625
405900	4.3845
406800	4.329
407700	4.107
408600	4.0515
409500	4.1625
410400	4.3845
411300	5.3834
412200	6.3824
413100	6.2714
414000	5.8829
414900	5.5499
415800	5.1059
416700	4.6065
417600	4.2735
418500	3.885
419400	3.7185
420300	3.7185
421200	3.7185
422100	3.7185
423000	3.9405
423900	4.329
424800	4.107
425700	3.7185
426600	3.663
427500	3.663
428400	3.663
429300	4.2735
430200	5.7719
431100	6.9929
432000	7.3259
432900	7.2704
433800	6.8819
434700	6.0494
435600	5.3834
436500	5.2169
437400	5.2724
438300	5.1614
439200	5.3834
440100	5.6054
441000	5.1059
441900	4.7175
442800	4.8285
443700	5.1614
444600	5.1614
445500	4.4955
446400	3.774
447300	3.33
448200	3.108
449100	3.1635
450000	3.1635
450900	3.108
451800	3.2745
452700	3.3855
453600	3.4965
454500	3.441
455400	3.552
456300	4.884
457200	6.7709
458100	7.4924
459000	7.7144
459900	7.6034
460800	7.1594
461700	6.8264
462600	6.6044
463500	6.2159
464400	5.5499
465300	4.773
466200	4.44
467100	4.884
468000	5.6054
468900	6.1049
469800	5.7164
470700	4.884
471600	4.2735
472500	4.107
473400	4.0515
474300	3.7185
475200	3.663
476100	3.996
477000	4.218
477900	4.218
478800	3.774
479700	3.441
480600	3.8295
481500	3.7185
482400	3.33
483300	3.33
484200	3.3855
485100	3.552
486000	4.0515
486900	3.996
487800	3.8295
488700	4.1625
489600	4.3845
490500	4.44
491400	4.329
492300	4.218
493200	4.218
494100	4.0515
495000	3.996
495900	3.9405
496800	3.996
497700	4.884
498600	6.3269
499500	7.2149
500400	7.4369
501300	7.0484
502200	6.1049
503100	5.1059
504000	4.3845
504900	3.8295
505800	3.774
506700	4.329
507600	4.329
508500	3.7185
509400	3.3855
510300	3.2745
511200	3.33
512100	3.3855
513000	3.441
513900	3.4965
514800	3.441
515700	3.996
516600	5.1614
517500	5.9939
518400	6.2159
519300	6.3269
520200	6.6599
521100	6.8819
522000	7.2149
522900	7.6034
523800	7.1594
524700	5.6609
525600	4.6065
526500	4.551
527400	4.773
528300	5.1059
529200	5.1614
530100	4.6065
531000	4.218
531900	4.44
532800	4.8285
533700	4.884
534600	4.44
535500	3.885
536400	3.4965
537300	3.3855
538200	3.996
539100	5.1614
540000	6.0494
540900	6.5489
541800	6.7154
542700	6.6044
543600	6.2159
544500	5.3834
545400	4.4955
546300	4.884
547200	5.7164
548100	6.1604
549000	6.4379
549900	6.7709
550800	6.9374
551700	6.8819
552600	7.0484
553500	7.4369
554400	7.2704
555300	6.5489
556200	6.3269
557100	6.5489
558000	5.9939
558900	5.6054
559800	5.6609
560700	5.6609
561600	5.7164
562500	5.0504
563400	4.773
564300	4.4955
565200	4.2735
566100	4.218
567000	3.996
567900	3.663
568800	3.441
569700	3.663
570600	3.774
571500	3.7185
572400	3.8295
573300	3.4965
574200	2.9415
575100	2.8305
576000	3.33
576900	3.1635
577800	3.663
578700	3.7185
579600	3.663
580500	4.551
581400	5.6054
582300	5.7164
583200	5.2169
584100	4.773
585000	4.6065
585900	5.6609
586800	7.2149
587700	7.6589
588600	7.1039
589500	6.0494
590400	4.9949
591300	3.996
592200	3.4965
593100	3.219
594000	3.108
594900	2.997
595800	2.9415
596700	3.1635
597600	3.774
598500	4.107
599400	3.885
600300	3.7185
601200	3.663
602100	4.107
603000	5.8829
603900	7.4369
604800	7.4924
605700	7.0484
606600	6.6044
607500	6.4934
608400	6.6044
609300	6.6599
610200	6.6599
611100	6.6044
612000	5.9384
612900	5.1059
613800	4.8285
614700	5.1059
615600	5.3834
616500	5.2169
617400	5.0504
618300	4.6065
619200	3.7185
620100	3.3855
621000	3.219
621900	3.219
622800	3.33
623700	3.219
624600	3.219
625500	3.33
626400	3.4965
627300	3.552
628200	3.9405
629100	5.0504
630000	6.4379
630900	7.6034
631800	8.2694
632700	8.8244
633600	8.9354
634500	8.5469
635400	8.1029
636300	7.4369
637200	6.7154
638100	6.1049
639000	5.7719
639900	5.8829
640800	6.2714
641700	6.6599
642600	7.1039
643500	7.7699
644400	7.6034
645300	6.9374
646200	6.6044
647100	6.3269
648000	6.4934
648900	6.8264
649800	6.6599
650700	6.0494
651600	4.9949
652500	4.3845
653400	4.2735
654300	4.107
655200	3.996
656100	3.8295
657000	3.7185
657900	3.663
658800	3.774
659700	3.885
660600	3.9405
661500	3.885
662400	3.8295
663300	3.996
664200	4.9949
665100	6.2714
666000	6.5489
666900	5.7719
667800	5.0504
668700	4.7175
669600	4.4955
670500	5.3834
671400	6.8819
672300	6.9929
673200	6.1604
674100	5.2169
675000	4.4955
675900	4.107
676800	3.996
677700	3.9405
678600	3.774
679500	3.774
680400	3.774
681300	3.6075
682200	3.6075
683100	3.8295
684000	3.9405
684900	3.7185
685800	3.7185
686700	3.774
687600	3.774
688500	4.44
689400	6.2159
690300	7.7144
691200	7.9919
692100	7.8809
693000	8.2694
693900	8.6024
694800	8.3249
695700	7.5479
696600	7.0484
697500	6.7154
698400	6.1604
699300	5.7164
700200	4.9949
701100	4.107
702000	3.6075
702900	3.441
703800	3.663
704700	3.4965
705600	3.219
706500	3.108
707400	3.33
708300	3.552
709200	4.329
710100	5.6054
711000	5.6054
711900	4.662
712800	4.2735
713700	4.44
714600	5.2169
715500	6.7709
716400	8.1029
717300	8.4914
718200	8.3249
719100	7.9364
720000	7.7699
720900	7.9364
721800	7.6589
722700	7.1039
723600	6.3269
724500	5.4944
725400	5.4944
726300	5.7164
727200	5.6054
728100	6.1049
729000	6.8264
729900	6.7709
730800	6.2714
731700	6.3824
732600	7.1039
733500	7.3259
734400	6.7154
735300	6.2159
736200	6.2159
737100	6.2714
738000	5.9939
738900	5.6609
739800	5.4389
740700	4.773
741600	4.551
742500	4.44
743400	4.107
744300	4.107
745200	4.884
746100	5.9939
747000	6.0494
747900	5.2169
748800	4.329
749700	3.8295
750600	3.8295
751500	4.0515
752400	4.1625
753300	4.329
754200	4.44
755100	4.3845
756000	4.3845
756900	4.8285
757800	5.8274
758700	6.4379
759600	6.2159
760500	5.6609
761400	5.1059
762300	4.6065
763200	4.107
764100	3.9405
765000	3.996
765900	3.9405
766800	3.8295
767700	3.774
768600	3.7185
769500	3.774
770400	3.8295
771300	3.8295
772200	3.885
773100	3.8295
774000	3.9405
774900	5.0504
775800	6.8264
776700	7.8254
777600	8.0474
778500	8.3249
779400	8.3249
780300	7.6034
781200	6.4379
782100	5.6054
783000	5.5499
783900	5.3834
784800	5.2724
785700	5.2724
786600	5.2169
787500	4.884
788400	4.329
789300	4.0515
790200	4.44
791100	5.1614
792000	4.8285
792900	3.774
793800	3.552
794700	3.7185
795600	3.8295
796500	3.774
797400	3.885
798300	4.4955
799200	5.9384
800100	7.8254
801000	8.4359
801900	7.7699
802800	7.1594
803700	6.8264
804600	6.1049
805500	5.7164
806400	5.4944
807300	4.884
808200	4.884
809100	5.4944
810000	6.3824
810900	7.1039
811800	6.6599
812700	5.4389
813600	4.4955
814500	4.218
815400	4.7175
816300	5.7719
817200	6.4934
818100	5.9939
819000	5.4944
819900	5.3834
820800	5.1614
821700	4.884
822600	4.3845
823500	3.996
824400	4.1625
825300	4.218
826200	3.7185
827100	4.0515
828000	4.44
828900	4.3845
829800	4.1625
830700	4.218
831600	4.2735
832500	4.44
833400	3.996
834300	3.552
835200	3.663
836100	3.774
837000	4.0515
837900	4.2735
838800	4.1625
839700	3.885
840600	3.996
841500	5.1614
842400	6.7154
843300	7.7699
844200	7.6589
845100	6.6599
846000	5.7164
846900	4.9395
847800	4.218
848700	3.663
849600	3.33
850500	3.219
851400	3.441
852300	4.6065
853200	5.1614
854100	4.44
855000	3.6075
855900	3.2745
856800	3.3855
857700	3.8295
858600	4.0515
859500	4.107
860400	4.107
861300	4.2735
862200	4.551
863100	4.329
864000	4.329
864900	4.9949
865800	5.8829
866700	5.9939
867600	5.4389
868500	5.3279
869400	5.8829
870300	6.2159
871200	6.4379
872100	6.5489
873000	5.7719
873900	4.551
874800	3.774
875700	3.6075
876600	4.107
877500	4.44
878400	4.662
879300	4.218
880200	3.7185
881100	3.7185
882000	3.774
882900	3.774
883800	3.774
884700	3.885
885600	3.9405
886500	3.996
887400	4.107
888300	4.4955
889200	5.3834
890100	6.5489
891000	7.2149
891900	7.2704
892800	6.7709
893700	5.9939
894600	5.4389
895500	5.2724
896400	5.4389
897300	5.1059
898200	4.107
899100	3.8295
900000	4.44
900900	4.7175
901800	4.4955
902700	4.44
903600	4.44
904500	4.4955
905400	4.7175
906300	4.884
907200	5.3279
908100	5.8829
909000	5.6609
909900	4.884
910800	4.2735
911700	3.996
912600	3.8295
913500	3.663
914400	3.6075
915300	3.663
916200	3.885
917100	4.0515
918000	3.885
918900	3.7185
919800	3.885
920700	4.107
921600	4.3845
922500	4.44
923400	4.4955
924300	4.773
925200	4.551
926100	3.996
927000	3.8295
927900	3.9405
928800	4.107
929700	4.107
930600	4.329
931500	4.9949
932400	5.4389
933300	4.8285
934200	3.9405
935100	4.0515
936000	4.329
936900	4.329
937800	4.7175
938700	5.1614
939600	5.2724
940500	4.9395
941400	4.1625
942300	3.663
943200	3.663
944100	4.0515
945000	4.8285
945900	5.2724
946800	4.884
947700	4.107
948600	3.7185
949500	3.663
950400	3.774
951300	3.996
952200	4.551
953100	5.0504
954000	5.2169
954900	5.3834
955800	5.3834
956700	5.6054
957600	6.1049
958500	5.9384
959400	5.5499
960300	5.8274
961200	6.3269
962100	6.4379
963000	5.7164
963900	4.8285
964800	4.4955
965700	4.2735
966600	4.107
967500	3.9405
968400	3.7185
969300	3.6075
970200	3.552
971100	3.6075
972000	4.6065
972900	6.4379
973800	6.3824
974700	5.2724
975600	4.329
976500	4.1625
977400	4.9949
978300	6.2159
979200	7.1039
980100	6.9929
981000	6.2159
981900	5.7164
982800	5.3279
983700	4.884
984600	5.1614
985500	6.1604
986400	7.3259
987300	7.8254
988200	7.8254
989100	7.4924
990000	6.8819
990900	6.1604
991800	5.8829
992700	5.7719
993600	5.4944
994500	4.884
995400	4.218
996300	3.9405
997200	4.107
998100	4.3845
999000	4.551
999900	4.551
1000800	4.551
1001700	4.44
1002600	4.2735
1003500	4.1625
1004400	4.218
1005300	4.329
1006200	4.329
1007100	4.4955
1008000	4.6065
1008900	4.3845
1009800	4.3845
1010700	4.8285
1011600	5.4944
1012500	5.9939
1013400	5.9939
1014300	5.3834
1015200	4.773
1016100	4.4955
1017000	4.3845
1017900	4.329
1018800	4.551
1019700	5.2169
1020600	5.8829
1021500	6.5489
1022400	6.9929
1023300	6.6044
1024200	5.8274
1025100	5.2169
1026000	5.0504
1026900	5.4944
1027800	6.1049
1028700	6.4379
1029600	6.3824
1030500	5.9384
1031400	5.1614
1032300	4.9949
1033200	5.3834
1034100	5.3279
1035000	5.1614
1035900	5.2169
1036800	5.3279
1037700	4.9395
1038600	4.329
1039500	4.0515
1040400	3.8295
1041300	3.663
1042200	3.663
1043100	3.663
1044000	3.552
1044900	3.552
1045800	3.4965
1046700	3.6075
1047600	4.44
1048500	5.5499
1049400	5.1614
1050300	4.107
1051200	3.885
1052100	4.329
1053000	4.773
1053900	4.9949
1054800	5.9939
1055700	7.0484
1056600	7.6034
1057500	7.6034
1058400	7.4924
1059300	7.1594
1060200	6.3824
1061100	5.2724
1062000	4.884
1062900	4.9949
1063800	3.8295
1064700	3.552
1065600	5.4944
1066500	6.4379
1067400	6.4379
1068300	6.9929
1069200	7.6034
1070100	7.9364
1071000	7.8809
1071900	7.3814
1072800	6.6044
1073700	5.7719
1074600	5.2169
1075500	4.7175
1076400	4.2735
1077300	4.329
1078200	4.4955
1079100	4.329
1080000	3.9405
1080900	3.7185
1081800	3.774
1082700	3.885
1083600	3.885
1084500	3.996
1085400	4.0515
1086300	3.6075
1087200	3.33
1088100	3.7185
1089000	4.0515
1089900	3.33
1090800	3.0525
1091700	3.6075
1092600	3.0525
1093500	2.22
1094400	2.22
1095300	2.22
1096200	3.1635
1097100	4.0515
1098000	3.885
1098900	4.107
1099800	4.1625
1100700	4.218
1101600	4.218
1102500	4.551
1103400	5.2169
1104300	5.3279
1105200	4.662
1106100	4.218
1107000	4.1625
1107900	4.1625
1108800	4.0515
1109700	3.7185
1110600	3.7185
1111500	3.885
1112400	4.0515
1113300	4.329
1114200	4.218
1115100	3.885
1116000	3.552
1116900	3.774
1117800	4.218
1118700	4.0515
1119600	3.7185
1120500	3.8295
1121400	4.662
1122300	6.0494
1123200	6.6044
1124100	6.0494
1125000	5.8829
1125900	6.3269
1126800	6.0494
1127700	5.5499
1128600	5.4944
1129500	5.4944
1130400	5.1614
1131300	5.3279
1132200	5.8274
1133100	5.9384
1134000	5.6054
1134900	5.3834
1135800	5.7719
1136700	5.7719
1137600	4.773
1138500	3.9405
1139400	3.7185
1140300	3.774
1141200	3.996
1142100	4.0515
1143000	4.551
1143900	6.1604
1144800	7.1039
1145700	6.6599
1146600	6.2159
1147500	6.1049
1148400	6.0494
1149300	5.9384
1150200	5.8274
1151100	6.0494
1152000	6.3269
1152900	6.5489
1153800	6.7154
1154700	6.8819
1155600	6.9374
1156500	6.9374
1157400	6.8819
1158300	6.3269
1159200	5.5499
1160100	4.773
1161000	4.218
1161900	4.0515
1162800	3.885
1163700	3.441
1164600	3.108
1165500	2.3865
1166400	2.22
1167300	3.7185
1168200	4.8285
1169100	4.8285
1170000	4.7175
1170900	4.1625
1171800	3.996
1172700	3.996
1173600	3.885
1174500	3.885
1175400	3.9405
1176300	3.9405
1177200	3.6075
1178100	3.0525
1179000	2.9415
1179900	3.885
1180800	3.885
1181700	3.8295
1182600	3.885
1183500	3.774
1184400	3.6075
1185300	3.663
1186200	3.9405
1187100	4.218
1188000	4.218
1188900	4.2735
1189800	5.1059
1190700	6.2714
1191600	6.9374
1192500	6.8819
1193400	6.2714
1194300	5.4944
1195200	4.884
1196100	4.3845
1197000	3.9405
1197900	3.8295
1198800	4.3845
1199700	5.2724
1200600	5.5499
1201500	5.3834
1202400	5.2724
1203300	5.2724
