# Supplementary material for: A parsimonious model of blood glucose homeostasis
Source: PLOS Digit Health. 2022 Jul 14;1(7):e0000072. doi: 10.1371/journal.pdig.0000072 (PMC9931355; doi:10.1371/journal.pdig.0000072)
Supplement: S2 Data — Blood glucose data of Klick Pilot Study measured using the Freestyle Libre Flash Glucose device. The data are presented in comma separated values (.csv) format for each healthy individual (N = 100). The filenames represent the unique identification of the individual to preserve anonymity. (ZIP) [file pdig.0000072.s011.zip › MRT15.csv]

Elapsed Time	Glucose (mmol/L)
0	4.2735
900	4.107
1800	3.996
2700	4.1625
3600	3.996
4500	3.7185
5400	3.663
6300	3.2745
7200	3.108
8100	3.3855
9000	3.4965
9900	3.7185
10800	3.552
11700	3.663
12600	4.4955
13500	4.551
14400	3.6075
15300	3.1635
16200	2.997
17100	2.9415
18000	2.886
18900	2.886
19800	3.0525
20700	3.2745
21600	3.663
22500	4.107
23400	4.2735
24300	3.996
25200	3.3855
26100	3.1635
27000	3.8295
27900	4.2735
28800	4.4955
29700	4.6065
30600	4.4955
31500	4.662
32400	4.8285
33300	5.0504
34200	5.9939
35100	5.8274
36000	5.3834
36900	5.6054
37800	5.7719
38700	5.8274
39600	5.6609
40500	3.4965
42300	4.2735
43200	4.6065
44100	3.4965
45000	2.553
45900	2.4975
46800	4.3845
47700	4.329
48600	3.8295
49500	3.996
50400	2.886
51300	2.22
52200	2.22
53100	2.22
54000	2.775
54900	2.775
55800	2.331
56700	2.3865
57600	2.4975
58500	3.0525
59400	4.7175
60300	5.1614
61200	5.2724
62100	5.9939
63000	7.1039
63900	6.4934
64800	4.218
65700	2.7195
66600	2.6085
67500	4.44
68400	4.662
69300	3.9405
70200	3.552
71100	3.6075
72000	3.774
72900	3.8295
73800	3.8295
74700	3.7185
75600	3.774
76500	3.7185
77400	3.6075
78300	3.552
79200	3.4965
80100	4.218
81000	5.4944
81900	5.2169
82800	4.107
83700	3.7185
84600	4.329
85500	5.1059
86400	5.2724
87300	5.1614
88200	5.3834
89100	5.4944
90000	4.9949
90900	4.44
91800	4.3845
92700	4.329
93600	4.44
94500	4.7175
95400	4.551
96300	4.3845
97200	5.1614
98100	5.1614
99000	4.107
99900	3.7185
100800	4.1625
101700	4.662
102600	4.8285
103500	5.1059
104400	4.44
105300	3.663
106200	3.9405
107100	4.8285
108000	5.4389
108900	5.6054
109800	5.2724
110700	4.8285
111600	4.6065
112500	4.551
113400	4.7175
114300	4.773
115200	4.884
116100	5.6054
117000	6.0494
117900	6.1049
118800	6.3269
119700	6.7154
120600	6.5489
121500	5.8274
122400	5.6054
123300	6.1049
124200	6.0494
125100	5.7164
126000	5.5499
126900	5.3279
127800	4.884
128700	4.8285
129600	4.6065
130500	4.218
131400	4.551
132300	5.8274
133200	7.1594
134100	7.3814
135000	7.7699
135900	7.6589
136800	6.1049
137700	5.5499
138600	5.4944
139500	5.1059
140400	4.884
141300	4.551
142200	4.1625
143100	4.107
144000	4.44
144900	4.662
145800	4.44
146700	4.1625
147600	4.4955
148500	5.8829
149400	7.1039
150300	6.3269
151200	5.4944
152100	6.4934
153000	7.8254
153900	7.1039
154800	5.1059
155700	4.0515
156600	3.9405
157500	5.3834
158400	6.9929
159300	6.8264
160200	5.9384
161100	5.7719
162000	5.6609
162900	5.5499
163800	6.1049
164700	6.1604
165600	5.2724
166500	5.2169
167400	5.5499
168300	6.2714
169200	7.3259
170100	6.8264
171000	5.7719
171900	5.5499
172800	5.2724
173700	4.6065
174600	4.9395
175500	5.6609
176400	5.9384
177300	6.8264
178200	7.6034
179100	7.3814
180000	6.2714
180900	5.2724
181800	5.5499
182700	6.4379
183600	6.7154
184500	6.2159
185400	5.8829
186300	5.4944
187200	5.2169
188100	5.3834
189000	5.3279
189900	5.1059
190800	4.9949
191700	5.1059
192600	4.7175
193500	4.218
194400	4.329
195300	4.3845
196200	4.44
197100	5.4389
198000	6.9374
198900	7.5479
199800	6.7154
200700	4.9395
201600	3.885
202500	4.4955
203400	6.3824
204300	7.5479
205200	7.5479
206100	6.8819
207000	6.4379
207900	6.4379
208800	6.2714
209700	5.8274
210600	5.2169
211500	5.2169
212400	5.2724
213300	4.884
214200	4.2735
215100	4.0515
216000	4.884
216900	5.3834
217800	5.2724
218700	5.2169
219600	5.2724
220500	5.1059
221400	5.1059
222300	5.2724
223200	5.4944
224100	5.4389
225000	5.1614
225900	4.884
226800	4.7175
227700	4.773
228600	4.9949
229500	4.884
230400	4.551
231300	4.551
232200	4.6065
233100	4.2735
234000	4.2735
234900	4.6065
235800	4.9949
236700	4.884
237600	4.6065
238500	5.2724
239400	6.1049
240300	5.9384
241200	5.2169
242100	4.6065
243000	4.1625
243900	4.218
244800	4.3845
245700	4.3845
246600	4.218
247500	4.218
248400	4.329
249300	4.218
250200	4.1625
251100	4.218
252000	4.107
252900	3.9405
253800	5.0504
254700	6.9929
255600	6.4379
256500	5.2169
257400	6.1604
258300	7.1039
259200	6.4379
260100	5.3834
261000	5.1614
261900	5.4389
262800	5.3279
263700	5.2169
264600	5.3834
265500	5.0504
266400	4.9949
267300	4.9949
268200	4.4955
269100	4.3845
270000	4.662
270900	4.773
271800	4.773
272700	4.662
273600	4.6065
274500	4.662
275400	4.7175
276300	4.7175
277200	4.7175
278100	4.9949
279000	5.2169
279900	5.5499
280800	5.5499
281700	5.2169
282600	4.9949
283500	4.884
284400	5.1614
285300	5.6609
286200	5.9939
287100	6.3824
288000	6.6044
288900	6.5489
289800	6.3269
290700	5.7719
291600	4.9949
292500	4.4955
293400	4.4955
294300	5.3279
295200	6.9374
296100	7.2704
297000	7.1039
297900	7.9364
298800	7.3259
299700	6.5489
300600	6.1049
301500	5.7164
302400	5.8829
303300	6.6599
304200	7.5479
305100	8.1584
306000	7.9364
306900	6.9929
307800	6.4934
308700	6.4934
309600	6.5489
310500	6.2714
311400	5.6609
312300	5.3279
313200	5.6609
314100	5.8274
315000	5.3279
315900	4.4955
316800	4.218
317700	4.329
318600	4.6065
319500	4.6065
320400	4.3845
321300	4.2735
322200	4.218
323100	4.9949
324000	6.0494
324900	5.8829
325800	5.2169
326700	4.662
327600	4.44
328500	4.4955
329400	4.44
330300	4.1625
331200	4.0515
332100	4.2735
333000	4.1625
333900	4.1625
334800	4.44
335700	4.3845
336600	4.4955
337500	4.884
338400	5.7719
339300	7.2704
340200	7.7699
341100	7.0484
342000	6.6044
342900	6.3824
343800	5.3279
344700	4.884
345600	4.8285
346500	4.6065
347400	5.3279
348300	6.4934
349200	6.7154
350100	6.9929
351000	7.1594
351900	6.2159
352800	5.2169
353700	4.8285
354600	5.3279
355500	6.1049
356400	6.6044
357300	7.3814
358200	7.4924
359100	6.4379
360000	5.0504
360900	4.773
361800	5.4389
362700	5.8829
363600	5.7719
364500	5.4944
365400	5.4389
366300	5.7719
367200	5.8274
368100	6.3269
369000	6.2159
369900	5.6609
370800	5.3834
371700	5.4389
372600	5.6054
373500	5.6054
374400	5.1059
375300	4.9949
376200	5.5499
377100	5.5499
378000	5.2169
378900	5.0504
379800	4.7175
380700	4.6065
381600	4.7175
382500	4.662
383400	4.551
384300	4.662
385200	4.8285
386100	4.8285
387000	4.7175
387900	4.7175
388800	4.7175
389700	4.7175
390600	4.7175
391500	4.773
392400	4.7175
393300	4.6065
394200	4.551
395100	4.551
396000	4.551
396900	4.551
397800	4.551
398700	4.4955
399600	4.4955
400500	4.551
401400	4.551
402300	4.44
403200	4.4955
404100	4.9949
405000	5.4389
405900	5.2169
406800	4.884
407700	5.3834
408600	5.9939
409500	5.9384
410400	5.5499
411300	4.9949
412200	4.662
413100	4.6065
414000	4.6065
414900	4.662
415800	4.662
416700	4.6065
417600	4.44
418500	4.218
419400	4.107
420300	4.1625
421200	4.218
422100	4.218
423000	4.1625
423900	4.1625
424800	4.1625
425700	4.1625
426600	4.9395
427500	6.1604
428400	6.6599
429300	6.6599
430200	6.4379
431100	6.0494
432000	6.6044
432900	7.3814
433800	6.8819
434700	5.9939
435600	6.0494
436500	6.2159
437400	5.9384
438300	5.8829
439200	5.7719
440100	5.8829
441000	5.7164
441900	4.9949
442800	4.3845
443700	4.107
444600	4.107
445500	4.1625
446400	4.1625
447300	3.9405
448200	3.9405
449100	4.4955
450000	5.2169
450900	5.7164
451800	6.3824
452700	7.2149
453600	7.5479
454500	7.1594
455400	6.0494
456300	5.3834
457200	5.6609
458100	6.4934
459000	7.3814
459900	7.1594
460800	6.4379
461700	6.6044
462600	6.8819
463500	6.7154
464400	6.2159
465300	6.0494
466200	6.3824
467100	6.2714
468000	6.2159
468900	6.4379
469800	6.2159
470700	5.4944
471600	4.9949
472500	4.9395
473400	5.0504
474300	5.1614
475200	5.3834
476100	5.6054
477000	5.3834
477900	4.9395
478800	4.7175
479700	4.7175
480600	4.662
481500	4.6065
482400	4.6065
483300	4.6065
484200	4.773
485100	4.884
486000	4.8285
486900	4.773
487800	4.884
488700	4.9395
489600	5.1059
490500	5.2724
491400	4.9949
492300	4.8285
493200	5.4389
494100	6.6599
495000	7.6589
495900	7.6589
496800	6.8819
497700	5.8274
498600	4.9395
499500	4.551
500400	4.44
501300	4.551
502200	4.4955
503100	4.2735
504000	4.218
504900	4.218
505800	4.107
506700	4.218
507600	4.329
508500	4.3845
509400	4.3845
510300	4.44
511200	4.44
512100	4.3845
513000	4.2735
513900	4.218
514800	4.107
515700	4.107
516600	4.218
517500	4.2735
518400	4.2735
519300	4.2735
520200	4.218
521100	4.107
522000	4.107
522900	4.0515
523800	4.0515
524700	4.1625
525600	4.0515
526500	4.0515
527400	4.2735
528300	4.218
529200	4.218
530100	4.1625
531000	4.0515
531900	4.107
532800	4.7175
533700	5.3834
534600	5.2724
535500	4.9395
536400	4.7175
537300	4.7175
538200	5.2169
539100	6.1604
540000	6.5489
540900	5.9384
541800	6.1049
542700	7.1594
543600	7.3259
544500	6.7709
545400	6.4379
546300	6.6599
547200	7.3814
548100	7.9364
549000	8.4359
549900	7.9364
550800	6.9929
551700	6.4934
552600	6.4934
553500	6.4934
554400	6.3269
555300	6.1049
556200	6.1604
557100	6.7154
558000	7.5479
558900	7.7144
559800	6.8264
560700	6.1049
561600	6.1604
562500	6.3269
563400	6.3824
564300	6.3824
565200	6.7709
566100	6.8819
567000	6.6599
567900	6.0494
568800	5.3279
569700	4.9395
570600	4.7175
571500	4.4955
572400	4.6065
573300	4.773
574200	4.8285
575100	4.7175
576000	4.773
576900	5.0504
577800	5.3279
578700	5.2724
579600	4.884
580500	5.2169
581400	6.4379
582300	7.3259
583200	7.4369
584100	6.9929
585000	6.3824
585900	5.3279
586800	4.44
587700	4.44
588600	4.773
589500	4.773
590400	4.551
591300	4.44
592200	4.4955
593100	4.4955
594000	4.44
594900	4.44
595800	4.44
596700	4.44
597600	4.3845
598500	4.44
599400	4.4955
600300	4.4955
601200	4.3845
602100	4.3845
603000	4.44
603900	4.329
604800	4.2735
605700	4.329
606600	4.329
607500	4.2735
608400	4.2735
609300	4.218
610200	4.107
611100	4.1625
612000	4.1625
612900	4.218
613800	4.2735
614700	4.3845
615600	4.7175
616500	4.7175
617400	4.6065
618300	4.44
619200	4.3845
620100	4.7175
621000	5.7164
621900	6.4379
622800	6.1604
623700	5.9939
624600	6.1049
625500	6.1604
626400	6.3269
627300	6.3824
628200	6.0494
629100	6.2714
630000	6.9929
630900	7.2704
631800	6.8819
632700	6.3269
633600	6.2159
634500	6.4934
635400	6.8819
636300	6.7709
637200	6.4379
638100	6.5489
639000	6.9374
639900	7.1594
640800	7.1039
641700	6.8264
642600	6.4379
643500	6.2714
644400	6.2714
645300	6.3269
646200	6.2159
647100	6.4379
648000	7.2149
648900	7.7144
649800	7.5479
650700	6.8264
651600	5.9939
652500	5.4944
653400	5.6609
654300	5.9939
655200	5.8829
656100	5.6609
657000	5.9384
657900	6.0494
658800	5.6609
659700	5.1614
660600	4.8285
661500	4.773
662400	4.9949
663300	5.2724
664200	5.0504
665100	4.884
666000	5.1614
666900	6.1604
667800	7.6034
668700	7.9919
669600	6.9929
670500	5.6609
671400	5.0504
672300	4.9395
673200	5.1059
674100	5.2724
675000	5.2169
675900	5.0504
676800	4.9949
677700	5.1059
678600	4.9949
679500	4.9395
680400	5.0504
681300	5.1059
682200	5.1059
683100	5.0504
684000	5.0504
684900	5.0504
685800	5.0504
686700	5.3834
687600	6.1604
688500	6.8264
689400	7.4924
690300	8.0474
691200	8.2694
692100	7.7699
693000	6.9929
693900	6.8819
694800	7.2704
695700	7.4924
696600	7.4924
697500	7.3814
698400	7.3259
699300	7.2149
700200	6.7709
701100	6.2714
702000	5.4389
702900	4.551
703800	4.218
704700	4.218
705600	4.329
706500	4.2735
707400	4.107
708300	4.3845
709200	5.9939
710100	7.6034
711000	7.1594
711900	6.3824
712800	6.4379
713700	6.5489
714600	6.2714
715500	6.3269
716400	7.0484
717300	8.1584
718200	8.8799
719100	8.0474
720000	6.3269
720900	5.6054
721800	6.3824
722700	6.6044
723600	5.8829
724500	5.6054
725400	5.7719
726300	6.1049
727200	6.9929
728100	7.8254
729000	7.6589
729900	6.8819
730800	6.3269
731700	5.9384
732600	5.7164
733500	5.7719
734400	5.8829
735300	5.8829
736200	5.9384
737100	6.1604
738000	6.3269
738900	6.2714
739800	5.6609
740700	5.2169
741600	5.3834
742500	4.884
743400	4.2735
744300	4.218
745200	4.4955
746100	4.662
747000	4.2735
747900	4.107
748800	4.6065
749700	5.0504
750600	4.9949
751500	4.9395
752400	5.1059
753300	5.7719
754200	6.8819
755100	7.4924
756000	6.9929
756900	5.9384
757800	5.1614
758700	4.773
759600	4.3845
760500	4.218
761400	4.2735
762300	4.2735
763200	4.1625
764100	4.2735
765000	4.329
765900	4.329
766800	4.329
767700	4.329
768600	4.2735
769500	4.329
770400	4.329
771300	4.329
772200	4.2735
773100	4.4955
774000	5.6054
774900	7.1039
775800	7.7144
776700	7.3259
777600	6.3269
778500	5.5499
779400	5.7719
780300	6.6599
781200	6.9929
782100	6.2159
783000	5.3834
783900	5.2169
784800	5.4389
785700	5.3834
786600	5.1059
787500	4.4955
788400	3.9405
789300	4.44
790200	5.7719
791100	6.1049
792000	4.662
792900	3.774
793800	3.885
794700	4.107
795600	4.1625
796500	4.551
797400	5.6054
798300	6.1604
799200	5.7164
800100	5.4944
801000	5.8829
801900	5.9384
802800	5.5499
803700	5.9384
804600	7.0484
805500	7.3814
806400	7.3814
807300	7.9364
808200	8.3804
809100	7.9364
810000	6.7709
810900	5.9939
811800	6.3824
812700	6.5489
813600	6.2159
814500	5.8274
815400	5.8274
816300	6.4934
817200	7.2149
818100	7.3259
819000	7.0484
819900	6.7154
820800	6.3269
821700	5.6609
822600	4.884
823500	4.773
824400	5.1059
825300	5.2724
826200	5.6054
827100	6.0494
828000	6.2159
828900	5.7719
829800	5.1059
830700	4.6065
831600	4.2735
832500	4.218
833400	4.662
834300	4.7175
835200	4.329
836100	4.662
837000	4.884
837900	4.44
838800	4.6065
839700	5.3279
840600	6.6599
841500	7.2704
842400	6.5489
843300	5.4944
844200	4.6065
845100	4.107
846000	4.218
846900	4.3845
847800	4.551
848700	4.4955
849600	4.44
850500	4.44
851400	4.44
852300	4.3845
853200	4.329
854100	4.329
855000	4.2735
855900	4.218
856800	4.2735
857700	4.2735
858600	4.44
859500	5.7164
860400	7.4369
861300	7.6589
862200	7.1039
863100	6.3824
864000	5.8829
864900	6.2159
865800	6.1604
866700	5.7719
867600	6.1604
868500	6.4379
869400	5.6609
870300	4.3845
871200	3.996
872100	4.773
873000	6.6599
873900	7.9919
874800	7.2704
875700	5.9384
876600	6.1604
877500	6.8819
878400	6.1049
879300	4.44
880200	4.107
881100	4.551
882000	4.8285
882900	5.6054
883800	5.6609
884700	4.4955
885600	4.107
886500	4.329
887400	4.329
888300	4.329
889200	4.329
890100	4.551
891000	4.8285
891900	4.8285
892800	5.0504
893700	5.4389
894600	5.4389
895500	5.4389
896400	5.9384
897300	6.6044
898200	7.2149
899100	7.3814
900000	7.0484
900900	6.5489
901800	6.2714
902700	6.6599
903600	7.3259
904500	7.3814
905400	7.2149
906300	6.8264
907200	6.5489
908100	6.9374
909000	7.6589
909900	8.1029
910800	7.7144
911700	6.4934
912600	5.4389
913500	5.3279
914400	6.3824
915300	7.7144
916200	8.3804
917100	7.7699
918000	6.4934
918900	5.7164
919800	5.4944
920700	5.3279
921600	5.3279
922500	5.9384
923400	6.7154
924300	6.6599
925200	5.9384
926100	5.3279
927000	5.4389
927900	6.8264
928800	7.9919
929700	7.0484
930600	5.4389
931500	5.0504
932400	5.7164
933300	6.2714
934200	5.8274
935100	5.5499
936000	5.9384
936900	6.0494
937800	5.7164
938700	5.3834
939600	5.3834
940500	5.4389
941400	5.1059
942300	4.7175
943200	4.6065
944100	4.551
945000	4.551
945900	4.6065
946800	4.551
947700	4.8285
948600	5.9384
949500	6.9374
950400	6.8819
951300	6.6599
952200	6.5489
953100	6.3269
954000	6.2714
954900	6.2159
955800	5.8829
956700	5.6609
957600	5.8274
958500	5.9939
959400	5.8274
960300	5.4389
961200	5.2169
962100	5.3279
963000	5.6609
963900	6.1049
964800	6.2714
965700	5.2169
966600	4.1625
967500	4.107
968400	4.6065
969300	4.9949
970200	4.9395
971100	4.884
972000	5.4389
972900	5.9384
973800	6.2159
974700	6.2714
975600	6.3824
976500	7.2149
977400	7.7144
978300	7.3814
979200	6.8819
980100	6.7154
981000	7.1594
981900	7.6034
982800	7.3814
983700	6.7154
984600	6.1604
985500	6.0494
986400	6.3824
987300	6.3824
988200	5.4944
989100	4.7175
990000	4.7175
990900	4.9395
991800	5.4944
992700	5.8274
993600	6.1049
994500	6.7154
995400	7.2149
996300	7.1594
997200	6.4934
998100	5.9939
999000	5.8829
999900	5.7164
1000800	5.6609
1001700	5.7719
1002600	5.6609
1003500	5.4389
1004400	5.2724
1005300	5.1614
1006200	5.1614
1007100	5.1059
1008000	4.9395
1008900	4.773
1009800	4.773
1010700	4.9395
1011600	5.1614
1012500	5.2169
1013400	5.3834
1014300	5.8274
1015200	6.1604
1016100	6.5489
1017000	6.3824
1017900	6.6044
1018800	6.7709
1019700	5.9384
1020600	5.4389
1021500	5.7164
1022400	6.1049
1023300	6.3269
1024200	6.2714
1025100	5.7719
1026000	5.4389
1026900	5.4944
1027800	5.1614
1028700	4.773
1029600	4.44
1030500	4.1625
1031400	3.885
1032300	4.2735
1033200	5.1614
1034100	5.6054
1035000	5.8274
1035900	5.5499
1036800	4.8285
1037700	4.3845
1038600	4.3845
1039500	4.3845
1040400	4.218
1041300	4.2735
1042200	4.44
1043100	4.6065
1044000	4.551
1044900	4.4955
1045800	4.44
1046700	4.329
1047600	4.4955
1048500	4.551
1049400	4.329
1050300	4.0515
1051200	3.885
1052100	4.107
1053000	4.4955
1053900	4.6065
1054800	4.551
1055700	4.7175
1056600	5.6609
1057500	6.3269
1058400	6.2159
1059300	6.0494
1060200	6.0494
1061100	5.6054
1062000	5.0504
1062900	5.4944
1063800	6.2714
1064700	6.4934
1065600	6.4934
1066500	6.7709
1067400	6.8264
1068300	6.7154
1069200	6.5489
1070100	6.2714
1071000	5.9939
1071900	6.2159
1072800	6.3269
1073700	5.4944
1074600	3.996
1075500	3.6075
1076400	5.4944
1077300	6.7154
1078200	6.0494
1079100	5.6609
1080000	6.2714
1080900	6.5489
1081800	6.5489
1082700	6.3824
1083600	6.2159
1084500	6.2714
1085400	6.3269
1086300	6.1049
1087200	5.7164
1088100	5.6609
1089000	6.0494
1089900	6.3269
1090800	6.1049
1091700	5.4944
1092600	5.3279
1093500	5.4944
1094400	5.4944
1095300	5.4389
1096200	5.3834
1097100	5.6054
1098000	5.9384
1098900	5.4944
1099800	5.1059
1100700	5.4944
1101600	6.5489
1102500	7.2149
1103400	6.9929
1104300	6.0494
1105200	5.1614
1106100	5.0504
1107000	5.2169
1107900	5.1059
1108800	4.884
1109700	4.773
1110600	4.662
1111500	4.551
1112400	4.551
1113300	4.551
1114200	4.4955
1115100	4.3845
1116000	4.2735
1116900	4.2735
1117800	4.2735
1118700	4.2735
1119600	4.329
1120500	4.329
1121400	4.218
1122300	4.218
1123200	4.2735
1124100	4.2735
1125000	4.218
1125900	4.329
1126800	4.6065
1127700	4.773
1128600	4.44
1129500	4.218
1130400	4.2735
1131300	4.2735
1132200	4.551
1133100	5.5499
1134000	6.4934
1134900	6.2714
1135800	5.7719
1136700	5.6054
1137600	5.8829
1138500	6.0494
1139400	5.4389
1140300	4.9949
1141200	5.0504
1142100	5.0504
1143000	4.9949
1143900	4.773
1144800	4.662
1145700	4.773
1146600	5.2169
1147500	5.8829
1148400	6.1604
1149300	5.7164
1150200	5.4389
1151100	5.9939
1152000	6.6599
1152900	6.4379
1153800	6.3269
1154700	6.3824
1155600	6.2714
1156500	6.1604
1157400	6.1049
1158300	6.1604
1159200	6.1049
1160100	5.6054
1161000	5.3279
1161900	5.0504
1162800	6.1604
1163700	6.7709
1164600	6.7709
1165500	6.6599
1166400	6.2714
1167300	6.1604
1168200	5.7164
1169100	4.551
1170000	4.107
1170900	4.329
1171800	4.329
1172700	4.3845
1173600	4.107
1174500	3.996
1175400	4.1625
1176300	4.329
1177200	4.3845
1178100	4.3845
1179000	4.44
1179900	4.662
1180800	4.884
1181700	5.2724
1182600	5.8274
1183500	6.2159
1184400	6.7709
1185300	6.8264
1186200	7.1594
1187100	7.0484
1188000	5.9384
1188900	4.551
1189800	3.885
1190700	3.996
1191600	4.44
1192500	4.4955
1193400	4.4955
1194300	4.4955
