# Supplementary material for: A parsimonious model of blood glucose homeostasis
Source: PLOS Digit Health. 2022 Jul 14;1(7):e0000072. doi: 10.1371/journal.pdig.0000072 (PMC9931355; doi:10.1371/journal.pdig.0000072)
Supplement: S2 Data — Blood glucose data of Klick Pilot Study measured using the Freestyle Libre Flash Glucose device. The data are presented in comma separated values (.csv) format for each healthy individual (N = 100). The filenames represent the unique identification of the individual to preserve anonymity. (ZIP) [file pdig.0000072.s011.zip › MRT16.csv]

Elapsed Time	Glucose (mmol/L)
0	4.329
900	4.329
1800	4.329
2700	4.3845
3600	4.44
4500	4.3845
5400	4.4955
6300	4.8285
7200	4.9395
8100	4.4955
9000	4.44
9900	4.44
10800	4.662
11700	5.1059
12600	4.4955
13500	4.0515
14400	4.218
15300	4.44
16200	4.44
17100	3.9405
18000	3.6075
18900	3.8295
19800	3.996
20700	4.0515
21600	3.9405
22500	4.2735
23400	5.5499
24300	6.6044
25200	6.7709
26100	6.8264
27000	7.1594
27900	6.9374
28800	6.6044
29700	6.7154
30600	7.2149
31500	7.9364
32400	7.3259
33300	7.1594
34200	7.2149
35100	6.3824
36000	5.9384
36900	6.0494
37800	6.1049
38700	6.0494
39600	6.1604
40500	6.3269
41400	6.3269
42300	6.2159
43200	6.0494
44100	5.8274
45000	5.4389
45900	4.7175
46800	4.0515
47700	3.885
48600	4.329
49500	4.6065
50400	4.107
51300	3.8295
52200	3.8295
53100	3.8295
54000	3.8295
54900	3.885
55800	4.218
56700	4.44
57600	4.1625
58500	4.107
59400	4.2735
60300	4.2735
61200	4.2735
62100	4.1625
63000	4.107
63900	4.218
64800	4.6065
65700	5.2169
66600	5.2169
67500	5.1059
68400	5.1614
69300	5.1059
70200	4.9949
71100	4.551
72000	4.44
72900	4.8285
73800	4.4955
74700	3.663
75600	3.4965
76500	3.885
77400	4.329
78300	4.107
79200	3.6075
80100	3.3855
81000	3.219
81900	3.1635
82800	3.1635
83700	3.33
84600	3.4965
85500	3.4965
86400	3.6075
87300	3.7185
88200	3.6075
89100	3.6075
90000	3.774
90900	3.7185
91800	3.663
92700	3.6075
93600	3.4965
94500	3.9405
95400	4.9395
96300	4.9949
97200	4.9395
98100	4.884
99000	4.773
99900	4.6065
100800	4.329
101700	4.4955
102600	4.551
103500	4.551
104400	4.662
105300	4.1625
106200	3.7185
107100	3.8295
108000	3.996
108900	4.329
109800	4.2735
110700	3.774
111600	3.7185
112500	3.996
113400	4.1625
114300	4.218
115200	4.1625
116100	4.329
117000	4.44
117900	4.329
118800	4.218
119700	4.662
120600	5.0504
121500	4.662
122400	4.218
123300	4.2735
124200	4.3845
125100	4.329
126000	4.1625
126900	3.996
127800	4.1625
128700	4.218
129600	3.996
130500	4.0515
131400	4.2735
132300	4.329
133200	4.218
134100	4.218
135000	4.0515
135900	3.8295
136800	3.8295
137700	3.774
138600	3.8295
139500	3.9405
140400	4.329
141300	4.44
142200	4.1625
143100	4.1625
144000	4.2735
144900	4.329
145800	4.218
146700	4.218
147600	4.218
148500	4.1625
149400	4.107
150300	4.4955
151200	5.4944
152100	6.3269
153000	5.9384
153900	4.773
154800	4.2735
155700	4.884
156600	5.2169
157500	4.551
158400	4.218
159300	4.551
160200	4.7175
161100	4.3845
162000	4.107
162900	4.0515
163800	3.9405
164700	3.7185
165600	3.774
166500	4.218
167400	4.4955
168300	3.9405
169200	3.552
170100	4.2735
171000	5.6054
171900	5.2169
172800	4.2735
173700	4.6065
174600	5.7719
175500	5.6054
176400	4.551
177300	4.329
178200	4.4955
179100	5.0504
180000	5.4389
180900	5.0504
181800	4.662
182700	4.9949
183600	4.9395
184500	4.551
185400	5.0504
186300	5.7164
187200	5.5499
188100	4.6065
189000	3.996
189900	4.4955
190800	5.1059
191700	4.662
192600	4.2735
193500	4.329
194400	4.1625
195300	3.663
196200	3.774
197100	5.2169
198000	6.2714
198900	5.8274
199800	5.4389
200700	6.1604
201600	6.9374
202500	7.0484
203400	6.4379
204300	5.6609
205200	5.7164
206100	6.1604
207000	6.1049
207900	5.7164
208800	5.4944
209700	5.6609
210600	5.7164
211500	5.4944
212400	5.3279
213300	4.662
214200	4.44
215100	4.551
216000	4.329
216900	4.329
217800	4.4955
218700	4.2735
219600	4.107
220500	4.2735
221400	4.1625
222300	3.9405
223200	3.996
224100	4.2735
225000	4.3845
225900	4.1625
226800	4.1625
227700	4.0515
228600	4.218
229500	4.4955
230400	4.6065
231300	4.551
232200	4.329
233100	4.2735
234000	4.4955
234900	4.884
235800	5.0504
236700	4.44
237600	4.0515
238500	4.0515
239400	3.9405
240300	3.774
241200	3.774
242100	3.663
243000	3.6075
243900	3.6075
244800	3.4965
245700	3.3855
246600	3.441
247500	3.7185
248400	4.0515
249300	3.774
250200	3.3855
251100	3.33
252000	3.4965
252900	4.3845
253800	5.2169
254700	4.884
255600	4.3845
256500	4.44
257400	4.8285
258300	5.3834
259200	5.7719
260100	5.6054
261000	5.2169
261900	4.9949
262800	4.9395
263700	4.773
264600	4.3845
265500	4.662
266400	5.3834
267300	4.9395
268200	3.7185
269100	3.108
270000	3.108
270900	3.4965
271800	3.552
272700	3.663
273600	4.1625
274500	4.773
275400	4.884
276300	4.884
277200	4.7175
278100	4.551
279000	4.4955
279900	4.551
280800	4.9395
281700	5.2724
282600	4.9395
283500	4.551
284400	4.9949
285300	6.3824
286200	7.7699
287100	8.2139
288000	7.7144
288900	7.0484
289800	6.3824
290700	7.0484
291600	8.0474
292500	7.4924
293400	6.8264
294300	6.4934
295200	6.2714
296100	6.1604
297000	6.2159
297900	6.3269
298800	6.5489
299700	6.3824
300600	5.8274
301500	5.6054
302400	5.6609
303300	5.8829
304200	5.8829
305100	5.9384
306000	5.9939
306900	5.4944
307800	4.9949
308700	5.2724
309600	5.3834
310500	5.0504
311400	4.6065
312300	4.4955
313200	4.7175
314100	4.6065
315000	4.329
315900	4.329
316800	4.329
317700	4.218
318600	3.996
319500	3.9405
320400	4.0515
321300	4.218
322200	4.1625
323100	3.996
324000	3.9405
324900	3.8295
325800	3.8295
326700	3.8295
327600	3.8295
328500	3.885
329400	3.8295
330300	3.885
331200	4.551
332100	5.4389
333000	5.0504
333900	3.9405
334800	3.441
335700	3.33
336600	3.885
337500	5.3279
338400	5.9384
339300	5.2169
340200	4.551
341100	4.44
342000	4.7175
342900	4.9395
343800	4.7175
344700	4.662
345600	5.0504
346500	4.9949
347400	4.329
348300	3.996
349200	4.1625
350100	4.218
351000	4.0515
351900	3.8295
352800	3.663
353700	3.6075
354600	3.6075
355500	3.552
356400	3.441
357300	3.4965
358200	3.6075
359100	3.552
360000	3.8295
360900	5.0504
361800	6.7154
362700	6.9929
363600	6.7709
364500	7.2149
365400	7.7144
366300	7.4924
367200	6.7709
368100	6.6599
369000	6.9374
369900	6.9374
370800	6.6044
371700	6.6599
372600	7.1039
373500	6.6599
374400	6.2714
375300	6.3824
376200	6.3269
377100	6.2714
378000	6.1604
378900	5.8274
379800	5.8274
380700	6.3269
381600	6.5489
382500	6.3269
383400	5.9939
384300	5.4944
385200	5.1614
386100	5.2169
387000	4.9395
387900	4.884
388800	4.884
389700	4.4955
390600	4.1625
391500	3.9405
392400	4.107
393300	4.3845
394200	4.329
395100	4.2735
396000	4.1625
396900	3.8295
397800	3.7185
398700	3.996
399600	4.551
400500	4.662
401400	4.44
402300	4.4955
403200	4.7175
404100	4.773
405000	4.884
405900	4.9949
406800	4.662
407700	4.2735
408600	4.218
409500	4.2735
410400	4.218
411300	4.218
412200	4.1625
413100	4.0515
414000	3.9405
414900	3.885
415800	3.9405
416700	3.996
417600	3.885
418500	3.8295
419400	3.8295
420300	3.7185
421200	3.6075
422100	3.552
423000	3.441
423900	3.3855
424800	3.3855
425700	3.33
426600	3.552
427500	4.218
428400	4.662
429300	4.6065
430200	4.6065
431100	5.0504
432000	5.4944
432900	5.2724
433800	4.773
434700	4.4955
435600	4.3845
436500	4.3845
437400	4.4955
438300	4.4955
439200	4.218
440100	3.996
441000	4.1625
441900	4.3845
442800	4.329
443700	4.329
444600	4.44
445500	4.329
446400	4.2735
447300	4.551
448200	4.44
449100	4.0515
450000	3.9405
450900	3.9405
451800	3.996
452700	4.107
453600	4.329
454500	5.1059
455400	6.0494
456300	5.7719
457200	4.9949
458100	4.6065
459000	4.6065
459900	4.7175
460800	4.884
461700	5.4944
462600	6.5489
463500	7.3814
464400	7.7699
465300	7.7699
466200	7.8809
467100	8.1029
468000	8.3804
468900	8.3249
469800	7.7699
470700	6.9374
471600	6.3824
472500	6.2159
473400	6.1049
474300	5.9939
475200	5.8829
476100	6.1049
477000	6.2159
477900	5.9384
478800	5.8274
479700	5.7719
480600	5.4389
481500	5.2724
482400	5.2169
483300	4.6065
484200	4.218
485100	4.3845
486000	3.996
486900	3.663
487800	3.885
488700	4.0515
489600	4.107
490500	4.107
491400	4.1625
492300	4.107
493200	4.107
494100	4.218
495000	4.551
495900	4.8285
496800	4.662
497700	4.329
498600	4.1625
499500	4.107
500400	4.107
501300	4.0515
502200	3.9405
503100	3.774
504000	3.663
504900	3.6075
505800	3.6075
506700	3.663
507600	3.663
508500	3.552
509400	3.552
510300	3.996
511200	4.3845
512100	4.3845
513000	4.662
513900	4.9949
514800	5.0504
515700	4.9395
516600	4.662
517500	4.2735
518400	4.0515
519300	4.107
520200	4.44
521100	4.44
522000	3.996
522900	3.552
523800	3.3855
524700	3.3855
525600	3.33
526500	3.33
527400	3.441
528300	3.7185
529200	3.9405
530100	3.774
531000	4.0515
531900	5.0504
532800	5.5499
533700	5.5499
534600	5.0504
535500	5.0504
536400	5.8274
537300	5.9939
538200	5.5499
539100	5.4389
540000	5.4389
540900	5.3279
541800	5.4944
542700	5.4389
543600	5.1059
544500	4.9395
545400	5.2169
546300	6.0494
547200	6.7154
548100	6.1604
549000	5.5499
549900	5.3279
550800	4.8285
551700	5.1614
552600	5.9939
553500	6.1049
554400	5.8829
555300	5.6054
556200	5.2169
557100	5.2169
558000	5.4944
558900	5.3834
559800	5.0504
560700	5.1614
561600	5.4389
562500	5.6054
563400	5.6054
564300	5.4389
565200	5.2724
566100	5.0504
567000	4.8285
567900	4.8285
568800	4.884
569700	4.9395
570600	4.9949
571500	5.0504
572400	4.9395
573300	4.4955
574200	4.3845
575100	4.44
576000	4.551
576900	4.6065
577800	4.44
578700	4.4955
579600	4.662
580500	4.773
581400	4.662
582300	4.4955
583200	4.44
584100	4.4955
585000	4.4955
585900	4.4955
586800	4.3845
587700	4.0515
588600	3.8295
589500	3.7185
590400	3.774
591300	3.774
592200	3.552
593100	3.4965
594000	3.552
594900	3.441
595800	3.3855
596700	3.441
597600	3.9405
598500	4.44
599400	4.662
600300	4.7175
601200	4.7175
602100	4.773
603000	5.1059
603900	5.2724
604800	4.8285
605700	4.4955
606600	4.7175
607500	4.8285
608400	4.0515
609300	3.441
610200	3.33
611100	3.552
612000	3.552
612900	3.441
613800	3.3855
614700	3.4965
615600	3.552
616500	3.552
617400	3.441
618300	3.441
619200	3.552
620100	4.3845
621000	5.8829
621900	6.3824
622800	6.2159
623700	6.4934
624600	6.3824
625500	5.4389
626400	4.773
627300	4.6065
628200	4.44
629100	4.3845
630000	4.4955
630900	5.1614
631800	6.0494
632700	6.2714
633600	6.0494
634500	6.3269
635400	7.1039
636300	7.2149
637200	6.3824
638100	5.9939
639000	5.8829
639900	5.2724
640800	4.8285
641700	4.662
642600	4.3845
643500	4.551
644400	4.8285
645300	4.773
646200	4.7175
647100	4.6065
648000	4.44
648900	4.551
649800	4.44
650700	4.1625
651600	4.3845
652500	4.3845
653400	4.218
654300	4.218
655200	4.107
656100	4.107
657000	4.107
657900	4.1625
658800	4.218
659700	4.1625
660600	4.329
661500	4.4955
662400	4.551
663300	4.4955
664200	4.4955
665100	4.44
666000	4.3845
666900	4.2735
667800	4.218
668700	4.1625
669600	4.1625
670500	4.1625
671400	3.996
672300	3.9405
673200	4.0515
674100	4.0515
675000	3.996
675900	3.885
676800	3.774
677700	3.774
678600	3.774
679500	3.6075
680400	3.4965
681300	3.441
682200	3.441
683100	3.441
684000	3.4965
684900	3.4965
685800	3.441
686700	3.33
687600	3.3855
688500	3.3855
689400	3.3855
690300	3.3855
691200	3.6075
692100	4.7175
693000	6.3269
693900	6.6044
694800	5.6054
695700	5.2169
696600	5.9384
697500	6.8264
698400	6.7709
699300	5.4389
700200	4.329
701100	4.218
702000	4.3845
702900	4.3845
703800	4.218
704700	3.9405
705600	3.8295
706500	3.774
707400	3.663
708300	3.663
709200	3.8295
710100	3.8295
711000	3.9405
711900	3.996
712800	3.9405
713700	4.0515
714600	4.44
715500	5.4944
716400	6.2714
717300	5.6609
718200	4.7175
719100	4.551
720000	5.1059
720900	6.3269
721800	7.6034
722700	8.1584
723600	8.3804
724500	8.3249
725400	7.8254
726300	7.7699
727200	8.2694
728100	8.5469
729000	8.1584
729900	7.4924
730800	6.9929
731700	6.9374
732600	6.9929
733500	7.0484
734400	6.9374
735300	6.3824
736200	5.9939
737100	5.9939
738000	6.2159
738900	6.2159
739800	5.7719
740700	5.1059
741600	4.662
742500	4.44
743400	4.1625
744300	3.8295
745200	3.774
746100	3.885
747000	3.885
747900	3.9405
748800	3.996
749700	3.774
750600	3.663
751500	3.8295
752400	3.996
753300	3.9405
754200	3.885
755100	3.885
756000	3.885
756900	3.9405
757800	3.9405
758700	3.885
759600	3.885
760500	3.885
761400	3.885
762300	3.8295
763200	3.7185
764100	3.7185
765000	3.663
765900	3.4965
766800	3.552
767700	4.1625
768600	4.7175
769500	4.8285
770400	4.4955
771300	4.1625
772200	4.551
773100	5.0504
774000	5.1059
774900	4.884
775800	4.773
776700	5.0504
777600	5.5499
778500	5.2724
779400	4.44
780300	4.0515
781200	4.107
782100	3.996
783000	3.9405
783900	3.885
784800	3.663
785700	3.6075
786600	3.885
787500	4.3845
788400	4.8285
789300	4.6065
790200	4.329
791100	4.9395
792000	5.9939
792900	6.1049
793800	5.1059
794700	4.1625
795600	4.0515
796500	4.2735
797400	4.3845
798300	4.4955
799200	4.6065
800100	4.551
801000	4.2735
801900	4.3845
802800	4.44
803700	4.329
804600	4.8285
805500	5.8829
806400	6.9374
807300	7.7144
808200	8.1584
809100	7.8809
810000	6.7709
810900	5.6609
811800	5.3279
812700	5.4944
813600	5.3834
814500	5.1614
815400	4.884
816300	4.44
817200	4.329
818100	4.4955
819000	4.44
819900	4.3845
820800	4.551
821700	5.2169
822600	5.6609
823500	5.1614
824400	4.4955
825300	4.329
826200	4.3845
827100	4.107
828000	3.9405
828900	3.885
829800	3.9405
830700	4.2735
831600	4.4955
832500	4.662
833400	4.6065
834300	4.4955
835200	4.551
836100	4.6065
837000	4.7175
837900	4.9949
838800	4.9949
839700	4.662
840600	4.44
841500	4.4955
842400	4.4955
843300	4.2735
844200	4.1625
845100	4.218
846000	4.218
846900	4.0515
847800	4.0515
848700	4.329
849600	4.8285
850500	4.9395
851400	4.884
852300	4.8285
853200	4.9949
854100	5.3279
855000	5.4389
855900	5.2724
856800	5.1059
857700	4.9949
858600	5.3279
859500	5.5499
860400	4.773
861300	4.107
862200	4.4955
863100	4.6065
864000	4.0515
864900	3.885
865800	3.774
866700	3.552
867600	3.552
868500	3.552
869400	3.885
870300	4.4955
871200	4.9949
872100	5.3279
873000	5.9384
873900	6.3824
874800	5.9939
875700	5.3834
876600	5.1614
877500	4.9949
878400	4.9395
879300	4.9395
880200	4.662
881100	4.2735
882000	3.996
882900	3.9405
883800	4.0515
884700	3.996
885600	3.8295
886500	3.774
887400	3.774
888300	3.8295
889200	3.996
890100	4.1625
891000	5.1614
891900	7.1039
892800	8.6579
893700	9.2129
894600	9.1019
895500	9.0464
896400	9.2129
897300	8.9909
898200	8.0474
899100	7.3259
900000	7.2149
900900	7.1039
901800	6.6044
902700	5.8274
903600	5.6609
904500	5.9384
905400	6.1604
906300	6.4934
907200	6.4379
908100	5.8829
909000	5.3834
909900	5.1614
910800	4.8285
911700	4.2735
912600	3.9405
913500	3.774
914400	3.4965
915300	3.552
916200	3.4965
917100	3.441
918000	3.4965
918900	3.6075
919800	3.8295
920700	4.0515
921600	4.218
922500	4.4955
923400	4.662
924300	4.44
925200	4.1625
926100	4.2735
927000	4.44
927900	5.1059
928800	5.8829
929700	5.8274
930600	5.2724
931500	4.7175
932400	4.3845
933300	4.551
934200	4.4955
935100	4.107
936000	3.885
936900	3.9405
937800	4.6065
938700	5.3834
939600	4.884
940500	4.329
941400	4.6065
942300	4.773
943200	4.6065
944100	4.662
945000	4.884
945900	5.1614
946800	5.0504
947700	5.1059
948600	5.2724
949500	4.9395
950400	4.551
951300	4.6065
952200	4.9395
953100	4.884
954000	4.4955
954900	4.218
955800	3.885
956700	3.8295
957600	3.8295
958500	3.8295
959400	3.885
960300	3.774
961200	3.663
962100	3.885
963000	4.107
963900	4.1625
964800	4.1625
965700	4.1625
966600	4.329
967500	4.329
968400	4.218
969300	4.4955
970200	5.6054
971100	6.7709
972000	7.3259
972900	7.2149
973800	6.9374
974700	6.7154
975600	6.6044
976500	6.4379
977400	5.9939
978300	5.7164
979200	5.5499
980100	5.1614
981000	4.662
981900	4.6065
982800	4.662
983700	4.773
984600	4.9949
985500	4.9395
986400	4.662
987300	4.44
988200	4.2735
989100	4.44
990000	4.662
990900	4.44
991800	4.4955
992700	4.9395
993600	4.884
994500	4.662
995400	4.551
996300	4.4955
997200	4.3845
998100	4.329
999000	4.44
999900	4.44
1000800	4.3845
1001700	4.3845
1002600	4.329
1003500	4.2735
1004400	4.329
1005300	4.4955
1006200	4.8285
1007100	4.8285
1008000	4.773
1008900	4.8285
1009800	4.773
1010700	4.6065
1011600	4.662
1012500	4.8285
1013400	4.773
1014300	4.6065
1015200	4.551
1016100	4.662
1017000	4.551
1017900	4.329
1018800	4.329
1019700	4.3845
1020600	4.2735
1021500	4.107
1022400	3.996
1023300	3.885
1024200	3.9405
1025100	3.996
1026000	3.9405
1026900	3.8295
1027800	3.8295
1028700	3.774
1029600	3.6075
1030500	3.6075
1031400	3.663
1032300	3.6075
1033200	3.663
1034100	3.7185
1035000	3.663
1035900	3.9405
1036800	5.1614
1037700	6.8819
1038600	7.9919
1039500	7.9364
1040400	7.1594
1041300	6.6044
1042200	6.7154
1043100	7.1594
1044000	6.8264
1044900	5.8274
1045800	5.3279
1046700	5.3279
1047600	5.3834
1048500	4.9395
1049400	4.107
1050300	3.8295
1051200	3.9405
1052100	4.0515
1053000	3.774
1053900	3.4965
1054800	3.663
1055700	3.8295
1056600	3.7185
1057500	3.8295
1058400	3.9405
1059300	3.8295
1060200	3.885
1061100	3.9405
1062000	4.2735
1062900	4.9949
1063800	6.1049
1064700	7.3814
1065600	8.7134
1066500	9.6569
1067400	10.0454
1068300	9.9899
1069200	9.9899
1070100	10.2674
1071000	10.3229
1071900	10.4339
1072800	10.3784
1073700	9.5459
1074600	8.1029
1075500	7.3814
1076400	7.1594
1077300	6.9929
1078200	6.9929
1079100	6.7709
1080000	6.3824
1080900	6.4934
1081800	6.6599
1082700	6.2714
1083600	6.1604
1084500	5.7719
1085400	5.1614
1086300	4.8285
1087200	4.6065
1088100	4.329
1089000	4.1625
1089900	3.663
1090800	3.33
1091700	3.108
1092600	2.9415
1093500	2.997
1094400	3.441
1095300	3.6075
1096200	3.7185
1097100	3.6075
1098000	3.441
1098900	3.441
1099800	3.552
1100700	3.4965
1101600	3.3855
1102500	3.4965
1103400	3.6075
1104300	3.552
1105200	3.4965
1106100	3.4965
1107000	3.4965
1107900	3.441
1108800	3.4965
1109700	3.4965
1110600	3.441
1111500	3.441
1112400	3.4965
1113300	3.6075
1114200	3.7185
1115100	3.8295
1116000	4.1625
1116900	4.44
1117800	4.6065
1118700	4.9395
1119600	5.1059
1120500	5.0504
1121400	5.1059
1122300	5.1059
1123200	5.2724
1124100	5.6054
1125000	5.6054
1125900	4.9949
1126800	4.4955
1127700	4.329
1128600	4.2735
1129500	4.2735
1130400	4.107
1131300	3.774
1132200	3.6075
1133100	3.552
1134000	3.441
1134900	3.4965
1135800	3.552
1136700	3.6075
1137600	3.774
1138500	4.4955
1139400	5.3834
1140300	5.8274
1141200	5.8829
1142100	5.3834
1143000	5.2724
1143900	5.6609
1144800	5.4944
1145700	4.773
1146600	4.3845
1147500	4.884
1148400	6.3824
1149300	7.8809
1150200	8.3804
1151100	7.8254
1152000	7.4369
1152900	7.7144
1153800	7.8809
1154700	7.6589
1155600	6.7709
1156500	5.9939
1157400	6.0494
1158300	5.7719
1159200	5.5499
1160100	5.9384
1161000	6.7154
1161900	7.1594
1162800	7.1039
1163700	6.9374
1164600	6.6044
1165500	6.1604
1166400	6.1049
1167300	6.0494
1168200	5.8274
1169100	5.7164
1170000	5.9384
1170900	6.0494
1171800	5.6609
1172700	4.884
1173600	4.329
1174500	4.329
1175400	4.4955
1176300	4.44
1177200	4.3845
1178100	4.4955
1179000	4.551
1179900	4.2735
1180800	4.107
1181700	4.329
1182600	4.2735
1183500	4.662
1184400	5.4389
1185300	5.4944
1186200	4.6065
1187100	4.107
1188000	4.1625
1188900	4.218
1189800	4.329
1190700	4.3845
1191600	4.3845
1192500	4.2735
1193400	4.0515
1194300	3.996
1195200	3.996
1196100	3.996
1197000	4.44
1197900	4.8285
1198800	4.9949
1199700	5.3834
1200600	5.4389
1201500	5.4389
1202400	5.6609
1203300	5.7164
1204200	5.7164
