# Supplementary material for: A parsimonious model of blood glucose homeostasis
Source: PLOS Digit Health. 2022 Jul 14;1(7):e0000072. doi: 10.1371/journal.pdig.0000072 (PMC9931355; doi:10.1371/journal.pdig.0000072)
Supplement: S2 Data — Blood glucose data of Klick Pilot Study measured using the Freestyle Libre Flash Glucose device. The data are presented in comma separated values (.csv) format for each healthy individual (N = 100). The filenames represent the unique identification of the individual to preserve anonymity. (ZIP) [file pdig.0000072.s011.zip › MRT20.csv]

Elapsed Time	Glucose (mmol/L)
0	6.2159
900	5.6609
1800	5.3279
2700	5.3279
3600	4.8285
4500	4.44
5400	4.2735
6300	3.9405
7200	3.33
8100	2.886
9000	2.775
9900	2.997
10800	4.329
11700	4.9395
12600	5.4389
13500	5.7719
14400	5.5499
15300	6.1049
16200	6.8264
17100	7.4369
18000	8.1029
18900	8.1029
19800	8.2694
20700	8.8799
21600	8.4359
22500	6.2714
23400	4.1625
24300	3.33
25200	3.4965
26100	3.885
27000	3.552
27900	3.8295
28800	3.9405
29700	3.774
30600	3.885
31500	3.996
32400	3.6075
33300	3.2745
34200	3.1635
35100	2.997
36000	2.9415
36900	2.9415
37800	3.0525
38700	2.9415
39600	2.775
40500	2.7195
41400	2.8305
42300	2.997
43200	2.8305
44100	2.775
45000	3.0525
45900	3.774
46800	3.4965
47700	3.33
48600	3.663
49500	3.774
50400	3.8295
51300	4.218
52200	4.3845
53100	4.662
54000	5.1059
54900	5.7719
55800	6.6044
56700	5.9384
57600	4.44
58500	3.885
59400	3.885
60300	4.8285
61200	6.3824
62100	6.9374
63000	6.3824
63900	5.7719
64800	5.5499
65700	5.8274
66600	6.2159
67500	6.1604
68400	5.7719
69300	5.1059
70200	4.44
71100	4.107
72000	3.7185
72900	3.3855
73800	3.1635
74700	2.9415
75600	2.886
76500	3.4965
77400	4.551
78300	5.3279
79200	6.2714
80100	7.0484
81000	7.5479
81900	7.0484
82800	6.4934
83700	7.0484
84600	7.3814
85500	6.4934
86400	5.2724
87300	4.107
88200	3.552
89100	3.552
90000	3.7185
90900	3.9405
91800	4.0515
92700	4.44
93600	5.7719
94500	6.1049
95400	4.884
96300	4.884
97200	6.0494
98100	6.7709
99000	7.0484
99900	6.9374
100800	6.4934
101700	5.7164
102600	5.1059
103500	4.773
104400	4.551
105300	4.884
106200	6.1049
107100	7.0484
108000	7.2149
108900	7.3814
109800	7.7699
110700	8.1584
111600	8.3249
112500	8.1584
113400	7.7144
114300	7.0484
115200	6.3824
116100	6.3269
117000	6.4379
117900	6.7709
118800	7.1039
119700	6.8819
120600	6.2714
121500	5.5499
122400	4.884
123300	4.9395
124200	5.3834
125100	5.8274
126000	6.0494
126900	5.8274
127800	5.3834
128700	5.0504
129600	4.8285
130500	4.6065
131400	4.551
132300	4.6065
133200	4.6065
134100	4.7175
135000	4.884
135900	4.9395
136800	4.884
137700	4.773
138600	4.662
139500	4.662
140400	4.8285
141300	5.4944
142200	6.3269
143100	6.3824
144000	5.4944
144900	4.7175
145800	4.44
146700	4.2735
147600	4.7175
148500	5.3279
149400	5.0504
150300	4.0515
151200	3.6075
152100	3.441
153000	3.663
153900	4.1625
154800	4.4955
155700	4.8285
156600	5.9939
157500	6.8264
158400	5.8829
159300	4.2735
160200	3.7185
161100	3.9405
162000	4.9949
162900	5.2169
163800	4.2735
164700	3.663
165600	3.885
166500	5.4389
167400	7.3814
168300	7.8809
169200	7.1594
170100	6.5489
171000	6.3824
171900	6.5489
172800	6.9374
173700	7.3259
174600	7.0484
175500	5.7164
176400	5.2724
177300	5.8274
178200	6.3824
179100	6.9929
180000	7.4369
180900	7.4924
181800	7.2149
182700	6.2159
183600	5.3279
184500	5.1614
185400	5.3279
186300	5.4389
187200	5.4389
188100	5.2169
189000	4.884
189900	4.44
190800	4.8285
191700	6.7154
192600	8.4914
193500	8.9354
194400	8.8799
195300	8.9354
196200	8.9909
197100	8.5469
198000	7.6589
198900	6.8819
199800	6.4379
200700	6.1049
201600	5.9939
202500	6.2159
203400	6.6599
204300	6.7709
205200	6.4934
206100	6.2159
207000	6.1049
207900	5.9939
208800	5.8274
209700	5.8829
210600	5.9939
211500	5.8829
212400	5.5499
213300	5.1614
214200	4.9395
215100	4.8285
216000	4.773
216900	4.773
217800	4.884
218700	4.9949
219600	4.9949
220500	5.0504
221400	5.0504
222300	4.9949
223200	5.1059
224100	5.1614
225000	5.2169
225900	5.3279
226800	5.3834
227700	5.4389
228600	5.7719
229500	6.1049
230400	5.9384
231300	5.3834
232200	4.9395
233100	4.9395
234000	5.7164
234900	6.6599
235800	6.7154
236700	5.9939
237600	4.884
238500	4.2735
239400	4.2735
240300	4.3845
241200	4.3845
242100	4.44
243000	4.9395
243900	4.9949
244800	4.107
245700	3.7185
246600	4.44
247500	5.6054
248400	5.7164
249300	5.1614
250200	5.6609
251100	6.2714
252000	6.6044
252900	7.0484
253800	7.2149
254700	6.4379
255600	5.8274
256500	5.9384
257400	5.6609
258300	5.1614
259200	4.884
260100	5.4944
261000	6.1049
261900	5.2724
262800	4.1625
263700	4.107
264600	4.4955
265500	4.7175
266400	4.8285
267300	4.884
268200	5.3834
269100	6.1049
270000	6.1604
270900	5.6054
271800	4.884
272700	4.551
273600	5.4389
274500	6.4379
275400	7.2149
276300	7.5479
277200	7.1594
278100	7.4924
279000	8.2694
279900	8.5469
280800	8.2139
281700	7.3814
282600	6.2714
283500	5.8274
284400	5.8274
285300	5.7164
286200	5.5499
287100	5.4389
288000	5.3279
288900	5.1614
289800	4.9395
290700	4.662
291600	4.44
292500	4.4955
293400	4.662
294300	4.662
295200	4.6065
296100	4.662
297000	4.662
297900	4.662
298800	4.7175
299700	4.884
300600	4.9949
301500	4.9395
302400	4.9395
303300	4.884
304200	4.884
305100	4.9395
306000	4.884
306900	4.8285
307800	4.8285
308700	4.9949
309600	4.884
310500	4.6065
311400	4.662
312300	4.9395
313200	4.9395
314100	4.662
315000	4.4955
315900	4.4955
316800	4.884
317700	5.4944
318600	5.3834
319500	4.8285
320400	4.2735
321300	3.996
322200	4.218
323100	5.2169
324000	6.7709
324900	7.3814
325800	6.7709
326700	6.3269
327600	6.3269
328500	6.3824
329400	6.2714
330300	5.4389
331200	4.107
332100	3.4965
333000	3.1635
333900	3.108
334800	3.4965
335700	3.7185
336600	3.663
337500	4.107
338400	5.7719
339300	7.1594
340200	7.3259
341100	7.2149
342000	7.1039
342900	7.1039
343800	7.3259
344700	7.2704
345600	6.8819
346500	6.2714
347400	5.6609
348300	5.5499
349200	5.6609
350100	5.2724
351000	4.9949
351900	5.5499
352800	5.7164
353700	5.8274
354600	5.6609
355500	4.773
356400	4.3845
357300	4.773
358200	5.1059
359100	4.8285
360000	4.2735
360900	3.885
361800	3.8295
362700	3.9405
363600	3.9405
364500	4.3845
365400	6.1604
366300	7.6034
367200	8.3249
368100	9.3239
369000	9.8234
369900	9.5459
370800	8.9909
371700	8.6024
372600	8.2694
373500	7.7144
374400	7.1594
375300	7.0484
376200	7.2704
377100	7.2704
378000	6.9929
378900	6.5489
379800	6.1049
380700	5.8829
381600	5.8829
382500	5.7719
383400	5.7719
384300	6.1604
385200	6.2714
386100	5.9939
387000	5.4944
387900	4.9949
388800	4.7175
389700	4.7175
390600	4.8285
391500	4.773
392400	4.7175
393300	4.7175
394200	4.7175
395100	4.8285
396000	4.9949
396900	4.9949
397800	4.884
398700	4.884
399600	4.9949
400500	5.1614
401400	5.4389
402300	5.5499
403200	5.4944
404100	5.2169
405000	4.7175
405900	5.0504
406800	6.0494
407700	6.4379
408600	6.1049
409500	6.1604
410400	6.2159
411300	5.8274
412200	5.2169
413100	4.773
414000	4.6065
414900	4.3845
415800	4.1625
416700	3.9405
417600	3.6075
418500	3.2745
419400	3.1635
420300	3.885
421200	5.8829
422100	7.1039
423000	7.4369
423900	7.6589
424800	7.8809
425700	7.5479
426600	6.3269
427500	5.8274
428400	6.1604
429300	5.9384
430200	5.3834
431100	5.2169
432000	5.4944
432900	5.6609
433800	4.884
434700	3.774
435600	3.441
436500	4.329
437400	6.2714
438300	6.2714
439200	5.0504
440100	4.551
441000	4.662
441900	5.4389
442800	6.0494
443700	5.2724
444600	4.2735
445500	3.9405
446400	4.218
447300	4.4955
448200	4.7175
449100	5.2724
450000	5.6609
450900	5.1614
451800	5.4389
452700	7.4369
453600	8.3249
454500	7.3814
455400	6.5489
456300	6.4934
457200	6.7154
458100	6.9374
459000	6.9374
459900	7.2704
460800	7.6034
461700	7.5479
462600	7.2704
463500	6.9929
464400	6.4934
465300	5.9384
466200	5.8829
467100	5.6609
468000	5.0504
468900	4.773
469800	4.773
470700	4.8285
471600	4.884
472500	4.9395
473400	4.9395
474300	4.9395
475200	4.9395
476100	5.0504
477000	5.1059
477900	4.9949
478800	4.9395
479700	4.9395
480600	5.0504
481500	4.9949
482400	4.884
483300	4.9395
484200	4.9949
485100	4.884
486000	4.773
486900	5.3834
487800	6.3824
488700	6.2159
489600	5.2724
490500	4.662
491400	4.44
492300	4.4955
493200	5.2724
494100	6.6044
495000	6.9929
495900	6.5489
496800	5.8274
497700	5.1614
498600	5.7164
499500	6.3824
500400	5.6054
501300	4.218
502200	3.885
503100	4.1625
504000	4.2735
504900	4.107
505800	3.9405
506700	4.551
507600	5.8274
508500	6.0494
509400	5.3834
510300	6.1049
511200	7.3814
512100	7.3259
513000	6.1049
513900	4.884
514800	4.9395
515700	5.8274
516600	5.8829
517500	4.884
518400	3.9405
519300	3.663
520200	3.8295
521100	3.885
522000	3.7185
522900	3.4965
523800	3.441
524700	3.9405
525600	5.2724
526500	5.8274
527400	4.6065
528300	3.8295
529200	3.996
530100	4.1625
531000	4.44
531900	5.4389
532800	6.9929
533700	8.2694
534600	8.6579
535500	8.1029
536400	7.7144
537300	7.7699
538200	7.8254
539100	7.8809
540000	7.7699
540900	7.2704
541800	6.3269
542700	5.6054
543600	5.6054
544500	5.9939
545400	6.3824
546300	6.7154
547200	6.7154
548100	6.3824
549000	6.1604
549900	6.3269
550800	6.4934
551700	6.5489
552600	6.3269
553500	5.9384
554400	5.5499
555300	5.2169
556200	4.9395
557100	4.773
558000	4.7175
558900	4.7175
559800	4.773
560700	4.773
561600	4.7175
562500	4.884
563400	4.9395
564300	4.884
565200	4.8285
566100	4.773
567000	4.773
567900	4.7175
568800	4.7175
569700	4.7175
570600	4.7175
571500	4.9949
572400	5.8274
573300	6.6044
574200	5.9939
575100	4.9949
576000	4.662
576900	4.773
577800	5.3834
578700	6.4379
579600	6.8264
580500	6.0494
581400	5.6054
582300	6.2714
583200	6.7709
584100	6.4934
585000	5.4389
585900	4.329
586800	3.8295
587700	3.6075
588600	3.663
589500	3.4965
590400	3.33
591300	3.441
592200	3.552
593100	3.774
594000	5.2169
594900	7.2704
595800	8.3249
596700	8.2139
597600	7.6589
598500	7.6034
599400	7.7699
600300	7.7144
601200	6.9929
602100	5.7719
603000	4.9949
603900	4.2735
604800	4.0515
605700	4.107
606600	3.885
607500	3.4965
608400	3.2745
609300	3.2745
610200	3.3855
611100	4.1625
612000	6.1604
612900	7.3814
613800	7.2704
614700	7.0484
615600	7.8809
616500	7.9919
617400	6.4934
618300	4.3845
619200	4.218
620100	6.9374
621000	8.8799
621900	8.2694
622800	7.3259
623700	7.4924
624600	8.3804
625500	8.8799
626400	8.8244
627300	8.3804
628200	7.9919
629100	7.4924
630000	6.8264
630900	6.4379
631800	6.2714
632700	5.8829
633600	5.5499
634500	5.4944
635400	5.6054
636300	5.5499
637200	5.3279
638100	5.2169
639000	5.1059
639900	5.1059
640800	5.2169
641700	5.1614
642600	4.9949
643500	5.0504
644400	4.9949
645300	4.884
646200	4.9395
647100	5.0504
648000	5.0504
648900	4.8285
649800	4.8285
650700	4.884
651600	4.9395
652500	4.9949
653400	5.0504
654300	5.1059
655200	5.0504
656100	4.9395
657000	4.9949
657900	5.2169
658800	5.4389
659700	5.5499
660600	5.5499
661500	5.3834
662400	4.8285
663300	5.0504
664200	6.2714
665100	7.3814
666000	7.6034
666900	6.9929
667800	6.5489
668700	6.2714
669600	5.9384
670500	5.9384
671400	5.9939
672300	5.6054
673200	4.884
674100	4.1625
675000	3.8295
675900	3.7185
676800	3.6075
677700	3.552
678600	3.4965
679500	3.552
680400	4.329
681300	5.4944
682200	5.7719
683100	5.6609
684000	5.7719
684900	6.2159
685800	6.8819
686700	7.6034
687600	7.9919
688500	7.2149
689400	5.7719
690300	5.3279
691200	5.9384
692100	6.3824
693000	6.2714
693900	5.3834
694800	5.1059
695700	5.6609
696600	4.884
697500	3.774
698400	3.663
699300	4.107
700200	4.329
701100	4.4955
702000	4.3845
702900	4.2735
703800	4.329
704700	4.2735
705600	4.329
706500	4.4955
707400	4.6065
708300	4.551
709200	4.551
710100	4.6065
711000	4.551
711900	4.44
712800	4.3845
713700	4.773
714600	6.5489
715500	8.9354
716400	9.4904
717300	9.4904
718200	9.9344
719100	10.2674
720000	10.3784
720900	9.9899
721800	9.1574
722700	8.7134
723600	8.6579
724500	8.6024
725400	8.5469
726300	8.5469
727200	8.6024
728100	8.5469
729000	8.1584
729900	7.5479
730800	6.8264
731700	6.3269
732600	6.2714
733500	6.4379
734400	6.7709
735300	7.1039
736200	7.3259
737100	6.8264
738000	5.9384
738900	5.6609
739800	6.1049
740700	6.2714
741600	5.6054
742500	4.662
743400	4.329
744300	4.3845
745200	4.662
746100	4.773
747000	4.107
747900	3.7185
748800	4.0515
749700	4.884
750600	5.3834
751500	5.4389
752400	5.4944
753300	5.3834
754200	4.884
755100	4.662
756000	4.551
756900	4.3845
757800	4.2735
758700	4.2735
759600	4.2735
760500	4.218
761400	4.3845
762300	4.773
763200	4.884
764100	4.8285
765000	4.551
765900	4.2735
766800	4.773
767700	5.8274
768600	6.1049
769500	5.9384
770400	5.9939
771300	6.2159
772200	6.4934
773100	6.3824
774000	5.8274
774900	5.2169
775800	5.0504
776700	5.7164
777600	6.0494
778500	5.3279
779400	4.44
780300	3.885
781200	3.663
782100	3.774
783000	4.8285
783900	6.6599
784800	6.5489
785700	4.773
786600	4.1625
787500	4.551
788400	4.884
789300	4.884
790200	4.662
791100	4.551
792000	4.6065
792900	4.7175
793800	4.884
794700	4.9395
795600	5.4389
796500	6.7709
797400	7.7699
798300	7.7144
799200	7.4924
800100	7.3259
801000	7.1039
801900	6.9929
802800	7.1594
803700	7.1594
804600	6.9929
805500	6.9374
806400	6.9929
807300	6.9374
808200	6.9374
809100	6.9374
810000	6.6599
810900	6.4379
811800	6.3269
812700	6.2159
813600	6.1049
814500	5.9939
815400	5.8274
816300	5.5499
817200	5.3279
818100	5.1614
819000	5.1614
819900	5.1059
820800	5.0504
821700	4.9949
822600	4.9949
823500	5.1059
824400	5.0504
825300	5.1614
826200	5.3834
827100	5.4389
828000	5.4389
828900	5.3279
829800	5.3279
830700	5.3279
831600	5.4944
832500	5.6609
833400	5.2724
834300	5.1059
835200	5.0504
836100	4.773
837000	4.884
837900	5.6054
838800	6.3269
839700	6.4379
840600	6.4379
841500	6.4379
842400	6.2159
843300	5.9384
844200	5.9939
845100	6.1604
846000	5.7719
846900	4.9949
847800	4.551
848700	4.773
849600	5.0504
850500	5.1059
851400	5.2169
852300	5.2724
853200	4.7175
854100	4.107
855000	3.996
855900	4.3845
856800	5.7719
857700	7.3814
858600	7.8809
859500	7.8809
860400	7.2704
861300	6.3269
862200	6.2159
863100	6.5489
864000	6.6599
864900	6.3269
865800	6.7154
866700	6.9929
867600	6.8819
868500	6.7709
869400	5.7719
870300	5.0504
871200	6.0494
872100	6.7709
873000	6.2714
873900	5.8274
874800	5.6609
875700	5.1614
876600	4.7175
877500	4.4955
878400	4.551
879300	5.2724
880200	6.7709
881100	7.3814
882000	6.5489
882900	6.1049
883800	6.3824
884700	6.9929
885600	7.4924
886500	7.7144
887400	7.7144
888300	7.3259
889200	6.6599
890100	6.3269
891000	6.3269
891900	6.5489
892800	6.8264
893700	6.8819
894600	7.0484
895500	7.2149
896400	7.1039
897300	6.4934
898200	6.0494
899100	5.9939
900000	6.1604
900900	6.1604
901800	6.0494
902700	5.8274
903600	5.5499
904500	5.2169
905400	5.0504
906300	4.9395
907200	5.0504
908100	5.1059
909000	5.0504
909900	5.0504
910800	5.1059
911700	4.9949
912600	4.9395
913500	5.1614
914400	5.2724
915300	5.1059
916200	5.1059
917100	5.2169
918000	5.3279
918900	5.6054
919800	5.9384
920700	5.9384
921600	5.3279
922500	4.662
923400	4.662
924300	5.1614
925200	5.6609
926100	5.8274
927000	5.9384
927900	5.7719
928800	5.4944
929700	5.6609
930600	5.9384
931500	6.0494
932400	5.9384
933300	5.9939
934200	5.9939
935100	5.7164
936000	5.3834
936900	5.1059
937800	4.7175
938700	4.44
939600	4.329
940500	4.107
941400	4.1625
942300	4.44
943200	4.7175
944100	4.662
945000	4.8285
945900	5.2169
946800	5.6609
947700	6.1049
948600	6.5489
949500	6.6044
950400	6.6599
951300	6.7154
952200	5.9939
953100	5.4944
954000	5.5499
954900	5.8829
955800	5.8829
956700	5.7719
957600	5.8274
958500	5.7164
959400	5.2169
960300	4.884
961200	5.3279
962100	6.3269
963000	6.7154
963900	6.1049
964800	5.7164
965700	5.9384
966600	5.9939
967500	5.8274
968400	5.7164
969300	5.6609
970200	5.7164
971100	5.8829
972000	6.2159
972900	6.4934
973800	6.4934
974700	6.6044
975600	6.6044
976500	6.2714
977400	5.9384
978300	5.5499
979200	5.1059
980100	4.773
981000	4.7175
981900	4.9395
982800	5.2724
983700	5.9384
984600	6.7154
985500	7.1594
986400	6.9929
987300	6.3269
988200	5.6054
989100	4.9395
990000	4.662
990900	4.773
991800	4.8285
992700	4.7175
993600	4.773
994500	4.8285
995400	4.884
996300	4.9949
997200	5.0504
998100	5.0504
999000	4.9949
999900	4.9949
1000800	5.0504
1001700	5.2169
1002600	5.3834
1003500	5.5499
1004400	5.3834
1005300	5.2169
1006200	5.2724
1007100	5.4944
1008000	5.3279
1008900	4.884
1009800	4.7175
1010700	4.551
1011600	4.8285
1012500	5.2724
1013400	5.1614
1014300	4.8285
1015200	4.9395
1016100	5.2724
1017000	5.3834
1017900	5.2724
1018800	5.1059
1019700	5.1059
1020600	5.1059
1021500	4.9395
1022400	5.1059
1023300	5.5499
1024200	5.8274
1025100	5.3834
1026000	4.773
1026900	4.884
1027800	5.7164
1028700	6.1049
1029600	5.7719
1030500	5.4389
1031400	5.8274
1032300	6.2714
1033200	5.8829
1034100	5.1059
1035000	5.3834
1035900	5.8274
1036800	5.5499
1037700	5.6054
1038600	5.8829
1039500	5.7719
1040400	5.6609
1041300	5.2724
1042200	4.8285
1043100	4.773
1044000	4.773
1044900	4.884
1045800	4.9395
1046700	4.7175
1047600	4.662
1048500	4.6065
1049400	4.4955
1050300	4.662
1051200	5.1059
1052100	5.6054
1053000	5.7164
1053900	5.2724
1054800	4.8285
1055700	4.662
1056600	4.9949
1057500	5.5499
1058400	5.4944
1059300	5.3279
1060200	5.7164
1061100	6.5489
1062000	7.4369
1062900	8.1029
1063800	8.4914
1064700	8.6579
1065600	8.2694
1066500	7.7144
1067400	7.1594
1068300	6.4379
1069200	5.7164
1070100	5.5499
1071000	5.8829
1071900	6.1604
1072800	6.1049
1073700	6.1049
1074600	6.3269
1075500	6.5489
1076400	6.6599
1077300	6.3824
1078200	5.7719
1079100	5.1614
1080000	4.7175
1080900	4.6065
1081800	4.6065
1082700	4.7175
1083600	4.8285
1084500	4.8285
1085400	4.884
1086300	4.9949
1087200	5.1614
1088100	5.2724
1089000	5.2724
1089900	5.1614
1090800	4.9949
1091700	4.9949
1092600	4.9949
1093500	4.8285
1094400	4.7175
1095300	4.6065
1096200	4.551
1097100	4.6065
1098000	5.1059
1098900	5.3834
1099800	4.8285
1100700	4.44
1101600	4.551
1102500	4.662
1103400	4.773
1104300	4.7175
1105200	4.6065
1106100	4.44
1107000	4.2735
1107900	4.1625
1108800	4.107
1109700	3.996
1110600	3.885
1111500	3.885
1112400	3.8295
1113300	4.218
1114200	5.1059
1115100	5.7164
1116000	5.6054
1116900	5.4944
1117800	5.6609
1118700	6.0494
1119600	6.2714
1120500	5.6609
1121400	4.9949
1122300	5.6054
1123200	6.2714
1124100	5.9939
1125000	5.5499
1125900	5.0504
1126800	4.662
1127700	4.773
1128600	4.9949
1129500	5.0504
1130400	4.6065
1131300	4.329
1132200	4.6065
1133100	5.1614
1134000	5.5499
1134900	5.5499
1135800	5.5499
1136700	5.5499
1137600	5.5499
1138500	5.4944
1139400	5.5499
1140300	5.6054
1141200	5.5499
1142100	5.4389
1143000	5.4389
1143900	5.3834
1144800	5.2169
1145700	4.9949
1146600	5.0504
1147500	5.4389
1148400	5.8829
1149300	5.9939
1150200	5.7719
1151100	5.7164
1152000	5.7719
1152900	5.6054
1153800	5.6054
1154700	5.9384
1155600	6.2714
1156500	6.1049
1157400	5.8829
1158300	6.0494
1159200	6.2159
1160100	6.3269
1161000	6.3824
1161900	6.3269
1162800	6.2714
1163700	6.0494
1164600	5.7719
1165500	5.5499
1166400	5.4389
1167300	5.3279
1168200	5.4389
1169100	5.6054
1170000	5.2724
1170900	5.0504
1171800	4.9949
1172700	4.884
1173600	4.8285
1174500	4.773
1175400	4.9395
1176300	5.0504
1177200	5.1614
1178100	5.3834
1179000	5.4944
1179900	5.3279
1180800	4.884
1181700	4.7175
1182600	4.884
1183500	5.0504
1184400	5.1059
1185300	5.2169
1186200	5.2724
1187100	4.9949
1188000	4.773
1188900	4.773
