# Supplementary material for: A parsimonious model of blood glucose homeostasis
Source: PLOS Digit Health. 2022 Jul 14;1(7):e0000072. doi: 10.1371/journal.pdig.0000072 (PMC9931355; doi:10.1371/journal.pdig.0000072)
Supplement: S2 Data — Blood glucose data of Klick Pilot Study measured using the Freestyle Libre Flash Glucose device. The data are presented in comma separated values (.csv) format for each healthy individual (N = 100). The filenames represent the unique identification of the individual to preserve anonymity. (ZIP) [file pdig.0000072.s011.zip › MRT22.csv]

Elapsed Time	Glucose (mmol/L)
0	5.4944
900	5.7719
1800	5.5499
2700	5.6054
3600	5.8274
4500	5.9939
5400	6.0494
6300	5.8274
7200	5.7719
8100	5.6609
9000	5.5499
9900	5.5499
10800	5.4944
11700	5.3834
12600	5.1059
13500	4.7175
14400	4.6065
15300	4.551
16200	4.3845
17100	4.2735
18000	4.4955
18900	5.3279
19800	5.6609
20700	4.9395
21600	4.329
22500	4.218
23400	4.2735
24300	4.329
25200	4.4955
26100	4.551
27000	4.2735
27900	4.3845
28800	4.551
29700	4.551
30600	4.44
31500	4.4955
32400	4.3845
33300	4.0515
34200	3.8295
35100	3.774
36000	3.4965
36900	3.219
37800	3.0525
38700	2.7195
39600	2.331
40500	2.22
41400	2.22
42300	2.22
43200	2.22
44100	2.553
45000	2.4975
45900	2.22
46800	2.22
47700	2.22
48600	2.22
49500	2.22
50400	2.22
51300	2.22
52200	2.22
53100	2.22
54000	2.22
54900	2.22
55800	2.22
56700	2.22
57600	2.22
58500	2.22
59400	2.22
60300	2.22
61200	2.22
62100	2.22
63000	2.22
63900	2.22
64800	2.2755
65700	2.7195
66600	2.997
67500	3.441
68400	3.33
69300	3.108
70200	2.4975
71100	2.22
72000	2.331
72900	2.553
73800	2.553
74700	2.442
75600	2.331
76500	2.22
77400	2.22
78300	2.22
79200	2.22
80100	2.22
81000	2.6085
81900	2.775
82800	2.3865
83700	2.22
84600	2.22
85500	2.22
86400	2.6085
87300	3.552
88200	3.663
89100	3.3855
90000	3.2745
90900	3.0525
91800	2.8305
92700	2.8305
93600	3.219
94500	3.441
95400	3.1635
96300	2.9415
97200	2.8305
98100	2.9415
99000	3.108
99900	3.0525
100800	2.6085
101700	2.2755
102600	2.22
103500	2.22
104400	2.4975
105300	2.775
106200	3.108
107100	3.2745
108000	3.33
108900	3.4965
109800	3.441
110700	3.2745
111600	3.33
112500	3.2745
113400	3.108
114300	2.997
115200	2.6085
116100	2.3865
117000	2.4975
117900	2.553
118800	2.331
119700	2.22
120600	2.22
121500	2.331
122400	2.7195
123300	2.8305
124200	2.6085
125100	2.4975
126000	2.775
126900	3.108
127800	2.997
128700	2.886
129600	2.886
130500	3.0525
131400	3.0525
132300	2.775
133200	2.442
134100	2.2755
135000	2.22
135900	2.3865
136800	2.331
137700	2.2755
138600	2.22
139500	2.2755
140400	2.22
141300	2.22
142200	2.331
143100	2.3865
144000	2.22
144900	2.22
145800	2.22
146700	2.331
147600	2.553
148500	2.6085
149400	2.7195
150300	3.3855
151200	3.552
152100	3.0525
153000	2.775
153900	2.775
154800	2.886
155700	3.33
156600	3.774
157500	3.663
158400	3.33
159300	3.1635
160200	3.0525
161100	2.997
162000	2.886
162900	2.775
163800	2.7195
164700	2.7195
165600	2.8305
166500	2.9415
167400	3.0525
168300	2.997
169200	2.886
170100	2.7195
171000	2.664
171900	2.664
172800	2.7195
173700	2.886
174600	3.441
175500	4.1625
176400	4.662
177300	4.8285
178200	4.329
179100	3.7185
180000	3.663
180900	3.9405
181800	3.7185
182700	3.2745
183600	3.0525
184500	2.9415
185400	2.886
186300	2.775
187200	2.7195
188100	2.7195
189000	2.7195
189900	2.7195
190800	2.775
191700	2.997
192600	3.9405
193500	4.662
194400	5.1059
195300	5.4389
196200	5.6054
197100	5.1614
198000	4.773
198900	5.0504
199800	5.1059
200700	4.8285
201600	4.3845
202500	4.0515
203400	3.996
204300	3.774
205200	3.3855
206100	3.552
207000	4.1625
207900	4.1625
208800	3.8295
209700	3.8295
210600	3.7185
211500	3.33
212400	3.0525
213300	2.997
214200	3.7185
215100	3.3855
216000	2.997
216900	2.664
217800	2.4975
218700	2.4975
219600	2.4975
220500	2.553
221400	2.6085
222300	2.7195
223200	2.8305
224100	2.886
225000	2.886
225900	2.8305
226800	2.886
227700	2.775
228600	2.2755
229500	2.22
230400	2.22
231300	2.3865
232200	2.775
233100	2.9415
234000	3.1635
234900	3.4965
235800	3.7185
236700	3.885
237600	3.885
238500	3.4965
239400	3.441
240300	4.107
241200	4.884
242100	4.662
243000	4.329
243900	4.3845
244800	4.329
245700	4.2735
246600	3.996
247500	3.552
248400	3.33
249300	3.1635
250200	3.0525
251100	2.9415
252000	2.8305
252900	2.8305
253800	2.8305
254700	2.8305
255600	2.8305
256500	2.8305
257400	2.8305
258300	2.886
259200	4.0515
260100	5.4944
261000	5.8274
261900	5.7719
262800	5.7719
263700	5.8829
264600	6.1604
265500	6.3269
266400	6.1049
267300	5.7164
268200	5.0504
269100	4.44
270000	4.0515
270900	4.3845
271800	4.6065
272700	3.996
273600	3.4965
274500	3.3855
275400	3.33
276300	3.33
277200	3.219
278100	3.441
279000	4.6065
279900	5.2169
280800	4.9395
281700	5.0504
282600	5.4944
283500	5.7719
284400	5.6609
285300	4.6065
286200	3.663
287100	3.4965
288000	3.7185
288900	3.7185
289800	3.8295
290700	4.0515
291600	4.44
292500	4.8285
293400	5.1059
294300	5.3834
295200	5.7164
296100	5.8274
297000	5.7164
297900	5.3834
298800	4.7175
299700	4.329
300600	4.6065
301500	5.1059
302400	5.1059
303300	4.6065
304200	4.329
305100	4.44
306000	4.773
306900	4.9949
307800	4.4955
308700	3.885
309600	3.774
310500	3.8295
311400	3.7185
312300	3.552
313200	3.33
314100	3.2745
315000	3.441
315900	3.4965
316800	3.4965
317700	3.552
318600	3.552
319500	3.663
320400	3.8295
321300	4.218
322200	5.2169
323100	6.1049
324000	5.7719
324900	4.9395
325800	4.4955
326700	4.662
327600	4.4955
328500	3.885
329400	3.996
330300	4.44
331200	4.4955
332100	4.6065
333000	4.8285
333900	5.0504
334800	5.1059
335700	5.1059
336600	5.1059
337500	4.662
338400	4.107
339300	4.107
340200	4.44
341100	4.7175
342000	4.9395
342900	5.1614
343800	4.6065
344700	4.218
345600	4.9949
346500	5.7719
347400	5.4389
348300	4.9949
349200	5.4389
350100	6.1049
351000	6.4379
351900	6.2714
352800	6.0494
353700	5.9939
354600	5.7719
355500	5.3279
356400	4.8285
357300	4.6065
358200	4.551
359100	4.4955
360000	4.329
360900	4.218
361800	4.107
362700	4.329
363600	4.662
364500	4.884
365400	5.2724
366300	5.9939
367200	6.5489
368100	6.4934
369000	5.7719
369900	4.9949
370800	4.4955
371700	4.44
372600	4.884
373500	5.3279
374400	5.6609
375300	5.8829
376200	5.6609
377100	5.1059
378000	4.9395
378900	5.2724
379800	5.5499
380700	5.2724
381600	4.9949
382500	5.3279
383400	5.5499
384300	5.1614
385200	4.773
386100	4.7175
387000	4.773
387900	4.662
388800	4.7175
389700	4.773
390600	4.773
391500	4.7175
392400	4.4955
393300	4.2735
394200	4.107
395100	4.107
396000	4.107
396900	4.1625
397800	4.0515
398700	3.8295
399600	3.774
400500	3.885
401400	3.9405
402300	3.996
403200	4.1625
404100	4.1625
405000	3.885
405900	3.663
406800	3.774
407700	4.0515
408600	4.1625
409500	4.1625
410400	4.1625
411300	4.2735
412200	4.6065
413100	5.3834
414000	5.9939
414900	5.6609
415800	4.773
416700	4.4955
417600	5.1059
418500	5.4389
419400	5.2724
420300	5.1614
421200	5.1614
422100	5.0504
423000	4.7175
423900	4.551
424800	4.773
425700	4.8285
426600	4.4955
427500	4.1625
428400	4.107
429300	4.329
430200	4.4955
431100	4.329
432000	3.996
432900	3.885
433800	3.8295
434700	3.8295
435600	3.9405
436500	4.218
437400	5.0504
438300	5.8274
439200	5.8829
440100	5.4944
441000	5.2169
441900	5.1614
442800	5.2169
443700	5.2169
444600	5.2724
445500	5.1059
446400	4.884
447300	5.3834
448200	5.8274
449100	5.1059
450000	4.329
450900	4.44
451800	4.551
452700	4.218
453600	3.9405
454500	3.663
455400	3.663
456300	3.8295
457200	3.9405
458100	3.996
459000	3.9405
459900	3.7185
460800	3.8295
461700	4.329
462600	4.8285
463500	5.2169
464400	5.4944
465300	5.5499
466200	5.6609
467100	6.0494
468000	6.2159
468900	6.1049
469800	5.9939
470700	6.1604
471600	5.9939
472500	5.2724
473400	4.551
474300	4.2735
475200	4.551
476100	4.44
477000	4.1625
477900	4.2735
478800	4.4955
479700	4.44
480600	4.2735
481500	4.329
482400	4.2735
483300	3.996
484200	3.8295
485100	3.8295
486000	3.9405
486900	3.8295
487800	3.663
488700	3.663
489600	3.6075
490500	3.663
491400	3.774
492300	3.885
493200	3.996
494100	3.996
495000	3.996
495900	3.9405
496800	3.8295
497700	3.663
498600	3.774
499500	4.218
500400	4.884
501300	5.2724
502200	5.0504
503100	4.8285
504000	4.884
504900	4.884
505800	4.773
506700	4.4955
507600	4.218
508500	4.218
509400	4.218
510300	3.885
511200	3.774
512100	3.8295
513000	3.4965
513900	3.3855
514800	3.6075
515700	3.774
516600	3.8295
517500	3.7185
518400	3.552
519300	3.663
520200	3.885
521100	4.107
522000	4.2735
522900	4.551
523800	4.4955
524700	4.329
525600	4.551
526500	4.551
527400	4.4955
528300	4.551
529200	4.884
530100	5.3834
531000	5.3834
531900	4.884
532800	4.662
533700	4.773
534600	5.0504
535500	4.884
536400	4.7175
537300	4.7175
538200	4.8285
539100	4.7175
540000	4.662
540900	5.5499
541800	6.4934
542700	6.3269
543600	5.4389
544500	5.0504
545400	4.884
546300	4.662
547200	4.662
548100	4.662
549000	4.8285
549900	4.9949
550800	4.773
551700	4.44
552600	4.3845
553500	4.6065
554400	4.7175
555300	4.6065
556200	4.8285
557100	5.0504
558000	5.2169
558900	5.1614
559800	4.773
560700	4.551
561600	4.4955
562500	4.4955
563400	4.4955
564300	4.4955
565200	4.44
566100	4.2735
567000	4.107
567900	4.107
568800	4.1625
569700	4.107
570600	3.885
571500	3.774
572400	3.7185
573300	3.663
574200	3.663
575100	3.774
576000	3.7185
576900	3.774
577800	3.996
578700	3.996
579600	4.1625
580500	4.3845
581400	4.3845
582300	4.1625
583200	4.218
584100	5.1059
585000	6.2714
585900	6.4934
586800	5.9939
587700	5.2724
588600	4.7175
589500	4.551
590400	4.4955
591300	4.4955
592200	4.4955
593100	4.329
594000	4.1625
594900	3.996
595800	3.8295
596700	3.774
597600	3.774
598500	3.7185
599400	3.663
600300	3.7185
601200	3.774
602100	3.7185
603000	3.6075
603900	3.7185
604800	4.3845
605700	4.8285
606600	4.9949
607500	5.4389
608400	5.8274
609300	6.1049
610200	6.1049
611100	5.8829
612000	5.9384
612900	6.2159
613800	6.1049
614700	5.6609
615600	5.1059
616500	4.884
617400	4.9395
618300	4.773
619200	4.2735
620100	3.9405
621000	3.9405
621900	4.107
622800	4.107
623700	4.44
624600	4.662
625500	4.329
626400	4.0515
627300	4.107
628200	4.2735
629100	4.551
630000	4.9949
630900	5.2724
631800	5.3279
632700	5.3834
633600	5.1614
634500	4.9949
635400	4.9949
636300	5.0504
637200	5.1614
638100	4.9395
639000	4.4955
639900	4.1625
640800	4.2735
641700	4.3845
642600	4.218
643500	4.1625
644400	4.44
645300	4.551
646200	4.107
647100	3.885
648000	3.8295
648900	3.8295
649800	3.8295
650700	3.774
651600	3.774
652500	3.7185
653400	3.7185
654300	3.774
655200	3.7185
656100	3.774
657000	3.996
657900	4.107
658800	3.996
659700	4.0515
660600	4.218
661500	4.218
662400	4.1625
663300	4.218
664200	4.3845
665100	4.3845
666000	4.1625
666900	3.9405
667800	4.0515
668700	4.2735
669600	4.107
670500	3.7185
671400	3.7185
672300	3.996
673200	4.329
674100	4.44
675000	4.218
675900	4.218
676800	4.218
677700	4.329
678600	4.551
679500	4.662
680400	4.4955
681300	4.218
682200	3.9405
683100	3.8295
684000	3.885
684900	3.8295
685800	3.8295
686700	3.996
687600	3.885
688500	3.7185
689400	3.885
690300	4.0515
691200	4.1625
692100	4.2735
693000	4.218
693900	4.329
694800	4.3845
695700	4.329
696600	4.44
697500	4.6065
698400	4.773
699300	4.6065
700200	4.551
701100	4.7175
702000	4.662
702900	4.329
703800	4.329
704700	4.44
705600	4.1625
706500	3.8295
707400	3.663
708300	3.7185
709200	3.9405
710100	4.0515
711000	3.885
711900	3.774
712800	3.885
713700	3.9405
714600	3.774
715500	3.7185
716400	3.774
717300	3.774
718200	3.996
719100	4.6065
720000	5.2724
720900	6.1604
721800	6.3269
722700	5.9384
723600	5.9939
724500	6.1604
725400	5.7719
726300	4.9395
727200	4.1625
728100	3.996
729000	4.3845
729900	4.884
730800	5.2169
731700	5.1614
732600	4.44
733500	3.885
734400	4.107
735300	4.44
736200	4.44
737100	4.218
738000	4.107
738900	3.9405
739800	3.774
740700	3.7185
741600	3.7185
742500	3.7185
743400	3.7185
744300	3.7185
745200	3.663
746100	3.4965
747000	3.4965
747900	3.663
748800	3.8295
749700	4.0515
750600	4.218
751500	4.107
752400	4.0515
753300	4.107
754200	4.3845
755100	4.773
756000	4.7175
756900	4.551
757800	3.885
758700	3.1635
759600	2.22
760500	2.22
