# Supplementary material for: A parsimonious model of blood glucose homeostasis
Source: PLOS Digit Health. 2022 Jul 14;1(7):e0000072. doi: 10.1371/journal.pdig.0000072 (PMC9931355; doi:10.1371/journal.pdig.0000072)
Supplement: S2 Data — Blood glucose data of Klick Pilot Study measured using the Freestyle Libre Flash Glucose device. The data are presented in comma separated values (.csv) format for each healthy individual (N = 100). The filenames represent the unique identification of the individual to preserve anonymity. (ZIP) [file pdig.0000072.s011.zip › MRT26.csv]

Elapsed Time	Glucose (mmol/L)
0	5.3279
900	5.2169
1800	4.773
2700	4.44
3600	4.3845
4500	4.1625
5400	3.7185
6300	3.663
7200	3.663
8100	3.2745
9000	3.108
9900	3.663
10800	4.0515
11700	3.9405
12600	3.885
13500	4.551
14400	5.2724
15300	5.4389
16200	6.8264
17100	7.7144
18000	6.6044
18900	5.8829
19800	6.1604
20700	6.5489
21600	6.3824
22500	6.2159
23400	5.9939
24300	4.662
25200	4.3845
26100	5.5499
27000	5.3834
27900	4.551
28800	4.3845
29700	4.329
30600	3.9405
31500	4.329
32400	4.329
33300	3.663
34200	3.33
35100	3.108
36000	2.775
36900	2.331
37800	2.22
38700	2.442
39600	2.22
40500	2.22
41400	2.22
42300	2.4975
43200	2.8305
44100	2.8305
45000	2.886
45900	2.997
46800	3.0525
47700	2.9415
48600	2.8305
49500	2.7195
50400	2.775
51300	2.886
52200	2.8305
53100	2.7195
54000	2.664
54900	2.775
55800	3.552
56700	3.663
57600	3.1635
58500	2.775
59400	2.9415
60300	3.7185
61200	3.552
62100	3.33
63000	3.552
63900	4.218
64800	4.9395
65700	4.773
66600	3.774
67500	3.2745
68400	3.2745
69300	3.552
70200	3.441
71100	3.219
72000	3.1635
72900	3.1635
73800	3.33
74700	3.219
75600	3.0525
76500	2.997
77400	3.219
78300	3.33
79200	3.108
80100	3.6075
81000	5.3279
81900	6.2714
82800	6.2714
83700	5.8274
84600	5.0504
85500	4.7175
86400	4.773
87300	4.773
88200	4.3845
89100	3.996
90000	3.663
90900	3.7185
91800	4.0515
92700	4.1625
93600	3.996
94500	3.33
95400	2.9415
96300	3.8295
97200	4.884
98100	4.3845
99000	3.663
99900	3.4965
100800	3.441
101700	3.33
102600	3.774
103500	4.8285
104400	5.9384
105300	6.4379
106200	6.1049
107100	5.6609
108000	5.8829
108900	5.6054
109800	5.4389
110700	5.3279
111600	4.884
112500	3.8295
113400	3.219
114300	3.1635
115200	3.996
116100	4.0515
117000	3.219
117900	2.7195
118800	3.3855
119700	4.329
120600	4.3845
121500	4.2735
122400	3.552
123300	3.1635
124200	2.664
125100	2.442
126000	2.442
126900	2.4975
127800	2.553
128700	2.442
129600	2.331
130500	2.553
131400	2.997
132300	3.108
133200	2.6085
134100	2.3865
135000	2.553
135900	2.886
136800	3.1635
137700	2.997
138600	2.9415
139500	2.775
140400	2.7195
141300	3.2745
142200	3.4965
143100	3.3855
144000	3.33
144900	3.33
145800	3.33
146700	3.441
147600	3.441
148500	3.441
149400	3.996
150300	5.1059
151200	5.7164
152100	4.9949
153000	3.9405
153900	3.6075
154800	3.663
155700	3.7185
156600	4.3845
157500	4.9949
158400	4.8285
159300	4.8285
160200	4.8285
161100	4.6065
162000	3.996
162900	3.774
163800	3.885
164700	3.774
165600	3.8295
166500	3.552
167400	3.3855
168300	3.4965
169200	3.4965
170100	3.996
171000	6.2714
171900	7.4924
172800	6.8264
173700	5.9384
174600	4.9949
175500	4.218
176400	4.2735
177300	4.2735
178200	4.107
179100	4.0515
180000	3.8295
180900	3.4965
181800	3.33
182700	3.441
183600	3.3855
184500	3.441
185400	3.7185
186300	3.9405
187200	4.6065
188100	4.9949
189000	4.6065
189900	4.0515
190800	4.329
191700	5.8274
192600	6.8264
193500	6.8264
194400	6.1604
195300	5.2169
196200	4.6065
197100	4.3845
198000	4.0515
198900	4.107
199800	4.107
200700	3.774
201600	4.3845
202500	4.9949
203400	4.8285
204300	4.884
205200	4.773
206100	4.107
207000	3.552
207900	3.33
208800	3.2745
209700	3.4965
210600	3.7185
211500	3.552
212400	3.4965
213300	3.4965
214200	3.441
215100	3.2745
216000	2.9415
216900	2.664
217800	2.775
218700	3.2745
219600	3.8295
220500	3.3855
221400	2.886
222300	2.7195
223200	3.2745
224100	3.7185
225000	3.663
225900	3.663
226800	3.7185
227700	3.7185
228600	3.7185
229500	3.7185
230400	3.774
231300	3.774
232200	3.552
233100	3.4965
234000	3.885
234900	4.218
235800	4.551
236700	4.773
237600	4.551
238500	4.6065
239400	5.3834
240300	5.8829
241200	5.4389
242100	4.4955
243000	3.885
243900	3.885
244800	4.4955
245700	4.9949
246600	4.8285
247500	4.1625
248400	3.996
249300	4.218
250200	3.996
251100	3.663
252000	3.6075
252900	3.9405
253800	5.1614
254700	6.5489
255600	6.6599
256500	5.3834
257400	4.2735
258300	3.885
259200	3.9405
260100	3.885
261000	3.9405
261900	4.3845
262800	5.2169
263700	5.1059
264600	3.885
265500	3.552
266400	4.329
267300	6.2159
268200	7.2149
269100	6.6044
270000	4.8285
270900	4.0515
271800	4.1625
272700	4.551
273600	4.44
274500	4.662
275400	5.6609
276300	6.6599
277200	6.6599
278100	5.6609
279000	5.0504
279900	4.662
280800	4.2735
281700	4.44
282600	4.9949
283500	4.9395
284400	4.107
285300	3.9405
286200	3.885
287100	3.219
288000	2.886
288900	3.33
289800	3.2745
290700	3.1635
291600	3.33
292500	3.4965
293400	3.4965
294300	3.4965
295200	3.4965
296100	3.6075
297000	3.6075
297900	3.4965
298800	3.6075
299700	3.4965
300600	3.441
301500	3.7185
302400	3.9405
303300	3.7185
304200	3.6075
305100	3.4965
306000	3.4965
306900	3.6075
307800	3.774
308700	3.552
309600	3.33
310500	3.663
311400	4.107
312300	3.9405
313200	3.6075
314100	3.6075
315000	4.1625
315900	5.0504
316800	5.1059
317700	4.3845
318600	4.107
319500	4.662
320400	4.773
321300	4.551
322200	4.884
323100	5.3279
324000	5.6609
324900	5.2724
325800	4.1625
326700	3.774
327600	4.2735
328500	4.662
329400	4.551
330300	4.4955
331200	4.551
332100	4.44
333000	4.2735
333900	4.2735
334800	4.2735
335700	4.1625
336600	3.885
337500	4.44
338400	6.8264
339300	8.8244
340200	9.0464
341100	8.7134
342000	9.1019
342900	9.2129
343800	8.6024
344700	7.5479
345600	6.8264
346500	6.2714
347400	5.1614
348300	4.329
349200	4.107
350100	4.107
351000	3.885
351900	3.6075
352800	3.996
353700	6.2159
354600	7.6034
355500	7.0484
356400	5.6054
357300	4.2735
358200	3.885
359100	4.0515
360000	3.885
360900	4.1625
361800	5.1614
362700	6.3824
363600	6.4934
364500	5.9384
365400	5.4389
366300	5.0504
367200	5.4389
368100	5.6609
369000	4.9395
369900	4.884
370800	5.2169
371700	5.5499
372600	5.4944
373500	5.0504
374400	4.884
375300	4.9395
376200	4.8285
377100	4.773
378000	4.7175
378900	4.551
379800	4.44
380700	4.44
381600	4.44
382500	4.2735
383400	4.329
384300	4.44
385200	4.3845
386100	4.2735
387000	4.3845
387900	4.44
388800	4.2735
389700	4.218
390600	4.107
391500	3.885
392400	3.552
393300	3.6075
394200	3.9405
395100	4.329
396000	4.3845
396900	4.218
397800	4.1625
398700	4.2735
399600	4.44
400500	4.551
401400	4.3845
402300	4.3845
403200	5.3834
404100	6.6599
405000	6.1604
405900	5.0504
406800	4.7175
407700	5.0504
408600	5.7719
409500	6.1049
410400	6.1604
411300	5.8829
412200	4.884
413100	4.4955
414000	4.9949
414900	5.4944
415800	5.3279
416700	5.1059
417600	4.9949
418500	4.773
419400	4.662
420300	4.6065
421200	4.6065
422100	4.551
423000	4.44
423900	4.4955
424800	4.44
425700	5.1614
426600	7.4369
427500	9.1019
428400	9.3794
429300	9.1019
430200	8.3804
431100	7.1594
432000	6.2714
432900	5.4389
433800	4.551
434700	4.218
435600	4.1625
436500	4.0515
437400	3.8295
438300	3.7185
439200	3.774
440100	3.9405
441000	4.107
441900	4.218
442800	4.218
443700	4.218
444600	4.218
445500	4.218
446400	4.2735
447300	4.3845
448200	4.662
449100	5.9939
450000	8.4359
450900	9.6014
451800	9.3239
452700	8.5469
453600	7.7699
454500	7.1594
455400	7.1594
456300	7.2149
457200	6.3824
458100	5.2169
459000	5.1614
459900	5.7719
460800	5.8829
461700	5.7719
462600	5.8829
463500	6.2159
464400	6.6044
465300	6.5489
466200	5.8829
467100	5.3279
468000	4.9949
468900	4.884
469800	4.9949
470700	5.0504
471600	4.9949
472500	4.773
473400	4.3845
474300	4.1625
475200	4.329
476100	4.3845
477000	4.218
477900	4.0515
478800	4.0515
479700	4.107
480600	4.1625
481500	4.218
482400	4.218
483300	4.107
484200	4.107
485100	4.218
486000	4.44
486900	4.3845
487800	4.44
488700	5.4944
489600	6.7709
490500	5.9939
491400	4.6065
492300	4.3845
493200	4.7175
494100	5.6609
495000	6.8819
495900	7.1039
496800	6.7154
497700	6.0494
498600	4.884
499500	4.218
500400	4.4955
501300	5.0504
502200	5.3279
503100	5.0504
504000	4.773
504900	4.7175
505800	4.662
506700	4.6065
507600	4.551
508500	4.6065
509400	4.551
510300	4.773
511200	6.0494
512100	7.9919
513000	9.0464
513900	8.8799
514800	7.6034
515700	5.9384
516600	5.2169
517500	5.2169
518400	5.0504
519300	4.6065
520200	4.1625
521100	4.107
522000	4.218
522900	4.44
523800	4.884
524700	5.9939
525600	6.2159
526500	5.4944
527400	6.6044
528300	7.6034
529200	6.2159
530100	4.8285
531000	4.4955
531900	4.4955
532800	4.4955
533700	4.8285
534600	6.1604
535500	7.7144
536400	7.8254
537300	6.8819
538200	6.6044
539100	6.8819
540000	6.9374
540900	6.2714
541800	6.1604
542700	6.8819
543600	7.1039
544500	6.4934
545400	5.8274
546300	6.2159
547200	6.8264
548100	6.8264
549000	6.7154
549900	6.6044
550800	6.6599
551700	6.2714
552600	5.6609
553500	5.7164
554400	5.9939
555300	5.9384
556200	5.6609
557100	5.3279
558000	5.1059
558900	5.1059
559800	5.1614
560700	5.0504
561600	4.773
562500	4.7175
563400	4.662
564300	4.6065
565200	4.6065
566100	4.6065
567000	4.551
567900	4.4955
568800	4.6065
569700	4.662
570600	4.3845
571500	4.218
572400	4.551
573300	4.662
574200	4.9395
575100	5.9939
576000	6.4934
576900	5.7164
577800	4.9395
578700	4.9949
579600	5.3279
580500	5.9939
581400	6.3824
582300	6.0494
583200	5.7164
584100	5.3279
585000	4.662
585900	4.44
586800	5.2169
587700	6.2714
588600	6.1604
589500	5.3834
590400	5.4389
591300	6.2159
592200	6.8264
593100	7.2149
594000	6.7709
594900	6.2159
595800	6.1604
596700	5.8274
597600	5.8274
598500	6.8264
599400	7.3814
600300	6.7709
601200	5.7164
602100	4.9949
603000	4.9949
603900	5.4944
604800	6.2159
605700	6.1604
606600	5.4944
607500	5.1614
608400	5.2169
609300	5.3834
610200	5.6054
611100	5.6609
612000	5.1059
612900	4.2735
613800	4.1625
614700	4.4955
615600	4.4955
616500	4.3845
617400	4.4955
618300	4.6065
619200	4.4955
620100	4.44
621000	4.7175
621900	5.8274
622800	7.6034
623700	8.3804
624600	7.9919
625500	7.0484
626400	6.4934
627300	6.3269
628200	6.4934
629100	6.7154
630000	6.9929
630900	6.9374
631800	6.3269
632700	5.7719
633600	5.6054
634500	5.8829
635400	6.2159
636300	6.5489
637200	6.8819
638100	6.9374
639000	6.6044
639900	5.8829
640800	5.2169
641700	4.8285
642600	4.7175
643500	4.662
644400	4.7175
645300	4.7175
646200	4.551
647100	4.3845
648000	4.44
648900	4.6065
649800	4.6065
650700	4.44
651600	4.4955
652500	4.4955
653400	4.44
654300	4.4955
655200	4.551
656100	4.662
657000	4.662
657900	4.4955
658800	4.4955
659700	4.662
660600	4.6065
661500	4.551
662400	4.884
663300	5.1059
664200	4.7175
665100	4.6065
666000	4.7175
666900	4.9949
667800	5.9384
668700	6.8264
669600	7.1594
670500	6.5489
671400	5.4389
672300	4.773
673200	4.6065
674100	4.8285
675000	5.1059
675900	5.0504
676800	4.8285
677700	4.4955
678600	4.2735
679500	4.218
680400	4.44
681300	4.551
682200	4.329
683100	4.3845
684000	4.9949
684900	6.6599
685800	8.3249
686700	8.7689
687600	8.6024
688500	8.1584
689400	7.1039
690300	6.6599
691200	6.9374
692100	6.6044
693000	5.8829
693900	6.0494
694800	6.6599
695700	6.6044
696600	6.1604
697500	5.9384
698400	5.6054
699300	5.3279
700200	5.3834
701100	5.4944
702000	5.6054
702900	5.7719
703800	5.9939
704700	5.6609
705600	4.8285
706500	4.6065
707400	5.7164
708300	7.1039
709200	7.1594
710100	6.7154
711000	6.5489
711900	5.8829
712800	5.3279
713700	5.7164
714600	6.1604
715500	5.9939
716400	5.7164
717300	5.3279
718200	4.773
719100	4.662
720000	4.7175
720900	4.662
721800	4.6065
722700	4.551
723600	4.6065
724500	4.7175
725400	4.6065
726300	4.662
727200	4.773
728100	4.7175
729000	4.773
729900	4.773
730800	4.551
731700	4.6065
732600	4.773
733500	4.662
734400	4.6065
735300	4.551
736200	4.6065
737100	4.6065
738000	4.6065
738900	4.6065
739800	4.662
740700	4.662
741600	4.4955
742500	4.329
743400	4.44
744300	4.551
745200	4.551
746100	4.44
747000	4.6065
747900	4.773
748800	4.7175
749700	4.6065
750600	4.773
751500	4.9949
752400	4.9949
753300	5.4944
754200	6.8264
755100	7.6589
756000	7.7699
756900	6.9929
757800	5.7719
758700	4.9949
759600	4.662
760500	4.6065
761400	4.9395
762300	5.8274
763200	6.1604
764100	5.1614
765000	4.4955
765900	4.4955
766800	4.4955
767700	4.551
768600	4.551
769500	4.551
770400	5.3279
