# Supplementary material for: A parsimonious model of blood glucose homeostasis
Source: PLOS Digit Health. 2022 Jul 14;1(7):e0000072. doi: 10.1371/journal.pdig.0000072 (PMC9931355; doi:10.1371/journal.pdig.0000072)
Supplement: S2 Data — Blood glucose data of Klick Pilot Study measured using the Freestyle Libre Flash Glucose device. The data are presented in comma separated values (.csv) format for each healthy individual (N = 100). The filenames represent the unique identification of the individual to preserve anonymity. (ZIP) [file pdig.0000072.s011.zip › MRT29.csv]

Elapsed Time	Glucose (mmol/L)
0	4.773
900	5.1614
1800	5.4389
2700	5.3279
3600	5.0504
4500	4.884
5400	4.9395
6300	5.0504
7200	4.9949
8100	4.7175
9000	4.6065
9900	4.4955
10800	4.6065
11700	4.8285
12600	4.4955
13500	4.329
14400	4.107
15300	3.6075
16200	3.441
17100	4.0515
18000	5.3279
18900	5.8829
19800	5.5499
20700	4.773
21600	4.7175
22500	5.4944
23400	5.8829
24300	5.7719
25200	5.6609
26100	5.4944
27000	5.3279
27900	5.2169
28800	5.1614
29700	4.8285
30600	4.44
31500	4.2735
32400	4.107
33300	3.9405
34200	3.885
35100	3.774
36000	3.552
36900	3.3855
37800	3.4965
38700	3.4965
39600	3.3855
40500	2.775
41400	2.22
42300	2.7195
43200	3.441
44100	3.1635
45000	3.2745
45900	3.33
46800	2.775
47700	2.22
48600	2.22
49500	2.2755
50400	2.4975
51300	2.553
52200	2.4975
53100	2.22
54000	2.22
54900	2.22
55800	2.22
56700	2.22
57600	2.775
58500	4.1625
59400	4.0515
60300	3.996
61200	4.9395
62100	6.2159
63000	5.8274
63900	4.4955
64800	3.996
65700	3.996
66600	5.2724
67500	6.8264
68400	6.3269
69300	4.8285
70200	3.9405
71100	3.9405
72000	5.3834
72900	5.9939
73800	4.551
74700	3.441
75600	3.3855
76500	4.551
77400	4.1625
78300	3.3855
79200	3.1635
80100	3.996
81000	5.7164
81900	6.1604
82800	5.8274
83700	5.6609
84600	6.1604
85500	6.4934
86400	5.4389
87300	4.107
88200	3.774
89100	4.2735
90000	4.773
90900	4.551
91800	4.1625
92700	4.6065
93600	5.3834
94500	5.3834
95400	4.8285
96300	4.7175
97200	4.9949
98100	4.662
99000	4.3845
99900	4.7175
100800	4.7175
101700	4.218
102600	3.9405
103500	4.329
104400	5.8829
105300	7.0484
106200	5.9939
107100	4.884
108000	5.3279
108900	6.0494
109800	5.8274
110700	5.5499
111600	6.0494
112500	6.4934
113400	6.1604
114300	5.4944
115200	5.7164
116100	6.2159
117000	6.4379
117900	6.4379
118800	5.6054
119700	4.7175
120600	4.44
121500	4.551
122400	4.3845
123300	4.2735
124200	4.773
125100	4.8285
126000	4.551
126900	4.218
127800	3.885
128700	3.663
129600	3.33
130500	3.3855
131400	3.2745
132300	2.4975
133200	2.6085
134100	4.3845
135000	4.44
135900	3.774
136800	3.7185
137700	4.0515
138600	4.329
139500	4.329
140400	4.44
141300	4.662
142200	4.6065
143100	4.329
144000	4.4955
144900	4.7175
145800	4.662
146700	4.6065
147600	5.1059
148500	6.2714
149400	6.4379
150300	4.9949
151200	4.44
152100	5.1614
153000	5.3834
153900	5.2169
154800	4.9949
155700	4.7175
156600	4.2735
157500	3.996
158400	4.329
159300	4.9395
160200	4.884
161100	4.662
162000	4.8285
162900	4.9949
163800	4.9395
164700	5.0504
165600	5.1059
166500	4.884
167400	5.0504
168300	4.9949
169200	4.218
170100	3.9405
171000	4.773
171900	5.2169
172800	5.2724
173700	5.8274
174600	5.8829
175500	5.1614
176400	4.773
177300	5.1059
178200	5.3279
179100	5.1059
180000	4.8285
180900	5.0504
181800	5.4944
182700	5.4389
183600	4.9395
184500	4.2735
185400	4.551
186300	5.7164
187200	6.0494
188100	5.2169
189000	4.9949
189900	6.2159
190800	6.9929
191700	6.9374
192600	5.8829
193500	4.9949
194400	5.4389
195300	6.7709
196200	7.3814
197100	6.3269
198000	5.7719
198900	6.1604
199800	6.3269
200700	6.0494
201600	5.7164
202500	5.9939
203400	6.5489
204300	6.9374
205200	6.7154
206100	6.2159
207000	5.8829
207900	5.4944
208800	5.1614
209700	5.2724
210600	5.3279
211500	5.2724
212400	5.2169
213300	5.3279
214200	5.1614
215100	4.7175
216000	4.662
216900	4.9395
217800	4.9949
218700	4.884
219600	4.8285
220500	4.884
221400	4.884
222300	4.773
223200	4.551
224100	4.44
225000	4.44
225900	4.6065
226800	4.6065
227700	4.551
228600	4.6065
229500	4.7175
230400	4.9949
231300	5.1059
232200	5.0504
233100	5.0504
234000	5.4944
234900	6.3824
235800	6.7709
236700	6.0494
237600	5.4389
238500	5.3279
239400	5.1059
240300	4.7175
241200	4.2735
242100	3.885
243000	3.774
243900	5.0504
244800	7.1594
245700	6.8264
246600	5.8274
247500	5.6054
248400	5.6054
249300	6.2159
250200	7.3259
251100	7.7144
252000	6.9929
252900	6.1604
253800	5.6609
254700	5.4389
255600	5.3834
256500	5.6054
257400	6.1604
258300	6.4379
259200	5.4389
260100	4.9395
261000	5.6054
261900	5.6609
262800	5.1614
263700	4.9395
264600	5.2169
265500	5.8829
266400	5.6609
267300	5.1059
268200	4.9395
269100	4.884
270000	4.884
270900	5.2724
271800	5.1614
272700	4.9395
273600	5.1059
274500	5.3834
275400	5.1059
276300	4.4955
277200	5.1059
278100	6.7154
279000	7.2704
279900	6.6044
280800	6.1049
281700	5.9939
282600	6.3269
283500	6.9929
284400	7.2704
285300	7.0484
286200	6.2714
287100	5.8829
288000	6.1604
288900	5.6054
289800	4.44
290700	3.9405
291600	3.9405
292500	4.329
293400	5.0504
294300	5.3834
295200	5.2169
296100	5.4389
297000	6.0494
297900	6.6599
298800	6.5489
299700	5.0504
300600	3.4965
301500	2.8305
302400	3.9405
303300	4.8285
304200	4.44
305100	4.1625
306000	4.107
306900	4.1625
307800	4.107
308700	4.107
309600	4.3845
310500	4.329
311400	4.329
312300	4.44
313200	4.4955
314100	4.6065
315000	4.7175
315900	4.8285
316800	4.9395
317700	5.0504
318600	4.9949
319500	5.1614
320400	6.0494
321300	7.1039
322200	6.5489
323100	4.884
324000	4.2735
324900	4.551
325800	4.44
326700	4.218
327600	4.7175
328500	5.1059
329400	4.662
330300	4.3845
331200	4.773
332100	5.0504
333000	4.773
333900	4.662
334800	4.8285
335700	4.662
336600	4.44
337500	4.6065
338400	4.884
339300	4.7175
340200	4.1625
341100	3.774
342000	3.885
342900	4.6065
343800	5.2724
344700	5.1614
345600	4.9395
346500	5.1059
347400	5.1614
348300	4.9949
349200	4.9949
350100	5.2724
351000	5.3279
351900	5.0504
352800	4.9395
353700	5.4389
354600	5.6609
355500	5.2169
356400	4.6065
357300	4.662
358200	5.3834
359100	5.5499
360000	4.9949
360900	4.9395
361800	5.1614
362700	5.1614
363600	5.7164
364500	6.3269
365400	6.4379
366300	5.9384
367200	5.6609
368100	6.3824
369000	6.8819
369900	6.3824
370800	5.5499
371700	5.1059
372600	5.4389
373500	6.3269
374400	6.7154
375300	6.3269
376200	5.8274
377100	5.5499
378000	5.3834
378900	5.3279
379800	5.2169
380700	4.551
381600	3.885
382500	4.1625
383400	4.4955
384300	4.551
385200	4.6065
386100	4.662
387000	4.773
387900	4.884
388800	4.773
389700	4.551
390600	4.551
391500	4.662
392400	4.662
393300	4.6065
394200	4.4955
395100	4.44
396000	4.44
396900	4.218
397800	3.774
398700	3.774
399600	4.1625
400500	4.4955
401400	4.4955
402300	4.6065
403200	4.884
404100	4.773
405000	4.773
405900	5.8274
406800	6.6044
407700	6.0494
408600	5.7164
409500	5.3279
410400	4.773
411300	4.773
412200	4.884
413100	4.773
414000	4.6065
414900	4.1625
415800	3.8295
416700	3.9405
417600	4.107
418500	3.996
419400	3.9405
420300	4.4955
421200	6.2159
422100	7.1594
423000	6.2714
423900	5.1614
424800	4.662
425700	4.3845
426600	4.3845
427500	4.9395
428400	5.8829
429300	6.5489
430200	5.8829
431100	5.0504
432000	5.1614
432900	5.8829
433800	6.3824
434700	5.8829
435600	5.2724
436500	5.2724
437400	5.5499
438300	5.2724
439200	4.773
440100	5.1059
441000	5.3279
441900	5.0504
442800	5.0504
443700	4.9949
444600	5.2724
445500	5.3834
446400	5.1614
447300	4.9395
448200	4.773
449100	4.662
450000	4.9949
450900	5.8274
451800	6.4379
452700	6.4934
453600	6.0494
454500	5.3834
455400	5.6054
456300	6.7154
457200	7.4924
458100	7.1039
459000	6.2714
459900	6.1604
460800	6.6599
461700	6.8819
462600	6.8819
463500	6.3824
464400	4.9395
465300	3.996
466200	3.885
467100	4.329
468000	4.662
468900	4.662
469800	5.3279
470700	6.7709
471600	6.0494
472500	3.4965
474300	2.8305
475200	3.996
476100	3.9405
477000	4.2735
477900	3.663
478800	3.3855
479700	3.885
480600	4.3845
481500	4.2735
482400	4.1625
483300	3.9405
484200	3.552
485100	3.2745
486000	3.108
486900	3.774
487800	4.4955
488700	4.329
