# Supplementary material for: A parsimonious model of blood glucose homeostasis
Source: PLOS Digit Health. 2022 Jul 14;1(7):e0000072. doi: 10.1371/journal.pdig.0000072 (PMC9931355; doi:10.1371/journal.pdig.0000072)
Supplement: S2 Data — Blood glucose data of Klick Pilot Study measured using the Freestyle Libre Flash Glucose device. The data are presented in comma separated values (.csv) format for each healthy individual (N = 100). The filenames represent the unique identification of the individual to preserve anonymity. (ZIP) [file pdig.0000072.s011.zip › MRT30.csv]

Elapsed Time	Glucose (mmol/L)
0	4.8285
900	4.551
1800	3.996
2700	3.4965
3600	3.219
4500	2.9415
5400	2.664
6300	2.4975
7200	2.442
8100	2.3865
9000	2.3865
9900	2.22
10800	2.22
11700	2.22
12600	2.22
13500	2.331
14400	3.774
15300	5.9939
16200	6.8819
17100	6.5489
18000	6.4379
18900	6.6599
19800	6.3269
20700	5.8274
21600	5.2724
22500	4.662
23400	4.329
24300	4.44
25200	5.0504
26100	4.9395
27000	3.885
27900	3.7185
28800	4.1625
29700	3.885
30600	3.6075
31500	3.7185
32400	3.441
33300	3.108
34200	2.997
35100	3.108
36000	3.0525
36900	2.775
37800	2.3865
38700	2.2755
39600	2.7195
40500	2.331
41400	2.22
42300	2.22
43200	2.22
44100	2.22
45000	2.22
45900	2.22
46800	2.22
47700	2.22
48600	2.331
49500	2.7195
50400	2.997
51300	3.4965
52200	3.441
53100	3.7185
54000	3.774
54900	3.2745
55800	2.7195
56700	2.6085
57600	3.3855
58500	3.4965
59400	3.774
60300	4.107
61200	4.218
62100	4.662
63000	5.3834
63900	5.3279
64800	4.9395
65700	4.9395
66600	4.884
67500	5.2724
68400	6.2159
69300	6.2159
70200	5.6054
71100	5.2169
72000	5.3834
72900	6.2714
73800	6.8264
74700	6.8819
75600	6.7154
76500	6.9929
77400	7.2704
78300	7.3259
79200	7.1039
80100	5.9939
81000	5.0504
81900	5.3279
82800	5.8829
83700	5.9939
84600	5.5499
85500	4.9395
86400	4.884
87300	5.4944
88200	6.1049
89100	5.9939
90000	5.3279
90900	5.0504
91800	6.1049
92700	7.8809
93600	9.4349
94500	10.1009
95400	9.3794
96300	7.9364
97200	6.8819
98100	6.4379
99000	6.2714
99900	6.1604
100800	5.9384
101700	5.7164
102600	5.9384
103500	6.4379
104400	6.7709
105300	6.4934
106200	6.3824
107100	6.7709
108000	6.7709
108900	5.8829
109800	5.1059
110700	5.3834
111600	6.1049
112500	6.8264
113400	7.7144
114300	8.0474
115200	7.4924
116100	6.7709
117000	6.2159
117900	5.6054
118800	5.4389
119700	5.0504
120600	4.1625
121500	4.0515
122400	4.773
123300	5.9384
124200	6.7154
125100	7.0484
126000	7.5479
126900	7.8254
127800	7.8809
128700	7.7144
129600	7.1039
130500	6.4934
131400	6.1604
132300	6.2714
133200	7.4369
134100	8.7689
135000	8.7134
135900	8.2139
136800	7.9919
137700	8.0474
138600	8.1029
139500	7.3814
140400	6.1049
141300	4.9949
142200	4.7175
143100	5.3279
144000	5.9384
144900	5.8274
145800	5.3834
146700	5.3834
147600	5.3279
148500	5.1614
149400	5.7719
150300	6.1049
151200	5.2724
152100	4.8285
153000	5.4389
153900	6.1049
154800	6.2159
155700	5.9939
156600	5.7719
157500	5.6609
158400	6.2714
159300	7.4369
160200	8.0474
161100	7.9919
162000	7.1039
162900	5.9939
163800	5.8274
164700	6.4934
165600	6.9374
166500	6.3269
167400	5.2724
168300	4.773
169200	4.773
170100	5.6054
171000	7.2149
171900	8.6024
172800	7.9364
173700	5.8274
174600	4.8285
175500	5.4389
176400	6.2714
177300	6.4379
178200	5.8274
179100	5.0504
180000	4.662
180900	5.1059
181800	6.6044
182700	8.2139
183600	8.7134
184500	8.2139
185400	7.5479
186300	7.1039
187200	6.6044
188100	5.7164
189000	5.1059
189900	4.884
190800	4.551
191700	4.44
192600	4.6065
193500	4.9949
194400	5.7164
195300	6.4934
196200	5.9939
197100	5.2169
198000	5.6609
198900	7.6034
199800	9.3794
200700	9.2129
201600	8.3249
202500	8.1029
203400	7.7144
204300	6.8819
205200	6.4934
206100	6.4934
207000	6.5489
207900	6.3824
208800	5.2169
209700	4.1625
210600	4.6065
211500	4.884
212400	4.773
213300	4.884
214200	4.884
215100	4.773
216000	4.6065
216900	4.662
217800	4.773
218700	4.8285
219600	4.773
220500	4.773
221400	4.773
222300	4.4955
223200	4.6065
224100	5.0504
225000	5.0504
225900	4.9949
226800	4.9949
227700	4.884
228600	4.6065
229500	4.44
230400	4.2735
231300	4.329
232200	4.8285
233100	4.9395
234000	4.884
234900	4.9395
235800	4.884
236700	4.9395
237600	5.1059
238500	5.0504
239400	5.2169
240300	6.3824
241200	7.4924
242100	6.8819
243000	5.8829
243900	5.7164
244800	5.8274
245700	5.6609
246600	5.4944
247500	5.4389
248400	5.7719
249300	6.3824
250200	6.2714
251100	5.4944
252000	4.9949
252900	5.0504
253800	5.3834
254700	5.7164
255600	5.6054
256500	5.3279
257400	5.3279
258300	5.1059
259200	4.8285
260100	4.8285
261000	5.4389
261900	6.6044
262800	7.5479
263700	8.2139
264600	8.3249
265500	7.7144
266400	7.1594
267300	7.3259
268200	7.6589
269100	7.7144
270000	6.9374
270900	5.9384
271800	6.6599
272700	7.8254
273600	7.3259
274500	6.5489
275400	6.7154
276300	6.7154
277200	5.7719
278100	5.0504
279000	5.3834
279900	5.6054
280800	5.3834
281700	5.3279
282600	5.2169
283500	5.5499
284400	7.5479
285300	8.8799
286200	8.3249
287100	7.2704
288000	6.2714
288900	7.1039
289800	8.4359
290700	8.9354
291600	8.6579
292500	7.6034
293400	6.4379
294300	6.2159
295200	6.0494
296100	5.4944
297000	5.2169
297900	5.0504
298800	4.6065
299700	4.2735
300600	4.218
301500	4.2735
302400	4.3845
303300	4.4955
304200	4.44
305100	4.551
306000	4.6065
306900	4.4955
307800	4.662
308700	5.1059
309600	5.4389
310500	5.4944
311400	5.3279
312300	5.2724
313200	5.2169
314100	4.9949
315000	4.8285
315900	4.773
316800	4.8285
317700	4.773
318600	4.2735
319500	3.6075
320400	3.885
321300	5.1059
322200	5.2724
323100	5.3834
324000	5.3834
324900	4.884
325800	4.551
326700	4.884
327600	5.6609
328500	6.5489
329400	7.0484
330300	6.6044
331200	5.9384
332100	5.4944
333000	5.2724
333900	5.8274
334800	6.6044
335700	6.9374
336600	7.0484
337500	6.9374
338400	6.7709
339300	6.2159
340200	5.1614
341100	4.8285
342000	4.8285
342900	4.3845
343800	4.329
344700	4.4955
345600	4.551
346500	4.551
347400	4.662
348300	5.1059
349200	5.4944
350100	5.4389
351000	5.1059
351900	5.1059
352800	5.7719
353700	5.6609
354600	5.1059
355500	5.7719
356400	6.7709
357300	6.2714
358200	5.2724
359100	5.6054
360000	6.3269
360900	6.4934
361800	7.0484
362700	7.6034
363600	6.9374
364500	6.2159
365400	5.9384
366300	5.5499
367200	5.2169
368100	5.1614
369000	5.2169
369900	5.3279
370800	5.7164
371700	6.6599
372600	7.6034
373500	7.4369
374400	6.8819
375300	6.8264
376200	6.4379
377100	5.3834
378000	5.2724
378900	6.8264
379800	7.9364
380700	7.9364
381600	7.7144
382500	7.4369
383400	7.0484
384300	6.8819
385200	6.4934
386100	5.8274
387000	5.2169
387900	5.2724
388800	5.4944
389700	5.3834
390600	5.3834
391500	5.4389
392400	5.2724
393300	5.3279
394200	5.3279
395100	5.0504
396000	4.884
396900	4.884
397800	4.9395
398700	4.9949
399600	5.0504
400500	4.773
401400	4.7175
402300	4.773
403200	4.662
404100	4.662
405000	4.9949
405900	5.2169
406800	5.1059
407700	4.9395
408600	5.0504
409500	5.2724
410400	5.2169
411300	5.2724
412200	5.9939
413100	6.8264
414000	6.6044
414900	6.2159
415800	6.4934
416700	6.4934
417600	5.8829
418500	6.1049
419400	6.9374
420300	7.2149
421200	7.6589
422100	7.8809
423000	7.7699
423900	7.4924
424800	7.1594
425700	6.6044
426600	5.9384
427500	5.6609
428400	5.4389
429300	5.2169
430200	5.1614
431100	5.0504
432000	4.884
432900	5.1614
433800	5.9939
434700	7.5479
435600	9.4349
436500	9.6014
437400	8.6579
438300	7.2149
439200	5.7164
440100	5.1614
441000	5.3279
441900	5.8274
442800	6.6044
443700	6.6599
444600	5.8829
445500	4.9395
446400	4.551
447300	4.551
448200	4.551
449100	4.8285
450000	5.5499
450900	5.8274
451800	5.4389
452700	5.4389
453600	5.4389
454500	5.1614
455400	4.9949
456300	5.1059
457200	5.4944
458100	6.7154
459000	7.8809
459900	7.4369
460800	6.0494
461700	5.9939
462600	7.4369
463500	8.4359
464400	7.9919
465300	6.0494
466200	4.8285
467100	5.1059
468000	5.6054
468900	5.9384
469800	6.2159
470700	6.2159
471600	6.1049
472500	6.1049
473400	6.2159
474300	6.4379
475200	6.6599
476100	6.7154
477000	6.7709
477900	6.6044
478800	6.5489
479700	6.3824
480600	6.0494
481500	5.8274
482400	5.6609
483300	5.3834
484200	5.2724
485100	5.2169
486000	4.9949
486900	4.662
487800	4.8285
488700	5.1614
489600	5.1059
490500	4.9395
491400	4.884
492300	4.9395
493200	5.1059
494100	5.3279
495000	5.2169
495900	5.3279
496800	5.7719
497700	5.7719
498600	5.4389
499500	5.6054
500400	5.6609
501300	5.2724
502200	4.8285
503100	4.773
504000	5.2169
504900	5.5499
505800	5.3279
506700	5.4389
507600	5.3834
508500	5.1614
509400	5.3279
510300	5.2724
511200	5.5499
512100	6.0494
513000	5.9939
513900	5.9384
514800	6.2159
515700	6.6044
516600	6.3269
517500	6.2714
518400	6.7154
519300	6.7154
520200	6.4379
521100	5.8274
522000	5.3834
522900	5.9939
523800	6.8819
524700	7.1594
525600	7.6034
526500	7.4924
527400	6.9374
528300	6.7154
529200	6.3824
530100	5.9939
531000	6.0494
531900	6.2714
532800	6.4379
533700	5.9939
534600	5.1614
535500	4.662
536400	4.662
537300	5.2169
538200	6.2714
539100	6.9374
540000	6.7154
540900	6.2714
541800	6.3824
542700	6.3824
543600	5.9939
544500	5.9939
545400	6.0494
546300	6.4934
547200	6.8819
548100	6.2714
549000	5.8829
549900	5.6609
550800	5.9384
551700	7.3259
552600	8.1584
553500	7.8254
554400	7.2149
555300	6.6044
556200	6.1049
557100	5.8274
558000	5.9384
558900	6.2159
559800	6.3824
560700	6.3269
561600	5.5499
562500	5.2169
563400	5.8274
564300	6.3269
565200	6.2159
566100	5.8274
567000	5.4389
567900	5.2724
568800	5.2724
569700	5.2169
570600	5.2169
571500	5.2724
572400	5.3834
573300	5.3834
574200	5.2724
575100	5.2169
576000	5.2724
576900	5.0504
577800	4.9395
578700	5.1614
579600	5.3834
580500	5.3279
581400	5.2724
582300	5.7164
583200	6.1049
584100	6.1049
585000	5.5499
585900	5.5499
586800	5.7719
587700	5.4944
588600	5.2724
589500	5.1059
590400	5.2724
591300	5.6054
592200	5.3279
593100	4.8285
594000	4.9949
594900	5.3834
595800	5.7164
596700	6.0494
597600	6.1049
598500	6.3824
599400	6.3269
600300	6.0494
601200	6.2714
602100	6.6599
603000	6.3824
603900	5.5499
604800	5.3834
605700	5.9939
606600	6.1049
607500	5.5499
608400	5.1614
609300	5.2169
610200	5.1059
611100	4.9395
612000	4.8285
612900	4.9395
613800	5.6054
614700	6.2159
615600	6.5489
616500	6.3824
617400	6.1604
618300	7.1039
619200	7.9364
620100	7.4369
621000	7.7144
621900	8.3804
622800	7.9919
623700	7.2149
624600	6.1604
625500	5.6609
626400	6.1604
627300	6.0494
628200	5.6609
629100	6.0494
630000	7.3814
630900	8.9354
631800	9.4904
632700	8.1029
633600	6.6599
634500	6.2159
635400	6.8264
636300	7.6589
637200	7.8809
638100	7.5479
639000	6.3269
639900	5.3279
640800	5.1614
641700	5.1059
642600	4.9395
643500	5.1059
644400	5.6609
645300	5.9384
646200	5.4944
647100	5.4389
648000	5.6609
648900	5.4389
649800	5.1059
650700	5.1059
651600	5.0504
652500	4.884
653400	4.884
654300	4.9395
655200	4.884
656100	4.8285
657000	4.8285
657900	4.9395
658800	5.0504
659700	4.8285
660600	4.773
661500	4.884
662400	5.0504
663300	5.0504
664200	4.9949
665100	5.1614
666000	5.1614
666900	4.9949
667800	5.0504
668700	5.4944
669600	5.7719
670500	5.4389
671400	4.9949
672300	4.8285
673200	5.2724
674100	5.5499
675000	5.4389
675900	5.4389
676800	5.6609
677700	5.6609
678600	5.6054
679500	5.3279
680400	5.3279
681300	5.9384
682200	6.8819
683100	7.4924
684000	7.7144
684900	7.4924
685800	7.2149
686700	6.9929
687600	6.4934
688500	6.4379
689400	6.2714
690300	5.5499
691200	4.884
692100	4.884
693000	5.8829
693900	6.6599
694800	6.3269
695700	5.9939
696600	5.8829
697500	5.9384
698400	5.9939
699300	5.7164
700200	5.4944
701100	5.4944
702000	5.2724
702900	5.1059
703800	4.9395
704700	5.2169
705600	5.2724
706500	5.1059
707400	5.7719
708300	6.2714
709200	6.1604
710100	5.4944
711000	4.8285
711900	4.884
712800	5.0504
713700	4.773
714600	5.1059
715500	5.7164
716400	5.4389
717300	5.1059
718200	5.3834
719100	6.4379
720000	7.1594
720900	6.7154
721800	7.0484
722700	7.9364
723600	8.2694
724500	8.2694
725400	8.3249
726300	8.1029
727200	7.9364
728100	7.6589
729000	7.3814
729900	6.9374
730800	6.3269
731700	5.9384
732600	5.4944
733500	5.1059
734400	4.884
735300	4.8285
736200	4.773
737100	4.773
738000	4.7175
738900	4.6065
739800	4.551
740700	4.4955
741600	4.551
742500	4.551
743400	4.551
744300	4.6065
745200	4.7175
746100	4.6065
747000	4.551
747900	4.6065
748800	4.6065
749700	4.6065
750600	4.662
751500	4.6065
752400	4.6065
753300	4.662
754200	4.8285
755100	4.9949
756000	5.1059
756900	5.1614
757800	5.0504
758700	5.1614
759600	5.3834
760500	5.4389
761400	5.2724
762300	5.0504
763200	5.2169
764100	5.4944
765000	5.9384
765900	6.5489
766800	6.6044
767700	6.2714
768600	6.1604
769500	6.2714
770400	6.2159
771300	6.7154
772200	7.4369
773100	7.3259
774000	6.6599
774900	5.9384
775800	5.6054
776700	5.4389
777600	5.6609
778500	6.2159
779400	6.2159
780300	5.7164
781200	5.6609
782100	5.4389
783000	5.0504
783900	5.3279
784800	6.4379
785700	7.0484
786600	6.3824
787500	5.5499
788400	5.9384
789300	6.5489
790200	6.6599
791100	6.6044
792000	6.3269
792900	5.8829
793800	5.3834
794700	4.9949
795600	4.8285
796500	4.8285
797400	4.9949
798300	5.1614
799200	5.0504
800100	5.2169
801000	5.9939
801900	6.3824
802800	6.0494
803700	6.3269
804600	7.1039
805500	7.6034
806400	7.2704
807300	6.6044
808200	6.9929
809100	7.3814
810000	6.6044
810900	5.6054
811800	5.2169
812700	5.3834
813600	5.6609
814500	5.9939
815400	6.2159
816300	6.2159
817200	5.9384
818100	5.6054
819000	5.8829
819900	6.7154
820800	7.2149
821700	7.2149
822600	6.9374
823500	6.8264
824400	6.2714
825300	5.1614
826200	4.329
827100	3.7185
828000	3.774
828900	4.8285
829800	4.9949
830700	4.884
831600	4.9949
832500	4.9395
833400	4.773
834300	4.773
835200	4.9949
836100	5.2169
837000	5.1059
837900	4.8285
838800	4.9949
839700	5.3279
840600	5.2724
841500	5.1614
842400	5.2169
843300	5.3279
844200	5.4389
845100	5.3279
846000	5.1614
846900	4.9395
847800	4.773
848700	4.773
849600	4.8285
850500	4.9949
851400	5.7164
852300	6.9929
853200	7.0484
854100	6.1049
855000	5.7719
855900	6.2714
856800	6.8819
857700	6.9929
858600	7.1039
859500	7.2149
860400	7.1039
861300	7.0484
862200	6.9929
863100	7.1039
864000	7.1039
864900	6.6044
865800	5.9384
866700	5.7719
867600	6.2714
868500	7.3814
869400	7.6034
870300	6.4379
871200	5.5499
872100	6.0494
873000	6.8819
873900	6.6044
874800	5.6054
875700	5.2724
876600	5.9939
877500	6.3269
878400	5.7719
879300	5.6609
880200	6.0494
881100	6.3269
882000	5.9384
882900	5.3834
883800	5.7164
884700	6.0494
885600	5.4944
886500	4.9395
887400	5.7719
888300	8.2139
889200	10.8224
890100	10.2674
891000	7.6589
891900	7.2149
892800	7.6034
893700	7.6589
894600	7.1594
895500	6.5489
896400	6.8819
897300	6.2714
898200	5.1059
899100	4.8285
900000	5.4944
900900	6.6044
901800	7.5479
902700	7.9364
903600	7.6589
904500	6.9374
905400	6.6044
906300	7.1039
907200	7.6589
908100	8.0474
909000	7.9919
909900	7.3259
910800	7.1039
911700	6.9929
912600	6.9929
913500	7.3259
914400	7.2149
915300	6.8819
916200	6.5489
917100	5.7719
918000	5.2169
918900	4.884
919800	4.7175
920700	4.7175
921600	4.6065
922500	4.7175
923400	4.9395
924300	4.884
925200	4.8285
926100	4.9395
927000	5.0504
927900	5.0504
928800	5.0504
929700	5.0504
930600	5.1059
931500	5.3279
932400	5.6609
933300	6.0494
934200	6.5489
935100	7.0484
936000	7.3814
936900	6.8819
937800	6.3269
938700	6.0494
939600	5.7164
940500	5.4389
941400	5.2724
942300	5.3279
943200	5.4389
944100	5.3834
945000	5.2169
945900	5.1059
946800	5.2169
947700	5.5499
948600	5.4944
949500	5.3279
950400	5.9384
951300	6.8819
952200	7.3814
953100	7.7144
954000	8.0474
954900	7.9364
955800	7.4924
956700	7.3814
957600	7.7144
958500	8.1029
959400	8.4914
960300	8.2694
961200	7.9364
962100	7.5479
963000	7.2149
963900	7.3814
964800	7.5479
965700	6.9929
966600	5.7164
967500	4.8285
968400	4.6065
969300	4.44
970200	4.6065
971100	5.3834
972000	5.7164
972900	5.1059
973800	4.884
974700	5.4944
975600	6.3269
976500	6.4934
977400	6.1604
978300	5.8829
979200	5.8274
980100	6.4934
981000	7.8809
981900	8.5469
982800	8.2139
983700	7.7144
984600	7.4924
985500	7.3259
986400	7.2704
987300	7.4924
988200	7.3814
989100	6.4934
990000	5.8829
990900	6.0494
991800	6.5489
992700	7.0484
993600	7.6034
994500	8.0474
995400	7.9919
996300	7.8254
997200	8.1029
998100	8.1584
999000	7.4924
999900	7.3259
1000800	7.7699
1001700	7.5479
1002600	6.6044
1003500	6.7154
1004400	7.0484
1005300	6.4934
1006200	5.8829
1007100	5.4944
1008000	5.2724
1008900	5.3279
1009800	5.7719
1010700	5.6609
1011600	5.2724
1012500	5.4389
1013400	6.2159
1014300	6.9374
1015200	6.5489
1016100	6.2159
1017000	6.3824
1017900	6.4379
1018800	6.3824
1019700	5.9384
1020600	5.7164
1021500	5.9939
1022400	6.2159
1023300	5.7719
1024200	5.3834
1025100	6.0494
1026000	6.8819
1026900	6.6599
1027800	5.6054
1028700	4.773
1029600	4.9395
1030500	5.1059
1031400	4.9395
1032300	4.884
1033200	4.9949
1034100	5.4389
1035000	6.0494
1035900	6.2714
1036800	6.2714
1037700	6.6599
1038600	6.8264
1039500	6.6044
1040400	6.1049
1041300	5.2169
1042200	4.884
1043100	5.6054
1044000	6.1049
1044900	5.9939
1045800	5.2724
1046700	5.0504
1047600	5.8829
1048500	6.3269
1049400	5.8274
1050300	5.4944
1051200	5.8829
1052100	6.1049
1053000	5.5499
1053900	5.0504
1054800	4.9395
1055700	4.9949
1056600	5.0504
1057500	5.0504
1058400	4.9949
1059300	4.9395
1060200	5.1059
1061100	5.4389
1062000	5.9939
1062900	6.0494
1063800	5.4944
1064700	5.4389
1065600	5.7719
1066500	5.6054
1067400	5.2724
1068300	4.884
1069200	4.8285
1070100	4.884
1071000	4.9395
1071900	4.884
1072800	4.884
1073700	4.9395
1074600	4.9395
1075500	4.773
1076400	4.884
1077300	5.1059
1078200	5.1614
1079100	5.2169
1080000	5.3279
1080900	5.1059
1081800	4.9395
1082700	5.0504
1083600	5.2724
1084500	5.3279
1085400	5.2724
1086300	5.2169
1087200	5.2169
1088100	5.1614
1089000	5.2169
1089900	5.2169
1090800	5.1614
1091700	5.1614
1092600	5.2169
1093500	5.0504
1094400	4.773
1095300	5.2169
1096200	5.6609
1097100	5.6054
1098000	5.3834
1098900	5.4944
1099800	6.2159
1100700	6.9929
1101600	6.3269
1102500	5.3279
1103400	5.3834
1104300	5.6054
1105200	5.5499
1106100	5.2724
1107000	4.9949
1107900	5.2724
1108800	5.7719
1109700	5.9384
1110600	5.5499
1111500	5.0504
1112400	5.5499
1113300	6.2159
1114200	6.4379
1115100	6.4379
1116000	6.4934
1116900	6.6599
1117800	6.7709
1118700	6.6044
1119600	6.4934
1120500	6.3824
1121400	6.0494
1122300	5.6054
1123200	4.884
1124100	4.662
1125000	5.3279
1125900	5.8829
1126800	5.6054
1127700	4.884
1128600	4.3845
1129500	4.44
1130400	5.1614
1131300	5.7164
1132200	5.7164
1133100	5.1059
1134000	4.6065
1134900	4.7175
1135800	5.3834
1136700	6.6044
1137600	7.4369
1138500	7.1594
1139400	6.5489
1140300	6.3824
1141200	6.6044
1142100	6.7154
1143000	7.1594
1143900	7.2149
1144800	6.4379
1145700	5.2724
1146600	5.0504
1147500	6.1604
1148400	6.6044
1149300	6.0494
1150200	5.7719
1151100	6.6044
1152000	7.0484
1152900	5.3834
1153800	4.884
1154700	6.1604
1155600	6.6599
1156500	6.0494
1157400	5.2724
1158300	4.884
1159200	4.662
1160100	4.44
1161000	4.3845
1161900	4.3845
1162800	4.3845
1163700	4.551
1164600	4.773
1165500	4.662
1166400	4.4955
1167300	4.329
1168200	4.4955
1169100	4.6065
1170000	4.551
1170900	4.551
1171800	4.6065
1172700	4.662
1173600	4.7175
1174500	4.551
1175400	4.551
1176300	4.662
1177200	4.7175
1178100	4.662
1179000	4.662
1179900	4.773
1180800	4.773
1181700	4.773
1182600	4.773
1183500	4.9949
1184400	5.2169
1185300	5.2724
1186200	5.4944
1187100	6.1049
1188000	6.1604
1188900	5.3834
1189800	5.3279
1190700	5.7164
1191600	5.4944
1192500	5.0504
1193400	4.9395
1194300	5.1059
1195200	5.3834
1196100	5.3279
1197000	4.9395
1197900	4.773
1198800	4.9395
1199700	5.1614
1200600	5.7164
1201500	6.0494
1202400	5.8274
1203300	5.6054
1204200	5.3834
