# Supplementary material for: A parsimonious model of blood glucose homeostasis
Source: PLOS Digit Health. 2022 Jul 14;1(7):e0000072. doi: 10.1371/journal.pdig.0000072 (PMC9931355; doi:10.1371/journal.pdig.0000072)
Supplement: S2 Data — Blood glucose data of Klick Pilot Study measured using the Freestyle Libre Flash Glucose device. The data are presented in comma separated values (.csv) format for each healthy individual (N = 100). The filenames represent the unique identification of the individual to preserve anonymity. (ZIP) [file pdig.0000072.s011.zip › MSS118.csv]

Elapsed Time	Glucose (mmol/L)
0	3.663
900	3.6075
1800	3.441
2700	3.6075
3600	3.9405
4500	4.0515
5400	3.885
6300	4.7175
7200	5.3279
8100	4.551
9000	4.1625
9900	4.3845
10800	4.6065
11700	4.9949
12600	5.5499
13500	5.6609
14400	5.0504
15300	4.8285
16200	4.9395
17100	5.0504
18000	5.1614
18900	5.1059
19800	4.9949
20700	4.9395
21600	4.8285
22500	4.2735
23400	3.7185
24300	3.774
25200	4.218
26100	4.551
27000	4.662
27900	4.773
28800	4.3845
29700	3.552
30600	3.2745
31500	3.1635
32400	3.33
33300	3.8295
34200	4.1625
35100	4.551
36000	4.773
36900	4.6065
37800	4.2735
38700	3.774
39600	3.219
40500	3.33
41400	4.9949
42300	5.0504
43200	4.6065
44100	4.44
45000	5.1614
45900	5.9939
46800	5.7164
47700	4.9395
48600	4.662
49500	4.7175
50400	4.884
51300	5.0504
52200	5.1614
53100	5.3279
54000	5.5499
54900	5.7719
55800	5.2169
56700	4.662
57600	4.884
58500	5.1614
59400	5.6054
60300	5.6054
61200	5.2169
62100	5.9939
63000	6.6599
63900	6.3269
64800	5.8274
65700	5.3279
66600	4.9395
67500	4.9949
68400	5.8829
69300	6.2159
70200	5.8829
71100	5.5499
72000	5.1614
72900	5.3834
73800	6.0494
74700	5.9939
75600	5.8274
76500	5.7164
77400	4.7175
78300	4.218
79200	5.2169
80100	6.4934
81000	6.6044
81900	5.9384
82800	5.4389
83700	5.2169
84600	5.1614
85500	5.2724
86400	5.3279
87300	5.1059
88200	5.0504
89100	5.5499
90000	6.2159
90900	6.5489
91800	6.4934
92700	6.3269
93600	5.8274
94500	5.2169
95400	5.1614
96300	5.9939
97200	6.3824
98100	6.6044
99000	6.3824
99900	5.5499
100800	5.3834
101700	5.9384
102600	6.2714
103500	5.9384
104400	5.4944
105300	5.4389
106200	5.4389
107100	5.2724
108000	4.9949
108900	4.9395
109800	5.0504
110700	5.0504
111600	4.884
112500	4.884
113400	4.884
114300	4.7175
115200	4.4955
116100	4.662
117000	4.9395
117900	4.9949
118800	5.0504
119700	4.884
120600	4.662
121500	4.662
122400	4.773
123300	4.8285
124200	4.3845
125100	4.1625
126000	4.662
126900	5.1059
127800	5.1614
128700	5.0504
129600	4.9949
130500	5.2724
131400	5.9939
132300	6.0494
133200	5.1614
134100	4.773
135000	5.2724
135900	5.5499
136800	5.1059
137700	5.1614
138600	5.6054
139500	5.5499
140400	5.1614
141300	5.0504
142200	4.773
143100	4.7175
144000	4.9395
144900	5.0504
145800	5.0504
146700	5.0504
147600	4.9949
148500	4.662
149400	4.9395
150300	6.0494
151200	7.7144
152100	8.6579
153000	7.2704
153900	6.1604
154800	6.7709
155700	7.3259
156600	7.1594
157500	6.8819
158400	5.9384
159300	4.773
160200	4.8285
161100	5.6054
162000	6.3269
162900	6.6044
163800	6.0494
164700	5.3279
165600	4.773
166500	4.3845
167400	4.44
168300	4.7175
169200	4.8285
170100	4.8285
171000	4.7175
171900	4.662
172800	5.0504
173700	4.8285
174600	4.662
175500	4.662
176400	4.662
177300	5.4389
178200	7.0484
179100	7.8254
180000	7.6034
180900	6.7154
181800	5.7719
182700	5.2169
183600	5.2169
184500	5.6609
185400	5.9939
186300	5.7719
187200	5.4944
188100	5.5499
189000	5.7164
189900	5.2724
190800	4.6065
191700	4.4955
192600	5.2724
193500	5.7164
194400	5.1614
195300	4.551
196200	4.329
197100	4.44
198000	4.6065
198900	4.44
199800	4.1625
200700	4.1625
201600	3.885
202500	3.6075
203400	3.774
204300	3.885
205200	3.7185
206100	3.441
207000	3.7185
207900	4.3845
208800	4.329
209700	4.0515
210600	4.107
211500	4.218
212400	4.3845
213300	4.4955
214200	4.551
215100	4.6065
216000	4.551
216900	4.662
217800	6.1049
218700	7.6034
219600	6.4934
220500	4.9395
221400	4.662
222300	5.0504
223200	5.4389
224100	5.3834
225000	4.9949
225900	4.8285
226800	4.9949
227700	4.9395
228600	4.773
229500	4.6065
230400	4.551
231300	4.6065
232200	4.551
233100	4.44
234000	4.662
234900	4.884
235800	4.662
236700	4.551
237600	4.7175
238500	4.9395
239400	4.8285
240300	4.6065
241200	4.8285
242100	5.4389
243000	6.1049
243900	6.1049
244800	5.7719
245700	5.3834
246600	5.1614
247500	5.1059
248400	5.0504
249300	5.1614
250200	5.3279
251100	4.9395
252000	4.9395
252900	5.2724
253800	5.6609
254700	5.8274
255600	5.6054
256500	5.3279
257400	5.6054
258300	5.8274
259200	5.1614
260100	5.1059
261000	6.1049
261900	5.7164
262800	4.3845
263700	4.2735
264600	5.1614
265500	6.1049
266400	6.4934
267300	5.6054
268200	4.44
269100	4.6065
270000	5.1614
270900	4.884
271800	4.1625
272700	4.0515
273600	4.44
274500	4.773
275400	4.884
276300	4.884
277200	4.329
278100	3.774
279000	4.218
279900	4.662
280800	4.551
281700	4.662
282600	4.7175
283500	4.551
284400	4.4955
285300	4.6065
286200	4.662
287100	4.6065
288000	4.3845
288900	4.329
289800	4.3845
290700	4.3845
291600	4.3845
292500	3.996
293400	3.6075
294300	3.7185
295200	4.0515
296100	4.329
297000	4.4955
297900	4.551
298800	4.44
299700	4.3845
300600	4.329
301500	4.329
302400	4.6065
303300	4.8285
304200	4.7175
305100	5.1059
306000	6.2159
306900	6.4934
307800	5.7164
308700	5.0504
309600	5.1614
310500	5.4389
311400	5.2724
312300	5.2169
313200	5.4389
314100	5.5499
315000	5.5499
315900	5.5499
316800	5.4944
317700	5.4944
318600	5.6609
319500	5.3834
320400	5.2724
321300	5.4944
322200	5.4944
323100	5.8274
324000	5.8829
324900	5.2169
325800	5.3279
326700	5.7164
327600	5.4944
328500	4.9949
329400	5.3834
330300	6.0494
331200	5.7164
332100	5.0504
333000	5.3279
333900	5.9384
334800	6.1049
335700	5.3279
336600	4.44
337500	4.551
338400	4.884
339300	4.8285
340200	4.7175
341100	4.4955
342000	4.44
342900	5.3279
343800	7.1594
344700	8.1584
345600	7.9364
346500	7.6589
347400	7.4924
348300	7.2149
349200	6.5489
350100	6.7709
351000	7.1594
351900	6.4379
352800	5.8274
353700	6.3269
354600	7.3814
355500	7.8809
356400	7.5479
357300	6.6044
358200	5.2724
359100	4.3845
360000	4.884
360900	5.9939
361800	6.5489
362700	6.2159
363600	5.6054
364500	5.3834
365400	5.6054
366300	5.8829
367200	5.7719
368100	5.4389
369000	5.1059
369900	5.1059
370800	5.1614
371700	4.9395
372600	5.0504
373500	4.9949
374400	4.6065
375300	4.6065
376200	4.9395
377100	4.773
378000	4.44
378900	4.3845
379800	4.4955
380700	4.662
381600	4.551
382500	4.3845
383400	4.4955
384300	4.6065
385200	4.6065
386100	4.329
387000	3.9405
387900	4.3845
388800	4.9395
389700	4.7175
390600	4.662
391500	5.1059
392400	5.9939
393300	6.4379
394200	5.7719
395100	5.2169
396000	5.0504
396900	5.0504
397800	5.1614
398700	5.3834
399600	5.2169
400500	4.7175
401400	4.773
402300	5.2724
403200	5.5499
404100	5.4944
405000	5.2724
405900	4.9395
406800	4.9395
407700	4.9395
408600	4.9395
409500	5.2169
410400	5.4944
411300	5.1614
412200	4.9949
413100	5.4944
414000	6.3824
414900	7.1594
415800	7.2149
416700	6.6044
417600	6.5489
418500	7.1039
419400	6.7709
420300	5.7164
421200	5.7164
422100	6.6599
423000	7.5479
423900	7.3259
424800	6.3824
425700	5.9939
426600	6.1604
427500	6.1604
428400	5.6609
429300	5.3834
430200	5.3279
431100	4.551
432000	3.8295
432900	3.774
433800	3.9405
434700	4.107
435600	4.662
436500	5.4944
437400	6.3824
438300	6.9929
439200	7.2149
440100	7.1039
441000	6.0494
441900	5.1059
442800	5.7719
443700	6.4379
444600	6.1049
445500	5.4944
446400	5.6054
447300	5.9384
448200	5.7719
449100	5.3279
450000	5.2724
450900	5.3834
451800	5.4944
452700	5.6609
453600	5.6054
454500	5.2724
455400	5.2169
456300	5.3279
457200	5.1614
458100	4.884
459000	4.6065
459900	4.662
460800	4.773
461700	4.662
462600	4.6065
463500	4.551
464400	4.3845
465300	4.329
466200	4.4955
467100	4.6065
468000	4.6065
468900	4.551
469800	4.6065
470700	4.7175
471600	4.773
472500	4.773
473400	4.7175
474300	4.9395
475200	5.6609
476100	6.1049
477000	5.3279
477900	4.44
478800	4.9395
479700	5.8829
480600	5.7719
481500	5.1059
482400	5.1059
483300	5.4944
484200	5.5499
485100	5.2169
486000	5.0504
486900	5.1059
487800	5.1614
488700	4.9949
489600	4.9395
490500	4.884
491400	4.662
492300	4.7175
493200	5.5499
494100	6.8819
495000	7.4924
495900	7.4369
496800	7.5479
497700	7.5479
498600	6.9374
499500	6.2159
500400	5.7164
501300	5.6609
502200	6.1049
503100	6.3824
504000	5.6054
504900	4.773
505800	5.1614
506700	5.8274
507600	5.4389
508500	5.1059
509400	4.9949
510300	4.9395
511200	5.4389
512100	5.4944
513000	5.2169
513900	5.2724
514800	4.9949
515700	4.4955
516600	4.44
517500	4.44
518400	4.2735
519300	4.329
520200	5.3279
521100	6.1049
522000	5.8274
522900	6.6044
523800	6.6599
524700	5.6054
525600	5.9384
526500	7.2704
527400	7.7699
528300	6.6044
529200	5.5499
530100	6.1049
531000	7.3259
531900	7.3259
532800	6.8264
533700	6.2159
534600	5.8274
535500	5.9384
536400	5.3834
537300	4.662
538200	4.4955
539100	4.8285
540000	5.0504
540900	4.7175
541800	4.6065
542700	4.7175
543600	4.662
544500	4.773
545400	4.884
546300	4.6065
547200	4.329
548100	4.3845
549000	4.6065
549900	4.662
550800	4.662
551700	4.6065
552600	4.6065
553500	4.7175
554400	4.773
555300	4.662
556200	4.662
557100	4.7175
558000	4.7175
558900	4.884
559800	4.9949
560700	4.9949
561600	5.6054
562500	6.2159
563400	5.4944
564300	4.773
565200	5.0504
566100	5.1059
567000	4.8285
567900	5.1614
568800	5.7164
569700	5.7164
570600	5.3834
571500	5.6054
572400	5.9384
573300	5.2169
574200	4.7175
575100	5.1059
576000	5.2724
576900	5.1614
577800	4.9949
578700	4.9949
579600	5.8829
580500	7.1039
581400	7.8254
582300	8.0474
583200	7.6034
584100	6.4934
585000	5.6054
585900	5.3834
586800	5.9939
587700	6.3824
588600	6.2159
589500	5.8274
590400	5.5499
591300	5.4389
592200	4.9949
593100	4.773
594000	5.6054
594900	6.3824
595800	5.9939
596700	5.0504
597600	5.0504
598500	5.6054
599400	5.4389
600300	4.44
601200	4.3845
602100	4.773
603000	4.6065
603900	4.773
604800	4.9949
605700	4.884
606600	4.884
607500	5.0504
608400	6.2159
609300	8.1029
610200	8.2139
611100	8.4359
612000	9.0464
612900	8.1029
613800	7.6034
614700	8.2139
615600	8.3804
616500	7.5479
617400	6.7709
618300	6.6599
619200	7.0484
620100	6.9929
621000	6.0494
621900	5.1614
622800	5.6054
623700	6.5489
624600	6.4934
625500	5.7719
626400	5.2169
627300	4.884
628200	4.884
629100	4.884
630000	4.329
630900	4.0515
631800	4.551
632700	4.9395
633600	4.884
634500	4.9949
635400	5.8829
636300	5.8274
637200	4.7175
638100	4.3845
639000	4.8285
639900	5.2169
640800	5.1614
641700	4.884
642600	4.7175
643500	4.773
644400	4.773
645300	4.773
646200	4.884
647100	4.884
648000	4.8285
648900	4.7175
649800	4.662
650700	4.7175
651600	4.551
652500	4.884
653400	6.3824
654300	7.7699
655200	7.4369
656100	6.1049
657000	5.2169
657900	5.1614
658800	5.4389
659700	5.4944
660600	5.2169
661500	4.7175
662400	4.4955
663300	4.2735
664200	4.107
665100	4.1625
666000	4.329
666900	4.44
667800	4.9395
668700	5.7164
669600	5.6609
670500	5.2724
671400	5.1614
672300	5.7164
673200	6.8819
674100	7.3814
675000	6.3269
675900	4.9949
676800	5.3834
677700	6.1049
678600	5.9384
679500	5.6609
680400	5.2724
681300	5.4944
682200	5.8829
683100	5.2169
684000	4.773
684900	5.4944
685800	5.8829
686700	5.4944
687600	5.2169
688500	4.8285
689400	4.773
690300	4.8285
691200	4.7175
692100	4.884
693000	5.5499
693900	6.2159
694800	6.2159
695700	5.8829
696600	5.9939
697500	6.5489
698400	7.2149
699300	7.6589
700200	7.2704
701100	6.4934
702000	5.9384
702900	5.6609
703800	5.9939
704700	6.2159
705600	6.2159
706500	6.1604
707400	6.0494
708300	6.2714
709200	6.1049
710100	5.1614
711000	5.1059
711900	5.5499
712800	5.2169
713700	4.773
714600	4.884
715500	5.0504
716400	4.9949
717300	4.884
718200	4.8285
719100	4.884
720000	4.773
720900	4.662
721800	4.7175
722700	4.9949
723600	5.1059
724500	4.9395
725400	4.884
726300	4.9949
727200	4.884
728100	4.6065
729000	4.773
729900	4.9395
730800	5.1059
731700	5.1614
732600	5.1614
733500	5.2724
734400	4.9949
735300	5.1059
736200	5.8274
737100	6.3269
738000	6.1604
738900	5.9939
739800	6.0494
740700	5.9384
741600	5.7164
742500	5.6609
743400	5.8829
744300	5.6054
745200	5.3279
746100	5.6054
747000	5.9384
747900	5.8274
748800	5.2724
749700	4.9949
750600	5.2724
751500	5.6609
752400	5.8829
753300	5.8274
754200	5.7164
755100	5.4944
756000	5.4944
756900	5.8829
757800	5.7719
758700	5.7164
759600	5.8829
760500	5.5499
761400	6.0494
762300	6.6044
763200	6.3824
764100	6.0494
765000	6.2159
765900	5.6054
766800	4.662
767700	4.773
768600	5.6609
769500	6.4934
770400	5.8829
771300	4.6065
772200	4.44
773100	4.7175
774000	4.8285
774900	4.8285
775800	5.1059
776700	5.9384
777600	6.5489
778500	6.0494
779400	5.0504
780300	4.884
781200	5.0504
782100	5.0504
783000	4.9949
783900	5.4944
784800	6.7154
785700	7.3259
786600	7.3814
787500	7.4924
788400	7.4924
789300	6.8819
790200	5.9384
791100	4.773
792000	3.441
792900	2.9415
793800	5.6609
794700	6.1604
795600	5.6054
796500	5.4944
797400	5.4389
798300	5.4389
799200	5.2724
800100	5.0504
801000	4.9395
801900	4.884
802800	4.8285
803700	4.884
804600	4.884
805500	4.884
806400	4.9395
807300	4.9395
808200	5.0504
809100	4.9395
810000	4.44
810900	4.44
811800	4.7175
812700	4.9395
813600	5.1059
814500	5.2724
815400	5.4389
816300	5.3834
817200	5.1059
818100	4.8285
819000	4.8285
819900	4.9395
820800	4.884
821700	4.884
822600	4.9395
823500	5.2169
824400	5.8829
825300	6.1604
826200	5.8274
827100	5.6054
828000	5.6054
828900	5.6054
829800	5.2724
830700	4.8285
831600	4.6065
832500	4.9395
833400	5.4389
834300	5.2169
835200	4.773
836100	4.773
837000	4.773
837900	4.6065
838800	4.6065
839700	4.7175
840600	5.6054
841500	7.1039
842400	8.1029
843300	8.8244
844200	8.7134
845100	7.3259
846000	6.4379
846900	6.5489
847800	6.7154
848700	6.6599
849600	6.7709
850500	6.2714
851400	5.3279
852300	5.0504
853200	5.2169
854100	5.5499
855000	5.6054
855900	5.1614
856800	4.8285
857700	4.6065
858600	4.4955
859500	4.4955
860400	4.551
861300	4.551
862200	5.0504
863100	6.6044
864000	7.8254
864900	8.1029
865800	7.8809
866700	6.7154
867600	5.3279
868500	5.1059
869400	5.6609
870300	5.9384
871200	6.1604
872100	6.4379
873000	6.7154
873900	6.8819
874800	6.4934
875700	5.5499
876600	4.9395
877500	4.884
878400	5.4944
879300	5.8829
880200	5.4389
881100	4.9949
882000	5.1614
882900	5.4389
883800	5.2724
884700	5.1614
885600	5.0504
886500	4.4955
887400	4.329
888300	4.6065
889200	4.884
890100	4.7175
891000	4.7175
891900	4.9949
892800	4.9949
893700	4.9949
894600	5.0504
895500	4.884
896400	4.7175
897300	4.7175
898200	4.8285
899100	4.884
900000	4.884
900900	4.8285
901800	4.4955
902700	4.329
903600	4.551
904500	4.551
905400	4.4955
906300	4.662
907200	4.7175
908100	5.0504
909000	5.3834
909900	5.8274
910800	5.9384
911700	5.4389
912600	5.1059
913500	5.2724
914400	5.5499
915300	5.2724
916200	4.9395
917100	5.1059
918000	5.4389
918900	5.7164
919800	5.4944
920700	4.9395
921600	5.2169
922500	5.6054
923400	5.1059
924300	5.1614
925200	5.5499
926100	6.1604
927000	6.6044
927900	6.2159
928800	5.6054
929700	5.1059
930600	5.1614
931500	5.7164
932400	5.9939
933300	5.8274
934200	5.3834
935100	5.2169
936000	5.5499
936900	5.9939
937800	6.3269
938700	6.1604
939600	5.2724
940500	5.6609
941400	6.6044
942300	6.4934
943200	5.4389
944100	4.773
945000	5.3279
945900	5.6609
946800	5.2724
947700	4.8285
948600	5.3279
949500	6.3824
950400	6.5489
951300	6.3269
952200	6.7154
953100	6.4379
954000	6.2159
954900	6.6599
955800	6.9929
956700	6.6044
957600	5.7719
958500	5.7719
959400	6.3824
960300	6.1604
961200	6.1049
962100	6.1604
963000	6.3269
963900	6.9929
964800	6.9374
965700	5.6054
966600	4.662
967500	4.773
968400	4.9395
969300	5.1614
970200	5.3834
971100	5.2724
972000	5.1059
972900	5.0504
973800	4.9395
974700	4.773
975600	4.8285
976500	4.9949
977400	4.9395
978300	4.884
979200	4.8285
980100	4.773
981000	4.884
981900	4.9949
982800	4.884
983700	4.773
984600	4.773
985500	4.662
986400	4.6065
987300	4.6065
988200	4.551
989100	4.7175
990000	4.884
990900	4.9949
991800	5.1059
992700	5.0504
993600	5.1059
994500	5.8829
995400	6.3824
996300	5.7719
997200	5.3279
998100	5.6609
999000	5.6054
999900	5.7164
1000800	5.9384
1001700	5.7719
1002600	5.3834
1003500	5.1614
1004400	5.4944
1005300	5.7164
1006200	5.2724
1007100	5.1059
1008000	5.3834
1008900	5.0504
1009800	4.884
1010700	4.884
1011600	4.8285
1012500	4.8285
1013400	5.1059
1014300	5.9939
1015200	6.5489
1016100	6.1604
1017000	5.7164
1017900	5.9384
1018800	6.4379
1019700	6.7709
1020600	6.8264
1021500	6.6599
1022400	6.6044
1023300	6.7154
1024200	6.7154
1025100	6.1604
1026000	5.5499
1026900	5.6609
1027800	5.9939
1028700	5.8829
1029600	5.9384
1030500	5.6054
1031400	4.8285
1032300	4.329
1033200	4.1625
1034100	4.329
1035000	4.7175
1035900	4.8285
1036800	5.1059
1037700	6.4379
1038600	7.6034
1039500	6.7154
1040400	5.7719
1041300	6.3269
1042200	7.1039
1043100	7.3814
1044000	7.3259
1044900	6.7709
1045800	6.2714
1046700	6.5489
1047600	6.3269
1048500	5.2169
1049400	4.884
1050300	5.2169
1051200	5.3834
1052100	5.3279
1053000	5.1614
1053900	4.9395
1054800	4.662
1055700	4.4955
1056600	4.4955
1057500	4.4955
1058400	4.4955
1059300	4.4955
1060200	4.329
1061100	4.2735
1062000	4.4955
1062900	4.7175
1063800	4.773
1064700	4.7175
1065600	4.7175
1066500	4.6065
1067400	4.551
1068300	4.44
1069200	4.2735
1070100	4.329
1071000	4.44
1071900	4.3845
1072800	4.1625
1073700	4.218
1074600	4.6065
1075500	4.773
1076400	4.7175
1077300	4.662
1078200	4.773
1079100	5.2724
1080000	5.9384
1080900	5.6609
1081800	4.9949
1082700	4.662
1083600	4.662
1084500	4.9395
1085400	5.6054
1086300	6.1604
1087200	5.6609
1088100	4.9395
1089000	4.773
1089900	4.9395
1090800	5.2724
1091700	5.3279
1092600	5.3279
1093500	5.3279
1094400	5.3279
1095300	5.3834
1096200	4.9949
1097100	4.329
1098000	4.7175
1098900	5.7719
1099800	6.0494
1100700	5.6609
1101600	5.4944
1102500	5.8274
1103400	6.7709
1104300	7.5479
1105200	7.1594
1106100	6.6044
1107000	6.8264
1107900	7.4369
1108800	7.5479
1109700	6.6044
1110600	5.9939
1111500	6.1604
1112400	6.6599
1113300	6.8264
1114200	6.1604
1115100	4.773
1116000	4.1625
1116900	4.551
1117800	4.7175
1118700	4.551
1119600	4.44
1120500	4.329
1121400	4.3845
1122300	4.773
1123200	5.7164
1124100	6.3824
1125000	6.0494
1125900	5.4944
1126800	5.4389
1127700	6.3824
1128600	7.5479
1129500	7.6589
1130400	6.9929
1131300	6.1604
1132200	5.5499
1133100	5.4389
1134000	5.4389
1134900	5.3834
1135800	5.7719
1136700	6.4379
1137600	6.6044
1138500	5.9939
1139400	5.6054
1140300	6.2159
1141200	6.5489
1142100	6.1604
1143000	5.6609
1143900	5.1059
1144800	4.662
1145700	4.3845
1146600	4.44
1147500	4.107
1148400	3.552
1149300	3.996
1150200	4.2735
1151100	4.329
1152000	4.6065
1152900	4.773
1153800	4.773
1154700	4.662
1155600	4.44
1156500	4.4955
1157400	4.551
1158300	4.107
1159200	3.9405
1160100	4.329
1161000	4.551
1161900	4.551
1162800	4.8285
1163700	4.884
1164600	4.773
1165500	4.773
1166400	4.662
1167300	4.773
1168200	4.9949
1169100	5.1614
1170000	5.7164
1170900	5.8829
1171800	4.8285
1172700	4.884
1173600	5.6054
1174500	5.7164
1175400	5.3834
1176300	5.2169
1177200	5.2724
1178100	4.9395
1179000	4.773
1179900	5.1059
1180800	5.0504
1181700	4.7175
1182600	4.7175
1183500	4.773
1184400	4.662
1185300	5.2169
1186200	6.4379
1187100	7.1039
1188000	6.8819
1188900	6.1049
1189800	6.2714
1190700	7.0484
1191600	7.6034
1192500	7.8809
1193400	7.6034
1194300	6.6044
1195200	5.6054
1196100	5.2169
1197000	5.2169
1197900	5.6054
1198800	5.8274
1199700	5.5499
1200600	5.6609
1201500	5.8829
1202400	5.7164
1203300	5.8274
1204200	5.9384
