# Supplementary material for: A parsimonious model of blood glucose homeostasis
Source: PLOS Digit Health. 2022 Jul 14;1(7):e0000072. doi: 10.1371/journal.pdig.0000072 (PMC9931355; doi:10.1371/journal.pdig.0000072)
Supplement: S2 Data — Blood glucose data of Klick Pilot Study measured using the Freestyle Libre Flash Glucose device. The data are presented in comma separated values (.csv) format for each healthy individual (N = 100). The filenames represent the unique identification of the individual to preserve anonymity. (ZIP) [file pdig.0000072.s011.zip › MVS057.csv]

Elapsed Time	Glucose (mmol/L)
0	4.6065
900	4.218
1800	4.1625
2700	4.2735
3600	4.0515
4500	3.663
5400	3.7185
6300	3.885
7200	3.996
8100	4.107
9000	3.996
9900	4.107
10800	4.2735
11700	4.2735
12600	4.329
13500	4.3845
14400	4.44
15300	4.329
16200	4.2735
17100	4.1625
18000	4.2735
18900	4.4955
19800	4.3845
20700	4.107
21600	4.107
22500	4.4955
23400	4.3845
24300	3.8295
25200	3.663
26100	3.9405
27000	4.107
27900	3.8295
28800	3.6075
29700	3.774
30600	4.0515
31500	4.0515
32400	3.8295
33300	3.552
34200	3.4965
35100	3.552
36000	3.4965
36900	3.2745
37800	3.1635
38700	3.3855
39600	3.552
40500	3.6075
41400	3.663
42300	3.552
43200	3.663
44100	3.7185
45000	3.4965
45900	3.441
46800	3.4965
47700	3.33
48600	3.219
49500	3.33
50400	3.552
51300	3.441
52200	3.3855
53100	3.441
54000	3.33
54900	3.219
55800	3.1635
56700	3.108
57600	3.441
58500	3.7185
59400	3.7185
60300	4.0515
61200	4.6065
62100	4.884
63000	4.884
63900	4.662
64800	4.2735
65700	3.9405
66600	3.9405
67500	4.0515
68400	3.8295
69300	3.7185
70200	3.885
71100	3.9405
72000	3.663
72900	3.663
73800	3.9405
74700	4.0515
75600	3.774
76500	3.6075
77400	3.774
78300	4.0515
79200	4.218
80100	4.218
81000	4.1625
81900	4.2735
82800	4.3845
83700	4.3845
84600	4.4955
85500	4.44
86400	4.218
87300	4.107
88200	3.996
89100	3.9405
90000	3.9405
90900	4.107
91800	4.2735
92700	4.329
93600	4.3845
94500	4.218
95400	4.1625
96300	4.3845
97200	4.3845
98100	4.1625
99000	4.1625
99900	4.2735
100800	4.329
101700	4.2735
102600	4.218
103500	4.329
104400	4.44
105300	4.551
106200	4.551
107100	4.551
108000	4.329
108900	3.8295
109800	3.6075
110700	3.663
111600	3.774
112500	3.7185
113400	3.552
114300	3.4965
115200	3.3855
116100	3.4965
117000	3.885
117900	3.996
118800	4.0515
119700	4.107
120600	4.1625
121500	4.107
122400	3.885
123300	3.7185
124200	3.6075
125100	3.774
126000	3.9405
126900	3.9405
127800	3.996
128700	4.0515
129600	3.9405
130500	3.7185
131400	3.663
132300	3.7185
133200	3.8295
134100	3.7185
135000	3.552
135900	3.6075
136800	3.663
137700	3.7185
138600	3.7185
139500	3.7185
140400	3.885
141300	3.9405
142200	3.8295
143100	4.1625
144000	4.884
144900	5.1059
145800	4.773
146700	4.6065
147600	4.662
148500	4.7175
149400	4.773
150300	4.773
151200	4.7175
152100	4.662
153000	4.662
153900	4.551
154800	4.551
155700	4.773
156600	4.662
157500	4.3845
158400	4.4955
159300	4.44
160200	4.0515
161100	3.774
162000	3.774
162900	3.7185
163800	3.8295
164700	3.774
165600	3.441
166500	3.33
167400	3.552
168300	3.885
169200	4.662
170100	5.2169
171000	5.1614
171900	4.7175
172800	4.4955
173700	4.662
174600	4.773
175500	4.773
176400	4.7175
177300	4.4955
178200	4.2735
179100	4.1625
180000	4.218
180900	4.2735
181800	4.218
182700	4.44
183600	4.329
184500	3.663
185400	3.774
186300	4.2735
187200	4.44
188100	4.44
189000	4.551
189900	4.7175
190800	4.773
191700	4.884
192600	5.0504
193500	4.884
194400	4.662
195300	4.4955
196200	4.4955
197100	4.4955
198000	4.44
198900	4.44
199800	4.2735
200700	3.996
201600	3.8295
202500	3.996
203400	4.0515
204300	3.9405
205200	3.885
206100	3.8295
207000	3.885
207900	3.9405
208800	4.0515
209700	4.0515
210600	3.885
211500	3.885
212400	3.9405
213300	3.885
214200	3.996
215100	4.0515
216000	3.9405
216900	3.8295
217800	3.8295
218700	3.8295
219600	3.8295
220500	3.774
221400	3.8295
222300	3.774
223200	3.6075
224100	3.7185
225000	3.8295
225900	3.7185
226800	3.7185
227700	3.774
228600	3.9405
229500	3.9405
230400	3.885
231300	3.885
232200	3.774
233100	4.0515
234000	4.4955
234900	4.44
235800	4.107
236700	3.9405
237600	3.9405
238500	4.0515
239400	4.0515
240300	3.996
241200	3.8295
242100	3.774
243000	3.885
243900	3.774
244800	3.774
245700	3.9405
246600	3.9405
247500	3.996
248400	4.1625
249300	4.44
250200	4.6065
251100	4.7175
252000	4.7175
252900	4.6065
253800	4.329
254700	4.1625
255600	4.44
256500	4.3845
257400	4.107
258300	4.329
259200	4.4955
260100	4.329
261000	4.107
261900	3.996
262800	3.9405
263700	3.9405
264600	3.996
265500	4.3845
266400	4.7175
267300	4.44
268200	4.1625
269100	4.218
270000	4.2735
270900	4.218
271800	4.329
272700	4.6065
273600	4.7175
274500	4.4955
275400	4.3845
276300	4.44
277200	4.329
278100	4.3845
279000	4.662
279900	4.8285
280800	4.6065
281700	4.329
282600	4.107
283500	4.107
284400	4.1625
285300	4.1625
286200	4.107
287100	3.9405
288000	3.885
288900	3.9405
289800	3.8295
290700	3.774
291600	3.774
292500	3.8295
293400	3.7185
294300	3.774
295200	3.8295
296100	3.774
297000	3.774
297900	3.8295
298800	3.8295
299700	3.8295
300600	3.885
301500	3.8295
302400	3.8295
303300	3.774
304200	3.774
305100	3.774
306000	3.774
306900	3.8295
307800	3.8295
308700	3.774
309600	3.7185
310500	3.7185
311400	3.774
312300	3.774
313200	3.7185
314100	3.663
315000	4.0515
315900	4.9395
316800	5.4389
317700	5.1614
318600	4.773
319500	4.9949
320400	5.4389
321300	5.3279
322200	4.7175
323100	4.1625
324000	3.774
324900	3.8295
325800	4.218
326700	4.4955
327600	4.662
328500	4.662
329400	4.6065
330300	4.551
331200	4.662
332100	4.773
333000	4.662
333900	4.44
334800	4.218
335700	4.107
336600	4.3845
337500	4.551
338400	4.329
339300	4.218
340200	4.218
341100	4.218
342000	3.996
342900	3.9405
343800	4.1625
344700	4.551
345600	4.773
346500	4.2735
347400	3.9405
348300	4.551
349200	5.0504
350100	5.1614
351000	4.7175
351900	4.1625
352800	4.44
353700	5.0504
354600	5.1059
355500	4.773
356400	4.551
357300	4.7175
358200	4.9949
359100	4.9949
360000	4.8285
360900	4.884
361800	4.9949
362700	4.9395
363600	4.884
364500	4.773
365400	4.884
366300	5.1059
367200	4.9395
368100	4.551
369000	4.44
369900	4.44
370800	4.6065
371700	4.7175
372600	4.662
373500	4.551
374400	4.2735
375300	4.2735
376200	4.329
377100	4.218
378000	4.107
378900	4.1625
379800	4.107
380700	3.996
381600	3.996
382500	3.996
383400	3.996
384300	3.996
385200	3.9405
386100	3.9405
387000	3.996
387900	3.996
388800	3.996
389700	3.9405
390600	3.996
391500	4.0515
392400	3.885
393300	3.8295
394200	4.0515
395100	4.662
396000	5.2724
396900	5.2724
397800	4.329
398700	3.8295
399600	3.885
400500	3.996
401400	3.9405
402300	3.9405
403200	3.9405
404100	3.885
405000	3.774
405900	3.774
406800	4.218
407700	4.7175
408600	4.662
409500	4.662
410400	4.8285
411300	4.8285
412200	4.773
413100	4.773
414000	4.9949
414900	5.2724
415800	5.5499
416700	5.3834
417600	4.773
418500	4.662
419400	4.9395
420300	4.9395
421200	4.8285
422100	5.1059
423000	5.1614
423900	4.551
424800	4.551
425700	4.7175
426600	4.6065
427500	4.6065
428400	4.3845
429300	3.885
430200	3.8295
431100	4.107
432000	4.44
432900	4.9949
433800	5.2724
434700	5.1059
435600	4.9949
436500	4.8285
437400	4.662
438300	5.2169
439200	5.1614
440100	4.44
441000	4.551
441900	4.9395
442800	5.1059
443700	4.9949
444600	4.6065
445500	3.885
446400	3.7185
447300	4.662
448200	5.1059
449100	5.1614
450000	4.9949
450900	4.8285
451800	4.8285
452700	5.2169
453600	5.4389
454500	5.1614
455400	4.9395
456300	4.9395
457200	4.9949
458100	4.9949
459000	4.773
459900	4.44
460800	4.1625
461700	4.107
462600	4.1625
463500	4.1625
464400	4.0515
465300	3.9405
466200	3.996
467100	4.0515
468000	3.996
468900	3.885
469800	3.8295
470700	3.996
471600	3.996
472500	3.9405
473400	3.996
474300	4.0515
475200	3.996
476100	3.885
477000	3.885
477900	3.8295
478800	3.885
479700	3.885
480600	3.8295
481500	3.9405
482400	3.996
483300	3.9405
484200	3.9405
485100	3.885
486000	3.8295
486900	3.9405
487800	3.996
488700	3.885
489600	3.9405
490500	4.44
491400	4.9395
492300	4.9949
493200	5.0504
494100	5.1614
495000	5.2169
495900	5.1614
496800	4.884
497700	4.551
498600	4.6065
499500	4.884
500400	4.6065
501300	4.2735
502200	4.4955
503100	4.9949
504000	4.9395
504900	4.551
505800	4.6065
506700	4.44
507600	3.996
508500	4.0515
509400	4.218
510300	3.996
511200	3.8295
512100	4.107
513000	4.1625
513900	3.8295
514800	3.8295
515700	3.774
516600	4.0515
517500	4.773
518400	5.2724
519300	5.4944
520200	5.4389
521100	5.2724
522000	5.2169
522900	4.884
523800	4.7175
524700	5.2169
525600	5.4944
526500	5.2169
527400	4.884
528300	4.884
529200	4.773
530100	4.3845
531000	4.4955
531900	4.773
532800	4.6065
533700	4.4955
534600	4.551
535500	4.6065
536400	4.4955
537300	4.2735
538200	4.107
539100	4.107
540000	4.107
540900	3.996
541800	3.9405
542700	3.885
543600	3.885
544500	3.996
545400	4.107
546300	4.0515
547200	3.9405
548100	3.885
549000	3.885
549900	3.885
550800	3.8295
551700	3.9405
552600	4.0515
553500	4.0515
554400	3.9405
555300	3.885
556200	3.8295
557100	3.7185
558000	3.8295
558900	3.885
559800	3.8295
560700	3.8295
561600	3.8295
562500	3.774
563400	3.8295
564300	3.9405
565200	3.8295
566100	3.663
567000	3.774
567900	3.996
568800	4.1625
569700	4.329
570600	4.3845
571500	4.107
572400	3.885
573300	3.996
574200	3.9405
575100	3.885
576000	3.8295
576900	3.8295
577800	3.885
578700	3.9405
579600	3.8295
580500	4.4955
581400	5.7719
582300	6.1049
583200	6.1049
584100	5.8274
585000	5.0504
585900	4.3845
586800	4.44
587700	5.0504
588600	5.6054
589500	5.5499
590400	5.1059
591300	4.7175
592200	4.3845
593100	4.107
594000	4.107
594900	4.329
595800	4.551
596700	4.6065
597600	4.218
598500	3.8295
599400	3.996
600300	4.551
601200	4.329
602100	3.6075
603000	3.4965
603900	3.663
604800	3.9405
605700	4.329
606600	4.6065
607500	4.9949
608400	5.1059
609300	4.884
610200	4.884
611100	4.884
612000	4.884
612900	4.884
613800	4.773
614700	4.662
615600	4.44
616500	4.2735
617400	4.9395
618300	5.5499
619200	5.3834
620100	4.9949
621000	4.9395
621900	5.4389
622800	5.2169
623700	4.551
624600	4.662
625500	4.884
626400	4.551
627300	3.996
628200	3.885
629100	3.885
630000	3.885
630900	3.8295
631800	3.663
632700	3.7185
633600	3.8295
634500	3.774
635400	3.774
636300	3.8295
637200	3.774
638100	3.7185
639000	3.8295
639900	3.885
640800	3.774
641700	3.885
642600	3.9405
643500	3.996
644400	4.0515
645300	3.774
646200	3.7185
647100	3.885
648000	3.885
648900	3.885
649800	3.996
650700	4.0515
651600	4.1625
652500	5.1059
653400	6.1604
654300	6.1604
655200	5.4389
656100	4.662
657000	4.1625
657900	4.6065
658800	5.0504
659700	4.884
660600	4.3845
661500	4.1625
662400	4.0515
663300	3.885
664200	3.8295
665100	3.885
666000	3.8295
666900	3.8295
667800	3.9405
668700	3.885
669600	3.885
670500	3.996
671400	4.0515
672300	4.551
673200	5.4389
674100	5.9384
675000	5.5499
675900	4.8285
676800	4.773
677700	4.662
678600	4.218
679500	3.774
680400	3.7185
681300	3.663
682200	3.552
683100	4.107
684000	5.1059
684900	5.0504
685800	4.2735
686700	4.773
687600	6.1049
688500	6.7154
689400	6.5489
690300	5.8274
691200	4.551
692100	3.9405
693000	4.551
693900	5.6609
694800	6.1049
695700	6.3824
696600	5.9939
697500	4.773
698400	3.996
699300	4.3845
700200	5.4389
701100	5.6054
702000	5.2169
702900	4.551
703800	4.6065
704700	5.3834
705600	5.6609
706500	5.1614
707400	4.773
708300	4.8285
709200	4.9395
710100	4.6065
711000	4.329
711900	4.218
712800	4.0515
713700	4.107
714600	4.1625
715500	3.9405
716400	3.774
717300	3.7185
718200	3.8295
719100	3.9405
720000	3.9405
720900	3.8295
721800	3.774
722700	3.774
723600	3.8295
724500	3.8295
725400	3.996
726300	4.107
727200	3.996
728100	3.9405
729000	3.996
729900	3.774
730800	3.8295
731700	3.996
732600	3.885
733500	3.774
734400	3.7185
735300	3.4965
736200	3.6075
737100	3.774
738000	3.774
738900	3.8295
739800	3.8295
740700	3.774
741600	3.8295
742500	3.885
743400	3.9405
744300	3.9405
745200	3.9405
746100	4.218
747000	4.9395
747900	5.4389
748800	5.0504
749700	4.551
750600	4.44
751500	4.662
752400	5.1059
753300	4.9949
754200	4.44
755100	4.329
756000	4.329
756900	4.329
757800	4.773
758700	4.884
759600	4.4955
760500	4.4955
761400	4.8285
762300	4.773
763200	4.2735
764100	4.3845
765000	4.7175
765900	4.3845
766800	3.9405
767700	4.329
768600	4.8285
769500	4.8285
770400	4.884
771300	5.2169
772200	5.3834
773100	4.884
774000	4.1625
774900	4.107
775800	4.44
776700	4.2735
777600	4.0515
778500	4.1625
779400	4.7175
780300	5.4944
781200	5.2169
782100	4.44
783000	3.885
783900	4.107
784800	5.1059
785700	5.0504
786600	4.6065
787500	4.7175
788400	4.662
789300	4.773
790200	5.1614
791100	5.1059
792000	4.9949
792900	5.3279
793800	5.3279
794700	4.551
795600	3.885
796500	3.885
797400	4.1625
798300	4.44
799200	4.6065
800100	4.773
801000	4.6065
801900	4.2735
802800	4.329
803700	4.551
804600	4.551
805500	4.329
806400	4.1625
807300	4.107
808200	3.774
809100	3.552
810000	3.774
810900	3.996
811800	3.9405
812700	3.885
813600	3.9405
814500	3.996
815400	3.885
816300	3.9405
817200	4.107
818100	4.107
819000	4.1625
819900	4.0515
820800	3.885
821700	3.8295
822600	3.885
823500	3.774
824400	3.7185
825300	3.663
826200	3.774
827100	3.8295
828000	3.885
828900	3.774
829800	3.7185
830700	3.663
831600	3.663
832500	3.774
833400	3.774
834300	3.774
835200	3.774
836100	3.663
837000	3.7185
837900	3.7185
838800	3.663
839700	4.2735
840600	5.3834
841500	5.5499
842400	4.884
843300	4.3845
844200	4.6065
845100	5.2724
846000	5.5499
846900	5.2169
847800	4.9395
848700	5.0504
849600	5.1059
850500	5.1614
851400	5.4944
852300	5.4944
853200	4.4955
854100	4.218
855000	4.9949
855900	5.6054
856800	5.4389
857700	4.773
858600	4.218
859500	4.107
860400	3.9405
861300	3.4965
862200	3.33
863100	3.33
864000	3.33
864900	3.7185
865800	5.2169
866700	6.2714
867600	6.2159
868500	5.6054
869400	5.2724
870300	5.3834
871200	5.4389
872100	5.1614
873000	4.773
873900	4.6065
874800	4.551
875700	4.1625
876600	3.996
877500	4.107
878400	4.1625
879300	4.0515
880200	3.885
881100	3.774
882000	3.552
882900	3.6075
883800	3.8295
884700	3.774
885600	3.6075
886500	3.6075
887400	3.7185
888300	3.7185
889200	3.6075
890100	3.552
891000	3.663
891900	3.7185
892800	3.7185
893700	3.6075
894600	3.4965
895500	3.552
896400	3.663
897300	3.663
898200	3.552
899100	3.33
900000	3.552
900900	3.7185
901800	3.774
902700	3.663
903600	3.6075
904500	3.552
905400	3.6075
906300	3.663
907200	3.663
908100	3.6075
909000	3.4965
909900	3.4965
910800	3.663
911700	3.552
912600	3.4965
913500	3.4965
914400	3.4965
915300	3.441
916200	3.552
917100	3.663
918000	3.6075
918900	3.6075
919800	3.6075
920700	3.4965
921600	3.552
922500	3.6075
923400	3.6075
924300	3.663
925200	4.218
926100	5.5499
927000	6.4379
927900	6.3269
928800	5.7164
929700	5.4389
930600	5.5499
931500	5.3834
932400	4.9395
933300	4.551
934200	4.329
935100	4.107
936000	3.9405
936900	3.8295
937800	3.7185
938700	3.7185
939600	3.441
940500	3.3855
941400	4.6065
942300	5.8829
943200	5.4944
944100	4.662
945000	4.44
945900	4.4955
946800	4.884
947700	5.2169
948600	4.9395
949500	4.2735
950400	3.9405
951300	3.774
952200	3.552
953100	3.552
954000	3.6075
954900	3.552
955800	3.441
956700	3.885
957600	4.662
958500	4.8285
959400	4.7175
960300	4.8285
961200	4.9949
962100	5.1614
963000	5.4944
963900	5.6054
964800	5.1059
965700	4.44
966600	4.662
967500	4.9395
968400	4.9395
969300	4.9395
970200	4.551
971100	3.996
972000	3.663
972900	3.6075
973800	3.663
974700	3.6075
975600	3.552
976500	3.552
977400	3.663
978300	3.774
979200	3.774
980100	3.8295
981000	3.885
981900	3.774
982800	3.7185
983700	3.7185
984600	3.774
985500	3.7185
986400	3.6075
987300	3.552
988200	3.441
989100	3.4965
990000	3.7185
990900	3.774
991800	3.7185
992700	3.6075
993600	3.663
994500	3.774
995400	3.885
996300	3.8295
997200	3.552
998100	3.3855
999000	3.441
999900	3.4965
1000800	3.663
1001700	3.663
1002600	3.4965
1003500	3.6075
1004400	3.885
1005300	3.885
1006200	3.6075
1007100	3.7185
1008000	3.7185
1008900	3.663
1009800	3.6075
1010700	3.663
1011600	3.885
1012500	3.774
1013400	3.441
1014300	3.4965
1015200	3.663
1016100	4.2735
1017000	5.3279
1017900	5.6609
1018800	5.4944
1019700	5.4389
1020600	5.4389
1021500	5.3279
1022400	4.9949
1023300	4.662
1024200	4.4955
1025100	4.4955
1026000	4.3845
1026900	4.218
1027800	4.218
1028700	4.44
1029600	4.551
1030500	4.1625
1031400	3.8295
1032300	3.885
1033200	3.885
1034100	3.663
1035000	3.4965
1035900	3.3855
1036800	3.33
1037700	3.6075
1038600	4.2735
1039500	5.0504
1040400	5.3279
1041300	5.3279
1042200	5.5499
1043100	5.7719
1044000	5.7164
1044900	5.2169
1045800	4.7175
1046700	4.662
1047600	4.773
1048500	4.4955
1049400	4.44
1050300	4.773
1051200	5.0504
1052100	5.0504
1053000	4.551
1053900	4.44
1054800	4.44
1055700	4.2735
1056600	4.0515
1057500	3.8295
1058400	3.7185
1059300	3.8295
1060200	3.996
1061100	3.996
1062000	3.8295
1062900	3.663
1063800	3.663
1064700	3.774
1065600	3.663
1066500	3.6075
1067400	3.6075
1068300	3.552
1069200	3.552
1070100	3.552
1071000	3.441
1071900	3.441
1072800	3.4965
1073700	3.6075
1074600	3.663
1075500	3.6075
1076400	3.552
1077300	3.552
1078200	3.552
1079100	3.7185
1080000	3.774
1080900	3.8295
1081800	3.885
1082700	3.885
1083600	3.9405
1084500	3.9405
1085400	4.2735
1086300	4.9395
1087200	5.6054
1088100	5.9384
1089000	5.6054
1089900	5.1059
1090800	4.662
1091700	4.329
1092600	4.44
1093500	4.7175
1094400	4.44
1095300	4.1625
1096200	3.996
1097100	3.7185
1098000	3.552
1098900	3.663
1099800	3.774
1100700	3.552
1101600	3.3855
1102500	3.441
1103400	3.441
1104300	3.552
1105200	3.774
1106100	4.218
1107000	4.6065
1107900	4.662
1108800	4.44
1109700	4.1625
1110600	3.885
1111500	4.0515
1112400	4.44
1113300	4.44
1114200	4.1625
1115100	3.9405
1116000	3.8295
1116900	3.8295
1117800	3.9405
1118700	4.1625
1119600	4.1625
1120500	4.107
1121400	4.1625
1122300	3.8295
1123200	3.663
1124100	3.7185
1125000	3.8295
1125900	4.2735
1126800	5.1614
1127700	5.6609
1128600	5.4389
1129500	5.0504
1130400	5.1059
1131300	5.3279
1132200	5.4389
1133100	5.1614
1134000	4.44
1134900	3.774
1135800	3.8295
1136700	3.774
1137600	3.4965
1138500	3.774
1139400	4.1625
1140300	4.218
1141200	4.107
1142100	3.885
1143000	3.9405
1143900	4.218
1144800	4.329
1145700	4.1625
1146600	3.8295
1147500	3.6075
1148400	3.6075
1149300	3.7185
1150200	3.6075
1151100	3.4965
1152000	3.441
1152900	3.441
1153800	3.4965
1154700	3.441
1155600	3.441
1156500	3.552
1157400	3.552
1158300	3.6075
1159200	3.6075
1160100	3.552
1161000	3.4965
1161900	3.3855
1162800	3.3855
1163700	3.663
1164600	3.885
1165500	3.885
