# Supplementary material for: A parsimonious model of blood glucose homeostasis
Source: PLOS Digit Health. 2022 Jul 14;1(7):e0000072. doi: 10.1371/journal.pdig.0000072 (PMC9931355; doi:10.1371/journal.pdig.0000072)
Supplement: S2 Data — Blood glucose data of Klick Pilot Study measured using the Freestyle Libre Flash Glucose device. The data are presented in comma separated values (.csv) format for each healthy individual (N = 100). The filenames represent the unique identification of the individual to preserve anonymity. (ZIP) [file pdig.0000072.s011.zip › NNN058.csv]

Elapsed Time	Glucose (mmol/L)
0	3.4965
900	3.219
1800	2.8305
2700	2.2755
3600	2.22
4500	2.22
5400	2.22
6300	2.22
7200	2.22
8100	2.22
9900	2.22
10800	2.22
11700	2.22
12600	2.22
13500	3.996
14400	4.884
15300	4.9395
16200	5.2724
17100	4.9949
18000	4.9949
18900	4.8285
19800	4.329
20700	4.107
21600	3.7185
22500	3.33
23400	3.2745
24300	3.7185
25200	4.0515
26100	4.2735
27000	4.1625
27900	3.4965
28800	3.219
29700	3.0525
30600	2.997
31500	2.9415
32400	2.9415
33300	3.441
34200	3.552
35100	3.552
36000	3.552
36900	3.885
37800	4.1625
38700	3.552
39600	3.2745
40500	3.3855
41400	3.219
42300	3.108
43200	3.219
44100	3.219
45000	3.2745
45900	3.2745
46800	3.108
47700	2.997
48600	2.997
49500	2.997
50400	2.7195
51300	2.3865
52200	2.4975
53100	2.8305
54000	2.886
54900	2.8305
55800	2.7195
56700	2.7195
57600	2.8305
58500	3.219
59400	3.6075
60300	3.552
61200	3.2745
62100	3.108
63000	2.997
63900	2.997
64800	2.886
65700	2.7195
66600	2.9415
67500	4.2735
68400	4.1625
69300	3.3855
70200	2.886
71100	2.9415
72000	3.8295
72900	4.107
73800	4.0515
74700	3.7185
75600	3.1635
76500	2.775
77400	2.997
78300	3.441
79200	3.7185
80100	4.218
81000	4.1625
81900	3.7185
82800	3.2745
83700	3.219
84600	3.996
85500	4.2735
86400	3.996
87300	3.552
88200	3.2745
89100	3.219
90000	3.219
90900	3.2745
91800	3.7185
92700	5.2724
93600	6.1049
94500	5.7164
95400	5.0504
96300	4.329
97200	3.8295
98100	3.8295
99000	3.9405
99900	4.662
100800	5.8829
101700	6.6044
102600	6.0494
103500	4.8285
104400	4.1625
105300	4.2735
106200	4.9949
107100	5.1614
108000	4.662
108900	3.885
109800	3.33
110700	3.219
111600	4.6065
112500	4.6065
113400	3.885
114300	4.4955
115200	4.9395
116100	4.3845
117000	3.663
117900	3.33
118800	3.441
119700	3.7185
120600	3.774
121500	3.885
122400	4.218
123300	4.2735
124200	4.44
125100	4.6065
126000	4.6065
126900	4.6065
127800	4.2735
128700	4.107
129600	4.329
130500	4.4955
131400	4.3845
132300	4.44
133200	4.7175
134100	4.4955
135000	4.44
135900	5.2169
136800	6.1049
137700	5.9939
138600	6.0494
139500	6.8264
140400	7.2149
141300	5.9939
142200	4.44
143100	4.218
144000	5.3279
144900	6.6599
145800	6.8819
146700	6.0494
147600	4.884
148500	5.0504
149400	6.1604
150300	5.8829
151200	4.4955
152100	3.7185
153000	3.441
153900	3.441
154800	3.6075
155700	3.8295
156600	3.8295
157500	3.663
158400	3.663
159300	3.663
160200	3.663
161100	3.774
162000	3.885
162900	3.885
163800	3.9405
164700	4.1625
165600	4.218
166500	4.2735
167400	4.1625
168300	4.107
169200	4.1625
170100	4.1625
171000	4.1625
171900	4.2735
172800	4.3845
173700	4.3845
174600	4.1625
175500	3.996
176400	3.9405
177300	3.9405
178200	4.2735
179100	4.9395
180000	5.1614
180900	4.4955
181800	3.885
182700	3.885
183600	4.0515
184500	4.8285
185400	6.3269
186300	7.0484
187200	6.5489
188100	5.3834
189000	4.4955
189900	4.329
190800	4.2735
191700	4.2735
192600	4.3845
193500	4.44
194400	4.44
195300	4.551
196200	4.773
197100	4.9395
198000	4.7175
198900	4.44
199800	4.3845
200700	4.2735
201600	4.107
202500	3.996
203400	4.0515
204300	4.1625
205200	4.218
206100	3.885
207000	3.441
207900	3.6075
208800	4.218
209700	4.1625
210600	4.0515
211500	3.996
212400	3.996
213300	3.996
214200	3.774
215100	3.552
216000	3.4965
216900	3.663
217800	3.885
218700	3.885
219600	3.8295
220500	3.663
221400	3.6075
222300	3.885
223200	3.9405
224100	3.8295
225000	4.1625
225900	5.2169
226800	6.0494
227700	5.7719
228600	4.9949
229500	4.218
230400	3.7185
231300	3.774
232200	3.774
233100	3.663
234000	3.552
234900	3.552
235800	3.663
236700	3.663
237600	3.6075
238500	4.107
239400	5.8274
240300	6.9374
241200	6.7709
242100	5.9384
243000	5.6609
243900	5.7719
244800	5.8829
245700	5.8829
246600	5.4944
247500	4.884
248400	4.329
249300	3.885
250200	3.663
251100	3.4965
252000	3.6075
252900	3.885
253800	3.885
254700	3.7185
255600	3.885
256500	4.8285
257400	5.9939
258300	6.2159
259200	5.0504
260100	4.1625
261000	4.1625
261900	4.3845
262800	4.551
263700	4.44
264600	3.9405
265500	3.552
266400	3.552
267300	3.663
268200	3.663
269100	3.552
270000	3.4965
270900	3.9405
271800	5.4944
272700	7.0484
273600	7.4924
274500	7.0484
275400	6.4934
276300	5.6609
277200	5.1614
278100	5.0504
279000	5.1614
279900	5.5499
280800	5.9939
281700	5.8829
282600	5.4944
283500	5.4944
284400	5.6054
285300	5.6609
286200	5.4944
287100	4.662
288000	3.774
288900	3.2745
289800	3.33
290700	3.8295
291600	3.774
292500	3.6075
293400	3.7185
294300	3.7185
295200	3.7185
296100	3.774
297000	3.774
297900	3.8295
298800	3.9405
299700	3.885
300600	3.885
301500	3.8295
302400	3.6075
303300	3.774
304200	3.996
305100	3.885
306000	3.885
306900	3.8295
307800	3.8295
308700	3.8295
309600	3.774
310500	3.8295
311400	3.9405
312300	3.9405
313200	3.885
314100	3.774
315000	3.9405
315900	5.3279
316800	6.8264
317700	5.9384
318600	4.329
319500	4.1625
320400	4.551
321300	4.329
322200	3.885
323100	3.6075
324000	3.33
324900	3.2745
325800	3.663
326700	4.662
327600	5.7719
328500	6.1049
329400	5.6609
330300	5.5499
331200	5.2169
332100	4.884
333000	4.662
333900	4.218
334800	4.0515
335700	4.1625
336600	4.0515
337500	3.8295
338400	3.6075
339300	3.552
340200	3.6075
341100	3.7185
342000	3.7185
342900	3.552
343800	3.552
344700	3.663
345600	3.8295
346500	3.885
347400	3.8295
348300	3.7185
349200	3.6075
350100	3.885
351000	4.884
351900	5.9384
352800	6.1604
353700	5.7164
354600	5.4944
355500	5.3279
356400	4.8285
357300	4.9949
358200	6.0494
359100	6.6044
360000	6.3824
360900	6.1049
361800	5.7719
362700	5.1614
363600	4.6065
364500	4.3845
365400	4.662
366300	4.884
367200	4.9395
368100	5.2169
369000	5.4944
369900	5.4389
370800	5.2169
371700	4.884
372600	5.1059
373500	5.6609
374400	5.9939
375300	6.0494
376200	5.9384
377100	5.4944
378000	4.884
378900	4.218
379800	3.9405
380700	4.4955
381600	4.8285
382500	4.4955
383400	3.996
384300	3.6075
385200	3.552
386100	3.663
387000	3.552
387900	3.552
388800	3.774
389700	3.8295
390600	3.8295
391500	3.885
392400	3.996
393300	3.885
394200	3.774
395100	3.885
396000	3.996
396900	3.9405
397800	3.885
398700	4.107
399600	4.3845
400500	4.6065
401400	4.44
402300	4.218
403200	4.107
404100	3.885
405000	4.0515
405900	4.107
406800	3.7185
407700	3.4965
408600	3.552
409500	3.9405
410400	5.3834
411300	6.1049
412200	5.9384
413100	5.4944
414000	4.4955
414900	4.0515
415800	4.4955
416700	4.6065
417600	4.3845
418500	4.1625
419400	3.996
420300	4.218
421200	5.3834
422100	6.2159
423000	5.3279
423900	3.996
424800	3.33
425700	3.108
426600	3.9405
427500	4.2735
428400	3.9405
429300	3.663
430200	3.4965
431100	3.552
432000	3.6075
432900	3.552
433800	3.4965
434700	3.885
435600	5.2724
436500	6.6599
437400	7.1039
438300	6.2159
439200	5.2169
440100	4.773
441000	4.218
441900	3.6075
442800	3.3855
443700	3.4965
444600	4.6065
445500	5.6609
446400	5.5499
447300	5.1059
448200	5.2169
449100	5.6054
450000	5.0504
450900	4.2735
451800	3.996
452700	3.4965
453600	3.552
454500	4.662
455400	5.8274
456300	6.0494
457200	4.662
458100	3.885
459000	3.885
459900	4.0515
460800	4.3845
461700	4.44
462600	4.44
463500	4.551
464400	4.551
465300	4.6065
466200	4.6065
467100	4.44
468000	4.3845
468900	4.2735
469800	4.1625
470700	3.996
471600	3.774
472500	3.663
473400	3.7185
474300	3.996
475200	4.107
476100	4.0515
477000	3.8295
477900	3.774
478800	3.8295
479700	3.774
480600	3.8295
481500	3.9405
482400	3.996
483300	4.0515
484200	3.996
485100	3.996
486000	3.885
486900	3.9405
487800	5.0504
488700	6.4934
489600	5.8829
490500	4.329
491400	3.8295
492300	3.996
493200	4.218
494100	4.44
495000	4.773
495900	4.884
496800	4.662
497700	4.3845
498600	3.885
499500	3.885
500400	4.4955
501300	4.44
502200	3.8295
503100	4.218
504000	5.0504
504900	5.2169
505800	4.9949
506700	4.8285
507600	4.3845
508500	3.9405
509400	4.1625
510300	5.6054
511200	6.8819
512100	6.1049
513000	4.773
513900	4.884
514800	5.6054
515700	6.1049
516600	5.3834
517500	4.3845
518400	4.2735
519300	4.218
520200	4.0515
521100	4.0515
522000	3.996
522900	3.8295
523800	3.774
524700	3.774
525600	4.2735
526500	5.1614
527400	5.6054
528300	5.4389
529200	4.8285
530100	4.218
531000	3.885
531900	4.2735
532800	5.1614
533700	5.3279
534600	4.9949
535500	4.4955
536400	3.774
537300	3.663
538200	3.9405
539100	3.996
540000	4.1625
540900	4.2735
541800	4.2735
542700	4.329
543600	4.44
544500	4.44
545400	4.2735
546300	4.0515
547200	4.1625
548100	4.1625
549000	3.663
549900	3.2745
550800	2.997
551700	2.8305
552600	3.0525
553500	3.996
554400	4.218
555300	4.107
556200	3.996
557100	3.9405
558000	3.9405
558900	3.996
559800	3.8295
560700	3.663
561600	3.7185
562500	3.8295
563400	3.885
564300	3.6075
565200	3.33
566100	3.441
567000	3.774
567900	3.8295
568800	3.774
569700	3.774
570600	3.774
571500	3.8295
572400	3.9405
573300	4.0515
574200	3.774
575100	3.774
576000	3.885
576900	3.8295
577800	3.996
578700	4.0515
579600	3.7185
580500	3.8295
581400	4.7175
582300	5.1614
583200	4.9395
584100	4.662
585000	4.329
585900	4.6065
586800	5.3279
587700	5.4389
588600	4.773
589500	4.107
590400	4.0515
591300	4.0515
592200	3.774
593100	3.7185
594000	4.107
594900	4.329
595800	4.0515
596700	3.885
597600	4.0515
598500	4.2735
599400	4.329
600300	5.1059
601200	5.8829
602100	5.8274
603000	5.3279
603900	4.551
604800	3.7185
605700	3.3855
606600	3.33
607500	3.4965
608400	3.7185
609300	3.8295
610200	4.218
611100	4.884
612000	5.6609
612900	5.8829
613800	5.1059
614700	4.44
615600	4.44
616500	4.773
617400	5.3279
618300	5.8274
619200	5.3279
620100	4.7175
621000	4.9395
621900	5.0504
622800	5.3279
623700	5.8274
624600	5.4944
625500	5.6054
626400	6.0494
627300	5.6609
628200	4.8285
629100	4.3845
630000	4.662
630900	5.4944
631800	5.7719
632700	4.9395
633600	4.107
634500	3.996
635400	4.0515
636300	4.1625
637200	4.1625
638100	3.996
639000	3.774
639900	3.774
640800	3.774
641700	3.885
642600	4.0515
643500	3.996
644400	3.885
645300	3.7185
646200	3.774
647100	3.9405
648000	3.9405
648900	3.885
649800	3.9405
650700	3.996
651600	3.996
652500	3.885
653400	3.8295
654300	3.885
655200	3.885
656100	3.8295
657000	3.9405
657900	4.6065
658800	4.8285
659700	4.329
660600	4.107
661500	3.9405
662400	3.663
663300	3.552
664200	3.552
665100	3.552
666000	3.4965
666900	3.774
667800	4.551
668700	5.2724
669600	5.1614
670500	4.551
671400	4.1625
672300	3.996
673200	3.885
674100	3.774
675000	4.44
675900	5.7164
676800	6.4379
677700	6.2159
678600	4.884
679500	3.996
680400	4.218
681300	5.1614
682200	6.1049
683100	5.9939
684000	5.0504
684900	4.4955
685800	4.329
686700	4.9395
687600	5.5499
688500	5.2169
689400	4.551
690300	4.329
691200	4.218
692100	4.107
693000	3.774
693900	3.552
694800	3.4965
695700	3.552
696600	3.6075
697500	3.7185
698400	3.552
699300	3.441
700200	4.1625
701100	5.2724
702000	5.6609
702900	5.3279
703800	4.551
704700	4.1625
705600	4.107
706500	3.9405
707400	4.1625
708300	4.329
709200	4.107
710100	3.996
711000	4.0515
711900	3.9405
712800	3.996
713700	3.885
714600	3.663
715500	3.7185
716400	3.8295
717300	3.9405
718200	4.1625
719100	4.218
720000	4.1625
720900	4.329
721800	4.44
722700	4.3845
723600	4.218
724500	4.2735
725400	4.329
726300	4.2735
727200	4.218
728100	4.2735
729000	4.218
729900	3.996
730800	3.8295
731700	3.774
732600	3.885
733500	4.1625
734400	4.218
735300	4.107
736200	4.0515
737100	3.9405
738000	3.9405
738900	3.9405
739800	3.9405
740700	4.0515
741600	3.9405
742500	3.8295
743400	3.8295
744300	3.774
745200	3.7185
746100	3.8295
747000	3.885
747900	4.0515
748800	3.885
749700	3.7185
750600	3.885
751500	3.885
752400	3.7185
753300	3.552
754200	3.4965
755100	3.552
756000	3.552
756900	3.552
757800	3.552
758700	3.9405
759600	5.3834
760500	6.4934
761400	6.3824
762300	5.6054
763200	4.7175
764100	4.1625
765000	4.0515
765900	4.662
766800	4.884
767700	4.2735
768600	3.996
769500	3.774
770400	3.885
771300	4.4955
772200	4.4955
773100	4.107
774000	3.8295
774900	3.552
775800	3.33
776700	3.2745
777600	3.3855
778500	3.441
779400	3.4965
780300	3.8295
781200	4.6065
782100	5.6054
783000	6.6044
783900	6.8819
784800	6.2714
785700	5.1614
786600	4.218
787500	4.1625
788400	5.3834
789300	6.7154
790200	7.1039
791100	6.7154
792000	6.1049
792900	5.3279
793800	4.9949
794700	5.5499
795600	5.2724
796500	3.996
797400	3.4965
798300	3.552
799200	4.6065
800100	6.7154
801000	7.3259
801900	6.2714
802800	5.1614
803700	4.551
804600	4.2735
805500	4.0515
806400	3.9405
807300	3.8295
808200	3.7185
809100	3.6075
810000	3.663
810900	3.774
811800	3.7185
812700	3.7185
813600	3.8295
814500	3.885
815400	3.9405
816300	3.9405
817200	4.0515
818100	4.1625
819000	4.0515
819900	3.9405
820800	3.9405
821700	3.996
822600	3.7185
823500	3.219
824400	2.997
825300	3.552
826200	4.1625
827100	4.107
828000	3.9405
828900	3.9405
829800	3.9405
830700	3.885
831600	3.885
832500	4.107
833400	4.8285
834300	5.6054
835200	5.9384
836100	5.7164
837000	5.3279
837900	5.2724
838800	5.8274
839700	5.8829
840600	5.3279
841500	5.1059
842400	5.5499
843300	6.1049
844200	6.1049
845100	5.3834
846000	4.7175
846900	4.884
847800	5.3279
848700	5.2169
849600	4.8285
850500	4.551
851400	4.1625
852300	3.9405
853200	4.329
854100	4.3845
855000	3.774
855900	3.663
856800	4.0515
857700	4.218
858600	4.1625
859500	3.996
860400	3.9405
861300	4.0515
862200	4.107
863100	4.0515
864000	4.0515
864900	4.329
865800	4.7175
866700	5.2724
867600	5.6054
868500	5.4944
869400	5.4944
870300	5.5499
871200	5.5499
872100	5.2169
873000	5.3279
873900	5.5499
874800	5.3834
875700	5.3279
876600	5.4389
877500	5.8274
878400	6.2714
879300	6.1049
880200	5.8829
881100	5.6054
882000	5.0504
882900	4.9395
883800	4.551
884700	4.0515
885600	3.885
886500	3.885
887400	4.1625
888300	4.6065
889200	4.773
890100	4.8285
891000	4.884
891900	4.6065
892800	4.773
893700	5.1059
894600	5.1059
895500	4.773
896400	4.3845
897300	4.0515
898200	3.663
899100	3.6075
900000	3.885
900900	4.107
901800	4.107
902700	3.9405
903600	3.8295
904500	3.7185
905400	3.774
906300	3.8295
907200	3.7185
908100	3.6075
909000	3.6075
909900	3.552
910800	3.6075
911700	3.6075
912600	3.774
913500	3.8295
914400	3.663
915300	3.663
916200	3.7185
917100	3.7185
918000	3.7185
918900	3.552
919800	3.441
920700	3.2745
921600	3.33
922500	3.552
923400	3.7185
924300	3.6075
925200	3.3855
926100	3.4965
927000	3.4965
927900	3.3855
928800	3.441
929700	3.441
930600	3.33
931500	3.2745
932400	3.774
933300	5.2724
934200	6.1604
935100	6.5489
936000	6.1604
936900	5.4389
937800	4.8285
938700	4.2735
939600	3.8295
940500	3.7185
941400	4.107
942300	3.9405
943200	3.7185
944100	3.7185
945000	3.552
945900	3.663
946800	3.885
947700	4.0515
948600	3.996
949500	3.885
950400	3.7185
951300	3.9405
952200	3.9405
953100	3.3855
954000	3.33
954900	3.7185
955800	3.885
956700	3.6075
957600	3.552
958500	3.885
959400	3.8295
960300	3.774
961200	4.1625
962100	4.884
963000	5.5499
963900	5.1059
964800	4.0515
965700	4.1625
966600	4.662
967500	4.8285
968400	5.1614
969300	5.4389
970200	5.3834
971100	5.2724
972000	5.0504
972900	4.44
973800	3.774
974700	3.3855
975600	3.33
976500	3.9405
977400	4.44
978300	4.107
979200	3.663
980100	3.552
981000	3.663
981900	3.774
982800	3.8295
983700	3.9405
984600	3.9405
985500	3.663
986400	3.552
987300	3.552
988200	3.6075
989100	3.4965
990000	3.33
990900	3.2745
991800	3.108
992700	3.108
993600	3.441
994500	3.441
995400	3.33
996300	3.2745
997200	3.2745
998100	3.33
999000	3.441
999900	3.4965
1000800	3.4965
1001700	3.6075
1002600	3.6075
1003500	3.552
1004400	3.441
1005300	3.3855
1006200	3.33
1007100	3.2745
1008000	3.33
1008900	3.4965
1009800	3.441
1010700	3.1635
1011600	3.108
1012500	3.7185
1013400	4.662
1014300	4.773
1015200	4.551
1016100	4.0515
1017000	3.663
1017900	3.663
1018800	3.774
1019700	3.663
1020600	3.552
1021500	3.885
1022400	4.4955
1023300	4.329
1024200	3.885
1025100	3.663
1026000	3.441
1026900	3.6075
1027800	3.996
1028700	3.8295
1029600	3.441
1030500	3.4965
1031400	3.441
1032300	3.33
1033200	3.3855
1034100	3.33
1035000	3.1635
1035900	3.0525
1036800	2.997
1037700	2.9415
1038600	3.219
1039500	4.218
1040400	4.9395
1041300	4.8285
1042200	4.1625
1043100	3.4965
1044000	3.219
1044900	3.219
1045800	3.219
1046700	2.9415
1047600	2.8305
1048500	3.0525
1049400	4.2735
1050300	4.7175
1051200	4.662
1052100	4.3845
1053000	3.9405
1053900	3.663
1054800	3.552
1055700	3.33
1056600	3.33
1057500	3.1635
1058400	2.886
1059300	2.886
1060200	3.219
1061100	3.552
1062000	4.218
1062900	4.884
1063800	5.2169
1064700	5.2169
1065600	4.773
1066500	4.107
1067400	3.6075
1068300	3.441
1069200	3.663
1070100	3.996
1071000	4.0515
1071900	3.774
1072800	3.441
1073700	3.219
1074600	3.108
1075500	2.9415
1076400	2.886
1077300	3.1635
1078200	3.2745
1079100	3.108
1080000	3.1635
1080900	3.2745
1081800	3.219
1082700	3.219
1083600	3.219
1084500	3.219
1085400	3.2745
