# Supplementary material for: A parsimonious model of blood glucose homeostasis
Source: PLOS Digit Health. 2022 Jul 14;1(7):e0000072. doi: 10.1371/journal.pdig.0000072 (PMC9931355; doi:10.1371/journal.pdig.0000072)
Supplement: S2 Data — Blood glucose data of Klick Pilot Study measured using the Freestyle Libre Flash Glucose device. The data are presented in comma separated values (.csv) format for each healthy individual (N = 100). The filenames represent the unique identification of the individual to preserve anonymity. (ZIP) [file pdig.0000072.s011.zip › PAP063.csv]

Elapsed Time	Glucose (mmol/L)
0	3.219
900	3.441
1800	3.552
2700	3.7185
3600	3.6075
4500	3.2745
5400	2.997
6300	2.775
7200	2.7195
8100	2.9415
9000	3.6075
9900	4.44
10800	4.662
11700	4.107
12600	3.6075
13500	3.441
14400	3.774
15300	4.2735
16200	3.885
17100	3.552
18000	4.107
18900	4.662
19800	4.107
20700	3.996
21600	4.44
22500	4.329
23400	3.885
24300	3.9405
25200	3.9405
26100	3.7185
27000	3.885
27900	3.885
28800	3.4965
29700	2.997
30600	2.7195
31500	3.33
32400	3.2745
33300	2.9415
34200	2.664
35100	2.997
36000	3.6075
36900	3.6075
37800	3.6075
38700	3.7185
39600	3.885
40500	3.4965
41400	3.33
42300	3.6075
43200	3.7185
44100	3.6075
45000	3.2745
45900	3.1635
46800	3.108
47700	3.108
48600	3.441
49500	3.441
50400	3.33
51300	3.2745
52200	3.6075
53100	4.662
54000	4.551
54900	3.552
55800	3.3855
56700	3.552
57600	3.6075
58500	3.8295
59400	3.774
60300	3.4965
61200	3.7185
62100	4.329
63000	4.3845
63900	4.2735
64800	4.4955
65700	4.107
66600	3.7185
67500	3.663
68400	3.774
69300	3.9405
70200	4.0515
71100	4.329
72000	4.107
72900	3.4965
73800	3.0525
74700	2.886
75600	3.885
76500	3.885
77400	3.4965
78300	3.8295
79200	4.218
80100	4.218
81000	4.329
81900	4.3845
82800	4.107
83700	3.9405
84600	3.8295
85500	3.7185
86400	3.33
87300	3.2745
88200	3.8295
89100	3.8295
90000	3.885
90900	4.1625
91800	3.7185
92700	3.2745
93600	3.1635
94500	3.2745
95400	3.4965
96300	4.107
97200	4.7175
98100	4.7175
99000	4.6065
99900	4.1625
100800	3.6075
101700	3.7185
102600	4.107
103500	4.2735
104400	4.0515
105300	3.885
106200	4.1625
107100	4.7175
108000	4.6065
108900	4.2735
109800	4.2735
110700	4.44
111600	4.2735
112500	3.774
113400	3.2745
114300	2.442
115200	2.664
116100	3.4965
117000	3.2745
117900	3.3855
118800	3.219
119700	3.0525
120600	3.33
121500	3.7185
122400	3.4965
123300	3.3855
124200	3.552
125100	3.663
126000	3.7185
126900	3.7185
127800	3.6075
128700	3.4965
129600	3.2745
130500	3.0525
131400	2.775
132300	2.886
133200	3.33
134100	3.4965
135000	3.4965
135900	3.663
136800	3.663
137700	3.3855
138600	3.2745
139500	3.3855
140400	3.219
141300	3.1635
142200	3.552
143100	3.4965
144000	3.996
144900	4.7175
145800	4.551
146700	3.8295
147600	3.4965
148500	3.8295
149400	4.0515
150300	3.9405
151200	4.3845
152100	5.1059
153000	4.884
153900	4.0515
154800	3.7185
155700	3.9405
156600	4.4955
157500	4.44
158400	3.8295
159300	3.552
160200	3.663
161100	3.885
162000	3.9405
162900	3.774
163800	3.6075
164700	3.663
165600	3.7185
166500	3.8295
167400	3.663
168300	3.6075
169200	4.329
170100	5.1059
171000	5.2169
171900	4.9949
172800	4.884
173700	4.9949
174600	5.2724
175500	4.9395
176400	4.329
177300	4.44
178200	4.7175
179100	4.107
180000	3.6075
180900	3.9405
181800	4.6065
182700	4.4955
183600	4.329
184500	4.8285
185400	4.6065
186300	3.774
187200	3.552
188100	3.774
189000	4.2735
189900	4.218
190800	3.7185
191700	3.441
192600	3.552
193500	4.329
194400	4.662
195300	3.885
196200	3.3855
197100	3.6075
198000	4.0515
198900	3.7185
199800	3.2745
200700	3.108
201600	3.108
202500	2.8305
203400	2.997
204300	2.775
205200	2.22
206100	2.22
207000	2.553
207900	2.7195
208800	2.886
209700	2.9415
210600	2.553
211500	2.331
212400	2.775
213300	3.0525
214200	2.9415
215100	2.9415
216000	3.1635
216900	3.1635
217800	2.9415
218700	2.775
219600	2.9415
220500	3.108
221400	3.219
222300	3.108
223200	3.0525
224100	2.997
225000	3.219
225900	4.1625
226800	3.996
227700	3.3855
228600	3.3855
229500	3.7185
230400	4.0515
231300	4.1625
232200	3.441
233100	3.219
234000	3.6075
234900	3.8295
235800	4.107
236700	4.3845
237600	4.218
238500	3.885
239400	3.996
240300	4.44
241200	3.996
242100	3.441
243000	3.7185
243900	3.9405
244800	3.774
245700	3.663
246600	3.6075
247500	3.774
248400	3.8295
249300	3.6075
250200	3.6075
251100	3.663
252000	3.552
252900	3.4965
253800	4.107
254700	5.4389
255600	6.1604
256500	5.9939
257400	4.6065
258300	3.3855
259200	3.1635
260100	4.662
261000	4.551
261900	4.1625
262800	4.6065
263700	4.7175
264600	3.885
265500	3.4965
266400	3.663
267300	4.3845
268200	5.1614
269100	5.4389
270000	4.9949
270900	4.551
271800	4.551
272700	4.7175
273600	4.4955
274500	4.218
275400	4.2735
276300	4.329
277200	4.107
278100	3.885
279000	4.6065
279900	5.3279
280800	4.329
281700	3.552
282600	3.8295
283500	4.773
284400	5.2169
285300	4.884
286200	4.107
287100	4.0515
288000	3.996
288900	3.774
289800	3.774
290700	3.9405
291600	4.1625
292500	3.663
293400	3.3855
294300	3.885
295200	3.996
296100	3.996
297000	4.1625
297900	4.218
298800	3.996
299700	3.663
300600	3.3855
301500	3.4965
302400	3.774
303300	3.885
304200	3.885
305100	3.6075
306000	3.441
306900	3.552
307800	3.33
308700	3.2745
309600	3.774
310500	4.0515
311400	4.44
312300	4.3845
313200	3.8295
314100	3.6075
315000	3.885
315900	3.9405
316800	3.9405
317700	4.218
318600	4.4955
319500	4.2735
320400	3.9405
321300	4.329
322200	4.9949
323100	4.884
324000	4.218
324900	4.44
325800	4.7175
326700	4.4955
327600	4.44
328500	4.4955
329400	4.44
330300	4.218
331200	3.996
332100	4.107
333000	4.218
333900	4.107
334800	3.996
335700	4.0515
336600	4.218
337500	4.107
338400	4.218
339300	5.1614
340200	6.0494
341100	6.1604
342000	5.6054
342900	5.4944
343800	5.3279
344700	4.4955
345600	3.996
346500	4.107
347400	4.107
348300	4.0515
349200	4.551
350100	4.9395
351000	4.329
351900	3.7185
352800	4.0515
353700	4.9395
354600	5.4944
355500	5.2724
356400	4.8285
357300	4.329
358200	4.0515
359100	4.773
360000	5.1614
360900	4.662
361800	4.329
362700	4.329
363600	4.44
364500	4.3845
365400	4.329
366300	4.8285
367200	4.9949
368100	4.551
369000	4.551
369900	4.6065
370800	4.7175
371700	4.662
372600	4.6065
373500	4.6065
374400	4.6065
375300	4.4955
376200	4.107
377100	3.885
378000	3.9405
378900	3.9405
379800	4.0515
380700	4.218
381600	4.329
382500	4.3845
383400	4.218
384300	4.0515
385200	4.107
386100	4.1625
387000	4.107
387900	3.996
388800	3.774
389700	3.7185
390600	3.774
391500	3.7185
392400	3.663
393300	3.7185
394200	3.8295
395100	3.885
396000	3.885
396900	3.996
397800	4.4955
398700	5.0504
399600	4.7175
400500	3.885
401400	3.8295
402300	4.4955
403200	4.9395
404100	4.551
405000	3.8295
405900	3.996
406800	4.329
407700	4.107
408600	3.996
409500	4.1625
410400	4.107
411300	4.107
412200	4.6065
413100	4.9395
414000	4.662
414900	4.3845
415800	4.884
416700	5.3834
417600	5.4944
418500	5.4944
419400	5.2169
420300	4.773
421200	4.6065
422100	4.884
423000	5.4389
423900	5.1059
424800	4.2735
425700	4.3845
426600	5.1059
427500	4.9949
428400	4.3845
429300	4.2735
430200	4.662
431100	4.9949
432000	4.884
432900	4.2735
433800	4.0515
434700	4.6065
435600	4.884
436500	4.3845
437400	3.9405
438300	3.9405
439200	4.1625
440100	4.662
441000	5.2169
441900	5.4389
442800	5.2169
443700	4.9949
444600	5.3279
445500	5.6609
446400	5.7719
447300	5.5499
448200	4.773
449100	3.885
450000	3.8295
450900	4.6065
451800	5.3834
452700	5.0504
453600	4.6065
454500	5.2169
455400	5.7719
456300	5.2724
457200	4.662
458100	4.8285
459000	5.4944
459900	5.8829
460800	5.1059
461700	4.329
462600	4.551
463500	4.6065
464400	4.1625
465300	4.218
466200	4.44
467100	4.3845
468000	4.329
468900	4.2735
469800	4.107
470700	4.218
471600	4.218
472500	4.0515
473400	4.107
474300	4.1625
475200	4.1625
476100	4.107
477000	4.107
477900	4.0515
478800	3.9405
479700	3.8295
480600	4.0515
481500	4.2735
482400	4.1625
483300	4.2735
484200	4.884
485100	5.6054
486000	5.2724
486900	4.3845
487800	4.218
488700	4.3845
489600	4.4955
490500	4.8285
491400	5.2169
492300	5.2169
493200	4.662
494100	4.2735
495000	4.7175
495900	5.6054
496800	5.8274
497700	5.4389
498600	4.9395
499500	4.7175
500400	4.8285
501300	4.884
502200	4.7175
503100	4.773
504000	4.773
504900	4.551
505800	4.551
506700	4.6065
507600	4.6065
508500	4.9949
509400	5.9939
510300	5.9384
511200	4.4955
512100	3.9405
513000	4.2735
513900	4.551
514800	4.662
515700	4.9949
516600	5.8829
517500	6.3269
518400	5.9939
519300	5.8274
520200	5.9384
521100	5.3279
522000	4.773
522900	5.3279
523800	6.1049
524700	5.9384
525600	4.9949
526500	4.6065
527400	4.662
528300	5.1059
529200	5.8274
530100	5.6054
531000	4.4955
531900	4.4955
532800	4.9395
533700	4.773
534600	4.884
535500	4.9949
536400	4.662
537300	4.551
538200	5.3279
539100	5.4944
540000	4.7175
540900	4.773
541800	5.9939
542700	6.4934
543600	5.3834
544500	4.2735
545400	4.662
546300	5.1614
547200	5.2169
548100	4.8285
549000	4.662
549900	4.884
550800	4.9395
551700	4.9395
552600	4.8285
553500	4.7175
554400	4.6065
555300	4.4955
556200	4.44
557100	4.4955
558000	4.662
558900	4.551
559800	4.4955
560700	4.551
561600	4.551
562500	4.3845
563400	4.2735
564300	4.2735
565200	4.329
566100	4.218
567000	4.2735
567900	4.44
568800	4.551
569700	4.551
570600	4.7175
571500	4.884
572400	4.8285
573300	5.2724
574200	5.2169
575100	4.662
576000	4.8285
576900	4.9395
577800	4.8285
578700	4.7175
579600	4.551
580500	4.884
581400	5.3279
582300	5.1614
583200	5.0504
584100	5.0504
585000	5.1614
585900	5.5499
586800	5.3279
587700	4.4955
588600	4.6065
589500	4.8285
590400	4.662
591300	4.6065
592200	4.7175
593100	4.662
594000	4.6065
594900	4.6065
595800	4.662
596700	4.551
597600	4.8285
598500	5.9384
599400	6.6599
600300	6.4934
601200	5.8829
602100	5.4389
603000	5.3279
603900	5.5499
604800	5.4389
605700	4.9949
606600	5.1059
607500	5.7164
608400	5.7164
609300	4.9395
610200	4.2735
611100	4.218
612000	4.3845
612900	4.8285
613800	5.5499
614700	5.8829
615600	5.9384
616500	5.8274
617400	5.4389
618300	5.1059
619200	5.0504
620100	5.1059
621000	4.773
621900	4.4955
622800	5.0504
623700	5.5499
624600	5.1059
625500	5.1059
626400	6.0494
627300	6.4934
628200	5.6054
629100	4.662
630000	4.7175
630900	5.4389
631800	5.8274
632700	5.8274
633600	5.7719
634500	5.5499
635400	5.2169
636300	4.884
637200	4.662
638100	4.6065
639000	4.662
639900	4.6065
640800	4.551
641700	4.773
642600	4.8285
643500	4.773
644400	4.7175
645300	4.551
646200	4.4955
647100	4.662
648000	4.773
648900	4.773
649800	4.4955
650700	4.218
651600	4.329
652500	4.44
653400	4.329
654300	4.2735
655200	4.1625
656100	4.107
657000	4.329
657900	4.4955
658800	4.6065
659700	4.662
660600	4.7175
661500	5.0504
662400	5.8274
663300	5.9384
664200	4.8285
665100	4.107
666000	4.3845
666900	4.9395
667800	5.5499
668700	5.4389
669600	5.1059
670500	5.0504
671400	4.9395
672300	5.1614
673200	5.3834
674100	4.884
675000	4.329
675900	4.662
676800	4.9949
677700	4.7175
678600	4.551
679500	4.8285
680400	5.3834
681300	5.3834
682200	4.6065
683100	4.218
684000	4.4955
684900	5.2169
685800	5.6609
686700	5.3834
687600	4.9395
688500	5.2724
689400	5.6054
690300	5.5499
691200	5.9384
692100	6.4934
693000	6.2159
693900	5.1614
694800	4.7175
695700	4.8285
696600	5.1614
697500	5.4944
698400	5.1059
699300	4.6065
700200	4.551
701100	4.7175
702000	5.2724
702900	5.6609
703800	5.3834
704700	5.1614
705600	5.7719
706500	6.1049
707400	5.8274
708300	5.2724
709200	4.9949
710100	5.2169
711000	5.5499
711900	5.7719
712800	5.3279
713700	5.0504
714600	5.5499
715500	5.5499
716400	5.1059
717300	5.4389
718200	6.0494
719100	5.9939
720000	5.3279
720900	4.9949
721800	4.9949
722700	5.0504
723600	5.2169
724500	5.1614
725400	4.9395
726300	4.7175
727200	4.662
728100	4.662
729000	4.7175
729900	4.773
730800	4.8285
731700	4.8285
732600	4.7175
733500	4.662
734400	4.551
735300	4.551
736200	4.6065
737100	4.6065
738000	4.551
738900	4.6065
739800	4.6065
740700	4.551
741600	4.8285
742500	4.8285
743400	4.4955
744300	4.551
745200	4.6065
746100	4.7175
747000	4.773
747900	4.551
748800	4.662
749700	5.3279
750600	5.7164
751500	5.1059
752400	4.44
753300	4.4955
754200	4.7175
755100	4.884
756000	4.884
756900	5.1614
757800	5.6609
758700	5.5499
759600	5.5499
760500	6.1049
761400	5.7164
762300	4.7175
763200	5.1059
764100	5.7164
765000	5.8829
765900	5.8829
766800	5.3834
767700	4.884
768600	4.9949
769500	5.3834
770400	5.5499
771300	5.8274
772200	6.2159
773100	6.4934
774000	6.5489
774900	6.3824
775800	6.0494
776700	5.6609
777600	5.4389
778500	5.4389
779400	5.6054
780300	5.5499
781200	5.7164
782100	5.7164
783000	4.9949
783900	4.3845
784800	4.44
785700	4.7175
786600	5.1059
787500	5.7164
788400	5.9939
789300	5.6609
790200	5.1059
791100	4.773
792000	4.884
792900	5.3279
793800	5.4944
794700	5.3834
795600	5.0504
796500	4.8285
797400	4.9395
798300	4.884
799200	4.9395
800100	5.6609
801000	6.2159
801900	5.6054
802800	4.7175
803700	4.884
804600	5.6609
805500	6.0494
806400	6.2159
807300	6.2159
808200	5.6609
809100	5.2169
810000	5.4389
810900	5.3279
811800	5.0504
812700	5.1059
813600	5.2724
814500	5.1059
815400	4.44
816300	4.44
817200	5.3279
818100	5.7164
819000	5.1059
819900	4.662
820800	4.7175
821700	4.884
822600	5.0504
823500	4.9395
824400	4.773
825300	4.662
826200	4.662
827100	4.884
828000	4.884
828900	4.773
829800	4.884
830700	5.1614
831600	5.4944
832500	5.2724
833400	4.7175
834300	4.7175
835200	4.9949
836100	4.9395
837000	4.8285
837900	5.3834
838800	6.0494
839700	6.1049
840600	5.6609
841500	5.4389
842400	5.6054
843300	5.6609
844200	5.6609
845100	5.9384
846000	5.8274
846900	5.2169
847800	5.1614
848700	5.5499
849600	5.3279
850500	4.884
851400	4.8285
852300	5.1059
853200	5.2724
854100	5.8274
855000	6.4379
855900	6.4379
856800	5.9939
857700	5.4389
858600	5.1614
859500	5.4389
860400	5.7164
861300	5.7719
862200	5.4944
863100	5.2169
864000	5.1614
864900	5.1059
865800	5.1059
866700	5.5499
867600	5.8829
868500	5.2724
869400	4.662
870300	4.884
871200	5.4944
872100	5.9939
873000	6.1604
873900	6.4934
874800	6.2159
875700	5.5499
876600	5.6054
877500	5.7164
878400	5.6054
879300	5.8829
880200	5.9384
881100	5.6054
882000	5.0504
882900	4.7175
883800	4.662
884700	4.884
885600	5.4389
886500	5.7164
887400	5.3834
888300	5.4389
889200	6.0494
890100	5.9384
891000	5.3279
891900	5.4944
892800	5.7164
893700	5.3279
894600	4.884
895500	4.9395
896400	4.9395
897300	4.551
898200	4.44
899100	4.662
900000	4.7175
900900	4.6065
901800	4.662
902700	4.773
903600	4.662
904500	4.662
905400	4.6065
906300	4.4955
907200	4.551
908100	4.551
909000	4.551
909900	4.6065
910800	4.773
911700	4.6065
912600	4.4955
913500	4.773
914400	4.884
915300	4.7175
916200	5.2724
917100	5.7164
918000	5.5499
918900	5.1059
919800	4.6065
920700	4.7175
921600	4.9395
922500	4.9949
923400	5.3834
924300	5.8829
925200	5.8274
926100	5.3279
927000	5.2169
927900	5.6609
928800	5.8829
929700	5.4944
930600	4.9395
931500	5.1614
932400	5.3279
933300	5.2724
934200	5.2169
935100	5.0504
936000	4.9395
936900	4.9949
937800	4.9949
938700	4.9395
939600	4.884
940500	4.9949
941400	5.2724
942300	5.4944
943200	5.6609
944100	5.7719
945000	5.5499
945900	5.6054
946800	5.7719
947700	5.5499
948600	4.9949
949500	5.0504
950400	5.3834
951300	5.1614
952200	5.1614
953100	5.6054
954000	5.4389
954900	4.6065
955800	4.2735
956700	4.3845
957600	4.4955
958500	4.551
959400	4.662
960300	5.3834
961200	6.3824
962100	6.0494
963000	5.0504
963900	4.773
964800	5.2724
965700	5.7164
966600	5.2169
967500	4.884
968400	5.2169
969300	5.3834
970200	5.3834
971100	5.6609
972000	5.6609
972900	5.4389
973800	5.1059
974700	4.9395
975600	5.1059
976500	5.2169
977400	5.2724
978300	4.9949
979200	4.3845
980100	4.329
981000	4.6065
981900	4.773
982800	4.7175
983700	4.551
984600	4.551
985500	4.6065
986400	4.6065
987300	4.551
988200	4.44
989100	4.44
990000	4.551
990900	4.551
991800	4.44
992700	4.3845
993600	4.329
994500	4.2735
995400	4.3845
996300	4.3845
997200	4.44
998100	4.4955
999000	4.44
999900	4.4955
1000800	4.4955
1001700	4.551
1002600	4.662
1003500	4.9949
1004400	5.3279
1005300	5.0504
1006200	4.551
1007100	4.551
1008000	4.7175
1008900	4.662
1009800	4.8285
1010700	5.3279
1011600	5.4944
1012500	5.3279
1013400	5.3834
1014300	5.5499
1015200	5.3834
1016100	5.1614
1017000	5.1059
1017900	4.9395
1018800	4.884
1019700	4.884
1020600	4.773
1021500	4.8285
1022400	4.884
1023300	4.884
1024200	4.773
1025100	4.662
1026000	4.662
1026900	4.662
1027800	4.662
1028700	4.7175
1029600	4.551
1030500	4.551
1031400	4.551
1032300	4.7175
1033200	5.6609
1034100	6.5489
1035000	6.6599
1035900	6.4379
1036800	6.2714
1037700	5.9384
1038600	6.0494
1039500	5.8829
1040400	5.2169
1041300	5.3279
1042200	5.8829
1043100	5.8829
1044000	5.1059
1044900	4.218
1045800	3.8295
1046700	4.0515
1047600	4.9949
1048500	6.2714
1049400	6.6044
1050300	6.1604
1051200	5.5499
1052100	4.662
1053000	4.3845
1053900	5.3279
1054800	5.9384
1055700	5.4944
1056600	5.3279
1057500	5.3279
1058400	4.8285
1059300	4.884
1060200	5.6609
1061100	5.7164
1062000	5.2169
1062900	5.1059
1063800	5.2724
1064700	4.9395
1065600	4.7175
1066500	4.551
1067400	4.7175
1068300	4.9395
1069200	4.7175
1070100	4.551
1071000	4.551
1071900	4.662
1072800	4.8285
1073700	4.7175
1074600	4.44
1075500	4.218
1076400	4.329
1077300	4.44
1078200	4.4955
1079100	4.551
1080000	4.551
1080900	4.4955
1081800	4.329
1082700	4.329
1083600	4.3845
1084500	4.2735
1085400	4.2735
1086300	4.4955
1087200	4.662
1088100	4.6065
1089000	4.551
1089900	4.9949
1090800	5.2724
1091700	4.8285
1092600	4.6065
1093500	5.1059
1094400	5.4944
1095300	4.9949
1096200	4.4955
1097100	4.551
1098000	4.6065
1098900	4.884
1099800	5.3834
1100700	5.7164
1101600	5.6609
1102500	5.3279
1103400	5.2169
1104300	5.1059
1105200	4.9395
1106100	4.9949
1107000	5.0504
1107900	4.773
1108800	4.7175
1109700	4.7175
1110600	4.773
1111500	4.8285
1112400	4.773
1113300	5.3279
1114200	6.0494
1115100	5.9384
1116000	6.0494
1116900	6.6599
1117800	6.4379
1118700	5.3834
1119600	5.1059
1120500	5.5499
1121400	5.7719
1122300	5.6609
1123200	4.9395
1124100	4.44
1125000	4.8285
1125900	5.3279
1126800	5.2724
1127700	4.884
1128600	4.6065
1129500	4.6065
1130400	4.6065
1131300	4.884
1132200	5.4389
1133100	5.5499
1134000	5.2724
1134900	5.2169
1135800	5.2169
1136700	4.9949
1137600	4.9395
1138500	5.1059
1139400	5.1059
1140300	4.884
1141200	4.662
1142100	4.7175
1143000	5.0504
1143900	5.3834
1144800	5.2169
1145700	5.0504
1146600	5.3834
1147500	5.7164
1148400	5.6054
1149300	5.1059
1150200	4.8285
1151100	5.0504
1152000	5.1614
1152900	4.9949
1153800	4.773
1154700	4.6065
1155600	4.551
1156500	4.551
1157400	4.662
1158300	4.7175
1159200	4.551
1160100	4.44
1161000	4.44
1161900	4.4955
1162800	4.551
1163700	4.551
1164600	4.4955
1165500	4.4955
1166400	4.44
1167300	4.2735
1168200	4.2735
1169100	4.2735
1170000	4.44
1170900	4.44
1171800	4.4955
1172700	4.662
1173600	4.551
1174500	4.551
1175400	4.773
1176300	4.551
1177200	4.551
1178100	4.773
1179000	4.9949
1179900	5.0504
1180800	4.773
1181700	4.4955
1182600	4.662
1183500	5.4389
1184400	6.2714
1185300	5.9384
