# Supplementary material for: A parsimonious model of blood glucose homeostasis
Source: PLOS Digit Health. 2022 Jul 14;1(7):e0000072. doi: 10.1371/journal.pdig.0000072 (PMC9931355; doi:10.1371/journal.pdig.0000072)
Supplement: S2 Data — Blood glucose data of Klick Pilot Study measured using the Freestyle Libre Flash Glucose device. The data are presented in comma separated values (.csv) format for each healthy individual (N = 100). The filenames represent the unique identification of the individual to preserve anonymity. (ZIP) [file pdig.0000072.s011.zip › PBP71.csv]

Elapsed Time	Glucose (mmol/L)
0	5.4389
900	5.2169
1800	5.2724
2700	5.2169
3600	5.1614
4500	5.0504
5400	4.884
6300	5.1059
7200	4.7175
8100	3.996
9000	4.329
9900	5.1059
10800	5.4389
11700	4.9949
12600	4.8285
13500	5.1059
14400	5.0504
15300	4.8285
16200	5.1614
17100	5.7719
18000	5.7719
18900	5.1059
19800	4.9395
20700	5.6054
21600	5.6609
22500	5.3279
23400	5.3834
24300	5.2724
25200	5.1614
26100	5.5499
27000	5.7164
27900	4.884
28800	4.218
29700	4.884
30600	5.7164
31500	5.8274
32400	5.2724
33300	4.551
34200	4.6065
35100	5.4389
36000	5.6609
36900	5.1059
37800	4.8285
38700	5.2169
39600	5.6054
40500	5.7719
41400	5.8829
42300	5.8829
43200	5.6054
44100	5.1059
45000	4.9949
45900	5.2169
46800	5.1614
47700	4.9949
48600	4.9949
49500	4.8285
50400	4.44
51300	4.329
52200	4.4955
53100	4.4955
54000	4.218
54900	4.0515
55800	4.2735
56700	4.218
57600	4.1625
58500	4.1625
59400	4.107
60300	4.0515
61200	4.0515
62100	4.0515
63000	4.107
63900	3.996
64800	3.885
65700	3.996
66600	4.1625
67500	4.329
68400	4.2735
69300	4.218
70200	4.662
71100	5.1614
72000	4.7175
72900	4.4955
73800	4.884
74700	5.8274
75600	6.2159
76500	5.7164
77400	5.3279
78300	5.0504
79200	4.884
80100	4.8285
81000	4.9395
81900	4.7175
82800	4.329
83700	4.2735
84600	4.7175
85500	4.8285
86400	4.329
87300	3.9405
88200	4.0515
89100	4.329
90000	4.6065
90900	5.2724
91800	5.8274
92700	5.9384
93600	5.4944
94500	4.6065
95400	4.1625
96300	4.6065
97200	5.2169
98100	5.5499
99000	5.8829
99900	6.0494
100800	6.2159
101700	6.2714
102600	5.6609
103500	5.0504
104400	5.1059
105300	5.3834
106200	5.2169
107100	4.662
108000	3.9405
108900	3.8295
109800	4.0515
110700	4.107
111600	3.9405
112500	3.9405
113400	3.9405
114300	3.774
115200	3.4965
116100	3.885
117000	5.2169
117900	5.8829
118800	4.773
119700	4.329
120600	5.3279
121500	6.2714
122400	6.4379
123300	6.1049
124200	5.4944
125100	5.6609
126000	6.4379
126900	6.6044
127800	6.3269
128700	5.8829
129600	5.3279
130500	5.3279
131400	5.5499
132300	5.2724
133200	4.884
134100	4.8285
135000	4.773
135900	4.551
136800	4.329
137700	4.329
138600	4.329
139500	4.2735
140400	4.1625
141300	4.0515
142200	3.996
143100	3.885
144000	3.8295
144900	3.885
145800	3.885
146700	3.7185
147600	3.552
148500	3.4965
149400	3.6075
150300	3.7185
151200	3.7185
152100	3.774
153000	3.885
153900	3.885
154800	3.885
155700	4.6065
156600	4.8285
157500	3.885
158400	3.8295
159300	4.6065
160200	4.8285
161100	4.9395
162000	5.1614
162900	5.1059
163800	5.0504
164700	5.0504
165600	5.0504
166500	4.884
167400	4.3845
168300	3.885
169200	3.7185
170100	3.8295
171000	3.885
171900	3.885
172800	3.774
173700	3.774
174600	3.8295
175500	3.8295
176400	3.774
177300	3.774
178200	3.8295
179100	4.218
180000	5.4389
180900	6.4934
181800	5.9939
182700	4.8285
183600	4.7175
184500	5.7164
185400	6.5489
186300	7.1594
187200	6.8819
188100	5.7719
189000	5.3279
189900	5.4389
190800	4.9949
191700	4.4955
192600	4.662
193500	5.3279
194400	5.5499
195300	4.773
196200	3.8295
197100	3.4965
198000	3.3855
198900	3.552
199800	3.7185
200700	3.9405
201600	4.2735
202500	4.218
203400	3.8295
204300	3.663
205200	4.218
206100	5.1614
207000	5.1614
207900	4.551
208800	4.551
209700	5.2169
210600	5.4944
211500	5.3279
212400	5.2724
213300	5.3279
214200	5.3834
215100	5.6609
216000	6.0494
216900	6.1049
217800	5.9384
218700	5.8829
219600	5.8274
220500	5.3279
221400	4.7175
222300	4.44
223200	4.773
224100	5.2724
225000	5.4944
225900	5.2169
226800	4.773
227700	4.4955
228600	4.2735
229500	4.218
230400	4.1625
231300	4.107
232200	4.0515
233100	3.9405
234000	3.885
234900	3.7185
235800	3.552
236700	3.885
237600	4.1625
238500	3.996
239400	3.996
240300	4.0515
241200	3.9405
242100	4.107
243000	4.551
243900	5.3279
244800	5.2724
245700	4.329
246600	4.662
247500	5.3834
248400	5.4944
249300	5.6609
250200	5.4944
251100	4.9949
252000	4.9395
252900	4.773
253800	4.218
254700	3.9405
255600	3.885
256500	3.8295
257400	3.885
258300	3.885
259200	3.7185
260100	3.7185
261000	3.774
261900	3.774
262800	3.774
263700	3.8295
264600	3.9405
265500	3.774
266400	3.7185
267300	3.885
268200	4.0515
269100	4.0515
270000	4.551
270900	5.7164
271800	6.3824
272700	6.7154
273600	7.2149
274500	7.5479
275400	7.6589
276300	7.5479
277200	7.1594
278100	6.8819
279000	6.6044
279900	6.3269
280800	6.0494
281700	5.4389
282600	4.4955
283500	3.663
284400	3.219
285300	3.0525
286200	2.997
287100	3.1635
288000	3.774
288900	4.773
289800	5.2169
290700	4.6065
291600	4.44
292500	4.8285
293400	5.0504
294300	5.1614
295200	5.1614
296100	5.2169
297000	5.6609
297900	5.6054
298800	5.0504
299700	4.9949
300600	5.3834
301500	5.4389
302400	5.2169
303300	4.8285
304200	4.662
305100	4.551
306000	4.44
306900	4.329
307800	4.2735
308700	4.218
309600	4.0515
310500	3.885
311400	3.774
312300	3.774
313200	3.774
314100	3.885
315000	3.885
315900	3.9405
316800	4.0515
317700	4.0515
318600	4.0515
319500	4.0515
320400	3.996
321300	3.9405
322200	3.996
323100	4.0515
324000	4.0515
324900	3.9405
325800	3.885
326700	3.885
327600	4.107
328500	3.996
329400	3.9405
330300	4.662
331200	5.1059
332100	4.9949
333000	4.9395
333900	5.3279
334800	5.9939
335700	6.3824
336600	6.2159
337500	5.9384
338400	5.5499
339300	5.3279
340200	5.3834
341100	5.1614
342000	4.329
342900	3.885
343800	3.663
344700	3.441
345600	3.6075
346500	3.774
347400	3.774
348300	3.8295
349200	4.0515
350100	4.2735
351000	4.7175
351900	5.3834
352800	5.8274
353700	5.7164
354600	5.6609
355500	5.4944
356400	5.5499
357300	6.0494
358200	6.9374
359100	7.0484
360000	5.9384
360900	4.9949
361800	5.2169
362700	5.1614
363600	4.7175
364500	4.8285
365400	5.1614
366300	4.884
367200	4.3845
368100	3.996
369000	3.663
369900	3.6075
370800	3.7185
371700	3.7185
372600	3.7185
373500	3.7185
374400	4.0515
375300	4.2735
376200	4.4955
377100	5.0504
378000	4.9949
378900	4.329
379800	4.551
380700	5.4389
381600	5.7719
382500	5.8274
383400	5.3834
384300	5.0504
385200	5.1614
386100	5.2169
387000	5.3279
387900	5.6054
388800	5.4944
389700	5.1059
390600	4.7175
391500	4.6065
392400	4.662
393300	4.662
394200	4.6065
395100	4.44
396000	4.2735
396900	4.107
397800	3.9405
398700	3.9405
399600	3.9405
400500	4.0515
401400	4.107
402300	4.107
403200	4.1625
404100	4.107
405000	3.996
405900	3.885
406800	3.774
407700	3.8295
408600	3.8295
409500	3.774
410400	3.8295
411300	4.1625
412200	4.0515
413100	3.8295
414000	4.2735
414900	4.884
415800	4.9949
416700	4.551
417600	4.551
418500	5.1614
419400	5.6054
420300	5.3834
421200	4.884
422100	5.0504
423000	5.4944
423900	5.8274
424800	5.9939
425700	6.0494
426600	5.6609
427500	4.9949
428400	4.4955
429300	4.2735
430200	4.218
431100	4.218
432000	4.1625
432900	4.218
433800	4.1625
434700	4.1625
435600	4.8285
436500	5.9939
437400	6.7154
438300	5.9939
439200	4.773
440100	4.773
441000	5.8274
441900	6.4379
442800	6.3824
443700	5.9939
444600	5.1059
445500	4.6065
446400	4.551
447300	4.6065
448200	4.884
449100	5.4389
450000	5.9384
450900	5.4944
451800	4.884
452700	4.7175
453600	4.7175
454500	4.7175
455400	4.662
456300	4.7175
457200	4.551
458100	4.1625
459000	4.0515
459900	4.2735
460800	4.551
461700	4.329
462600	3.774
463500	4.2735
464400	5.2169
465300	5.1614
466200	4.662
467100	4.6065
468000	5.0504
468900	5.6609
469800	6.1049
470700	6.1049
471600	5.9939
472500	6.1604
473400	6.3824
474300	6.2714
475200	5.7164
476100	5.4944
477000	5.6054
477900	5.4389
478800	5.1614
479700	5.0504
480600	4.884
481500	4.9949
482400	5.1059
483300	5.1059
484200	4.884
485100	4.551
486000	4.2735
486900	4.107
487800	4.107
488700	4.1625
489600	4.107
490500	3.996
491400	3.885
492300	3.9405
493200	3.9405
494100	3.996
495000	4.0515
495900	3.9405
496800	3.8295
497700	4.329
498600	4.9949
499500	4.9949
500400	4.773
501300	4.773
502200	4.9395
503100	4.884
504000	5.0504
504900	5.2724
505800	4.884
506700	4.218
507600	4.0515
508500	4.2735
509400	4.3845
510300	4.3845
511200	4.4955
512100	4.551
513000	4.4955
513900	4.44
514800	4.3845
515700	4.44
516600	4.551
517500	4.4955
518400	4.2735
519300	4.1625
520200	4.1625
521100	4.107
522000	4.107
522900	3.996
523800	3.885
524700	3.885
525600	3.8295
526500	4.1625
527400	5.2169
528300	5.9384
529200	5.9384
530100	5.7164
531000	5.2724
531900	4.9395
532800	5.1059
533700	5.6054
534600	6.1604
535500	5.9384
536400	5.2169
537300	4.773
538200	4.6065
539100	4.3845
540000	3.885
540900	3.663
541800	3.774
542700	3.7185
543600	3.6075
544500	3.663
545400	4.107
546300	4.9949
547200	5.2169
548100	4.8285
549000	4.662
549900	4.7175
550800	5.2724
551700	5.7719
552600	5.3834
553500	5.0504
554400	5.2169
555300	5.2169
556200	4.9949
557100	5.2169
558000	5.7164
558900	5.8829
559800	5.5499
560700	5.2724
561600	5.2169
562500	5.0504
563400	4.9949
564300	4.9949
565200	4.9395
566100	4.773
567000	4.662
567900	4.4955
568800	4.44
569700	4.44
570600	4.44
571500	4.3845
572400	4.329
573300	4.329
574200	4.218
575100	4.1625
576000	4.1625
576900	4.1625
577800	4.329
578700	4.329
579600	4.1625
580500	4.1625
581400	4.107
582300	4.218
583200	4.9395
584100	5.7719
585000	5.9384
585900	5.8274
586800	5.6609
587700	5.3834
588600	5.5499
589500	6.0494
590400	6.2159
591300	6.1049
592200	5.4389
593100	4.8285
594000	4.9949
594900	5.0504
595800	4.773
596700	4.44
597600	4.218
598500	4.2735
599400	4.2735
600300	4.2735
601200	4.2735
602100	4.107
603000	4.107
603900	4.1625
604800	4.107
605700	4.107
606600	3.9405
607500	4.107
608400	4.44
609300	4.884
610200	5.3834
611100	5.4389
612000	5.3279
612900	5.4389
613800	5.2169
614700	4.662
615600	4.3845
616500	4.3845
617400	4.329
618300	4.218
619200	4.329
620100	4.3845
621000	4.1625
621900	4.773
622800	5.8829
623700	5.9384
624600	5.4389
625500	5.4389
626400	5.8274
627300	6.2159
628200	6.1049
629100	6.0494
630000	5.7719
630900	5.7719
631800	5.9939
632700	5.7164
633600	5.5499
634500	5.4389
635400	4.8285
636300	4.3845
637200	4.8285
638100	5.3279
639000	4.9949
639900	4.4955
640800	5.1059
641700	5.4389
642600	4.8285
643500	4.44
644400	4.6065
645300	4.773
646200	5.1614
647100	5.8274
648000	5.8829
648900	5.3279
649800	4.9949
650700	5.2724
651600	5.6054
652500	5.6054
653400	5.1614
654300	4.773
655200	4.773
656100	4.884
657000	4.773
657900	4.4955
658800	4.44
659700	4.44
660600	4.1625
661500	3.9405
662400	3.9405
663300	4.0515
664200	4.218
665100	4.2735
666000	4.3845
666900	4.3845
667800	4.4955
668700	4.662
669600	4.4955
670500	4.329
671400	4.551
672300	4.884
673200	4.9395
674100	4.551
675000	4.44
675900	4.551
676800	4.662
677700	4.551
678600	4.3845
679500	4.3845
680400	4.6065
681300	5.1614
682200	5.5499
683100	5.4389
684000	5.2724
684900	4.9395
685800	4.329
686700	4.329
687600	4.9949
688500	5.2169
689400	4.7175
690300	4.1625
691200	3.996
692100	4.0515
693000	3.885
693900	3.885
694800	3.996
695700	4.1625
696600	4.9949
697500	5.5499
698400	5.6054
699300	5.7719
700200	5.7719
701100	5.5499
702000	5.2169
702900	4.8285
703800	4.8285
704700	5.5499
705600	6.3824
706500	6.1049
707400	5.4389
708300	5.0504
709200	5.1614
710100	5.6609
711000	5.7719
711900	5.0504
712800	4.218
713700	4.1625
714600	4.662
715500	4.773
716400	4.1625
717300	3.8295
718200	3.996
719100	4.0515
720000	3.9405
720900	3.885
721800	3.885
722700	4.107
723600	4.329
724500	4.0515
725400	3.8295
726300	3.885
727200	4.3845
728100	5.3279
729000	5.5499
729900	4.7175
730800	4.0515
731700	4.6065
732600	5.4944
733500	5.5499
734400	4.9949
735300	4.6065
736200	4.9395
737100	5.5499
738000	5.8829
738900	5.4944
739800	4.9949
740700	5.1059
741600	5.4389
742500	5.3279
743400	4.884
744300	4.884
745200	5.3279
746100	5.3834
747000	5.2724
747900	5.1614
748800	5.0504
749700	4.8285
750600	4.7175
751500	4.773
752400	4.8285
753300	4.4955
754200	4.0515
755100	3.9405
756000	4.6065
756900	4.9949
757800	4.4955
758700	4.1625
759600	4.2735
760500	4.551
761400	4.9395
762300	4.9949
763200	4.884
764100	4.884
765000	5.1059
765900	5.2724
766800	4.884
767700	4.551
768600	5.0504
769500	5.2724
770400	4.9949
771300	4.551
772200	4.773
773100	5.2169
774000	4.7175
774900	4.2735
775800	4.44
776700	4.8285
777600	5.3279
778500	5.2724
779400	4.884
780300	4.773
781200	4.773
782100	4.6065
783000	4.6065
783900	5.0504
784800	5.1059
785700	4.662
786600	4.662
787500	4.9395
788400	4.551
789300	4.329
790200	4.7175
791100	5.3279
792000	5.7719
792900	5.6609
793800	4.884
794700	4.329
795600	4.9949
796500	5.6054
797400	5.3279
798300	5.3279
799200	5.4389
800100	4.9949
801000	4.6065
801900	4.6065
802800	4.4955
803700	4.329
804600	4.0515
805500	3.885
806400	3.9405
807300	3.996
808200	4.0515
809100	4.44
810000	4.551
810900	4.329
811800	4.7175
812700	4.9395
813600	4.6065
814500	4.7175
815400	5.0504
816300	5.3279
817200	5.6054
818100	5.6609
819000	5.6054
819900	5.2169
820800	4.9395
821700	5.1614
822600	5.6054
823500	5.7719
824400	5.3279
825300	4.773
826200	4.773
827100	4.884
828000	4.9395
828900	5.0504
829800	4.8285
830700	4.6065
831600	4.329
832500	4.1625
833400	4.218
834300	4.218
835200	4.218
836100	4.2735
837000	4.218
837900	4.218
838800	4.218
839700	4.218
840600	4.6065
841500	4.9395
842400	4.6065
843300	4.1625
844200	4.1625
845100	4.44
846000	4.551
846900	4.4955
847800	4.329
848700	4.329
849600	4.3845
850500	4.4955
851400	4.44
852300	4.2735
853200	4.1625
854100	4.1625
855000	4.1625
855900	4.0515
856800	4.0515
857700	4.0515
858600	3.9405
859500	3.9405
860400	3.9405
861300	3.885
862200	3.8295
863100	3.885
864000	4.6065
864900	5.4389
865800	5.4944
866700	5.2169
867600	5.2169
868500	5.2724
869400	5.2724
870300	5.1614
871200	5.1059
872100	4.9949
873000	4.551
873900	4.2735
874800	4.551
875700	4.3845
876600	4.1625
877500	4.773
878400	5.1614
879300	4.8285
880200	4.6065
881100	4.6065
882000	4.884
882900	4.9395
883800	4.6065
884700	4.773
885600	5.0504
886500	5.1059
887400	4.773
888300	4.44
889200	4.662
890100	4.884
891000	4.6065
891900	4.44
892800	4.2735
893700	4.0515
894600	4.107
895500	4.2735
896400	4.107
897300	4.329
898200	4.9949
899100	4.773
900000	4.2735
900900	4.662
901800	5.3834
902700	5.3834
903600	4.8285
904500	4.884
905400	5.2724
906300	5.4944
907200	5.4389
908100	5.5499
909000	5.8274
909900	5.8274
910800	5.4944
911700	5.2169
912600	5.1614
913500	5.3279
914400	5.6609
915300	5.7719
916200	5.4944
917100	5.1059
918000	4.884
918900	4.884
919800	4.9949
920700	5.1059
921600	5.1614
922500	4.662
923400	4.1625
924300	4.44
925200	5.1059
926100	5.6609
927000	5.4944
927900	5.0504
928800	4.884
929700	5.1059
930600	5.1614
931500	5.2724
932400	5.4389
933300	5.2169
934200	4.8285
935100	4.7175
936000	4.8285
936900	4.6065
937800	4.4955
938700	4.4955
939600	4.44
940500	4.3845
941400	4.329
942300	4.329
943200	4.4955
944100	4.6065
945000	4.2735
945900	3.996
946800	4.0515
947700	4.218
948600	4.1625
949500	3.885
950400	3.7185
951300	3.8295
952200	4.0515
953100	3.774
954000	3.3855
954900	3.552
955800	4.44
956700	5.2169
957600	4.9395
958500	4.6065
959400	4.551
960300	4.551
961200	4.551
962100	4.4955
963000	4.4955
963900	4.773
964800	5.1059
965700	4.9949
966600	4.4955
967500	4.2735
968400	4.551
969300	4.9395
970200	5.0504
971100	4.8285
972000	4.4955
972900	4.44
973800	4.662
974700	4.6065
975600	4.3845
976500	4.107
977400	4.107
978300	4.0515
979200	3.8295
980100	3.774
981000	3.885
981900	3.885
982800	3.774
983700	3.885
984600	4.2735
985500	4.3845
986400	4.329
987300	4.773
988200	4.773
989100	4.44
990000	4.3845
990900	4.551
991800	4.9949
992700	5.4944
993600	5.2169
994500	4.7175
995400	4.773
996300	5.1614
997200	5.3834
998100	5.1059
999000	4.44
999900	4.218
1000800	4.662
1001700	4.9395
1002600	4.884
1003500	4.662
1004400	4.6065
1005300	4.662
1006200	4.662
1007100	4.551
1008000	4.218
1008900	3.996
1009800	4.1625
1010700	4.3845
1011600	4.4955
1012500	5.1614
1013400	5.6609
1014300	5.5499
1015200	5.0504
1016100	4.662
1017000	4.884
1017900	5.1059
1018800	4.773
1019700	4.44
1020600	4.6065
1021500	4.662
1022400	4.662
1023300	4.6065
1024200	4.4955
1025100	4.3845
1026000	4.2735
1026900	4.218
1027800	4.218
1028700	4.218
1029600	4.107
1030500	4.0515
1031400	4.107
1032300	4.329
1033200	4.662
1034100	4.662
1035000	4.44
1035900	4.3845
1036800	4.329
1037700	4.0515
1038600	3.996
1039500	4.107
1040400	3.9405
1041300	4.107
1042200	4.7175
1043100	4.8285
1044000	4.6065
1044900	4.44
1045800	4.6065
1046700	4.773
1047600	4.773
1048500	4.44
1049400	4.551
1050300	5.3834
1051200	5.4389
1052100	4.7175
1053000	4.2735
1053900	4.4955
1054800	4.329
1055700	4.1625
1056600	4.4955
1057500	4.2735
1058400	3.8295
1059300	3.9405
1060200	4.1625
1061100	4.218
1062000	4.107
1062900	4.0515
1063800	4.218
1064700	4.329
1065600	3.8295
1066500	3.663
1067400	4.2735
1068300	4.773
1069200	4.218
1070100	3.6075
1071000	3.7185
1071900	4.2735
1072800	4.773
1073700	4.773
1074600	4.44
1075500	4.4955
1076400	4.8285
1077300	5.1614
1078200	5.0504
1079100	4.773
1080000	4.9395
1080900	5.3279
1081800	4.9395
1082700	4.1625
1083600	4.329
1084500	4.8285
1085400	4.7175
1086300	4.662
1087200	4.6065
1088100	4.329
1089000	4.107
1089900	4.107
1090800	4.218
1091700	4.2735
1092600	4.218
1093500	4.107
1094400	4.107
1095300	4.218
1096200	4.218
1097100	4.218
1098000	4.3845
1098900	4.44
1099800	4.662
1100700	4.9395
1101600	4.7175
1102500	4.6065
1103400	4.884
1104300	5.1059
1105200	4.7175
1106100	4.329
1107000	4.3845
1107900	4.6065
1108800	4.4955
1109700	4.329
1110600	4.329
1111500	4.6065
1112400	4.9949
1113300	4.773
1114200	4.2735
1115100	4.107
1116000	4.0515
1116900	4.0515
1117800	4.0515
1118700	3.996
1119600	3.9405
1120500	3.885
1121400	3.8295
1122300	3.8295
1123200	3.7185
1124100	3.4965
1125000	3.4965
1125900	3.774
1126800	3.9405
1127700	4.8285
1128600	5.7719
1129500	5.1059
1130400	4.329
1131300	4.884
1132200	5.4389
1133100	5.4944
1134000	4.9395
1134900	4.0515
1135800	4.0515
1136700	4.884
1137600	5.3834
1138500	5.2724
1139400	4.8285
1140300	4.6065
1141200	4.7175
1142100	4.7175
1143000	4.773
1143900	4.8285
1144800	4.551
1145700	4.3845
1146600	5.0504
1147500	5.3834
1148400	4.662
1149300	3.996
1150200	4.218
1151100	4.7175
1152000	4.3845
1152900	3.8295
1153800	4.0515
1154700	4.6065
1155600	4.44
1156500	3.8295
1157400	3.6075
1158300	4.0515
1159200	4.8285
1160100	4.9395
1161000	4.551
1161900	4.662
1162800	5.2724
1163700	5.6054
1164600	5.4944
1165500	5.4389
1166400	5.7719
1167300	5.9384
1168200	5.8274
1169100	5.6054
1170000	5.4389
1170900	5.2169
1171800	5.1059
1172700	5.5499
1173600	5.8274
1174500	5.7164
1175400	5.6609
1176300	5.5499
1177200	5.4389
1178100	5.4944
1179000	5.3834
1179900	5.1059
1180800	4.9395
1181700	4.9395
1182600	4.884
1183500	4.884
1184400	4.8285
1185300	4.7175
1186200	4.6065
1187100	4.44
1188000	4.9395
1188900	5.6609
1189800	5.4389
1190700	4.8285
1191600	4.6065
1192500	4.662
1193400	4.9949
1194300	5.1059
1195200	4.884
1196100	5.1614
1197000	5.2169
1197900	4.662
