# Supplementary material for: A parsimonious model of blood glucose homeostasis
Source: PLOS Digit Health. 2022 Jul 14;1(7):e0000072. doi: 10.1371/journal.pdig.0000072 (PMC9931355; doi:10.1371/journal.pdig.0000072)
Supplement: S2 Data — Blood glucose data of Klick Pilot Study measured using the Freestyle Libre Flash Glucose device. The data are presented in comma separated values (.csv) format for each healthy individual (N = 100). The filenames represent the unique identification of the individual to preserve anonymity. (ZIP) [file pdig.0000072.s011.zip › PKT028.csv]

Elapsed Time	Glucose (mmol/L)
0	3.6075
900	3.663
1800	3.774
2700	4.107
3600	4.7175
4500	5.1614
5400	5.3834
6300	5.3279
7200	4.773
8100	3.885
9000	3.33
9900	3.3855
10800	4.2735
11700	4.773
12600	4.9395
13500	5.1614
14400	5.7164
15300	5.7719
16200	5.2169
17100	4.7175
18000	4.3845
18900	4.0515
19800	3.8295
20700	3.7185
21600	3.663
22500	3.441
23400	3.1635
24300	3.219
25200	3.7185
26100	3.774
27000	3.7185
27900	3.552
28800	3.552
29700	3.6075
30600	3.663
31500	3.552
32400	3.1635
33300	2.886
34200	2.8305
35100	2.997
36000	3.0525
36900	2.9415
37800	2.664
38700	2.442
39600	2.6085
40500	2.9415
41400	3.1635
42300	3.7185
43200	4.107
44100	4.773
45000	4.9395
45900	4.1625
46800	3.7185
47700	3.774
48600	3.8295
49500	3.9405
50400	4.218
51300	4.6065
52200	4.662
53100	4.6065
54000	4.551
54900	4.329
55800	3.9405
56700	3.6075
57600	3.6075
58500	3.8295
59400	3.9405
60300	3.885
61200	3.885
62100	3.885
63000	3.8295
63900	3.885
64800	4.4955
65700	5.4944
66600	5.9384
67500	5.6609
68400	5.1614
69300	4.551
70200	4.2735
71100	4.7175
72000	5.0504
72900	4.8285
73800	4.218
74700	3.9405
75600	4.551
76500	4.9949
77400	4.773
78300	4.329
79200	3.996
80100	3.7185
81000	3.8295
81900	4.218
82800	4.329
83700	4.0515
84600	4.107
85500	4.551
86400	4.7175
87300	4.662
88200	4.107
89100	3.885
90000	4.662
90900	4.9395
91800	4.3845
92700	4.2735
93600	4.329
94500	4.1625
95400	4.4955
96300	5.0504
97200	4.7175
98100	4.1625
99000	4.329
99900	4.7175
100800	4.662
101700	4.2735
102600	4.0515
103500	3.996
104400	4.0515
105300	4.2735
106200	4.329
107100	4.0515
108000	3.8295
108900	3.7185
109800	3.663
110700	3.774
111600	3.8295
112500	3.8295
113400	3.885
114300	3.885
115200	3.663
116100	3.552
117000	3.663
117900	3.774
118800	3.8295
119700	3.8295
120600	3.774
121500	3.7185
122400	3.7185
123300	3.7185
124200	3.663
125100	3.6075
126000	4.0515
126900	4.7175
127800	4.884
128700	4.8285
129600	4.9949
130500	4.8285
131400	3.885
132300	3.663
133200	4.218
134100	4.3845
135000	4.107
135900	3.8295
136800	4.107
137700	4.6065
138600	5.0504
139500	5.0504
140400	4.662
141300	4.3845
142200	4.329
143100	4.0515
144000	3.8295
144900	3.9405
145800	4.2735
146700	4.329
147600	4.0515
148500	3.7185
149400	3.774
150300	3.885
151200	3.7185
152100	3.663
153000	3.6075
153900	3.6075
154800	3.9405
155700	4.662
156600	5.3279
157500	5.3279
158400	5.2724
159300	5.3834
160200	5.3834
161100	5.1059
162000	4.4955
162900	3.9405
163800	3.7185
164700	3.9405
165600	3.9405
166500	3.7185
167400	3.6075
168300	3.8295
169200	4.551
170100	4.884
171000	4.3845
171900	4.329
172800	4.6065
173700	5.1059
174600	5.4944
175500	4.9395
176400	4.0515
177300	4.2735
178200	5.0504
179100	5.3279
180000	4.8285
180900	4.2735
181800	4.6065
182700	5.3279
183600	5.7719
184500	5.8829
185400	5.7164
186300	5.6609
187200	5.4389
188100	5.0504
189000	4.8285
189900	4.8285
190800	4.662
191700	4.44
192600	4.218
193500	4.218
194400	4.107
195300	3.885
196200	3.885
197100	3.9405
198000	3.996
198900	4.107
199800	3.9405
200700	3.8295
201600	3.885
202500	3.996
203400	3.9405
204300	3.8295
205200	3.774
206100	3.8295
207000	3.885
207900	3.8295
208800	3.774
209700	3.663
210600	3.663
211500	3.774
212400	3.774
213300	3.774
214200	3.885
215100	4.551
216000	5.3279
216900	5.2169
217800	4.7175
218700	4.44
219600	4.1625
220500	3.8295
221400	3.774
222300	3.996
223200	4.0515
224100	4.0515
225000	4.1625
225900	4.2735
226800	4.329
227700	4.44
228600	4.4955
229500	4.6065
230400	4.662
231300	4.7175
232200	5.2724
233100	5.4389
234000	4.9395
234900	4.3845
235800	4.551
236700	5.2169
237600	5.4389
238500	4.884
239400	4.329
240300	4.4955
241200	4.6065
242100	4.662
243000	4.9949
243900	5.0504
244800	4.4955
245700	4.329
246600	4.6065
247500	4.9395
248400	5.0504
249300	4.6065
250200	3.8295
251100	3.6075
252000	3.996
252900	4.218
253800	3.885
254700	3.552
255600	3.774
256500	4.3845
257400	4.44
258300	4.107
259200	4.44
260100	4.9395
261000	4.884
261900	4.6065
262800	4.662
263700	4.7175
264600	4.2735
265500	3.7185
266400	4.1625
267300	5.1614
268200	5.4389
269100	5.4389
270000	5.4389
270900	5.1614
271800	4.551
272700	4.2735
273600	4.218
274500	4.0515
275400	3.885
276300	3.885
277200	3.885
278100	3.774
279000	3.7185
279900	3.7185
280800	3.663
281700	3.663
282600	3.774
283500	3.885
284400	3.8295
285300	3.885
286200	3.9405
287100	3.885
288000	3.774
288900	3.774
289800	3.774
290700	3.8295
291600	3.885
292500	3.8295
293400	3.774
294300	3.774
295200	3.774
296100	3.7185
297000	3.552
297900	3.552
298800	3.6075
299700	3.663
300600	3.9405
301500	4.4955
302400	4.6065
303300	4.2735
304200	4.107
305100	4.218
306000	4.1625
306900	4.0515
307800	3.9405
308700	3.774
309600	3.885
310500	3.996
311400	4.2735
312300	4.3845
313200	3.996
314100	3.552
315000	3.552
315900	3.6075
316800	3.8295
317700	4.2735
318600	4.4955
319500	4.773
320400	5.4944
321300	5.2724
322200	4.3845
323100	4.6065
324000	5.2724
324900	5.4389
325800	5.2169
326700	4.551
327600	4.218
328500	4.773
329400	5.3834
330300	5.0504
331200	4.218
332100	3.9405
333000	4.107
333900	4.1625
334800	4.0515
335700	4.0515
336600	4.107
337500	4.107
338400	3.8295
339300	3.6075
340200	3.6075
341100	3.8295
342000	4.44
342900	5.1614
343800	5.4389
344700	5.6054
345600	5.8274
346500	5.3279
347400	4.44
348300	4.4955
349200	4.6065
350100	4.107
351000	3.885
351900	3.9405
352800	3.9405
353700	3.9405
354600	3.8295
355500	3.8295
356400	3.7185
357300	3.663
358200	3.7185
359100	3.6075
360000	3.552
360900	3.663
361800	3.663
362700	3.663
363600	3.6075
364500	3.4965
365400	3.552
366300	3.552
367200	3.552
368100	3.6075
369000	3.6075
369900	3.552
370800	3.4965
371700	3.441
372600	3.4965
373500	3.552
374400	3.6075
375300	3.552
376200	3.4965
377100	3.3855
378000	3.3855
378900	3.441
379800	3.6075
380700	3.663
381600	3.6075
382500	3.552
383400	3.441
384300	3.441
385200	3.552
386100	3.6075
387000	3.774
387900	3.996
388800	4.1625
389700	4.4955
390600	4.6065
391500	4.44
392400	4.2735
393300	4.218
394200	4.1625
395100	4.0515
396000	4.0515
396900	3.9405
397800	3.8295
398700	3.774
399600	3.7185
400500	3.7185
401400	3.9405
402300	4.2735
403200	4.662
404100	4.9949
405000	4.9395
405900	4.551
406800	4.44
407700	4.8285
408600	4.773
409500	4.218
410400	4.1625
411300	4.662
412200	4.4955
413100	3.9405
414000	4.107
414900	4.329
415800	4.44
416700	5.0504
417600	5.2169
418500	4.3845
419400	3.7185
420300	3.8295
421200	4.3845
422100	4.8285
423000	4.3845
423900	3.9405
424800	4.0515
425700	4.0515
426600	3.8295
427500	3.774
428400	3.8295
429300	3.885
430200	4.218
431100	4.3845
432000	4.44
432900	4.6065
433800	4.9949
434700	5.1614
435600	4.8285
436500	4.662
437400	4.662
438300	4.8285
439200	5.2724
440100	5.3279
441000	4.8285
441900	3.996
442800	3.885
443700	4.107
444600	4.218
445500	4.551
446400	4.9949
447300	5.3279
448200	5.4944
449100	5.6054
450000	5.3834
450900	4.884
451800	4.3845
452700	4.107
453600	4.107
454500	4.1625
455400	4.1625
456300	4.0515
457200	3.9405
458100	3.8295
459000	3.8295
459900	3.885
460800	3.774
461700	3.6075
462600	3.552
463500	3.6075
464400	3.774
465300	3.885
466200	3.774
467100	3.7185
468000	3.7185
468900	3.7185
469800	3.8295
470700	3.8295
471600	3.663
472500	3.774
473400	4.7175
474300	5.8274
475200	5.4389
476100	3.9405
477000	3.3855
477900	3.6075
478800	3.885
479700	3.885
480600	3.8295
481500	3.774
482400	3.885
483300	4.44
484200	4.884
485100	4.773
486000	4.551
486900	4.3845
487800	4.329
488700	4.551
489600	4.9949
490500	5.1614
491400	4.9949
492300	4.6065
493200	4.329
494100	4.4955
495000	4.773
495900	4.773
496800	4.7175
497700	4.551
498600	4.329
499500	4.329
500400	4.6065
501300	4.773
502200	4.662
503100	4.2735
504000	4.1625
504900	4.884
505800	5.2724
506700	4.773
507600	4.2735
508500	4.329
509400	4.329
510300	3.9405
511200	3.8295
512100	3.9405
513000	4.107
513900	4.329
514800	4.3845
515700	4.7175
516600	4.9949
517500	4.884
518400	4.8285
519300	4.773
520200	4.773
521100	4.3845
522000	4.0515
522900	4.6065
523800	4.884
524700	4.551
525600	4.3845
526500	4.329
527400	4.3845
528300	4.6065
529200	4.44
530100	4.1625
531000	4.1625
531900	4.4955
532800	4.4955
533700	4.329
534600	4.329
535500	4.1625
536400	4.0515
537300	3.9405
538200	3.8295
539100	3.774
540000	3.774
540900	3.7185
541800	3.774
542700	3.9405
543600	3.9405
544500	3.885
545400	3.774
546300	3.7185
547200	3.663
548100	3.663
549000	3.7185
549900	3.663
550800	3.552
551700	3.552
552600	3.552
553500	3.7185
554400	3.8295
555300	3.7185
556200	3.774
557100	3.9405
558000	3.885
558900	3.663
559800	3.7185
560700	4.1625
561600	4.7175
562500	4.6065
563400	3.996
564300	3.9405
565200	4.1625
566100	4.0515
567000	3.9405
567900	4.0515
568800	4.0515
569700	4.107
570600	4.1625
571500	4.2735
572400	4.218
573300	3.774
574200	4.0515
575100	4.329
576000	3.996
576900	4.551
577800	5.1614
578700	4.884
579600	4.7175
580500	5.1059
581400	5.2169
582300	4.8285
583200	4.551
584100	4.4955
585000	4.551
585900	4.551
586800	4.8285
587700	4.44
588600	3.7185
589500	3.8295
590400	4.3845
591300	4.7175
592200	4.6065
593100	4.0515
594000	3.7185
594900	3.663
595800	3.774
596700	3.996
597600	3.996
598500	3.996
599400	4.0515
600300	3.996
601200	3.774
602100	3.4965
603000	3.3855
603900	3.6075
604800	3.552
605700	3.441
606600	3.4965
607500	3.6075
608400	3.663
609300	3.4965
610200	3.4965
611100	3.774
612000	4.551
612900	5.5499
613800	6.2714
614700	6.9929
615600	7.6589
616500	7.7699
617400	7.5479
618300	7.3814
619200	7.0484
620100	6.1604
621000	5.1614
621900	4.4955
622800	4.2735
623700	4.107
624600	3.8295
625500	3.441
626400	3.219
627300	3.1635
628200	3.441
629100	3.6075
630000	3.663
630900	3.8295
631800	4.0515
632700	4.1625
633600	4.0515
634500	3.8295
635400	3.6075
636300	3.552
637200	3.6075
638100	3.8295
639000	3.9405
639900	3.774
640800	3.774
641700	3.8295
642600	4.0515
643500	4.329
644400	4.107
645300	3.9405
646200	3.996
647100	3.8295
648000	3.9405
648900	4.0515
649800	3.996
650700	4.329
651600	4.6065
652500	4.551
653400	4.7175
654300	4.329
655200	3.663
656100	3.9405
657000	4.329
657900	4.0515
658800	3.885
659700	3.8295
660600	3.8295
661500	4.551
662400	5.1614
663300	4.662
664200	4.0515
665100	4.3845
666000	5.1614
666900	5.9384
667800	6.2714
668700	5.9384
669600	4.8285
670500	3.7185
671400	3.552
672300	4.6065
673200	5.0504
674100	4.9949
675000	4.4955
675900	3.8295
676800	4.4955
677700	5.4944
678600	5.2724
679500	4.662
680400	4.2735
681300	4.4955
682200	4.884
683100	4.773
684000	4.6065
684900	4.4955
685800	3.8295
686700	3.996
687600	5.0504
688500	5.0504
689400	4.107
690300	3.8295
691200	4.1625
692100	3.9405
693000	3.7185
693900	3.885
694800	4.1625
695700	4.6065
696600	5.1059
697500	5.4944
698400	5.3834
699300	4.884
700200	4.6065
701100	4.551
702000	4.884
702900	5.4944
703800	5.8829
704700	5.6609
705600	4.9949
706500	4.107
707400	3.7185
708300	3.8295
709200	4.1625
710100	4.329
711000	4.1625
711900	4.0515
712800	3.9405
713700	3.8295
714600	3.7185
715500	3.774
716400	3.774
717300	3.663
718200	3.6075
719100	3.7185
720000	3.663
720900	3.774
721800	3.885
722700	4.0515
723600	4.1625
724500	4.1625
725400	4.0515
726300	3.885
727200	3.885
728100	3.885
729000	3.8295
729900	3.7185
730800	3.774
731700	4.44
732600	4.884
733500	4.4955
734400	4.0515
735300	4.0515
736200	3.9405
737100	3.996
738000	4.0515
738900	3.996
739800	4.218
740700	4.2735
741600	4.0515
742500	3.885
743400	4.107
744300	4.329
745200	4.0515
746100	3.885
747000	4.107
747900	4.2735
748800	4.218
749700	4.0515
750600	4.329
751500	4.7175
752400	4.6065
753300	4.44
754200	4.6065
755100	5.1059
756000	5.3834
756900	5.1614
757800	4.551
758700	4.1625
759600	4.6065
760500	5.1614
761400	5.0504
762300	4.551
763200	4.551
764100	4.7175
765000	4.9395
765900	5.3834
766800	5.3279
767700	4.8285
768600	4.9395
769500	5.0504
770400	4.884
771300	4.6065
772200	4.6065
773100	4.8285
774000	4.7175
774900	4.3845
775800	4.329
776700	4.4955
777600	4.662
778500	4.44
779400	4.2735
780300	4.9395
781200	5.2724
782100	4.8285
783000	4.4955
783900	4.3845
784800	4.9395
785700	5.7164
786600	5.9939
787500	5.6609
788400	5.2169
789300	4.9395
790200	4.662
791100	4.4955
792000	4.4955
792900	4.884
793800	5.1059
794700	4.662
795600	4.2735
796500	4.0515
797400	3.774
798300	3.663
799200	3.7185
800100	3.8295
801000	3.996
801900	4.0515
802800	3.996
803700	4.107
804600	4.2735
805500	4.329
806400	4.329
807300	4.1625
808200	4.107
809100	4.107
810000	4.0515
810900	3.9405
811800	3.9405
812700	3.8295
813600	3.7185
814500	3.774
815400	3.663
816300	3.8295
817200	3.996
818100	3.885
819000	3.885
819900	4.3845
820800	4.9395
821700	4.9949
822600	4.8285
823500	4.3845
824400	3.663
825300	3.4965
826200	3.663
827100	3.7185
828000	3.7185
828900	4.107
829800	4.6065
830700	4.662
831600	4.2735
832500	3.8295
833400	3.663
834300	4.3845
835200	5.2169
836100	5.3834
837000	5.0504
837900	4.9949
838800	5.1059
839700	4.773
840600	4.107
841500	3.552
842400	3.3855
843300	3.552
844200	3.996
845100	4.4955
846000	4.9395
846900	5.2169
847800	4.7175
848700	4.2735
849600	4.8285
850500	4.9949
851400	4.7175
852300	4.107
853200	3.6075
854100	3.552
855000	3.885
855900	4.1625
856800	4.329
857700	3.9405
858600	3.441
859500	3.33
860400	3.3855
861300	3.3855
862200	3.3855
863100	3.33
864000	3.7185
864900	4.884
865800	5.2169
866700	5.0504
867600	5.1614
868500	5.2169
869400	5.2724
870300	5.8829
871200	6.5489
872100	6.8264
873000	6.6044
873900	5.9939
874800	5.2169
875700	4.2735
876600	3.996
877500	4.6065
878400	5.0504
879300	4.9395
880200	4.662
881100	4.218
882000	3.774
882900	3.7185
883800	3.7185
884700	3.663
885600	3.552
886500	3.6075
887400	3.774
888300	3.8295
889200	3.8295
890100	3.663
891000	3.6075
891900	3.552
892800	3.4965
893700	3.3855
894600	3.219
895500	3.2745
896400	3.4965
897300	3.441
898200	3.3855
899100	3.441
900000	3.4965
900900	3.441
901800	3.3855
902700	3.3855
903600	3.441
904500	3.7185
905400	4.1625
906300	4.1625
907200	3.885
908100	3.7185
909000	3.552
909900	3.4965
910800	3.7185
911700	3.885
912600	3.774
913500	3.774
914400	3.9405
915300	3.996
916200	3.9405
917100	3.8295
918000	3.7185
918900	3.774
919800	3.663
920700	3.552
921600	4.0515
922500	4.9395
923400	4.9395
924300	4.329
925200	4.2735
926100	4.1625
927000	3.4965
927900	3.441
928800	4.107
929700	4.551
930600	4.773
931500	4.9949
932400	4.8285
933300	4.3845
934200	3.885
935100	3.4965
936000	3.4965
936900	3.663
937800	3.663
938700	3.552
939600	3.663
940500	4.107
941400	4.4955
942300	4.773
943200	4.773
944100	4.44
945000	4.107
945900	3.885
946800	3.996
947700	4.107
948600	3.996
949500	3.885
950400	3.7185
951300	3.663
952200	4.107
953100	4.44
954000	3.996
954900	3.9405
955800	4.773
956700	5.2169
957600	5.1059
958500	5.2169
959400	5.3279
960300	5.1059
961200	4.44
962100	3.885
963000	3.552
963900	3.3855
964800	3.33
965700	3.3855
966600	3.441
967500	3.441
968400	3.2745
969300	3.219
970200	3.3855
971100	3.4965
972000	3.552
972900	3.6075
973800	3.663
974700	3.7185
975600	3.774
976500	3.6075
977400	3.2745
978300	3.1635
979200	3.33
980100	3.33
981000	3.33
981900	3.33
982800	3.33
983700	3.219
984600	3.2745
985500	3.441
986400	3.4965
987300	3.4965
988200	3.441
989100	3.885
990000	4.6065
990900	4.551
991800	3.774
992700	3.441
993600	3.4965
994500	3.774
995400	3.9405
996300	3.663
997200	3.33
998100	3.3855
999000	3.4965
999900	3.3855
1000800	3.3855
1001700	3.2745
1002600	3.1635
1003500	3.33
1004400	4.218
1005300	4.8285
1006200	5.0504
1007100	5.2169
1008000	4.9395
1008900	4.329
1009800	3.996
1010700	3.996
1011600	3.774
1012500	3.552
1013400	3.774
1014300	3.8295
1015200	3.441
1016100	3.33
1017000	3.4965
1017900	3.7185
1018800	4.107
1019700	4.218
1020600	3.774
1021500	3.8295
1022400	4.2735
1023300	4.218
1024200	3.885
1025100	3.7185
1026000	3.7185
1026900	3.774
1027800	3.8295
1028700	3.7185
1029600	3.441
1030500	3.441
1031400	3.4965
1032300	3.7185
1033200	3.9405
1034100	3.996
1035000	4.218
1035900	4.3845
1036800	4.3845
1037700	4.44
1038600	4.3845
1039500	4.329
1040400	4.107
1041300	3.4965
1042200	3.108
1043100	3.108
1044000	3.8295
1044900	4.1625
1045800	4.107
1046700	3.885
1047600	3.663
1048500	3.6075
1049400	3.552
1050300	3.4965
1051200	3.4965
1052100	3.3855
1053000	3.219
1053900	3.1635
1054800	3.441
1055700	3.4965
1056600	3.441
1057500	3.3855
1058400	3.2745
1059300	3.1635
1060200	3.1635
1061100	3.0525
1062000	2.997
1062900	2.997
1063800	3.0525
1064700	3.108
1065600	3.0525
1066500	2.9415
1067400	2.997
1068300	3.108
1069200	3.2745
1070100	3.33
1071000	3.219
1071900	3.1635
1072800	3.219
1073700	3.219
1074600	3.108
1075500	2.997
1076400	2.9415
1077300	3.3855
1078200	4.4955
1079100	4.6065
1080000	3.8295
1080900	3.774
1081800	3.996
1082700	3.996
1083600	4.218
1084500	4.3845
1085400	4.44
1086300	4.329
1087200	4.1625
1088100	4.107
1089000	4.107
1089900	4.0515
1090800	3.7185
1091700	4.107
1092600	4.44
1093500	3.7185
1094400	3.552
1095300	4.0515
1096200	4.3845
1097100	4.551
1098000	4.6065
1098900	4.329
1099800	3.774
1100700	3.6075
1101600	3.7185
1102500	3.6075
1103400	3.663
1104300	3.6075
1105200	3.4965
