# Supplementary material for: A parsimonious model of blood glucose homeostasis
Source: PLOS Digit Health. 2022 Jul 14;1(7):e0000072. doi: 10.1371/journal.pdig.0000072 (PMC9931355; doi:10.1371/journal.pdig.0000072)
Supplement: S2 Data — Blood glucose data of Klick Pilot Study measured using the Freestyle Libre Flash Glucose device. The data are presented in comma separated values (.csv) format for each healthy individual (N = 100). The filenames represent the unique identification of the individual to preserve anonymity. (ZIP) [file pdig.0000072.s011.zip › PPP089.csv]

Elapsed Time	Glucose (mmol/L)
0	6.4934
900	6.6044
1800	6.3269
2700	5.3279
3600	4.107
4500	3.774
5400	3.9405
6300	3.885
7200	3.663
8100	3.774
9000	3.7185
9900	3.219
10800	2.886
11700	2.775
12600	2.6085
13500	2.442
14400	2.553
15300	2.886
16200	4.107
17100	5.1059
18000	4.6065
18900	5.1614
19800	6.3269
20700	5.5499
21600	4.662
22500	4.329
23400	3.663
24300	3.3855
25200	3.8295
26100	5.0504
27000	5.4944
27900	4.884
28800	4.44
29700	4.9395
30600	5.1059
31500	4.107
32400	3.7185
33300	4.218
34200	4.218
35100	3.663
36000	3.774
36900	4.662
37800	5.5499
38700	6.1049
39600	5.7719
40500	5.1614
41400	5.3834
42300	6.2714
43200	7.2704
44100	7.2149
45000	6.1604
45900	5.2724
46800	4.773
47700	4.2735
48600	4.1625
49500	4.551
50400	5.5499
51300	6.4934
52200	6.3269
53100	5.4944
54000	4.9949
54900	4.884
55800	4.773
56700	4.7175
57600	4.662
58500	4.3845
59400	3.996
60300	3.7185
61200	3.8295
62100	4.44
63000	4.662
63900	4.4955
64800	4.329
65700	4.3845
66600	4.4955
67500	4.4955
68400	4.551
69300	4.662
70200	4.551
71100	4.44
72000	5.0504
72900	5.6609
73800	5.8274
74700	5.8274
75600	5.2169
76500	4.3845
77400	3.996
78300	4.884
79200	5.6609
80100	4.7175
81000	3.8295
81900	3.996
82800	4.3845
83700	5.0504
84600	5.8274
85500	5.4944
86400	4.884
87300	4.884
88200	4.8285
89100	5.1059
90000	5.3834
90900	5.4389
91800	5.2169
92700	4.3845
93600	4.2735
94500	5.5499
95400	7.3259
96300	7.5479
97200	6.8819
98100	6.8264
99000	6.8819
99900	7.2149
100800	7.0484
101700	6.4379
102600	6.1604
103500	6.4379
104400	6.9374
105300	5.8829
106200	4.6065
107100	4.884
108000	5.6609
108900	6.7709
109800	7.0484
110700	6.3269
111600	6.4934
112500	6.2159
113400	5.3834
114300	5.3834
115200	5.6609
116100	5.1059
117000	4.662
117900	4.9949
118800	5.3279
119700	5.5499
120600	5.9384
121500	5.8829
122400	5.5499
123300	5.1059
124200	4.44
125100	4.218
126000	4.662
126900	5.2724
127800	5.9384
128700	6.1049
129600	5.3279
130500	5.2169
131400	5.8274
132300	5.9939
133200	5.7719
134100	5.7164
135000	5.7164
135900	5.4944
136800	4.9949
137700	4.6065
138600	4.4955
139500	4.3845
140400	4.329
141300	4.329
142200	4.4955
143100	4.662
144000	4.2735
144900	3.8295
145800	3.8295
146700	4.107
147600	4.44
148500	4.3845
149400	3.996
150300	4.107
151200	4.3845
152100	4.44
153000	4.6065
153900	4.773
154800	4.9395
155700	5.4944
156600	5.9384
157500	5.2724
158400	4.4955
159300	4.329
160200	4.44
161100	4.3845
162000	4.329
162900	4.3845
163800	4.329
164700	4.218
165600	4.1625
166500	4.44
167400	5.1614
168300	5.9384
169200	6.5489
170100	6.7709
171000	6.5489
171900	5.7164
172800	4.8285
173700	4.3845
174600	4.107
175500	3.663
176400	3.441
177300	3.441
178200	3.552
179100	3.8295
180000	4.0515
180900	3.885
181800	4.107
182700	5.3279
183600	7.1039
184500	8.1584
185400	7.8809
186300	7.2704
187200	7.1039
188100	6.8264
189000	6.5489
189900	6.3269
190800	6.2714
191700	5.9939
192600	5.5499
193500	5.4944
194400	4.773
195300	4.2735
196200	5.2169
197100	5.8829
198000	5.2169
198900	4.1625
199800	3.7185
200700	4.107
201600	5.6054
202500	6.6044
203400	6.6599
204300	6.1049
205200	5.2724
206100	5.0504
207000	5.3834
207900	5.7164
208800	6.4379
209700	7.1594
210600	6.6599
211500	5.7719
212400	6.1604
213300	7.1594
214200	7.9919
215100	7.9919
216000	7.4369
216900	7.1039
217800	6.8264
218700	6.3824
219600	6.0494
220500	5.7164
221400	5.3834
222300	5.2724
223200	5.2169
224100	4.9395
225000	4.6065
225900	4.6065
226800	4.662
227700	4.7175
228600	4.773
229500	4.9395
230400	5.1059
231300	4.9395
232200	5.0504
233100	5.2724
234000	5.2724
234900	5.0504
235800	4.884
236700	4.9395
237600	5.0504
238500	4.9395
239400	5.1059
240300	5.3834
241200	6.2159
242100	6.6599
243000	5.7164
243900	4.9949
244800	4.8285
245700	4.9395
246600	5.8829
247500	6.8264
248400	6.8819
249300	5.9384
250200	4.551
251100	3.996
252000	4.218
252900	4.7175
253800	5.8274
254700	6.3269
255600	5.7719
256500	5.7164
257400	6.0494
258300	5.6054
259200	5.0504
260100	5.2724
261000	5.3279
261900	4.884
262800	4.4955
263700	4.329
264600	4.107
265500	3.9405
266400	4.0515
267300	4.2735
268200	5.1614
269100	6.7709
270000	7.4924
270900	7.1039
271800	6.2159
272700	5.8274
273600	5.7164
274500	5.5499
275400	5.3834
276300	5.6609
277200	6.3269
278100	5.8829
279000	4.7175
279900	4.773
280800	5.1059
281700	4.6065
282600	4.551
283500	5.1614
284400	5.7164
285300	5.4944
286200	4.7175
287100	4.662
288000	5.3279
288900	5.7719
289800	5.2724
290700	4.44
291600	4.44
292500	4.662
293400	4.44
294300	4.773
295200	6.1604
296100	7.0484
297000	7.0484
297900	7.2704
298800	7.4924
299700	7.4924
300600	7.6034
301500	7.8809
302400	8.1584
303300	7.8254
304200	6.9374
305100	6.1604
306000	5.8274
306900	5.6054
307800	5.8274
308700	6.4379
309600	6.3269
310500	5.6609
311400	5.1614
312300	5.1614
313200	5.3279
314100	5.1614
315000	4.9395
315900	4.884
316800	4.9395
317700	4.8285
318600	4.773
319500	4.884
320400	5.1614
321300	5.2169
322200	5.1614
323100	5.2169
324000	4.9949
324900	4.6065
325800	4.4955
326700	4.44
327600	4.4955
328500	4.551
329400	4.551
330300	5.1059
331200	5.9939
332100	5.8274
333000	4.662
333900	3.9405
334800	4.107
335700	4.329
336600	4.3845
337500	4.662
338400	4.551
339300	4.551
340200	5.1614
341100	5.3834
342000	5.1059
342900	5.0504
343800	5.2169
344700	4.9395
345600	4.662
346500	4.551
347400	4.218
348300	3.885
349200	3.8295
350100	4.0515
351000	4.6065
351900	4.8285
352800	4.4955
353700	4.44
354600	4.884
355500	5.6054
356400	6.1049
357300	6.4934
358200	6.4379
359100	6.0494
360000	5.4944
360900	5.1614
361800	5.2169
362700	5.3834
363600	5.6054
364500	5.5499
365400	4.9949
366300	4.884
367200	4.9949
368100	4.551
369000	4.44
369900	4.662
370800	4.329
371700	3.885
372600	4.329
373500	5.2169
374400	5.1059
375300	4.9949
376200	5.0504
377100	5.0504
378000	5.1059
378900	4.662
379800	4.44
380700	5.0504
381600	5.3279
382500	5.6054
383400	6.1049
384300	6.2714
385200	6.6044
386100	6.3824
387000	5.2724
387900	5.1059
388800	6.3269
389700	7.3259
390600	7.2704
391500	6.8819
392400	6.3269
393300	5.6609
394200	5.3279
395100	5.4944
396000	5.6609
396900	5.6054
397800	5.4389
398700	5.3279
399600	5.1614
400500	4.9949
401400	4.773
402300	4.6065
403200	4.551
404100	4.551
405000	4.4955
405900	4.2735
406800	4.218
407700	4.329
408600	4.4955
409500	4.6065
410400	4.662
411300	4.4955
412200	4.4955
413100	4.884
414000	5.2724
414900	5.9384
415800	5.9384
416700	4.9949
417600	4.44
418500	4.44
419400	4.3845
420300	4.3845
421200	4.44
422100	4.2735
423000	4.329
423900	4.662
424800	4.44
425700	4.2735
426600	5.5499
427500	6.4379
428400	6.0494
429300	5.6609
430200	6.0494
431100	6.2714
432000	5.6609
432900	4.773
433800	4.551
434700	4.7175
435600	4.4955
436500	3.9405
437400	3.8295
438300	4.107
439200	4.0515
440100	3.9405
441000	4.7175
441900	6.1604
442800	6.4934
443700	5.6054
444600	4.9949
445500	4.9949
446400	4.9395
447300	4.9395
448200	5.0504
449100	5.2169
450000	5.3279
450900	4.3845
451800	3.663
452700	3.663
453600	3.996
454500	4.107
455400	4.1625
456300	4.107
457200	3.996
458100	4.0515
459000	4.218
459900	4.2735
460800	4.218
461700	4.3845
462600	5.2724
463500	6.3269
464400	6.3824
465300	5.4944
466200	4.9395
467100	5.3834
468000	5.8829
468900	5.8829
469800	6.3269
470700	6.9929
471600	6.8819
472500	6.6044
473400	6.9929
474300	7.2149
475200	6.8819
476100	5.9384
477000	4.662
477900	4.0515
478800	3.7185
479700	3.885
480600	4.773
481500	5.9939
482400	6.8264
483300	6.6599
484200	5.9939
485100	5.4944
486000	5.2169
486900	4.9395
487800	4.7175
488700	4.773
489600	4.9395
490500	5.3279
491400	5.3834
492300	5.1059
493200	4.884
494100	4.662
495000	4.662
495900	4.773
496800	4.884
497700	4.7175
498600	4.551
499500	4.44
500400	4.329
501300	4.329
502200	4.44
503100	4.44
504000	4.3845
504900	4.329
505800	4.2735
506700	4.2735
507600	4.2735
508500	4.1625
509400	4.0515
510300	3.996
511200	3.996
512100	3.996
513000	3.996
513900	4.0515
514800	4.107
515700	4.2735
516600	4.9949
517500	5.5499
518400	4.9949
519300	4.2735
520200	4.107
521100	4.218
522000	4.4955
522900	5.3279
523800	6.2159
524700	5.8274
525600	4.9949
526500	5.5499
527400	6.5489
528300	6.4934
529200	5.3279
530100	4.44
531000	4.9395
531900	5.2724
532800	4.662
533700	3.996
534600	4.0515
535500	4.2735
536400	4.884
537300	6.5489
538200	8.1029
539100	8.1584
540000	7.1594
540900	6.2159
541800	6.5489
542700	7.7144
543600	7.9364
544500	6.7154
545400	4.8285
546300	4.3845
547200	5.0504
548100	5.2724
549000	5.3279
549900	6.1049
550800	6.6599
551700	5.9384
552600	4.662
553500	4.773
554400	5.9939
555300	6.8819
556200	7.5479
557100	7.4924
558000	6.8264
558900	6.4379
559800	6.8264
560700	7.3259
561600	7.1039
562500	6.6044
563400	6.3269
564300	5.8829
565200	5.3279
566100	4.9395
567000	5.0504
567900	5.0504
568800	4.8285
569700	4.662
570600	4.551
571500	4.44
572400	4.4955
573300	4.6065
574200	4.7175
575100	4.8285
576000	4.7175
576900	4.8285
577800	4.9949
578700	4.884
579600	4.8285
580500	4.8285
581400	4.8285
582300	4.6065
583200	4.4955
584100	4.551
585000	4.662
585900	4.7175
586800	4.662
587700	4.4955
588600	4.3845
589500	4.3845
590400	4.2735
591300	3.996
592200	3.774
593100	3.996
594000	4.44
594900	4.44
595800	4.44
596700	4.6065
597600	4.9395
598500	4.9395
599400	4.551
600300	4.551
601200	4.884
602100	4.8285
603000	4.329
603900	4.4955
604800	5.2169
605700	6.0494
606600	5.8829
607500	5.0504
608400	4.9949
609300	5.0504
610200	4.8285
611100	4.6065
612000	4.662
612900	4.773
613800	4.773
614700	4.6065
615600	4.773
616500	5.2724
617400	5.3279
618300	4.9949
619200	4.9395
620100	5.4944
621000	5.6609
621900	5.6054
622800	5.5499
623700	5.3834
624600	5.1059
625500	4.884
626400	5.4389
627300	6.4379
628200	6.2159
629100	5.1614
630000	4.7175
630900	4.6065
631800	4.8285
632700	5.2169
633600	4.7175
634500	4.1625
635400	4.3845
636300	5.3279
637200	5.6609
638100	4.8285
639000	4.6065
639900	5.4944
640800	6.0494
641700	5.9384
642600	6.4379
643500	6.5489
644400	6.0494
645300	6.4379
646200	6.6599
647100	5.8274
648000	4.773
648900	4.662
649800	5.1614
650700	5.3834
651600	5.4389
652500	5.5499
653400	5.9939
654300	6.2714
655200	6.2714
656100	5.9384
657000	5.5499
657900	5.3279
658800	5.3279
659700	5.3279
660600	5.2724
661500	4.9949
662400	4.4955
663300	4.218
664200	4.218
665100	4.3845
666000	4.4955
666900	4.662
667800	4.6065
668700	4.551
669600	4.44
670500	4.329
671400	4.329
672300	4.218
673200	4.218
674100	4.2735
675000	4.329
675900	4.2735
676800	4.107
677700	4.0515
678600	4.218
679500	4.218
680400	4.218
