# Supplementary material for: A parsimonious model of blood glucose homeostasis
Source: PLOS Digit Health. 2022 Jul 14;1(7):e0000072. doi: 10.1371/journal.pdig.0000072 (PMC9931355; doi:10.1371/journal.pdig.0000072)
Supplement: S2 Data — Blood glucose data of Klick Pilot Study measured using the Freestyle Libre Flash Glucose device. The data are presented in comma separated values (.csv) format for each healthy individual (N = 100). The filenames represent the unique identification of the individual to preserve anonymity. (ZIP) [file pdig.0000072.s011.zip › PRS_150.csv]

Elapsed Time	Glucose (mmol/L)
0	3.8295
900	4.3845
1800	4.107
2700	4.107
3600	4.551
4500	4.7175
5400	4.773
6300	4.9395
7200	4.773
8100	4.2735
9000	3.9405
9900	4.329
10800	5.1059
11700	5.8274
12600	5.8829
13500	5.6054
14400	5.8829
15300	5.9384
16200	5.7164
17100	5.6054
18000	5.3279
18900	4.884
19800	4.44
20700	4.0515
21600	3.885
22500	3.9405
23400	3.996
24300	4.107
25200	4.3845
26100	4.3845
27000	4.1625
27900	4.1625
28800	4.6065
29700	4.6065
30600	4.329
31500	4.2735
32400	4.2735
33300	4.2735
34200	4.1625
35100	3.6075
36000	3.3855
36900	3.6075
37800	3.996
38700	3.7185
39600	3.552
40500	3.7185
41400	3.3855
42300	3.108
43200	2.997
44100	3.663
45000	4.7175
45900	4.4955
46800	3.9405
47700	3.885
48600	3.7185
49500	3.663
50400	3.663
51300	4.7175
52200	5.7164
53100	5.0504
54000	4.218
54900	4.4955
55800	5.1614
56700	5.3834
57600	4.884
58500	4.0515
59400	3.7185
60300	3.8295
61200	3.885
62100	3.7185
63000	3.6075
63900	3.6075
64800	3.663
65700	3.7185
66600	3.774
67500	3.8295
68400	3.774
69300	3.663
70200	3.552
71100	3.6075
72000	4.218
72900	4.662
73800	4.329
74700	3.885
75600	3.7185
76500	3.774
77400	3.885
78300	3.885
79200	3.774
80100	3.774
81000	3.774
81900	3.663
82800	3.774
83700	4.4955
84600	5.4944
85500	5.7164
86400	5.3834
87300	5.3279
88200	5.0504
89100	4.773
90000	4.9395
90900	6.3824
91800	6.8264
92700	5.8274
93600	5.6054
94500	5.8274
95400	5.7164
96300	5.7164
97200	5.6609
98100	4.9949
99000	4.662
99900	4.6065
100800	4.44
101700	4.218
102600	3.885
103500	4.0515
104400	4.3845
105300	4.2735
106200	4.3845
107100	4.884
108000	5.0504
108900	4.6065
109800	4.218
110700	4.218
111600	4.218
112500	3.996
113400	3.663
114300	3.7185
115200	4.0515
116100	3.885
117000	3.663
117900	3.6075
118800	3.774
119700	4.0515
120600	4.1625
121500	4.218
122400	4.1625
123300	4.0515
124200	4.1625
125100	4.218
126000	3.996
126900	3.774
127800	3.7185
128700	3.663
129600	4.44
130500	5.2169
131400	4.7175
132300	4.107
133200	3.9405
134100	3.885
135000	3.774
135900	3.8295
136800	4.4955
137700	5.8274
138600	6.3824
139500	5.8829
140400	5.1059
141300	4.44
142200	3.7185
143100	3.441
144000	3.6075
144900	3.6075
145800	3.3855
146700	3.552
147600	3.8295
148500	3.996
149400	4.0515
150300	3.9405
151200	3.8295
152100	3.7185
153000	4.107
153900	5.7719
154800	6.7154
155700	5.7164
156600	5.1614
157500	5.3279
158400	5.5499
159300	5.4944
160200	5.0504
161100	4.218
162000	3.885
162900	4.3845
163800	4.6065
164700	4.44
165600	4.551
166500	4.329
167400	4.107
168300	4.107
169200	4.107
170100	4.107
171000	3.996
171900	3.9405
172800	3.885
173700	3.9405
174600	4.773
175500	6.7154
176400	7.7144
177300	7.4924
178200	7.1594
179100	6.4934
180000	5.3279
180900	4.44
181800	4.1625
182700	4.6065
183600	5.8274
184500	6.6599
185400	5.7719
186300	4.662
187200	4.6065
188100	5.0504
189000	4.9395
189900	4.44
190800	4.4955
191700	5.1614
192600	5.6054
193500	5.1614
194400	4.7175
195300	4.44
196200	3.9405
197100	3.7185
198000	3.9405
198900	3.774
199800	3.4965
200700	3.4965
201600	3.2745
202500	3.33
203400	3.6075
204300	3.6075
205200	3.441
206100	3.441
207000	3.4965
207900	3.6075
208800	3.6075
209700	3.6075
210600	3.7185
211500	3.885
212400	4.107
213300	3.9405
214200	3.885
215100	3.885
216000	3.885
216900	3.8295
217800	3.6075
218700	3.552
219600	3.9405
220500	4.8285
221400	4.8285
222300	3.885
223200	3.552
224100	3.996
225000	5.4389
225900	6.9374
226800	6.9929
227700	6.1604
228600	5.2169
229500	4.662
230400	5.2724
231300	5.9384
232200	6.1604
233100	6.3269
234000	5.5499
234900	4.329
235800	3.774
236700	3.885
237600	5.0504
238500	5.8274
239400	4.7175
240300	3.7185
241200	4.1625
242100	4.6065
243000	4.218
243900	3.9405
244800	3.7185
245700	4.7175
246600	6.3824
247500	6.6599
248400	6.3269
249300	5.8829
250200	5.5499
251100	5.4389
252000	5.3279
252900	5.1614
253800	5.4389
254700	5.7164
255600	5.5499
256500	5.1614
257400	4.9949
258300	4.884
259200	4.44
260100	4.3845
261000	4.7175
261900	4.8285
262800	4.551
263700	4.329
264600	4.4955
265500	4.6065
266400	4.662
267300	4.773
268200	4.6065
269100	4.4955
270000	4.7175
270900	5.2169
271800	6.0494
272700	6.7154
273600	6.4379
274500	5.6054
275400	5.4944
276300	5.4389
277200	4.9395
278100	5.2724
279000	6.5489
279900	6.8819
280800	5.4944
281700	4.7175
282600	5.4944
283500	6.2159
284400	5.8274
285300	4.773
286200	4.6065
287100	5.1059
288000	5.2724
288900	5.3834
289800	5.6054
290700	5.5499
291600	5.2724
292500	4.9949
293400	4.773
294300	4.773
295200	4.7175
296100	4.6065
297000	4.44
297900	4.1625
298800	4.0515
299700	3.9405
300600	3.8295
301500	3.885
302400	3.7185
303300	3.552
304200	3.774
305100	4.107
306000	4.107
306900	3.996
307800	3.9405
308700	4.6065
309600	6.1049
310500	6.3824
311400	4.8285
312300	4.107
313200	4.8285
314100	5.7164
315000	5.3834
315900	4.551
316800	3.996
317700	4.2735
318600	4.4955
319500	4.329
320400	4.2735
321300	4.551
322200	4.4955
323100	3.774
324000	4.218
324900	5.3834
325800	5.4389
326700	4.773
327600	4.773
328500	5.3834
329400	5.7719
330300	5.3834
331200	4.773
332100	4.551
333000	4.884
333900	4.9395
334800	4.218
335700	4.9949
336600	6.0494
337500	5.1614
338400	4.44
339300	4.9395
340200	5.6054
341100	5.8274
342000	5.1059
342900	4.3845
343800	4.4955
344700	4.773
345600	4.7175
346500	4.8285
347400	4.9949
348300	4.8285
349200	4.6065
350100	4.551
351000	4.773
351900	5.1614
352800	5.0504
353700	5.6609
354600	6.9929
355500	6.5489
356400	5.1614
357300	4.9949
358200	5.7719
359100	6.3269
360000	6.2159
360900	5.9939
361800	6.2159
362700	5.8274
363600	5.1059
364500	5.2169
365400	6.1604
366300	6.9929
367200	6.6599
368100	5.8274
369000	5.5499
369900	5.6609
370800	5.7164
371700	5.3834
372600	4.7175
373500	4.329
374400	4.107
375300	3.8295
376200	4.3845
377100	5.6609
378000	6.2159
378900	5.8829
379800	5.5499
380700	5.2169
381600	4.884
382500	4.6065
383400	4.4955
384300	4.6065
385200	4.9395
386100	4.773
387000	4.329
387900	4.2735
388800	4.44
389700	4.3845
390600	4.218
391500	3.996
392400	3.7185
393300	3.774
394200	4.329
395100	4.773
396000	4.551
396900	4.3845
397800	4.218
398700	4.0515
399600	4.44
400500	4.6065
401400	4.6065
402300	4.8285
403200	4.44
404100	4.44
405000	5.2169
405900	5.5499
406800	5.0504
407700	4.773
408600	4.551
409500	3.996
410400	3.9405
411300	4.551
412200	5.7719
413100	6.8264
414000	6.7154
414900	5.6054
415800	4.551
416700	4.884
417600	5.5499
418500	5.6054
419400	5.6609
420300	5.3279
421200	4.4955
422100	4.44
423000	4.884
423900	4.9949
424800	5.0504
425700	4.9949
426600	4.4955
427500	4.3845
428400	5.1059
429300	5.3834
430200	4.8285
431100	4.329
432000	4.6065
432900	5.0504
433800	4.662
434700	4.0515
435600	4.773
436500	6.1049
437400	6.1604
438300	4.773
439200	3.9405
440100	3.996
441000	4.3845
441900	4.44
442800	4.3845
443700	4.551
444600	4.4955
445500	4.2735
446400	4.218
447300	4.1625
448200	4.0515
449100	4.107
450000	4.0515
450900	4.0515
451800	4.0515
452700	3.996
453600	4.0515
454500	4.218
455400	4.1625
456300	4.0515
457200	3.885
458100	3.885
459000	3.7185
459900	3.6075
460800	3.8295
461700	3.996
462600	3.996
463500	3.885
464400	3.7185
465300	3.6075
466200	3.6075
467100	3.663
468000	3.552
468900	3.2745
469800	3.441
470700	3.774
471600	3.774
472500	3.7185
473400	3.774
474300	3.885
475200	3.9405
476100	3.885
477000	3.885
477900	4.329
478800	5.0504
479700	5.4389
480600	5.6054
481500	5.4389
482400	5.1614
483300	4.8285
484200	4.9395
485100	4.7175
486000	4.7175
486900	5.3834
487800	5.6054
488700	5.1614
489600	4.551
490500	4.4955
491400	4.44
492300	3.9405
493200	4.2735
494100	4.9395
495000	4.9395
495900	4.884
496800	4.9395
497700	5.1059
498600	5.1059
499500	5.6609
500400	5.4944
501300	4.551
502200	4.3845
503100	4.6065
504000	4.8285
504900	4.6065
505800	4.329
506700	4.9395
507600	6.2714
508500	6.4934
509400	5.6054
510300	4.9949
511200	4.9395
512100	4.884
513000	4.884
513900	4.9949
514800	4.773
515700	4.551
516600	4.4955
517500	4.2735
518400	3.996
519300	4.107
520200	4.329
521100	4.44
522000	4.218
522900	4.107
523800	3.996
524700	3.8295
525600	4.44
526500	5.9939
527400	6.7154
528300	6.4934
529200	6.3269
530100	5.8274
531000	5.3834
531900	5.1614
532800	5.1614
533700	4.9949
534600	4.6065
535500	4.329
536400	4.218
537300	4.1625
538200	4.0515
539100	4.107
540000	4.218
540900	4.2735
541800	4.2735
542700	4.2735
543600	4.329
544500	4.4955
545400	4.551
546300	4.44
547200	4.329
548100	4.329
549000	4.218
549900	3.996
550800	3.8295
551700	3.7185
552600	3.8295
553500	3.774
554400	3.7185
555300	3.663
556200	3.6075
557100	3.885
558000	4.107
558900	4.1625
559800	4.107
560700	3.9405
561600	3.9405
562500	3.996
563400	4.4955
564300	5.1614
565200	4.7175
566100	3.9405
567000	4.329
567900	5.0504
568800	5.3834
569700	5.1614
570600	4.773
571500	4.3845
572400	4.44
573300	4.884
574200	4.884
575100	4.7175
576000	4.4955
576900	4.0515
577800	3.885
578700	3.8295
579600	3.774
580500	3.8295
581400	3.996
582300	4.107
583200	4.44
584100	5.2724
585000	5.8829
585900	5.7719
586800	5.7719
587700	5.8274
588600	5.9939
589500	5.9384
590400	5.2724
591300	5.1059
592200	5.3279
593100	4.7175
594000	4.551
594900	5.1614
595800	4.9395
596700	4.329
597600	4.4955
598500	4.4955
599400	4.2735
600300	4.662
601200	5.0504
602100	5.2169
603000	4.7175
603900	4.1625
604800	4.773
605700	5.0504
606600	4.329
607500	3.996
608400	4.3845
609300	4.551
610200	4.662
611100	5.4944
612000	6.0494
612900	5.2169
613800	4.7175
614700	5.6609
615600	6.3824
616500	5.8829
617400	5.3279
618300	5.7719
619200	5.8829
620100	5.0504
621000	4.4955
621900	4.3845
622800	4.551
623700	5.3834
624600	6.4934
625500	6.8819
626400	6.3824
627300	5.4389
628200	4.6065
629100	4.329
630000	4.4955
630900	4.3845
631800	4.0515
632700	4.0515
633600	4.2735
634500	4.4955
635400	4.884
636300	4.9949
637200	5.0504
638100	5.2724
639000	5.1614
639900	4.662
640800	4.2735
641700	4.3845
642600	4.7175
643500	5.2169
644400	5.3834
645300	4.884
646200	4.551
647100	4.2735
648000	4.3845
648900	5.1059
649800	5.8274
650700	5.4389
651600	4.6065
652500	4.4955
653400	5.0504
654300	5.3279
655200	4.8285
656100	4.107
657000	4.44
657900	4.9395
658800	4.6065
659700	4.662
660600	4.551
661500	4.44
662400	4.8285
663300	4.773
664200	4.1625
665100	3.774
666000	3.885
666900	3.9405
667800	3.9405
668700	3.9405
669600	3.996
670500	4.107
671400	4.0515
672300	3.9405
673200	4.1625
674100	5.1614
675000	5.9384
675900	5.8829
676800	5.4389
677700	4.4955
678600	3.7185
679500	3.552
680400	4.3845
681300	5.6609
682200	5.9384
683100	5.1059
684000	4.329
684900	4.0515
685800	4.662
686700	5.4389
687600	5.7164
688500	5.6054
689400	4.9395
690300	4.6065
691200	4.8285
692100	4.9395
693000	5.1059
693900	5.1614
694800	4.662
695700	4.2735
696600	4.551
697500	5.0504
698400	4.8285
699300	4.3845
700200	4.329
701100	4.2735
702000	4.6065
702900	5.0504
703800	4.9949
704700	4.662
705600	4.551
706500	4.773
707400	5.2724
708300	5.6609
709200	5.5499
710100	4.9949
711000	4.6065
711900	4.551
712800	4.3845
713700	4.107
714600	3.996
715500	3.885
716400	3.885
717300	3.996
718200	4.107
719100	4.3845
720000	4.4955
720900	4.773
721800	4.6065
722700	4.329
723600	4.44
724500	4.6065
725400	4.662
726300	4.6065
727200	4.2735
728100	4.329
729000	4.551
729900	4.44
730800	4.218
731700	3.996
732600	3.8295
733500	3.9405
734400	3.996
735300	3.996
736200	4.218
737100	4.329
738000	4.329
738900	4.44
739800	4.9395
740700	5.4944
741600	5.6054
742500	5.1059
743400	4.3845
744300	4.107
745200	4.4955
746100	5.6054
747000	5.9939
747900	5.1614
748800	4.773
749700	4.9949
750600	5.2169
751500	5.1614
752400	5.3834
753300	5.5499
754200	4.9949
755100	4.662
756000	4.773
756900	4.8285
757800	5.1614
758700	5.2724
759600	4.329
760500	3.8295
761400	4.662
762300	5.0504
763200	4.884
764100	5.7719
765000	5.7164
765900	5.0504
766800	5.0504
767700	5.3834
768600	5.3279
769500	4.773
770400	4.329
771300	4.662
772200	4.9395
773100	4.4955
774000	4.107
774900	3.885
775800	3.774
776700	3.885
777600	4.218
778500	4.662
779400	4.7175
780300	4.329
781200	4.329
782100	5.1614
783000	5.4389
783900	4.7175
784800	4.773
785700	5.5499
786600	5.5499
787500	4.8285
788400	4.884
789300	5.8829
790200	6.1604
791100	5.8274
792000	5.1614
792900	4.7175
793800	5.1614
794700	5.5499
795600	5.2169
796500	4.6065
797400	4.2735
798300	4.218
799200	3.9405
800100	3.8295
801000	3.996
801900	4.1625
802800	4.44
803700	4.2735
804600	3.996
805500	3.996
806400	3.663
807300	3.219
808200	2.8305
809100	3.0525
810000	4.0515
810900	3.885
811800	3.33
812700	2.9415
813600	2.7195
814500	2.7195
815400	3.0525
816300	3.9405
817200	4.218
818100	4.218
819000	3.9405
819900	3.885
820800	3.885
821700	3.774
822600	3.7185
823500	3.8295
824400	3.9405
825300	3.8295
826200	3.7185
827100	3.6075
828000	3.552
828900	4.107
829800	5.0504
830700	5.1614
831600	4.773
832500	5.1614
833400	5.9384
834300	6.3824
835200	6.2159
836100	5.6609
837000	5.8274
837900	6.6044
838800	6.3824
839700	6.1049
840600	6.2714
841500	6.6599
842400	6.5489
843300	5.4944
844200	4.3845
845100	3.8295
846000	3.6075
846900	3.6075
847800	3.441
848700	3.1635
849600	3.1635
850500	3.996
851400	4.8285
852300	5.0504
853200	4.4955
854100	3.663
855000	3.4965
855900	3.663
856800	3.7185
857700	3.9405
858600	3.996
859500	3.9405
860400	4.0515
861300	4.1625
862200	4.107
863100	3.996
864000	3.7185
864900	3.552
865800	3.663
866700	3.663
867600	3.6075
868500	3.6075
869400	3.7185
870300	4.44
871200	6.1604
872100	7.1039
873000	6.6044
873900	5.4944
874800	4.6065
875700	4.2735
876600	4.6065
877500	5.5499
878400	5.7719
879300	5.3279
880200	5.3279
881100	5.2724
882000	5.1059
882900	5.3279
883800	5.4389
884700	5.1059
885600	4.4955
886500	4.551
887400	5.1614
888300	4.9949
889200	4.2735
890100	4.3845
891000	5.1059
891900	4.9949
892800	4.2735
893700	3.885
894600	3.885
895500	3.996
896400	4.0515
897300	3.9405
898200	3.9405
899100	3.9405
900000	4.107
900900	4.3845
901800	4.44
902700	4.4955
903600	4.773
904500	4.7175
905400	4.107
906300	4.218
907200	4.551
908100	4.329
909000	3.996
909900	3.7185
910800	3.663
911700	3.774
912600	4.0515
913500	4.1625
914400	4.107
915300	4.0515
916200	3.885
917100	3.6075
918000	3.4965
918900	3.4965
919800	3.552
920700	3.7185
921600	3.774
922500	3.885
923400	3.885
924300	3.8295
925200	3.774
926100	3.8295
927000	3.7185
927900	3.6075
928800	4.3845
929700	5.9939
930600	6.9374
931500	6.8264
932400	6.6044
933300	6.3269
934200	5.6054
935100	4.773
936000	4.2735
936900	4.1625
937800	4.107
938700	3.8295
939600	3.6075
940500	3.9405
941400	4.44
942300	4.3845
943200	4.1625
944100	4.4955
945000	4.4955
945900	4.218
946800	4.0515
947700	3.9405
948600	3.9405
949500	3.8295
950400	3.774
951300	3.7185
952200	3.7185
953100	3.7185
954000	3.663
954900	3.774
955800	3.774
956700	3.9405
957600	4.662
958500	5.8274
959400	6.5489
960300	6.1604
961200	5.5499
962100	5.3279
963000	5.7719
963900	6.4379
964800	6.5489
965700	6.1604
966600	5.4944
967500	5.2169
968400	5.3279
969300	5.3834
970200	4.9949
971100	4.662
972000	4.773
972900	5.1059
973800	5.3279
974700	5.0504
975600	4.4955
976500	4.1625
977400	4.0515
978300	4.218
979200	4.3845
980100	4.3845
981000	4.44
981900	4.662
982800	4.7175
983700	4.884
984600	5.1614
985500	4.8285
986400	4.329
987300	4.1625
988200	4.107
989100	4.218
990000	4.1625
990900	3.996
991800	3.9405
992700	4.1625
993600	4.2735
994500	4.1625
995400	4.1625
996300	4.0515
997200	3.774
998100	3.8295
999000	3.9405
999900	3.7185
1000800	3.6075
1001700	3.663
1002600	3.663
1003500	3.663
1004400	3.663
1005300	3.552
1006200	3.441
1007100	3.6075
1008000	3.774
1008900	3.8295
1009800	3.8295
1010700	3.6075
1011600	3.6075
1012500	3.663
1013400	4.218
1014300	4.9949
1015200	4.9949
1016100	4.662
1017000	4.4955
1017900	4.218
1018800	3.9405
1019700	3.9405
1020600	4.218
1021500	4.551
1022400	4.551
1023300	4.2735
1024200	3.9405
1025100	3.8295
1026000	3.996
1026900	4.107
1027800	3.8295
1028700	3.7185
1029600	3.885
1030500	4.0515
1031400	4.107
1032300	4.0515
1033200	4.0515
1034100	4.0515
1035000	3.996
1035900	3.885
1036800	3.6075
1037700	3.4965
1038600	3.885
1039500	4.884
1040400	5.9384
1041300	6.3269
1042200	5.9939
1043100	5.7719
1044000	5.5499
1044900	5.4389
1045800	5.9939
1046700	6.0494
1047600	5.3834
1048500	4.7175
1049400	4.218
1050300	3.996
1051200	3.9405
1052100	3.8295
1053000	3.7185
1053900	3.8295
1054800	3.996
1055700	4.107
1056600	4.329
1057500	4.3845
1058400	4.329
1059300	4.329
1060200	4.2735
1061100	4.1625
1062000	4.0515
1062900	3.996
1063800	3.9405
1064700	3.6075
1065600	3.552
1066500	3.663
1067400	3.8295
1068300	4.0515
1069200	3.996
1070100	3.7185
1071000	3.8295
1071900	4.0515
1072800	3.9405
1073700	4.0515
1074600	4.107
1075500	3.9405
1076400	3.996
1077300	3.9405
1078200	3.885
1079100	3.996
1080000	3.9405
1080900	3.9405
1081800	3.996
1082700	3.996
1083600	3.9405
1084500	3.7185
1085400	3.663
1086300	3.663
1087200	3.4965
1088100	3.33
1089000	3.3855
1089900	3.4965
1090800	3.6075
1091700	3.6075
1092600	3.6075
1093500	3.663
1094400	4.218
1095300	5.2169
1096200	5.3834
1097100	5.0504
1098000	4.7175
1098900	4.551
1099800	5.0504
1100700	5.4944
1101600	5.4389
1102500	5.1059
1103400	4.7175
1104300	4.6065
1105200	4.9949
1106100	4.8285
1107000	4.107
1107900	4.2735
1108800	4.6065
1109700	4.7175
1110600	4.884
1111500	5.0504
1112400	5.1059
1113300	4.9949
1114200	4.884
1115100	4.773
1116000	4.6065
1116900	4.773
1117800	4.884
1118700	4.44
1119600	3.8295
1120500	3.663
1121400	3.8295
1122300	4.0515
1123200	3.996
1124100	3.663
1125000	3.552
1125900	3.774
1126800	3.996
1127700	4.662
1128600	5.8829
1129500	6.3269
1130400	5.8829
1131300	5.6054
1132200	5.8829
1133100	6.1604
1134000	5.8829
1134900	5.2724
1135800	5.0504
1136700	5.3834
1137600	5.6054
1138500	5.3834
1139400	5.1614
1140300	5.0504
1141200	4.8285
1142100	4.773
1143000	4.773
1143900	4.7175
1144800	4.4955
1145700	4.107
1146600	3.9405
1147500	3.996
1148400	4.1625
1149300	4.2735
1150200	4.107
1151100	4.0515
1152000	3.8295
1152900	3.3855
1153800	3.2745
1154700	3.441
1155600	3.774
1156500	3.996
1157400	3.9405
1158300	3.885
1159200	3.9405
1160100	3.9405
1161000	3.9405
1161900	3.996
1162800	4.1625
1163700	4.218
1164600	3.996
1165500	3.8295
1166400	3.885
1167300	3.996
1168200	4.1625
1169100	4.1625
1170000	4.1625
1170900	4.2735
1171800	4.44
1172700	4.6065
1173600	4.551
1174500	4.2735
1175400	4.1625
1176300	4.0515
1177200	3.8295
1178100	3.7185
1179000	3.7185
1179900	3.663
1180800	3.663
1181700	3.552
1182600	3.552
1183500	3.663
1184400	3.6075
1185300	3.3855
1186200	3.996
1187100	5.0504
1188000	5.5499
1188900	5.4944
1189800	5.6054
1190700	5.5499
1191600	5.6054
1192500	5.4944
1193400	4.9395
1194300	4.4955
1195200	4.6065
1196100	4.662
1197000	4.218
1197900	3.885
1198800	3.885
1199700	3.885
1200600	4.107
1201500	4.7175
1202400	5.1614
1203300	4.662
1204200	3.8295
