# Supplementary material for: A parsimonious model of blood glucose homeostasis
Source: PLOS Digit Health. 2022 Jul 14;1(7):e0000072. doi: 10.1371/journal.pdig.0000072 (PMC9931355; doi:10.1371/journal.pdig.0000072)
Supplement: S2 Data — Blood glucose data of Klick Pilot Study measured using the Freestyle Libre Flash Glucose device. The data are presented in comma separated values (.csv) format for each healthy individual (N = 100). The filenames represent the unique identification of the individual to preserve anonymity. (ZIP) [file pdig.0000072.s011.zip › PSK012.csv]

Elapsed Time	Glucose (mmol/L)
0	3.3855
900	3.108
1800	3.108
2700	3.108
3600	2.886
4500	2.775
5400	2.997
6300	3.108
7200	2.8305
8100	2.775
9000	2.9415
9900	3.0525
10800	3.0525
11700	2.9415
12600	2.886
13500	2.9415
14400	2.9415
15300	2.9415
16200	2.997
17100	2.8305
18000	2.664
18900	2.6085
19800	2.775
20700	2.7195
21600	2.553
22500	2.553
23400	2.6085
24300	2.6085
25200	2.664
26100	2.7195
27000	2.7195
27900	2.442
28800	2.22
29700	2.22
30600	2.331
31500	2.442
32400	2.4975
33300	2.553
34200	2.4975
35100	2.442
36000	2.2755
36900	2.22
37800	2.22
38700	2.22
39600	2.22
40500	2.22
41400	2.22
42300	2.22
43200	2.22
44100	2.2755
45000	2.331
45900	2.442
46800	2.4975
47700	2.442
48600	2.3865
49500	2.3865
50400	2.553
51300	2.553
52200	2.22
53100	2.22
54000	2.22
54900	2.22
55800	2.2755
56700	2.2755
57600	2.22
58500	2.22
59400	2.22
60300	2.22
61200	2.331
62100	2.2755
63000	2.22
63900	2.22
64800	2.22
65700	2.2755
66600	2.22
67500	2.22
68400	2.22
69300	2.22
70200	2.4975
71100	2.7195
72000	2.775
72900	2.775
73800	3.108
74700	3.3855
75600	2.997
76500	2.553
77400	2.4975
78300	2.664
79200	2.7195
80100	2.664
81000	2.7195
81900	2.775
82800	2.775
83700	2.8305
84600	2.8305
85500	2.775
86400	2.8305
87300	2.775
88200	2.6085
89100	2.664
90000	3.0525
90900	3.7185
91800	3.663
92700	3.2745
93600	2.9415
94500	2.6085
95400	2.4975
96300	2.331
97200	2.22
98100	2.22
99000	2.22
99900	2.553
100800	2.6085
101700	2.4975
102600	2.4975
103500	2.442
104400	2.6085
105300	2.6085
106200	2.4975
107100	2.2755
108000	2.22
108900	2.2755
109800	2.3865
110700	2.4975
111600	2.553
112500	2.7195
113400	2.775
114300	2.664
115200	2.442
116100	2.3865
117000	2.4975
117900	2.664
118800	2.6085
119700	2.4975
120600	2.553
121500	2.6085
122400	2.6085
123300	2.664
124200	2.6085
125100	2.553
126000	2.664
126900	2.8305
127800	2.997
128700	3.1635
129600	3.0525
130500	2.997
131400	3.0525
132300	3.33
133200	3.33
134100	3.108
135000	3.0525
135900	3.4965
136800	3.4965
137700	3.552
138600	3.4965
139500	3.219
140400	3.0525
141300	3.0525
142200	3.108
143100	2.886
144000	2.9415
144900	3.33
145800	3.2745
146700	3.2745
147600	3.552
148500	3.552
149400	3.219
150300	3.1635
151200	3.663
152100	3.774
153000	3.552
153900	3.33
154800	3.108
155700	2.886
156600	3.0525
157500	3.33
158400	3.2745
159300	3.219
160200	3.2745
161100	3.4965
162000	3.774
162900	3.885
163800	3.6075
164700	3.663
165600	3.552
166500	3.33
167400	3.6075
168300	3.8295
169200	3.6075
170100	3.4965
171000	3.552
171900	3.3855
172800	3.219
173700	3.3855
174600	3.552
175500	3.4965
176400	3.4965
177300	3.2745
178200	3.2745
179100	3.552
180000	3.552
180900	3.441
181800	3.441
182700	3.219
183600	2.9415
184500	2.775
185400	3.0525
186300	3.3855
187200	3.1635
188100	2.997
189000	2.9415
189900	3.2745
190800	3.441
191700	3.33
192600	3.1635
193500	3.1635
194400	3.33
195300	3.6075
196200	3.4965
197100	3.1635
198000	2.9415
198900	3.0525
199800	3.219
200700	3.108
201600	3.0525
202500	3.1635
203400	3.3855
204300	3.3855
205200	3.219
206100	3.108
207000	2.9415
207900	2.886
208800	3.108
209700	3.108
210600	2.997
211500	2.9415
212400	2.886
213300	2.886
214200	2.9415
215100	2.997
216000	3.0525
216900	2.997
217800	2.997
218700	3.0525
219600	2.997
220500	2.886
221400	2.8305
222300	2.886
223200	3.108
224100	3.441
225000	3.2745
225900	3.108
226800	3.33
227700	3.7185
228600	3.9405
229500	3.552
230400	3.1635
231300	3.219
232200	3.441
233100	3.3855
234000	3.1635
234900	2.886
235800	2.7195
236700	2.664
237600	2.775
238500	2.886
239400	2.9415
240300	2.9415
241200	3.108
242100	3.2745
243000	3.774
243900	4.551
244800	4.551
245700	3.9405
246600	3.441
247500	3.3855
248400	3.8295
249300	3.663
250200	3.2745
251100	3.1635
252000	3.1635
252900	3.1635
253800	3.108
254700	3.0525
255600	3.108
256500	3.108
257400	3.219
258300	3.33
259200	3.552
260100	3.8295
261000	4.107
261900	4.218
262800	3.774
263700	3.552
264600	3.663
265500	3.774
266400	3.663
267300	3.4965
268200	3.4965
269100	3.552
270000	3.4965
270900	3.4965
271800	3.663
272700	3.3855
273600	3.219
274500	3.2745
275400	3.33
276300	3.3855
277200	3.3855
278100	3.219
279000	3.1635
279900	3.1635
280800	3.1635
281700	3.108
282600	2.997
283500	2.997
284400	3.1635
285300	3.219
286200	3.1635
287100	3.108
288000	3.0525
288900	3.219
289800	3.1635
290700	3.108
291600	3.108
292500	2.9415
293400	2.775
294300	2.9415
295200	3.108
296100	3.441
297000	3.6075
297900	3.219
298800	2.997
299700	2.886
300600	2.9415
301500	3.0525
302400	3.108
303300	3.0525
304200	3.219
305100	3.219
306000	3.1635
306900	3.663
307800	4.1625
308700	4.0515
309600	3.7185
310500	3.774
311400	3.8295
312300	3.663
313200	3.2745
314100	3.219
315000	3.774
315900	4.0515
316800	3.552
317700	3.219
318600	3.4965
319500	3.8295
320400	3.552
321300	3.441
322200	3.552
323100	3.33
324000	3.1635
324900	3.4965
325800	4.0515
326700	4.0515
327600	3.8295
328500	3.663
329400	3.7185
330300	3.996
331200	4.3845
332100	4.107
333000	3.774
333900	3.996
334800	3.9405
335700	3.8295
336600	3.7185
337500	3.441
338400	3.441
339300	3.552
340200	3.552
341100	3.4965
342000	3.6075
342900	3.7185
343800	3.663
344700	3.552
345600	3.441
346500	3.441
347400	3.441
348300	3.885
349200	4.2735
350100	4.107
351000	3.9405
351900	3.7185
352800	3.552
353700	3.8295
354600	3.663
355500	3.4965
356400	3.663
357300	3.7185
358200	3.552
359100	3.441
360000	3.219
360900	3.108
361800	3.1635
362700	3.4965
363600	3.552
364500	3.441
365400	3.33
366300	3.1635
367200	2.997
368100	2.886
369000	3.108
369900	3.3855
370800	3.219
371700	2.997
372600	2.8305
373500	2.9415
374400	2.997
375300	2.997
376200	3.0525
377100	3.0525
378000	2.997
378900	2.9415
379800	2.9415
380700	2.9415
381600	2.886
382500	2.8305
383400	2.886
384300	3.0525
385200	3.441
386100	3.552
387000	3.7185
387900	4.0515
388800	4.107
389700	4.0515
390600	3.6075
391500	3.33
392400	3.6075
393300	3.9405
394200	3.6075
395100	3.219
396000	3.0525
396900	3.4965
397800	3.774
398700	3.663
399600	3.6075
400500	3.6075
401400	3.885
402300	4.1625
403200	3.885
404100	3.7185
405000	3.9405
405900	4.2735
406800	4.551
407700	4.2735
408600	3.9405
409500	4.107
410400	4.218
411300	3.996
412200	4.2735
413100	4.551
414000	4.2735
414900	3.441
415800	2.997
416700	4.218
417600	5.2169
418500	4.7175
419400	3.9405
420300	3.9405
421200	4.44
422100	4.329
423000	4.0515
423900	4.2735
424800	4.3845
425700	3.996
426600	3.552
427500	3.774
428400	4.0515
429300	3.441
430200	3.219
431100	3.441
432000	4.2735
432900	4.329
433800	3.441
434700	3.108
435600	3.552
436500	4.44
437400	4.7175
438300	4.218
439200	3.4965
440100	3.108
441000	2.997
441900	3.33
442800	3.552
443700	3.663
444600	3.663
445500	3.4965
446400	3.2745
447300	3.1635
448200	3.219
449100	3.219
450000	3.2745
450900	3.2745
451800	3.219
452700	3.1635
453600	3.33
454500	3.4965
455400	3.6075
456300	3.552
457200	3.441
458100	3.3855
459000	3.441
459900	3.4965
460800	3.3855
461700	3.2745
462600	3.2745
463500	3.108
464400	3.108
465300	3.108
466200	3.0525
467100	2.886
468000	2.8305
468900	3.0525
469800	3.3855
470700	3.441
471600	3.4965
472500	3.4965
473400	3.441
474300	3.3855
475200	3.3855
476100	3.33
477000	3.219
477900	3.108
478800	3.219
479700	3.3855
480600	3.441
481500	3.441
482400	3.663
483300	3.6075
484200	3.441
485100	3.9405
486000	4.218
486900	3.774
487800	3.2745
488700	3.108
489600	3.1635
490500	3.552
491400	3.4965
492300	3.219
493200	3.108
494100	3.0525
495000	2.997
495900	3.3855
496800	3.4965
497700	3.3855
498600	3.8295
499500	3.7185
500400	3.33
501300	3.441
502200	3.663
503100	3.441
504000	3.3855
504900	3.4965
505800	3.552
506700	3.441
507600	3.2745
508500	3.219
509400	3.1635
510300	3.108
511200	2.997
512100	3.2745
513000	3.4965
513900	3.1635
514800	3.1635
515700	3.3855
516600	3.885
517500	3.996
518400	3.7185
519300	3.3855
520200	3.441
521100	4.0515
522000	3.885
522900	3.3855
523800	3.2745
524700	3.441
525600	3.8295
526500	4.2735
527400	4.2735
528300	3.885
529200	3.441
530100	3.552
531000	3.8295
531900	3.7185
532800	3.3855
533700	3.33
534600	3.774
535500	3.8295
536400	3.2745
537300	3.2745
538200	3.8295
539100	3.6075
540000	3.441
540900	3.4965
541800	3.219
542700	3.0525
543600	3.552
544500	3.885
545400	3.4965
546300	3.1635
547200	2.9415
548100	3.0525
549000	3.8295
549900	3.7185
550800	3.2745
551700	3.219
552600	3.108
553500	2.997
554400	3.1635
555300	3.4965
556200	3.219
557100	3.108
558000	3.1635
558900	3.0525
559800	3.0525
560700	3.0525
561600	3.0525
562500	3.108
563400	3.108
564300	2.997
565200	2.9415
566100	2.997
567000	3.0525
567900	3.4965
568800	3.885
569700	3.6075
570600	3.6075
571500	3.7185
572400	3.552
573300	3.6075
574200	3.885
575100	3.9405
576000	3.552
576900	3.2745
577800	3.2745
578700	3.3855
579600	3.1635
580500	2.775
581400	2.8305
582300	3.33
583200	3.219
584100	3.2745
585000	3.33
585900	2.9415
586800	2.8305
587700	3.4965
588600	3.7185
589500	3.8295
590400	4.107
591300	3.8295
592200	3.2745
593100	3.33
594000	3.885
594900	3.885
595800	3.6075
596700	3.33
597600	3.441
598500	3.663
599400	3.7185
600300	3.552
601200	3.1635
602100	3.1635
603000	3.774
603900	4.107
604800	3.8295
605700	3.4965
606600	3.996
607500	4.44
608400	4.329
609300	3.885
610200	3.4965
611100	3.663
612000	4.2735
612900	4.1625
613800	3.552
614700	3.2745
615600	3.552
616500	3.9405
617400	3.8295
618300	3.441
619200	3.441
620100	3.6075
621000	3.552
621900	3.4965
622800	3.441
623700	2.9415
624600	2.442
625500	3.108
626400	3.219
627300	2.775
628200	3.1635
629100	3.6075
630000	3.441
630900	3.4965
631800	3.4965
632700	3.3855
633600	3.1635
634500	2.997
635400	3.1635
636300	3.441
637200	3.219
638100	3.108
639000	2.9415
639900	2.8305
640800	2.997
641700	3.219
642600	3.2745
643500	3.33
644400	3.2745
645300	3.1635
646200	3.1635
647100	3.108
648000	3.108
648900	3.2745
649800	3.33
650700	3.219
651600	3.108
652500	3.2745
653400	3.8295
654300	3.8295
655200	3.7185
656100	3.885
657000	3.8295
657900	3.7185
658800	3.663
659700	3.441
660600	3.108
661500	2.886
662400	2.9415
663300	2.997
664200	3.0525
665100	2.9415
666000	2.886
666900	2.9415
667800	3.33
668700	3.4965
669600	3.0525
670500	2.22
671400	2.22
672300	2.8305
673200	3.441
674100	3.108
675000	2.997
675900	3.108
676800	3.3855
677700	3.3855
678600	3.441
679500	3.2745
680400	3.2745
681300	3.3855
682200	3.219
683100	3.1635
684000	3.219
684900	3.219
685800	3.1635
686700	3.219
687600	3.2745
688500	3.33
689400	3.33
690300	3.1635
691200	3.1635
692100	3.2745
693000	3.4965
693900	3.774
694800	4.107
695700	4.2735
696600	4.1625
697500	3.8295
698400	3.3855
699300	3.0525
700200	2.9415
701100	2.9415
702000	3.0525
702900	3.2745
703800	3.219
704700	3.108
705600	2.9415
706500	3.1635
707400	3.3855
708300	3.219
709200	3.219
710100	3.108
711000	2.997
711900	3.0525
712800	2.886
713700	2.7195
714600	2.8305
715500	3.0525
716400	3.1635
717300	3.108
718200	3.33
719100	3.4965
720000	3.3855
720900	2.997
721800	2.3865
722700	2.6085
723600	2.886
724500	2.8305
725400	2.886
726300	2.886
727200	2.997
728100	3.108
729000	2.997
729900	3.108
730800	3.4965
731700	3.552
732600	3.552
733500	3.6075
734400	3.663
735300	3.552
736200	3.33
737100	3.2745
738000	3.0525
738900	2.775
739800	2.775
740700	3.219
741600	3.441
742500	3.1635
743400	3.219
744300	3.3855
745200	3.33
746100	3.4965
747000	4.0515
747900	4.1625
748800	4.0515
749700	3.885
750600	3.6075
751500	3.552
752400	3.6075
753300	3.4965
754200	2.886
755100	2.22
756000	2.22
756900	3.1635
757800	4.218
758700	3.7185
759600	3.4965
760500	3.774
761400	3.9405
762300	3.6075
763200	3.441
764100	3.7185
765000	3.774
765900	3.552
766800	3.4965
767700	3.552
768600	3.8295
769500	3.885
770400	3.6075
771300	3.8295
772200	3.774
773100	3.2745
774000	3.219
774900	3.996
775800	4.1625
776700	3.8295
777600	3.6075
778500	3.33
779400	3.33
780300	3.7185
781200	3.774
782100	3.552
783000	3.441
783900	3.3855
784800	3.33
785700	3.2745
786600	3.1635
787500	3.2745
788400	3.3855
789300	3.2745
790200	3.219
791100	3.3855
792000	3.33
792900	3.108
793800	3.219
794700	3.3855
795600	3.2745
796500	3.1635
797400	3.219
798300	3.3855
799200	3.552
800100	3.33
801000	3.219
801900	3.1635
802800	2.997
803700	2.8305
804600	2.7195
805500	2.6085
806400	2.553
807300	2.664
808200	2.7195
809100	2.8305
810000	2.9415
810900	3.1635
811800	3.1635
812700	3.2745
813600	3.4965
814500	3.3855
815400	3.219
816300	3.2745
