# Supplementary material for: A parsimonious model of blood glucose homeostasis
Source: PLOS Digit Health. 2022 Jul 14;1(7):e0000072. doi: 10.1371/journal.pdig.0000072 (PMC9931355; doi:10.1371/journal.pdig.0000072)
Supplement: S2 Data — Blood glucose data of Klick Pilot Study measured using the Freestyle Libre Flash Glucose device. The data are presented in comma separated values (.csv) format for each healthy individual (N = 100). The filenames represent the unique identification of the individual to preserve anonymity. (ZIP) [file pdig.0000072.s011.zip › RBP094.csv]

Elapsed Time	Glucose (mmol/L)
0	2.22
900	2.22
1800	2.22
2700	2.22
3600	2.7195
4500	2.7195
5400	2.775
6300	2.9415
7200	3.3855
8100	3.9405
9000	3.7185
9900	3.219
10800	2.997
11700	3.2745
12600	3.885
13500	3.996
14400	3.8295
15300	3.885
16200	3.7185
17100	3.33
18000	3.4965
18900	3.774
19800	3.6075
20700	3.552
21600	3.3855
22500	3.219
23400	3.2745
24300	3.3855
25200	3.3855
26100	3.441
27000	3.441
27900	3.3855
28800	3.4965
29700	3.4965
30600	3.3855
31500	3.3855
32400	3.2745
33300	3.663
34200	4.218
35100	3.885
36000	3.552
36900	3.33
37800	3.0525
38700	2.9415
39600	3.4965
40500	3.9405
41400	3.6075
42300	3.219
43200	3.219
44100	3.663
45000	4.1625
45900	3.996
46800	3.4965
47700	3.219
48600	3.0525
49500	2.7195
50400	2.7195
51300	2.8305
52200	2.997
53100	3.219
54000	3.219
54900	3.108
55800	2.997
56700	2.9415
57600	2.997
58500	3.108
59400	3.219
60300	3.219
61200	2.442
62100	2.22
63000	2.6085
63900	3.2745
64800	3.33
65700	3.33
66600	3.219
67500	3.219
68400	3.2745
69300	3.108
70200	3.8295
71100	5.1614
72000	4.9395
72900	4.218
73800	4.2735
74700	4.6065
75600	4.3845
76500	3.7185
77400	3.6075
78300	3.9405
79200	4.44
80100	4.3845
81000	3.552
81900	3.108
82800	3.1635
83700	3.3855
84600	3.663
85500	4.0515
86400	4.3845
87300	3.885
88200	3.441
89100	3.9405
90000	4.3845
90900	4.218
91800	4.1625
92700	4.2735
93600	4.2735
94500	4.1625
95400	4.1625
96300	4.107
97200	3.774
98100	3.6075
99000	3.774
99900	4.3845
100800	4.9949
101700	4.44
102600	3.774
103500	3.885
104400	3.9405
105300	4.107
106200	4.3845
107100	4.1625
108000	3.8295
108900	3.8295
109800	4.107
110700	4.218
111600	4.0515
112500	3.885
113400	3.7185
114300	3.9405
115200	4.4955
116100	4.884
117000	4.7175
117900	4.9949
118800	5.4389
119700	4.9395
120600	4.329
121500	4.2735
122400	4.7175
123300	5.4944
124200	6.3824
125100	6.1604
126000	4.9949
126900	4.4955
127800	4.773
128700	4.9395
129600	5.0504
130500	4.8285
131400	4.2735
132300	4.1625
133200	4.44
134100	4.3845
135000	4.0515
135900	4.1625
136800	3.9405
137700	3.8295
138600	3.996
139500	3.6075
140400	3.8295
141300	4.7175
142200	4.8285
143100	4.0515
144000	3.7185
144900	4.107
145800	4.7175
146700	4.773
147600	4.2735
148500	3.996
149400	4.107
150300	4.218
151200	4.1625
152100	3.9405
153000	3.774
153900	4.218
154800	5.6054
155700	6.2159
156600	4.773
157500	3.774
158400	4.218
159300	4.884
160200	4.551
161100	4.773
162000	4.8285
162900	4.1625
163800	3.996
164700	4.662
165600	4.773
166500	3.996
167400	4.44
168300	5.2169
169200	4.9949
170100	4.218
171000	4.1625
171900	4.884
172800	5.3279
173700	5.1059
174600	4.8285
175500	4.773
176400	4.884
177300	4.9949
178200	5.0504
179100	4.7175
180000	4.2735
180900	4.6065
181800	5.0504
182700	4.6065
183600	3.8295
184500	4.0515
185400	4.7175
186300	4.551
187200	3.996
188100	3.8295
189000	4.218
189900	4.4955
190800	4.1625
191700	3.7185
192600	3.9405
193500	4.107
194400	3.9405
195300	3.9405
196200	4.551
197100	5.0504
198000	5.1614
198900	5.3834
199800	5.2169
200700	4.6065
201600	4.2735
202500	4.3845
203400	4.2735
204300	4.329
205200	4.4955
206100	4.662
207000	5.1614
207900	5.3279
208800	4.8285
209700	4.6065
210600	4.44
211500	4.0515
212400	4.0515
213300	4.4955
214200	5.3279
215100	6.2714
216000	6.5489
216900	6.2714
217800	6.0494
218700	5.9384
219600	5.4944
220500	4.9949
221400	4.773
222300	4.8285
223200	5.2169
224100	5.3279
225000	4.7175
225900	4.1625
226800	4.4955
227700	5.2169
228600	4.773
229500	3.885
230400	3.6075
231300	3.885
232200	4.6065
233100	4.9949
234000	4.662
234900	4.3845
235800	4.4955
236700	4.9949
237600	5.1059
238500	4.44
239400	4.551
240300	4.9395
241200	4.8285
242100	4.329
243000	4.329
243900	4.9395
244800	5.2169
245700	4.884
246600	4.551
247500	4.4955
248400	4.9949
249300	5.5499
250200	5.1059
251100	4.551
252000	4.773
252900	5.0504
253800	4.9395
254700	4.884
255600	5.2169
256500	5.1614
257400	4.107
258300	3.885
259200	4.6065
260100	4.884
261000	4.8285
261900	4.8285
262800	4.662
263700	4.2735
264600	4.218
265500	4.329
266400	4.218
267300	4.1625
268200	4.7175
269100	5.4944
270000	5.0504
270900	4.3845
271800	4.662
272700	5.3834
273600	5.4389
274500	4.4955
275400	4.1625
276300	4.884
277200	5.2169
278100	4.6065
279000	4.2735
279900	4.2735
280800	4.44
281700	4.551
282600	4.3845
283500	4.1625
284400	4.107
285300	4.107
286200	4.2735
287100	4.329
288000	4.551
288900	5.1614
289800	5.2724
290700	5.2169
291600	4.9949
292500	4.7175
293400	4.4955
294300	4.7175
295200	4.9949
296100	4.662
297000	4.9949
297900	5.8829
298800	5.9939
299700	5.1059
300600	4.3845
301500	4.3845
302400	4.773
303300	4.9949
304200	4.6065
305100	4.2735
306000	4.8285
306900	5.2169
307800	5.1614
308700	4.9395
309600	4.9395
310500	4.8285
311400	4.551
312300	4.6065
313200	4.551
314100	4.3845
315000	4.44
315900	4.44
316800	4.2735
317700	3.996
318600	3.996
319500	4.107
320400	3.996
321300	3.885
322200	4.4955
323100	5.4944
324000	5.2169
324900	4.44
325800	4.1625
326700	4.2735
327600	4.3845
328500	4.329
329400	4.7175
330300	5.3279
331200	5.6054
332100	5.0504
333000	4.2735
333900	4.2735
334800	4.9395
335700	5.4944
336600	5.2169
337500	4.2735
338400	3.885
339300	4.329
340200	4.9395
341100	5.0504
342000	4.773
342900	4.3845
343800	4.3845
344700	4.773
345600	5.0504
346500	4.6065
347400	3.8295
348300	3.9405
349200	5.0504
350100	5.7164
351000	5.3834
351900	4.551
352800	4.3845
353700	4.7175
354600	4.773
355500	4.551
356400	4.329
357300	4.0515
358200	3.8295
359100	3.663
360000	3.552
360900	3.8295
361800	4.6065
362700	5.1614
363600	5.0504
364500	4.884
365400	4.773
366300	4.4955
367200	4.329
368100	4.1625
369000	4.329
369900	4.6065
370800	4.44
371700	4.0515
372600	3.9405
373500	4.107
374400	4.329
375300	4.329
376200	4.1625
377100	4.107
378000	4.44
378900	5.3834
379800	6.4934
380700	6.9374
381600	6.8264
382500	6.2714
383400	5.8274
384300	5.2169
385200	4.6065
386100	4.9949
387000	5.4944
387900	5.1059
388800	4.8285
389700	5.1614
390600	5.7719
391500	5.9384
392400	5.4389
393300	5.3834
394200	5.6054
395100	5.2724
396000	4.9395
396900	4.773
397800	4.884
398700	5.1059
399600	5.0504
400500	4.884
401400	4.8285
402300	4.662
403200	4.662
404100	4.6065
405000	4.2735
405900	4.1625
406800	4.329
407700	4.2735
408600	4.0515
409500	3.9405
410400	3.8295
411300	3.996
412200	3.996
413100	3.9405
414000	4.329
414900	5.2724
415800	5.6609
416700	5.1614
417600	4.7175
418500	4.44
419400	4.6065
420300	5.2724
421200	5.4944
422100	4.7175
423000	3.9405
423900	4.0515
424800	4.3845
425700	4.2735
426600	4.329
427500	4.329
428400	3.885
429300	3.8295
430200	3.885
431100	3.9405
432000	3.9405
432900	3.8295
433800	3.552
434700	3.4965
435600	3.7185
436500	4.3845
437400	4.9395
438300	4.773
439200	4.1625
440100	4.44
441000	4.8285
441900	4.4955
442800	4.2735
443700	4.218
444600	3.885
445500	3.552
446400	3.4965
447300	3.4965
448200	3.4965
449100	3.6075
450000	3.663
450900	4.218
451800	5.3834
452700	5.7164
453600	4.9395
454500	4.3845
455400	4.3845
456300	4.3845
457200	4.2735
458100	4.2735
459000	3.996
459900	3.4965
460800	3.3855
461700	3.9405
462600	5.2169
463500	5.6054
464400	4.6065
465300	4.329
466200	5.2169
467100	5.7164
468000	5.1059
468900	4.44
469800	4.7175
470700	5.1614
471600	4.662
472500	4.2735
473400	4.9949
474300	5.7719
475200	5.4944
476100	4.2735
477000	3.774
477900	4.3845
478800	5.6054
479700	5.9384
480600	5.1059
481500	4.2735
482400	4.3845
483300	4.773
484200	4.6065
485100	4.6065
486000	4.773
486900	4.44
487800	4.0515
488700	4.329
489600	4.551
490500	4.551
491400	4.3845
492300	3.996
493200	3.8295
494100	3.774
495000	3.8295
495900	4.884
496800	5.3834
497700	4.4955
498600	3.9405
499500	3.996
500400	4.107
501300	4.107
502200	4.107
503100	4.0515
504000	4.107
504900	3.9405
505800	3.885
506700	4.329
507600	4.551
508500	4.0515
509400	4.44
510300	4.8285
511200	4.6065
512100	4.4955
513000	4.4955
513900	4.551
514800	4.3845
515700	4.8285
516600	4.7175
517500	3.7185
518400	3.552
519300	4.6065
520200	5.4944
521100	4.8285
522000	3.996
522900	4.44
523800	5.2724
524700	5.4944
525600	5.2724
526500	4.551
527400	4.1625
528300	4.8285
529200	4.9395
530100	4.44
531000	4.6065
531900	4.3845
532800	3.8295
533700	4.0515
534600	4.1625
535500	3.885
536400	3.7185
537300	3.774
538200	4.0515
539100	3.9405
540000	3.7185
540900	3.8295
541800	3.885
542700	3.885
543600	3.774
544500	3.774
545400	4.1625
546300	5.1614
547200	6.0494
548100	6.3824
549000	5.8274
549900	4.884
550800	4.3845
551700	4.1625
552600	4.6065
553500	5.9384
554400	6.7709
555300	6.3269
556200	5.3834
557100	4.773
558000	4.662
558900	4.773
559800	4.3845
560700	4.1625
561600	4.3845
562500	3.7185
563400	3.2745
564300	3.219
565200	3.4965
566100	3.774
567000	3.8295
567900	4.2735
568800	4.9949
569700	4.8285
570600	5.1059
571500	5.0504
572400	4.4955
573300	4.2735
574200	4.329
575100	4.218
576000	4.2735
576900	4.2735
577800	3.996
578700	4.551
579600	4.218
580500	3.6075
581400	3.774
582300	4.107
583200	4.107
584100	3.885
585000	3.774
585900	3.774
586800	4.551
587700	5.1614
588600	4.884
589500	4.7175
590400	4.7175
591300	4.3845
592200	4.0515
593100	4.1625
594000	4.329
594900	4.107
595800	3.996
596700	4.7175
597600	5.7164
598500	5.2724
599400	4.4955
600300	5.1059
601200	5.6609
602100	5.1059
603000	4.8285
603900	5.7719
604800	5.8274
605700	4.662
606600	4.1625
607500	4.329
608400	5.2169
609300	5.8829
610200	5.1614
611100	4.0515
612000	4.107
612900	4.44
613800	4.329
614700	4.662
615600	4.9949
616500	4.884
617400	5.0504
618300	5.2724
619200	4.773
620100	4.107
621000	4.2735
621900	4.662
622800	4.3845
623700	4.2735
624600	4.551
625500	4.218
626400	3.885
627300	4.0515
628200	4.329
629100	4.3845
630000	3.885
630900	3.7185
631800	3.996
632700	4.1625
633600	4.107
634500	4.218
635400	4.4955
636300	5.1059
637200	5.1614
638100	5.1614
639000	5.6609
639900	5.2169
640800	4.773
641700	4.9949
642600	5.0504
643500	4.9949
644400	5.3834
645300	5.5499
646200	5.4389
647100	4.9949
648000	4.551
648900	4.773
649800	4.8285
650700	4.7175
651600	4.9395
652500	5.0504
653400	4.7175
654300	4.4955
655200	4.9395
656100	5.1614
657000	4.44
657900	4.107
658800	4.551
659700	4.551
660600	4.1625
661500	4.2735
662400	4.329
663300	4.107
664200	4.1625
665100	4.2735
666000	4.329
666900	4.1625
667800	3.885
668700	3.885
669600	3.885
670500	3.8295
671400	3.9405
672300	4.0515
673200	4.44
674100	5.4944
675000	5.9384
675900	5.1614
676800	4.6065
677700	4.551
678600	4.662
679500	4.6065
680400	4.4955
681300	4.218
682200	4.0515
683100	4.44
684000	4.884
684900	4.4955
685800	3.6075
686700	3.33
687600	3.441
688500	3.774
689400	3.996
690300	4.1625
691200	4.218
692100	4.551
693000	5.1059
693900	4.9395
694800	4.8285
695700	5.2169
696600	5.6054
697500	5.6609
698400	5.5499
699300	5.3279
700200	5.3279
701100	5.4389
702000	5.1614
702900	4.551
703800	4.662
704700	4.9949
705600	4.6065
706500	3.885
707400	3.6075
708300	4.107
709200	5.1059
710100	5.2724
711000	4.8285
711900	4.3845
712800	4.329
713700	4.7175
714600	4.773
715500	4.329
716400	4.44
717300	4.4955
718200	4.329
719100	4.2735
720000	4.3845
720900	4.44
721800	4.551
722700	4.662
723600	4.9395
724500	5.7719
725400	5.9384
726300	5.3834
727200	4.8285
728100	5.1059
729000	6.2159
729900	6.3269
730800	5.3834
731700	5.0504
732600	5.2169
733500	5.2724
734400	5.1614
735300	5.1059
736200	5.2724
737100	5.3834
738000	4.9395
738900	4.329
739800	4.551
740700	5.1614
741600	5.2724
742500	5.1614
743400	4.9949
744300	5.0504
745200	5.3279
746100	5.3834
747000	5.1059
747900	4.4955
748800	4.218
749700	4.44
750600	5.1614
751500	5.3279
752400	4.3845
753300	3.8295
754200	4.1625
755100	4.3845
756000	4.3845
756900	4.218
757800	4.1625
758700	4.4955
759600	4.8285
760500	5.1059
761400	5.1059
762300	4.8285
763200	4.7175
764100	4.773
765000	4.9395
765900	4.8285
766800	4.9395
767700	5.1059
768600	4.9949
769500	4.773
770400	3.996
771300	4.107
772200	5.2724
773100	5.4389
774000	4.773
774900	4.6065
775800	5.0504
776700	4.9395
777600	4.218
778500	3.774
779400	4.329
780300	4.884
781200	4.44
782100	4.551
783000	4.884
783900	4.551
784800	4.7175
785700	5.0504
786600	4.9949
787500	4.44
788400	3.885
789300	4.2735
790200	4.7175
791100	4.3845
792000	4.107
792900	4.107
793800	3.8295
794700	3.663
795600	3.9405
796500	4.107
797400	4.1625
798300	4.2735
799200	4.2735
800100	4.1625
801000	4.2735
801900	4.9949
802800	6.2159
803700	6.6044
804600	6.2159
805500	6.0494
806400	6.1049
807300	6.1049
808200	5.6054
809100	4.773
810000	4.662
810900	5.1059
811800	5.4389
812700	5.1059
813600	4.218
814500	3.7185
815400	3.663
816300	3.996
817200	4.2735
818100	4.3845
819000	4.4955
819900	4.4955
820800	4.2735
821700	4.2735
822600	4.3845
823500	4.329
824400	4.1625
825300	4.218
826200	4.2735
827100	4.218
828000	4.1625
828900	4.2735
829800	4.329
830700	4.329
831600	4.3845
832500	4.3845
833400	4.3845
834300	4.329
835200	4.218
836100	4.329
837000	4.218
837900	4.329
838800	4.329
839700	4.218
840600	4.329
841500	4.884
842400	5.3279
843300	5.0504
844200	4.218
845100	3.9405
846000	4.551
846900	5.2169
847800	5.3279
848700	4.551
849600	3.8295
850500	3.885
851400	4.2735
852300	4.2735
853200	4.218
854100	4.1625
855000	4.107
855900	4.218
856800	4.107
857700	3.996
858600	4.662
859500	5.2169
860400	4.218
861300	3.6075
862200	3.7185
863100	3.8295
864000	3.663
864900	3.6075
865800	3.6075
866700	3.6075
867600	3.552
868500	3.4965
869400	3.7185
870300	5.1614
871200	6.6599
872100	6.7154
873000	6.3269
873900	5.7719
874800	5.2169
875700	5.6054
876600	6.3824
877500	6.1604
878400	4.884
879300	4.6065
880200	5.2169
881100	5.0504
882000	4.551
882900	4.662
883800	4.9395
884700	4.8285
885600	4.8285
886500	4.8285
887400	4.8285
888300	4.8285
889200	4.8285
890100	4.6065
891000	4.4955
891900	4.773
892800	5.0504
893700	4.9949
894600	4.9395
895500	4.4955
896400	4.44
897300	5.1059
898200	5.3834
899100	5.2724
900000	5.6609
900900	5.8829
901800	5.6054
902700	4.9395
903600	3.885
904500	3.441
905400	3.0525
906300	2.886
907200	3.663
908100	5.2169
909000	5.7164
909900	5.8274
910800	5.7164
911700	5.2724
912600	4.1625
913500	3.1635
914400	2.3865
915300	4.218
916200	6.6044
917100	6.2159
918000	5.1059
918900	4.2735
919800	4.0515
920700	4.218
921600	4.9949
922500	5.7164
923400	5.6054
924300	5.3279
925200	4.9395
926100	4.6065
927000	4.2735
927900	4.0515
928800	3.996
929700	4.1625
930600	5.1614
931500	5.9384
932400	5.1059
933300	4.107
934200	4.0515
935100	4.218
936000	4.44
936900	4.329
937800	4.107
938700	3.9405
939600	4.107
940500	4.2735
941400	4.551
942300	5.2724
943200	5.3279
944100	4.6065
945000	4.551
945900	4.9395
946800	5.1059
947700	5.1059
948600	4.884
949500	4.4955
950400	4.218
951300	4.218
952200	4.1625
953100	3.996
954000	4.2735
954900	4.3845
955800	4.0515
956700	4.218
957600	4.9395
958500	4.9949
959400	4.6065
960300	4.329
961200	4.4955
962100	4.9949
963000	5.1614
963900	5.0504
964800	4.7175
965700	4.662
966600	4.44
967500	4.2735
968400	4.551
969300	4.329
970200	4.2735
971100	4.9949
972000	4.7175
972900	3.774
973800	3.774
974700	3.9405
975600	3.9405
976500	3.9405
977400	3.885
978300	3.996
979200	4.107
980100	4.0515
981000	4.107
981900	4.2735
982800	5.0504
983700	6.1049
984600	6.6044
985500	6.9929
986400	7.1039
987300	6.5489
988200	5.8829
989100	5.6054
990000	5.6054
990900	5.6054
991800	5.8274
992700	6.0494
993600	5.4944
994500	4.9395
995400	4.773
996300	4.9949
997200	5.8829
998100	5.9384
999000	5.3279
999900	5.0504
1000800	4.9949
1001700	5.1059
1002600	5.1059
1003500	4.6065
1004400	4.551
1005300	4.662
1006200	4.6065
1007100	4.773
1008000	4.9395
1008900	4.884
1009800	4.773
1010700	4.44
1011600	4.44
1012500	4.3845
1013400	4.218
1014300	4.2735
1015200	4.329
1016100	4.218
1017000	4.0515
1017900	3.8295
1018800	4.107
1019700	4.9395
1020600	5.3834
1021500	5.3279
1022400	4.9949
1023300	4.773
1024200	4.6065
1025100	4.662
1026000	4.8285
1026900	4.7175
1027800	4.551
1028700	4.662
1029600	4.551
1030500	4.1625
1031400	4.3845
1032300	4.6065
1033200	4.6065
1034100	4.773
1035000	4.8285
1035900	4.8285
1036800	4.9395
1037700	4.884
1038600	4.662
1039500	4.773
1040400	4.8285
1041300	4.662
1042200	4.9395
1043100	5.4944
1044000	5.1614
1044900	4.107
1045800	3.7185
1046700	3.8295
1047600	4.1625
1048500	4.107
1049400	3.885
1050300	3.7185
1051200	3.774
1052100	3.885
1053000	3.885
1053900	3.996
1054800	4.773
1055700	5.6609
1056600	5.8829
1057500	5.3279
1058400	4.1625
1059300	3.8295
1060200	4.7175
1061100	5.3279
1062000	5.0504
1062900	4.7175
1063800	4.7175
1064700	4.662
1065600	4.1625
1066500	4.0515
1067400	4.1625
1068300	4.0515
1069200	4.551
1070100	5.8829
1071000	6.0494
1071900	4.9395
1072800	4.329
1073700	4.8285
1074600	6.0494
1075500	6.4379
1076400	6.2159
1077300	5.7164
1078200	5.2724
1079100	5.1059
1080000	4.9395
1080900	4.8285
1081800	4.7175
1082700	4.662
1083600	4.9949
1084500	5.4944
1085400	5.2724
1086300	4.3845
1087200	3.774
1088100	3.774
1089000	4.0515
1089900	4.218
1090800	4.4955
1091700	5.2169
1092600	5.8274
1093500	5.4389
1094400	4.8285
1095300	4.773
1096200	4.8285
1097100	4.551
1098000	4.551
1098900	4.8285
1099800	4.773
1100700	5.0504
1101600	5.4389
1102500	4.6065
1103400	3.9405
1104300	4.3845
1105200	4.9395
1106100	4.662
1107000	4.3845
1107900	4.2735
1108800	3.8295
1109700	3.774
1110600	5.1059
1111500	6.2714
1112400	5.1614
1113300	4.0515
1114200	4.2735
1115100	4.884
1116000	4.884
1116900	4.8285
1117800	4.9395
1118700	4.3845
1119600	3.885
1120500	3.774
1121400	3.663
1122300	3.885
1123200	3.996
1124100	3.885
1125000	3.6075
1125900	3.6075
