# Supplementary material for: A parsimonious model of blood glucose homeostasis
Source: PLOS Digit Health. 2022 Jul 14;1(7):e0000072. doi: 10.1371/journal.pdig.0000072 (PMC9931355; doi:10.1371/journal.pdig.0000072)
Supplement: S2 Data — Blood glucose data of Klick Pilot Study measured using the Freestyle Libre Flash Glucose device. The data are presented in comma separated values (.csv) format for each healthy individual (N = 100). The filenames represent the unique identification of the individual to preserve anonymity. (ZIP) [file pdig.0000072.s011.zip › RSV_151.csv]

Elapsed Time	Glucose (mmol/L)
0	4.4955
900	4.329
1800	3.774
2700	3.7185
3600	3.9405
4500	3.9405
5400	3.885
6300	4.6065
7200	5.4389
8100	5.0504
9000	4.329
9900	4.107
10800	3.6075
11700	3.441
12600	3.9405
13500	4.44
14400	4.0515
15300	3.4965
16200	3.552
17100	3.1635
18000	2.664
18900	2.9415
19800	3.774
20700	3.219
21600	2.775
22500	2.886
23400	2.553
24300	2.22
25200	2.22
26100	2.22
27900	2.22
28800	2.22
29700	2.22
30600	2.22
31500	2.331
32400	2.553
33300	2.6085
34200	2.442
35100	2.2755
36000	2.3865
36900	2.553
37800	2.553
38700	2.442
39600	2.3865
40500	2.3865
41400	2.4975
42300	2.6085
43200	2.553
44100	2.8305
45000	3.108
45900	2.886
46800	2.553
47700	2.3865
48600	2.6085
49500	2.997
50400	3.0525
51300	2.6085
52200	2.22
53100	2.22
54000	2.22
54900	2.2755
55800	2.2755
56700	2.2755
57600	2.442
58500	2.664
59400	2.7195
60300	2.7195
61200	2.7195
62100	2.775
63000	3.663
63900	4.662
64800	4.4955
65700	4.9395
66600	4.8285
67500	4.107
68400	4.44
69300	4.7175
70200	4.8285
71100	4.884
72000	4.4955
72900	4.0515
73800	3.8295
74700	4.107
75600	3.996
76500	3.663
77400	3.885
78300	4.0515
79200	3.9405
80100	3.7185
81000	3.6075
81900	3.4965
82800	3.219
83700	3.108
84600	3.0525
85500	2.997
86400	2.9415
87300	2.8305
88200	2.7195
89100	2.664
90000	2.775
90900	3.0525
91800	4.218
92700	5.1614
93600	5.2724
94500	4.662
95400	4.218
96300	4.218
97200	4.3845
98100	4.773
99000	5.0504
99900	4.329
100800	3.774
101700	3.885
102600	4.2735
103500	4.8285
104400	4.7175
105300	3.9405
106200	3.441
107100	3.1635
108000	3.219
108900	3.3855
109800	4.0515
110700	4.3845
111600	4.218
112500	3.9405
113400	3.774
114300	3.774
115200	3.885
116100	3.885
117000	3.552
117900	3.33
118800	3.33
119700	3.33
120600	3.4965
121500	3.6075
122400	3.552
123300	3.33
124200	3.2745
125100	3.33
126000	3.441
126900	3.3855
127800	3.3855
128700	3.441
129600	4.107
130500	5.5499
131400	5.3279
132300	3.996
133200	3.6075
134100	3.8295
135000	4.107
135900	4.107
136800	3.9405
137700	3.4965
138600	3.219
139500	3.219
140400	3.2745
141300	3.2745
142200	3.219
143100	3.108
144000	3.0525
144900	2.9415
145800	2.8305
146700	2.9415
147600	3.0525
148500	3.0525
149400	3.108
150300	3.108
151200	2.9415
152100	2.775
153000	2.6085
153900	2.664
154800	4.0515
155700	5.9384
156600	6.0494
157500	5.6054
158400	5.6054
159300	5.1614
160200	4.107
161100	3.8295
162000	4.8285
162900	5.2169
163800	4.551
164700	4.218
165600	4.4955
166500	5.3279
167400	4.9395
168300	3.7185
169200	3.219
170100	3.2745
171000	4.329
171900	4.7175
172800	4.6065
173700	3.774
174600	3.3855
175500	4.329
176400	5.3279
177300	5.4389
178200	5.1059
179100	5.1059
180000	5.2724
180900	4.773
181800	3.774
182700	3.6075
183600	4.329
184500	4.6065
185400	4.218
186300	3.996
187200	4.2735
188100	4.329
189000	3.9405
189900	3.552
190800	3.552
191700	3.774
192600	4.0515
193500	4.0515
194400	3.885
195300	3.996
196200	4.218
197100	3.9405
198000	3.4965
198900	3.33
199800	3.2745
200700	3.3855
201600	3.552
202500	3.3855
203400	3.1635
204300	3.108
205200	3.219
206100	3.108
207000	2.9415
207900	2.886
208800	2.775
209700	2.553
210600	2.4975
211500	2.8305
212400	3.1635
213300	3.1635
214200	3.219
215100	3.33
216000	3.2745
216900	3.3855
217800	4.1625
218700	4.3845
219600	3.885
220500	3.552
221400	3.3855
222300	3.1635
223200	3.2745
224100	4.107
225000	4.218
225900	3.441
226800	3.0525
227700	2.6085
228600	2.553
229500	2.8305
230400	3.1635
231300	3.219
232200	3.1635
233100	3.108
234000	3.0525
234900	3.108
235800	3.8295
236700	4.218
237600	3.996
238500	4.662
239400	5.8274
240300	5.8829
241200	5.1614
242100	4.6065
243000	4.551
243900	4.773
244800	5.1059
245700	4.551
246600	3.6075
247500	3.3855
248400	3.4965
249300	3.663
250200	4.7175
251100	5.3279
252000	4.107
252900	3.219
253800	2.9415
254700	4.107
255600	5.2724
256500	5.1614
257400	4.0515
258300	3.663
259200	4.107
260100	4.0515
261000	3.6075
261900	4.107
262800	5.9384
263700	6.9929
264600	6.1049
265500	4.662
266400	4.6065
267300	4.773
268200	4.662
269100	5.0504
270000	5.3279
270900	5.1059
271800	4.7175
272700	4.1625
273600	3.8295
274500	3.885
275400	3.7185
276300	3.441
277200	3.1635
278100	2.9415
279000	3.774
279900	4.218
280800	3.9405
281700	3.663
282600	3.33
283500	3.108
284400	2.9415
285300	3.219
286200	3.8295
287100	3.663
288000	3.33
288900	3.441
289800	3.8295
290700	3.8295
291600	3.774
292500	3.885
293400	3.9405
294300	3.8295
295200	3.7185
296100	3.663
297000	3.663
297900	3.663
298800	3.774
299700	3.996
300600	4.107
301500	4.107
302400	3.8295
303300	3.552
304200	3.4965
305100	3.6075
306000	3.8295
306900	4.1625
307800	3.9405
308700	3.4965
309600	3.33
310500	3.1635
311400	3.0525
312300	3.1635
313200	3.219
314100	3.1635
315000	3.219
315900	3.1635
316800	3.1635
317700	3.219
318600	3.219
319500	3.0525
320400	3.663
321300	5.2169
322200	5.5499
323100	4.551
324000	3.6075
324900	3.108
325800	2.775
326700	2.997
327600	3.774
328500	3.552
329400	3.3855
330300	3.663
331200	3.8295
332100	3.7185
333000	3.552
333900	3.552
334800	3.8295
335700	3.663
336600	3.3855
337500	3.2745
338400	3.2745
339300	3.33
340200	3.2745
341100	3.4965
342000	4.329
342900	4.329
343800	3.4965
344700	3.1635
345600	2.997
346500	2.886
347400	2.886
348300	3.33
349200	5.4944
350100	6.4934
351000	6.1049
351900	4.9395
352800	3.8295
353700	3.663
354600	4.6065
355500	4.3845
356400	3.6075
357300	3.33
358200	3.108
359100	2.997
360000	3.0525
360900	2.997
361800	2.9415
362700	2.9415
363600	2.9415
364500	2.9415
365400	2.9415
366300	2.997
367200	3.0525
368100	3.108
369000	2.997
369900	2.9415
370800	2.886
371700	2.886
372600	2.886
373500	2.9415
374400	2.886
375300	2.8305
376200	2.7195
377100	2.7195
378000	2.6085
378900	2.553
379800	2.6085
380700	2.7195
381600	2.7195
382500	2.664
383400	2.664
384300	2.775
385200	2.8305
386100	2.8305
387000	2.8305
387900	2.775
388800	2.775
389700	2.886
390600	2.997
391500	2.997
392400	2.9415
393300	3.441
394200	4.2735
395100	3.8295
396000	3.33
396900	3.108
397800	3.2745
398700	4.44
399600	4.1625
400500	3.3855
401400	3.0525
402300	2.886
403200	2.775
404100	2.7195
405000	2.7195
405900	3.6075
406800	6.2714
407700	6.8264
408600	5.6609
409500	4.7175
410400	5.0504
411300	6.1604
412200	6.7154
413100	6.1604
414000	4.9395
414900	4.329
415800	4.9949
416700	5.6054
417600	6.1049
418500	6.2159
419400	5.3834
420300	4.107
421200	3.663
422100	4.218
423000	5.1059
423900	4.773
424800	4.1625
425700	4.329
426600	4.7175
427500	4.44
428400	4.1625
429300	4.2735
430200	4.329
431100	4.1625
432000	3.9405
432900	3.552
433800	3.2745
434700	3.108
435600	3.1635
436500	4.9395
437400	7.1039
438300	7.2704
439200	6.1604
440100	5.0504
441000	4.884
441900	5.2724
442800	4.7175
443700	3.8295
444600	3.774
445500	4.2735
446400	4.662
447300	4.7175
448200	4.8285
449100	5.0504
450000	4.9949
450900	4.551
451800	4.1625
452700	3.996
453600	3.996
454500	4.107
455400	4.551
456300	4.9395
457200	4.8285
458100	4.6065
459000	4.4955
459900	4.0515
460800	3.552
461700	3.33
462600	3.3855
463500	3.3855
464400	3.33
465300	3.219
466200	3.1635
467100	3.1635
468000	3.33
468900	3.3855
469800	3.219
470700	3.108
471600	2.9415
472500	2.9415
473400	2.9415
474300	2.8305
475200	2.775
476100	2.886
477000	2.997
477900	3.0525
478800	3.0525
479700	3.0525
480600	3.0525
481500	3.4965
482400	4.218
483300	3.996
484200	3.441
485100	3.1635
486000	2.8305
486900	2.886
487800	3.33
488700	3.4965
489600	3.33
490500	3.1635
491400	2.997
492300	2.9415
493200	3.33
494100	3.9405
495000	3.774
495900	3.33
496800	3.108
497700	3.108
498600	3.2745
499500	3.1635
500400	3.1635
501300	3.2745
502200	3.1635
503100	3.1635
504000	3.219
504900	3.108
505800	2.997
506700	2.9415
507600	2.997
508500	2.9415
509400	3.0525
510300	4.218
511200	5.7164
512100	6.1049
513000	5.6054
513900	4.44
514800	3.7185
515700	3.6075
516600	4.329
517500	4.551
518400	3.7185
519300	3.219
520200	2.997
521100	2.9415
522000	2.8305
522900	2.886
523800	4.8285
524700	7.2704
525600	8.1029
526500	7.3259
527400	6.1049
528300	5.7164
529200	6.2714
530100	6.4934
531000	6.0494
531900	5.3834
532800	5.2724
533700	5.4389
534600	5.1059
535500	4.7175
536400	4.8285
537300	5.7164
538200	6.5489
539100	6.2714
540000	5.1614
540900	4.7175
541800	5.2169
542700	5.7164
543600	5.5499
544500	4.3845
545400	3.774
546300	3.885
547200	4.44
548100	4.9949
549000	5.0504
549900	4.6065
550800	4.1625
551700	4.1625
552600	4.329
553500	4.2735
554400	3.8295
555300	3.3855
556200	3.219
557100	3.108
558000	3.108
558900	3.0525
559800	2.997
560700	3.0525
561600	3.4965
562500	4.329
563400	3.996
564300	3.2745
565200	3.0525
566100	4.107
567000	3.885
567900	3.1635
568800	2.886
569700	2.8305
570600	2.7195
571500	2.7195
572400	2.775
573300	2.886
574200	2.8305
575100	2.664
576000	3.774
576900	5.9384
577800	6.1049
578700	5.1059
579600	4.2735
580500	4.1625
581400	4.6065
582300	5.1059
583200	5.2724
584100	4.9949
585000	4.218
585900	3.552
586800	3.33
587700	3.885
588600	4.6065
589500	4.4955
590400	4.0515
591300	3.774
592200	3.663
593100	3.3855
594000	3.1635
594900	3.108
595800	3.1635
596700	3.1635
597600	3.3855
598500	3.3855
599400	3.1635
600300	3.1635
601200	3.7185
602100	3.3855
603000	2.9415
603900	2.7195
604800	2.9415
605700	2.997
606600	2.9415
607500	2.8305
608400	2.7195
609300	2.775
610200	4.662
611100	6.9374
612000	6.5489
612900	5.5499
613800	4.884
614700	4.2735
615600	4.0515
616500	4.2735
617400	4.3845
618300	3.774
619200	3.219
620100	3.0525
621000	3.3855
621900	3.9405
622800	4.1625
623700	3.996
624600	3.8295
625500	3.8295
626400	3.8295
627300	3.8295
628200	3.774
629100	3.663
630000	3.3855
630900	3.219
631800	3.2745
632700	3.4965
633600	3.441
634500	3.33
635400	3.2745
636300	3.219
637200	3.108
638100	2.9415
639000	3.0525
639900	3.2745
640800	3.1635
641700	3.2745
642600	3.7185
643500	3.774
644400	3.552
645300	3.33
646200	3.219
647100	3.108
648000	3.0525
648900	2.997
649800	2.997
650700	2.9415
651600	3.33
652500	3.9405
653400	3.3855
654300	3.1635
655200	3.552
656100	3.219
657000	2.9415
657900	2.775
658800	2.8305
659700	2.7195
660600	2.6085
661500	2.553
662400	2.4975
663300	2.4975
664200	2.997
665100	4.551
666000	4.218
666900	3.33
667800	3.0525
668700	3.1635
669600	3.1635
670500	2.997
671400	2.886
672300	2.7195
673200	2.664
674100	2.664
675000	2.6085
675900	2.4975
676800	2.4975
677700	2.553
678600	2.6085
679500	2.553
680400	2.3865
681300	2.331
682200	2.3865
683100	2.4975
684000	2.664
684900	2.997
685800	3.219
686700	3.0525
687600	2.9415
688500	2.886
689400	3.0525
690300	3.0525
691200	2.886
692100	2.7195
693000	2.664
693900	2.6085
694800	2.7195
695700	4.4955
696600	7.2704
697500	7.3814
698400	6.0494
699300	5.6054
700200	5.7164
701100	5.4944
702000	5.1614
702900	5.5499
703800	5.9939
704700	6.1049
705600	5.4389
706500	4.2735
707400	3.663
708300	4.218
709200	5.3834
710100	5.4389
711000	4.9395
711900	4.6065
712800	4.773
713700	4.773
714600	4.329
715500	3.7185
716400	3.108
717300	2.4975
718200	2.553
719100	2.6085
720000	2.6085
720900	2.8305
721800	3.219
722700	3.3855
723600	3.2745
724500	2.9415
725400	2.775
726300	3.108
727200	3.2745
728100	3.108
729000	3.0525
729900	2.8305
730800	2.7195
731700	2.775
732600	2.8305
733500	2.886
734400	3.108
735300	3.2745
736200	3.108
737100	2.997
738000	2.9415
738900	3.219
739800	3.7185
740700	3.3855
741600	3.108
742500	2.997
743400	3.33
744300	3.108
745200	2.997
746100	2.997
747000	2.9415
747900	2.886
748800	2.886
749700	2.8305
750600	2.664
751500	2.4975
752400	2.442
753300	2.3865
754200	2.6085
755100	4.2735
756000	4.7175
756900	3.4965
757800	3.2745
758700	4.8285
759600	5.9384
760500	4.773
761400	3.2745
762300	2.6085
763200	3.663
764100	4.1625
765000	3.3855
765900	3.108
766800	2.9415
767700	2.997
768600	3.3855
769500	3.33
770400	3.108
771300	3.0525
772200	3.4965
773100	4.107
774000	3.774
774900	3.219
775800	2.997
776700	2.997
777600	3.0525
778500	2.886
