# Supplementary material for: A parsimonious model of blood glucose homeostasis
Source: PLOS Digit Health. 2022 Jul 14;1(7):e0000072. doi: 10.1371/journal.pdig.0000072 (PMC9931355; doi:10.1371/journal.pdig.0000072)
Supplement: S2 Data — Blood glucose data of Klick Pilot Study measured using the Freestyle Libre Flash Glucose device. The data are presented in comma separated values (.csv) format for each healthy individual (N = 100). The filenames represent the unique identification of the individual to preserve anonymity. (ZIP) [file pdig.0000072.s011.zip › SAG_157.csv]

Elapsed Time	Glucose (mmol/L)
0	3.996
900	3.774
1800	4.1625
2700	5.0504
3600	4.884
4500	4.6065
5400	5.1614
6300	5.4944
7200	5.0504
8100	4.1625
9000	3.8295
9900	3.663
10800	3.3855
11700	3.2745
12600	3.108
13500	2.9415
14400	2.664
15300	2.442
16200	2.442
17100	2.553
18000	2.775
18900	2.9415
19800	3.108
20700	3.108
21600	2.6085
22500	2.22
23400	2.22
24300	3.1635
25200	3.7185
26100	3.2745
27000	2.9415
27900	2.6085
28800	2.553
29700	2.553
30600	2.22
31500	2.22
32400	2.22
33300	2.775
34200	3.1635
35100	2.886
36000	2.8305
36900	2.7195
37800	2.664
38700	2.7195
39600	3.1635
40500	3.552
41400	3.219
42300	3.108
43200	3.219
44100	3.885
45000	4.551
45900	5.1614
46800	4.884
47700	4.3845
48600	4.218
49500	4.4955
50400	4.3845
51300	3.885
52200	3.663
53100	3.8295
54000	4.6065
54900	4.662
55800	3.8295
56700	3.663
57600	3.774
58500	3.441
59400	3.774
60300	4.8285
61200	5.0504
62100	4.4955
63000	3.9405
63900	4.2735
64800	4.884
65700	4.6065
66600	4.2735
67500	4.2735
68400	4.0515
69300	3.7185
70200	3.4965
71100	3.3855
72000	3.4965
72900	3.7185
73800	4.0515
74700	4.107
75600	3.885
76500	3.8295
77400	3.885
78300	3.885
79200	3.9405
80100	3.885
81000	4.1625
81900	4.6065
82800	4.44
83700	4.1625
84600	4.0515
85500	4.1625
86400	4.44
87300	4.107
88200	3.885
89100	4.0515
90000	4.0515
90900	3.8295
91800	3.8295
92700	3.774
93600	3.7185
94500	3.7185
95400	3.7185
96300	3.7185
97200	3.6075
98100	3.552
99000	3.6075
99900	3.552
100800	3.441
101700	3.3855
102600	3.4965
103500	3.6075
104400	3.552
105300	3.3855
106200	3.2745
107100	3.3855
108000	3.552
108900	3.4965
109800	3.441
110700	3.3855
111600	3.3855
112500	3.3855
113400	3.3855
114300	3.2745
115200	3.2745
116100	3.33
117000	3.2745
117900	3.2745
118800	3.33
119700	3.2745
120600	3.219
121500	3.552
122400	4.1625
123300	4.6065
124200	4.329
125100	3.663
126000	3.4965
126900	3.552
127800	3.4965
128700	3.441
129600	3.885
130500	4.773
131400	4.662
132300	4.6065
133200	5.1614
134100	4.8285
135000	3.8295
135900	3.663
136800	4.329
137700	5.0504
138600	4.773
139500	4.0515
140400	4.107
141300	4.3845
142200	4.2735
143100	4.44
144000	5.1059
144900	4.8285
145800	4.0515
146700	4.329
147600	4.884
148500	4.9949
149400	5.1614
150300	5.2724
151200	5.0504
152100	5.0504
153000	5.1059
153900	4.6065
154800	3.996
155700	3.8295
156600	3.885
157500	4.44
158400	5.2169
159300	4.9395
160200	3.885
161100	3.4965
162000	3.3855
162900	3.552
163800	3.663
164700	3.6075
165600	3.4965
166500	3.3855
167400	3.4965
168300	3.6075
169200	3.4965
170100	3.441
171000	3.663
171900	4.551
172800	5.0504
173700	4.9395
174600	4.9949
175500	5.3279
176400	5.6609
177300	5.3279
178200	4.2735
179100	3.441
180000	2.9415
180900	3.108
181800	3.9405
182700	4.2735
183600	4.662
184500	4.884
185400	4.8285
186300	4.4955
187200	4.0515
188100	3.774
189000	3.774
189900	3.9405
190800	3.9405
191700	3.6075
192600	3.2745
193500	3.1635
194400	3.552
195300	3.552
196200	3.3855
197100	3.4965
198000	3.4965
198900	3.2745
199800	3.2745
200700	3.3855
201600	3.4965
202500	3.441
203400	3.33
204300	3.219
205200	3.219
206100	3.33
207000	3.33
207900	3.441
208800	4.0515
209700	4.551
210600	3.885
211500	3.3855
212400	3.33
213300	3.4965
214200	3.663
215100	3.6075
216000	3.552
216900	4.107
217800	4.2735
218700	3.663
219600	3.552
220500	4.329
221400	4.329
222300	3.8295
223200	3.7185
224100	3.552
225000	3.3855
225900	3.219
226800	3.1635
227700	3.1635
228600	3.219
229500	3.219
230400	3.219
231300	3.2745
232200	4.107
233100	5.3279
234000	5.6054
234900	5.6054
235800	5.4944
236700	5.2724
237600	5.1614
238500	4.9949
239400	4.773
240300	4.8285
241200	4.9395
242100	4.7175
243000	4.884
243900	4.9949
244800	4.1625
245700	3.6075
246600	3.6075
247500	4.1625
248400	4.4955
249300	4.1625
250200	3.552
251100	3.219
252000	2.886
252900	2.7195
253800	2.8305
254700	3.108
255600	3.33
256500	3.2745
257400	3.3855
258300	4.107
259200	4.6065
260100	4.329
261000	3.885
261900	3.4965
262800	3.6075
263700	4.7175
264600	5.7164
265500	5.7719
266400	4.884
267300	3.8295
268200	3.7185
269100	4.218
270000	3.885
270900	3.7185
271800	3.8295
272700	4.107
273600	4.3845
274500	4.329
275400	3.8295
276300	3.4965
277200	3.6075
278100	3.6075
279000	3.552
279900	3.4965
280800	3.441
281700	3.219
282600	3.1635
283500	3.2745
284400	3.33
285300	3.33
286200	3.2745
287100	3.108
288000	2.997
288900	2.9415
289800	2.886
290700	2.886
291600	2.997
292500	3.1635
293400	3.1635
294300	3.108
295200	3.108
296100	3.7185
297000	4.6065
297900	4.329
298800	3.4965
299700	3.1635
300600	2.9415
301500	2.8305
302400	2.886
303300	3.1635
304200	4.2735
305100	4.2735
306000	3.663
306900	3.996
307800	4.3845
308700	4.107
309600	3.9405
310500	3.9405
311400	3.441
312300	3.441
313200	4.329
314100	4.4955
315000	4.107
315900	4.107
316800	3.885
317700	3.33
318600	3.0525
319500	3.0525
320400	3.219
321300	3.441
322200	3.6075
323100	3.774
324000	3.8295
324900	3.3855
325800	3.1635
326700	3.108
327600	3.219
328500	3.219
329400	3.1635
330300	3.8295
331200	5.2169
332100	5.3279
333000	4.551
333900	3.8295
334800	3.552
335700	3.3855
336600	3.219
337500	3.108
338400	2.9415
339300	3.7185
340200	5.7164
341100	5.3834
342000	4.1625
342900	4.218
343800	4.9949
344700	4.8285
345600	4.107
346500	4.107
347400	4.4955
348300	4.9395
349200	4.773
350100	3.8295
351000	3.663
351900	3.6075
352800	3.219
353700	2.997
354600	2.997
355500	3.219
356400	3.441
357300	3.4965
358200	3.552
359100	3.774
360000	3.774
360900	3.4965
361800	3.219
362700	3.108
363600	2.997
364500	3.0525
365400	3.219
366300	3.219
367200	3.108
368100	3.0525
369000	3.0525
369900	3.108
370800	3.2745
371700	3.441
372600	3.4965
373500	3.2745
374400	3.1635
375300	3.0525
376200	2.9415
377100	2.9415
378000	3.108
378900	3.0525
379800	2.9415
380700	3.0525
381600	3.108
382500	3.108
383400	3.663
384300	3.996
385200	3.663
386100	3.33
387000	3.2745
387900	3.3855
388800	3.33
389700	3.219
390600	3.1635
391500	3.0525
392400	3.6075
393300	5.1614
394200	5.0504
395100	4.329
396000	4.4955
396900	4.8285
397800	4.662
398700	4.2735
399600	3.885
400500	3.441
401400	3.1635
402300	3.1635
403200	3.219
404100	2.997
405000	2.9415
405900	2.997
406800	3.0525
407700	4.1625
408600	5.4944
409500	5.8274
410400	5.7164
411300	5.8274
412200	6.0494
413100	5.7164
414000	4.884
414900	4.329
415800	4.218
416700	4.2735
417600	4.2735
418500	4.551
419400	5.1059
420300	5.0504
421200	4.44
422100	3.885
423000	4.1625
423900	4.9949
424800	4.9395
425700	3.9405
426600	3.441
427500	3.33
428400	3.552
429300	3.774
430200	3.774
431100	3.9405
432000	3.885
432900	3.6075
433800	4.218
434700	5.0504
435600	4.9395
436500	4.6065
437400	4.2735
438300	3.6075
439200	3.441
440100	3.7185
441000	3.774
441900	3.441
442800	3.33
443700	3.33
444600	3.33
445500	3.774
446400	4.3845
447300	4.329
448200	3.7185
449100	3.3855
450000	3.552
450900	3.6075
451800	3.552
452700	3.4965
453600	3.552
454500	3.6075
455400	3.441
456300	3.219
457200	3.108
458100	2.886
459000	2.997
459900	3.219
460800	3.1635
461700	3.1635
462600	3.219
463500	3.1635
464400	3.108
465300	3.1635
466200	3.1635
467100	3.2745
468000	3.441
468900	3.6075
469800	3.663
470700	3.33
471600	3.2745
472500	3.33
473400	3.3855
474300	3.441
475200	3.663
476100	4.107
477000	4.1625
477900	3.8295
478800	3.996
479700	4.329
480600	4.218
481500	3.6075
482400	3.2745
483300	3.219
484200	3.33
485100	3.3855
486000	3.3855
486900	3.2745
487800	3.2745
488700	3.4965
489600	3.885
490500	3.9405
491400	4.3845
492300	4.9395
493200	4.9395
494100	4.551
495000	4.3845
495900	4.662
496800	4.884
497700	4.551
498600	4.329
499500	4.44
500400	4.551
501300	4.3845
502200	4.107
503100	4.0515
504000	4.329
504900	4.44
505800	3.885
506700	3.33
507600	3.0525
508500	3.0525
509400	3.2745
510300	3.3855
511200	3.33
512100	3.33
513000	3.3855
513900	3.4965
514800	3.4965
515700	3.9405
516600	4.9395
517500	5.1614
518400	4.4955
519300	3.885
520200	4.44
521100	5.0504
522000	4.662
522900	4.0515
523800	3.8295
524700	3.774
525600	3.8295
526500	3.774
527400	3.7185
528300	3.6075
529200	3.6075
530100	3.663
531000	3.4965
531900	3.219
532800	3.1635
533700	3.1635
534600	3.1635
535500	3.33
536400	3.441
537300	3.2745
538200	3.1635
539100	3.219
540000	3.1635
540900	3.219
541800	3.3855
542700	3.441
543600	3.3855
544500	3.219
545400	3.1635
546300	3.1635
547200	3.108
548100	3.0525
549000	2.997
549900	3.0525
550800	3.1635
551700	3.1635
552600	3.0525
553500	3.108
554400	3.1635
555300	3.1635
556200	3.219
557100	3.441
558000	3.552
558900	3.4965
559800	3.885
560700	4.1625
561600	3.663
562500	3.4965
563400	3.7185
564300	3.774
565200	3.774
566100	3.6075
567000	3.33
567900	3.2745
568800	3.441
569700	3.3855
570600	3.2745
571500	3.1635
572400	3.1635
573300	3.3855
574200	4.551
575100	5.4389
576000	5.4389
576900	5.3834
577800	5.3834
578700	5.0504
579600	4.7175
580500	3.996
581400	3.3855
582300	3.219
583200	3.552
584100	4.107
585000	4.551
585900	4.551
586800	4.2735
587700	3.9405
588600	3.7185
589500	3.663
590400	4.107
591300	4.3845
592200	3.774
593100	3.2745
594000	3.441
594900	3.7185
595800	3.9405
596700	4.551
597600	4.6065
598500	3.9405
599400	3.6075
600300	3.6075
601200	3.441
602100	3.1635
603000	3.0525
603900	3.0525
604800	3.1635
605700	3.9405
606600	5.4389
607500	5.6054
608400	4.8285
609300	4.107
610200	3.774
611100	3.774
612000	3.8295
612900	3.774
613800	3.663
614700	3.552
615600	3.552
616500	3.7185
617400	3.9405
618300	4.1625
619200	4.1625
620100	4.1625
621000	3.885
621900	3.774
622800	3.552
623700	3.33
624600	3.33
625500	3.2745
626400	3.219
627300	3.2745
628200	3.3855
629100	3.2745
630000	2.886
630900	2.7195
631800	2.775
632700	2.8305
633600	3.0525
634500	3.0525
635400	3.0525
636300	2.997
637200	3.0525
638100	3.108
639000	3.0525
639900	3.0525
640800	3.441
641700	3.885
642600	3.7185
643500	3.3855
644400	3.33
645300	3.33
646200	3.33
647100	3.441
648000	3.6075
648900	3.885
649800	3.8295
650700	3.663
651600	3.885
652500	4.218
653400	4.0515
654300	3.7185
655200	3.3855
656100	3.219
657000	3.219
657900	3.2745
658800	3.108
659700	3.0525
660600	2.997
661500	2.9415
662400	3.33
663300	4.884
664200	5.6054
665100	5.6609
666000	5.7164
666900	5.7719
667800	5.5499
668700	5.0504
669600	4.4955
670500	4.0515
671400	3.8295
672300	3.8295
673200	3.9405
674100	3.996
675000	3.9405
675900	3.996
676800	4.218
677700	4.0515
678600	3.9405
679500	3.8295
680400	3.663
681300	3.441
682200	3.2745
683100	3.219
684000	3.219
684900	3.2745
685800	3.33
686700	3.2745
687600	3.2745
688500	3.1635
689400	3.108
690300	3.885
691200	4.773
692100	4.44
693000	3.996
693900	4.662
694800	5.1614
695700	4.662
696600	4.3845
697500	4.773
698400	4.884
699300	4.44
700200	3.885
701100	3.552
702000	3.6075
702900	3.885
703800	3.6075
704700	3.1635
705600	2.997
706500	3.108
707400	3.552
708300	3.9405
709200	4.218
710100	4.4955
711000	4.773
711900	4.4955
712800	3.9405
713700	3.663
714600	3.663
715500	3.7185
716400	3.6075
717300	3.2745
718200	3.108
719100	3.1635
720000	3.219
720900	3.108
721800	3.0525
722700	3.0525
723600	3.2745
724500	3.2745
725400	3.2745
726300	3.2745
727200	3.774
728100	4.6065
729000	4.2735
729900	3.4965
730800	3.2745
731700	3.2745
732600	3.3855
733500	3.441
734400	3.663
735300	4.0515
736200	3.8295
737100	3.6075
738000	3.774
738900	3.9405
739800	3.9405
740700	3.6075
741600	3.552
742500	3.8295
743400	3.774
744300	3.3855
745200	3.108
746100	2.997
747000	2.9415
747900	3.2745
748800	4.218
749700	4.7175
750600	5.2169
751500	5.1614
752400	4.8285
753300	4.773
754200	4.6065
755100	4.551
756000	4.6065
756900	4.6065
757800	3.9405
758700	3.3855
759600	3.33
760500	3.441
761400	3.663
762300	4.218
763200	4.44
764100	3.9405
765000	3.441
765900	3.1635
766800	3.108
767700	3.219
768600	3.1635
769500	3.108
770400	3.219
771300	3.219
772200	3.108
773100	3.108
774000	3.2745
774900	4.0515
775800	4.551
776700	4.44
777600	4.329
778500	4.1625
779400	4.44
780300	5.1614
781200	5.1059
782100	3.996
783000	3.441
783900	3.33
784800	3.663
785700	3.774
786600	3.774
787500	4.1625
788400	4.218
789300	3.6075
790200	3.219
791100	3.108
792000	3.108
792900	3.219
793800	3.219
794700	3.108
795600	3.0525
796500	2.9415
797400	2.886
798300	2.8305
799200	2.886
800100	2.997
801000	3.0525
801900	3.219
802800	3.219
803700	3.1635
804600	3.108
805500	3.108
806400	2.9415
807300	2.775
808200	2.7195
809100	2.8305
810000	2.9415
810900	2.886
811800	2.9415
812700	3.0525
813600	3.6075
814500	4.1625
815400	3.885
816300	3.441
817200	3.33
818100	3.3855
819000	3.441
819900	3.3855
820800	3.219
821700	3.441
822600	3.552
823500	3.6075
824400	3.774
825300	3.2745
826200	3.0525
827100	3.7185
828000	4.2735
828900	4.0515
829800	3.3855
830700	3.0525
831600	2.886
832500	3.0525
833400	3.219
834300	3.2745
835200	3.774
836100	4.662
837000	5.5499
837900	5.4944
838800	5.0504
839700	4.773
840600	4.551
841500	4.551
842400	4.107
843300	3.4965
844200	3.219
845100	3.552
846000	4.329
846900	4.329
847800	3.885
848700	3.663
849600	3.774
850500	4.1625
851400	4.6065
852300	4.0515
853200	3.33
854100	3.108
855000	3.108
855900	3.108
856800	3.0525
857700	3.108
858600	3.219
859500	3.2745
860400	3.3855
861300	4.2735
862200	4.6065
863100	4.0515
864000	3.774
864900	3.996
865800	3.996
866700	3.774
867600	4.0515
868500	4.662
869400	4.329
870300	3.441
871200	3.2745
872100	3.3855
873000	3.219
873900	3.441
874800	3.552
875700	3.3855
876600	3.552
877500	3.552
878400	3.219
879300	3.108
880200	2.9415
881100	2.8305
882000	2.997
882900	3.2745
883800	3.441
884700	3.3855
885600	3.1635
886500	3.0525
887400	2.9415
888300	2.886
889200	2.8305
890100	2.775
891000	2.886
891900	2.997
892800	2.9415
893700	2.9415
894600	2.886
895500	2.886
896400	2.997
897300	2.997
898200	3.0525
899100	3.108
900000	3.7185
900900	4.2735
901800	3.9405
902700	3.3855
903600	3.1635
904500	3.0525
905400	3.0525
906300	3.0525
907200	3.2745
908100	3.996
909000	4.1625
909900	3.885
910800	3.663
911700	3.552
912600	3.33
913500	3.4965
914400	3.4965
915300	3.219
916200	3.108
917100	2.997
918000	2.8305
918900	2.7195
919800	3.219
920700	4.8285
921600	4.9949
922500	4.329
923400	4.662
924300	5.2169
925200	4.9949
926100	4.3845
927000	4.1625
927900	4.1625
928800	3.996
929700	3.7185
930600	3.441
931500	3.441
932400	3.996
933300	4.1625
934200	3.552
935100	3.108
936000	2.886
936900	2.8305
937800	2.7195
938700	3.441
939600	5.5499
940500	5.2169
941400	3.996
942300	4.3845
943200	5.3279
944100	5.1059
945000	4.4955
945900	4.0515
946800	3.7185
947700	3.33
948600	3.1635
949500	3.4965
950400	3.774
951300	3.8295
952200	3.4965
953100	3.2745
954000	3.441
954900	3.4965
955800	3.219
956700	3.1635
957600	3.1635
958500	3.108
959400	3.1635
960300	3.552
961200	3.885
962100	3.774
963000	3.33
963900	3.1635
964800	3.108
965700	2.997
966600	2.775
967500	2.7195
968400	2.775
969300	2.886
970200	2.8305
971100	2.886
972000	3.219
972900	3.219
973800	3.0525
974700	2.886
975600	2.775
976500	2.886
977400	2.9415
978300	2.9415
979200	3.0525
980100	2.997
981000	2.9415
981900	2.8305
982800	2.8305
983700	2.8305
984600	2.8305
985500	2.997
986400	3.996
987300	3.996
988200	3.33
989100	2.9415
990000	2.7195
990900	2.8305
991800	3.2745
992700	3.108
993600	2.997
994500	3.3855
995400	3.996
996300	3.996
997200	4.1625
998100	4.1625
999000	3.663
999900	3.1635
1000800	2.7195
1001700	2.7195
1002600	2.886
1003500	2.9415
1004400	2.9415
1005300	2.997
1006200	3.663
1007100	4.6065
1008000	4.662
1008900	4.551
1009800	4.7175
1010700	4.4955
1011600	4.218
1012500	4.107
1013400	3.774
1014300	3.3855
1015200	3.219
1016100	3.663
1017000	4.551
1017900	4.329
1018800	3.7185
1019700	3.885
1020600	4.218
1021500	4.1625
1022400	3.8295
1023300	3.6075
1024200	3.33
1025100	2.997
1026000	2.664
1026900	2.6085
1027800	2.6085
1028700	2.997
1029600	4.218
1030500	3.6075
1031400	3.108
1032300	2.9415
1033200	3.108
1034100	3.33
1035000	3.996
1035900	4.4955
1036800	4.44
1037700	4.0515
1038600	4.107
1039500	4.773
1040400	5.0504
1041300	4.4955
1042200	3.9405
1043100	3.885
1044000	4.551
1044900	4.662
1045800	3.663
1046700	3.219
1047600	3.33
1048500	4.0515
1049400	3.9405
1050300	3.3855
1051200	3.108
1052100	3.108
1053000	3.219
1053900	3.1635
1054800	3.0525
1055700	2.8305
1056600	2.7195
1057500	2.7195
1058400	2.8305
1059300	2.886
1060200	2.9415
1061100	3.108
1062000	3.0525
1062900	2.9415
1063800	2.8305
1064700	2.8305
1065600	2.886
1066500	2.886
1067400	2.8305
1068300	2.7195
1069200	2.6085
1070100	2.664
1071000	2.775
1071900	2.9415
1072800	2.9415
1073700	2.997
1074600	3.219
1075500	3.441
1076400	3.33
1077300	3.1635
1078200	3.1635
1079100	2.997
1080000	2.7195
1080900	2.7195
1081800	2.886
1082700	3.219
1083600	3.1635
1084500	2.997
1085400	2.775
1086300	2.7195
1087200	2.775
1088100	2.775
1089000	2.775
1089900	2.775
1090800	2.7195
1091700	2.9415
1092600	4.2735
1093500	4.884
1094400	4.9949
1095300	4.7175
1096200	3.885
1097100	3.774
1098000	4.1625
1098900	4.0515
1099800	3.996
1100700	4.7175
1101600	5.0504
1102500	4.662
1103400	4.218
1104300	3.885
1105200	3.996
1106100	4.1625
1107000	4.3845
1107900	4.107
1108800	3.6075
1109700	3.8295
1110600	4.107
1111500	3.9405
1112400	3.8295
1113300	3.774
1114200	3.552
1115100	3.2745
1116000	3.1635
1116900	3.2745
1117800	3.108
1118700	2.9415
1119600	2.886
1120500	2.9415
1121400	2.9415
1122300	3.2745
1123200	4.3845
1124100	4.107
1125000	3.4965
1125900	3.774
1126800	3.8295
1127700	3.663
1128600	3.7185
1129500	3.441
1130400	3.219
1131300	3.33
1132200	3.33
1133100	3.219
1134000	3.108
1134900	3.0525
1135800	2.9415
1136700	2.8305
1137600	2.6085
1138500	2.4975
1139400	2.4975
1140300	2.553
1141200	2.664
1142100	2.775
1143000	2.775
1143900	2.7195
1144800	2.7195
1145700	2.8305
1146600	2.997
1147500	2.886
1148400	2.7195
1149300	2.6085
1150200	2.6085
1151100	2.7195
1152000	2.7195
1152900	2.7195
1153800	2.775
1154700	2.8305
1155600	2.7195
1156500	2.4975
1157400	2.3865
1158300	2.4975
1159200	2.6085
1160100	2.7195
1161000	2.886
1161900	3.0525
1162800	2.997
1163700	2.886
1164600	2.775
1165500	2.775
1166400	2.6085
1167300	2.6085
1168200	2.6085
1169100	2.553
1170000	2.775
1170900	2.9415
1171800	2.997
1172700	3.108
1173600	3.1635
1174500	2.9415
1175400	2.664
1176300	2.6085
1177200	2.664
