# Supplementary material for: A parsimonious model of blood glucose homeostasis
Source: PLOS Digit Health. 2022 Jul 14;1(7):e0000072. doi: 10.1371/journal.pdig.0000072 (PMC9931355; doi:10.1371/journal.pdig.0000072)
Supplement: S2 Data — Blood glucose data of Klick Pilot Study measured using the Freestyle Libre Flash Glucose device. The data are presented in comma separated values (.csv) format for each healthy individual (N = 100). The filenames represent the unique identification of the individual to preserve anonymity. (ZIP) [file pdig.0000072.s011.zip › SAR119.csv]

Elapsed Time	Glucose (mmol/L)
0	5.2724
900	5.2724
1800	5.0504
2700	4.6065
3600	4.218
4500	4.1625
5400	3.996
6300	3.774
7200	3.6075
8100	3.774
9000	4.2735
9900	4.218
10800	3.885
11700	4.2735
12600	4.773
13500	4.44
14400	3.9405
15300	3.774
16200	3.774
17100	3.6075
18000	3.7185
18900	3.885
19800	3.774
20700	3.8295
21600	3.6075
22500	2.997
23400	2.553
24300	2.553
25200	2.664
26100	3.1635
27000	3.1635
27900	2.4975
28800	2.331
29700	2.9415
30600	3.1635
31500	2.997
32400	2.7195
33300	2.775
34200	3.108
35100	3.219
36000	3.1635
36900	3.1635
37800	3.108
38700	2.997
39600	3.108
40500	3.4965
41400	3.6075
42300	3.885
43200	4.0515
44100	3.885
45000	3.8295
45900	3.7185
46800	3.4965
47700	3.441
48600	3.3855
49500	3.33
50400	3.441
51300	3.663
52200	3.774
53100	4.0515
54000	4.1625
54900	3.8295
55800	3.4965
56700	3.552
57600	3.7185
58500	3.9405
59400	4.329
60300	4.44
61200	4.1625
62100	3.996
63000	3.8295
63900	3.7185
64800	3.7185
65700	3.7185
66600	3.552
67500	3.4965
68400	3.552
69300	3.663
70200	3.774
71100	3.663
72000	3.4965
72900	3.552
73800	3.774
74700	3.774
75600	3.6075
76500	3.7185
77400	3.774
78300	3.7185
79200	3.774
80100	3.774
81000	3.774
81900	3.774
82800	3.2745
83700	2.7195
84600	2.997
85500	3.774
86400	4.7175
87300	5.9939
88200	6.0494
89100	5.2724
90000	4.218
90900	3.774
91800	3.996
92700	4.3845
93600	4.551
94500	4.9395
95400	4.884
96300	4.0515
97200	3.4965
98100	3.108
99000	2.8305
99900	3.663
100800	4.6065
101700	4.6065
102600	3.9405
103500	3.441
104400	3.7185
105300	4.2735
106200	3.885
107100	3.441
108000	3.33
108900	3.33
109800	3.108
110700	2.7195
111600	2.664
112500	2.997
113400	3.663
114300	3.774
115200	3.774
116100	3.8295
117000	3.774
117900	3.6075
118800	3.33
119700	3.1635
120600	3.7185
121500	3.7185
122400	3.6075
123300	3.7185
124200	3.774
125100	3.7185
126000	3.7185
126900	4.0515
127800	4.3845
128700	4.1625
129600	3.9405
130500	3.885
131400	3.774
132300	3.774
133200	3.7185
134100	3.6075
135000	3.9405
135900	4.9395
136800	5.6054
137700	5.3279
138600	4.9395
139500	4.4955
140400	4.107
141300	4.107
142200	3.996
143100	3.7185
144000	3.552
144900	3.552
145800	3.552
146700	3.552
147600	3.663
148500	3.552
149400	3.441
150300	3.6075
151200	3.6075
152100	3.441
153000	3.4965
153900	3.6075
154800	3.6075
155700	3.441
156600	3.4965
157500	3.552
158400	3.552
159300	3.4965
160200	3.663
161100	3.7185
162000	3.6075
162900	3.7185
163800	3.8295
164700	3.774
165600	4.1625
166500	5.1059
167400	5.7719
168300	5.8829
169200	6.1604
170100	6.5489
171000	6.5489
171900	5.9939
172800	5.4389
173700	4.884
174600	4.44
175500	4.7175
176400	5.4944
177300	5.4389
178200	4.551
179100	4.0515
180000	4.107
180900	4.3845
181800	4.7175
182700	4.1625
183600	3.4965
184500	3.441
185400	4.218
186300	4.9949
187200	4.8285
188100	4.2735
189000	4.107
189900	4.773
190800	4.773
191700	4.0515
192600	3.8295
193500	4.107
194400	4.4955
195300	4.9949
196200	5.2724
197100	5.1059
198000	4.551
198900	4.44
199800	5.1059
200700	5.3834
201600	4.551
202500	3.663
203400	3.2745
204300	3.108
205200	3.108
206100	3.1635
207000	3.0525
207900	3.1635
208800	3.663
209700	3.4965
210600	3.1635
211500	3.0525
212400	3.441
213300	3.4965
214200	3.663
215100	3.9405
216000	4.329
216900	4.44
217800	4.107
218700	3.885
219600	3.774
220500	3.663
221400	3.774
222300	3.9405
223200	3.774
224100	3.6075
225000	3.552
225900	3.552
226800	3.6075
227700	3.885
228600	4.4955
229500	4.7175
230400	4.1625
231300	3.663
232200	3.441
233100	3.441
234000	3.3855
234900	3.4965
235800	3.4965
236700	3.4965
237600	3.996
238500	4.662
239400	4.4955
240300	3.8295
241200	3.3855
242100	3.219
243000	3.219
243900	3.219
244800	3.1635
245700	3.1635
246600	3.3855
247500	3.7185
248400	3.774
249300	3.774
250200	3.8295
251100	3.8295
252000	4.1625
252900	5.5499
253800	7.1594
254700	7.8254
255600	7.4369
256500	6.9374
257400	6.8819
258300	6.9929
259200	6.4379
260100	5.1614
261000	3.996
261900	3.6075
262800	3.996
263700	4.3845
264600	4.218
265500	3.774
266400	3.3855
267300	3.219
268200	3.108
269100	3.2745
270000	4.662
270900	4.9395
271800	4.107
272700	3.6075
273600	3.774
274500	4.107
275400	4.107
276300	3.885
277200	3.885
278100	3.3855
279000	3.108
279900	3.33
280800	3.885
281700	3.885
282600	3.4965
283500	3.219
284400	3.3855
285300	3.552
286200	3.6075
287100	3.6075
288000	3.4965
288900	3.4965
289800	3.441
290700	3.441
291600	3.7185
292500	3.9405
293400	3.996
294300	3.774
295200	3.552
296100	3.33
297000	3.219
297900	3.3855
298800	3.552
299700	3.441
300600	3.441
301500	3.6075
302400	3.663
303300	3.552
304200	3.6075
305100	4.107
306000	4.551
306900	4.1625
307800	3.7185
308700	3.8295
309600	4.4955
310500	5.2724
311400	5.9384
312300	5.6609
313200	4.884
314100	4.6065
315000	4.3845
315900	3.7185
316800	3.6075
317700	3.7185
318600	3.774
319500	3.885
320400	4.107
321300	4.107
322200	3.552
323100	3.1635
324000	3.0525
324900	3.33
325800	3.4965
326700	3.4965
327600	4.107
328500	5.3834
329400	5.3279
330300	4.884
331200	5.0504
332100	4.773
333000	4.3845
333900	3.8295
334800	3.3855
335700	3.1635
336600	3.108
337500	3.2745
338400	3.33
339300	3.33
340200	3.2745
341100	3.33
342000	3.9405
342900	4.9395
343800	4.9949
344700	4.4955
345600	4.1625
346500	3.996
347400	4.0515
348300	3.9405
349200	3.774
350100	3.663
351000	3.4965
351900	3.552
352800	3.8295
353700	3.9405
354600	3.9405
355500	4.0515
356400	4.1625
357300	4.218
358200	4.218
359100	4.2735
360000	4.218
360900	4.107
361800	3.885
362700	3.9405
363600	4.218
364500	4.3845
365400	4.218
366300	3.552
367200	3.2745
368100	3.3855
369000	3.219
369900	3.3855
370800	3.774
371700	3.8295
372600	3.6075
373500	3.1635
374400	3.108
375300	3.33
376200	3.2745
377100	3.33
378000	3.33
378900	3.33
379800	3.33
380700	3.3855
381600	3.441
382500	3.441
383400	3.4965
384300	3.552
385200	3.441
386100	3.4965
387000	3.774
387900	3.996
388800	3.996
389700	3.8295
390600	4.218
391500	4.773
392400	4.773
393300	4.3845
394200	4.0515
395100	3.8295
396000	3.774
396900	4.0515
397800	4.9395
398700	5.6609
399600	5.2169
400500	4.551
401400	4.3845
402300	4.2735
403200	3.885
404100	3.441
405000	3.3855
405900	3.3855
406800	3.3855
407700	3.441
408600	3.441
409500	3.3855
410400	3.3855
411300	4.1625
412200	5.1059
413100	5.2724
414000	5.7164
414900	5.9939
415800	5.6609
416700	5.3834
417600	5.3279
418500	5.6609
419400	6.2159
420300	5.8829
421200	4.662
422100	3.885
423000	4.0515
423900	5.2724
424800	5.9384
425700	5.0504
426600	3.996
427500	3.774
428400	4.218
429300	4.8285
430200	4.884
431100	4.4955
432000	4.218
432900	3.8295
433800	3.6075
434700	3.552
435600	3.9405
436500	4.662
437400	4.4955
438300	4.218
439200	4.6065
440100	4.884
441000	4.9395
441900	5.2169
442800	5.1059
443700	4.4955
444600	3.996
445500	3.7185
446400	3.7185
447300	3.8295
448200	3.996
449100	4.4955
450000	4.884
450900	4.329
451800	3.6075
452700	3.6075
453600	4.107
454500	3.996
455400	3.885
456300	4.107
457200	4.3845
458100	4.4955
459000	4.3845
459900	4.107
460800	3.7185
461700	3.441
462600	3.2745
463500	3.33
464400	3.552
465300	3.6075
466200	3.441
467100	3.3855
468000	3.552
468900	3.7185
469800	3.6075
470700	3.4965
471600	3.663
472500	4.218
473400	4.2735
474300	4.0515
475200	3.996
476100	4.1625
477000	4.2735
477900	4.7175
478800	5.1614
479700	4.7175
480600	4.107
481500	3.996
482400	4.107
483300	3.996
484200	3.885
485100	3.8295
486000	3.7185
486900	3.663
487800	3.663
488700	3.6075
489600	3.552
490500	3.6075
491400	3.9405
492300	4.107
493200	3.663
494100	3.33
495000	3.33
495900	3.4965
496800	3.6075
497700	3.552
498600	3.7185
499500	4.3845
500400	4.662
501300	4.4955
502200	4.773
503100	5.1059
504000	5.1059
504900	5.2724
505800	5.3279
506700	4.773
507600	4.773
508500	5.5499
509400	5.4944
510300	4.7175
511200	4.551
512100	4.6065
513000	4.329
513900	4.2735
514800	4.551
515700	4.773
516600	4.662
517500	4.0515
518400	3.441
519300	3.33
520200	4.0515
521100	4.662
522000	4.551
522900	4.3845
523800	4.329
524700	4.0515
525600	3.8295
526500	3.9405
527400	4.0515
528300	3.8295
529200	3.7185
530100	3.7185
531000	3.774
531900	3.7185
532800	3.774
533700	3.8295
534600	3.7185
535500	3.663
536400	3.774
537300	3.8295
538200	3.996
539100	4.44
540000	4.9949
540900	5.2169
541800	4.884
542700	4.218
543600	3.9405
544500	4.218
545400	4.329
546300	4.4955
547200	4.884
548100	5.1059
549000	4.9395
549900	4.4955
550800	4.218
551700	4.218
552600	4.3845
553500	4.4955
554400	4.218
555300	3.7185
556200	3.774
557100	4.0515
558000	4.0515
558900	3.885
559800	3.885
560700	4.0515
561600	3.8295
562500	3.774
563400	3.774
564300	4.3845
565200	5.4389
566100	4.9949
567000	3.774
567900	3.33
568800	3.33
569700	3.3855
570600	3.2745
571500	3.219
572400	3.219
573300	3.219
574200	3.219
575100	3.4965
576000	3.885
576900	3.6075
577800	3.33
578700	3.33
579600	3.441
580500	3.552
581400	3.4965
582300	3.441
583200	3.4965
584100	3.7185
585000	3.7185
585900	3.6075
586800	3.4965
587700	3.4965
588600	3.552
589500	3.663
590400	4.218
591300	5.2724
592200	5.6609
593100	5.8829
594000	6.3269
594900	6.1604
595800	5.6054
596700	5.4944
597600	5.5499
598500	5.1614
599400	4.551
600300	3.774
601200	3.3855
602100	3.1635
603000	3.108
603900	2.997
604800	2.8305
605700	2.886
606600	3.219
607500	3.2745
608400	3.0525
609300	3.0525
610200	3.2745
611100	3.33
612000	3.33
612900	3.441
613800	4.44
614700	6.2159
615600	6.8819
616500	6.5489
617400	6.3824
618300	6.5489
619200	6.6599
620100	6.4379
621000	6.1604
621900	6.0494
622800	5.8274
623700	5.2724
624600	4.662
625500	4.3845
626400	4.0515
627300	3.8295
628200	3.996
629100	3.885
630000	3.3855
630900	3.2745
631800	3.4965
632700	3.7185
633600	3.885
634500	3.7185
635400	3.441
636300	3.441
637200	3.6075
638100	3.7185
639000	3.7185
639900	3.8295
640800	4.0515
641700	4.0515
642600	3.9405
643500	3.9405
644400	4.44
645300	4.9949
646200	4.884
647100	4.7175
648000	4.773
648900	4.662
649800	4.551
650700	4.44
651600	4.329
652500	4.551
653400	4.9395
654300	4.9395
655200	4.662
656100	4.4955
657000	4.6065
657900	4.551
658800	4.0515
659700	3.885
660600	4.107
661500	4.6065
662400	5.4944
663300	5.3279
664200	3.996
665100	3.33
666000	3.1635
666900	3.4965
667800	3.6075
668700	3.552
669600	3.441
670500	3.4965
671400	3.552
672300	3.552
673200	4.0515
674100	5.1614
675000	5.2724
675900	4.9949
676800	4.9395
677700	4.9949
678600	5.4389
679500	5.6609
680400	5.2169
681300	4.884
682200	4.44
683100	3.8295
684000	3.4965
684900	3.552
685800	3.552
686700	3.441
687600	3.4965
688500	3.441
689400	3.33
690300	3.3855
691200	3.552
692100	3.6075
693000	3.552
693900	3.552
694800	3.4965
695700	3.4965
696600	3.552
697500	3.552
698400	3.6075
699300	3.6075
700200	3.663
701100	3.552
702000	3.552
702900	4.8285
703800	6.4379
704700	6.5489
705600	6.2714
706500	6.3824
707400	6.6044
708300	6.6599
709200	6.3269
710100	5.9384
711000	5.1614
711900	4.329
712800	4.1625
713700	4.329
714600	4.44
715500	4.3845
716400	4.3845
717300	4.551
718200	4.773
719100	4.662
720000	4.1625
720900	3.9405
721800	4.44
722700	5.2724
723600	5.1059
724500	3.996
725400	3.7185
726300	4.3845
727200	5.2724
728100	5.4389
729000	5.1614
729900	5.2169
730800	5.3279
731700	5.0504
732600	5.1614
733500	5.7719
734400	5.4944
735300	4.2735
736200	3.774
737100	3.9405
738000	4.0515
738900	3.9405
739800	3.7185
740700	3.663
741600	3.663
742500	3.774
743400	4.107
744300	4.0515
745200	3.663
746100	3.552
747000	3.552
747900	3.441
748800	3.774
749700	4.1625
750600	3.885
751500	3.4965
752400	3.552
753300	4.2735
754200	5.4389
755100	5.7164
756000	5.3279
756900	5.1614
757800	5.0504
758700	4.9949
759600	4.9395
760500	4.9395
761400	4.9395
762300	4.662
763200	4.4955
764100	5.1614
765000	5.5499
765900	5.1614
766800	4.884
767700	4.9949
768600	4.884
769500	4.662
770400	4.551
771300	4.6065
772200	4.6065
773100	4.329
774000	4.0515
774900	4.218
775800	4.2735
776700	4.107
777600	4.1625
778500	4.218
779400	4.44
780300	4.6065
781200	4.3845
782100	4.218
783000	4.107
783900	3.9405
784800	3.7185
785700	3.552
786600	3.6075
787500	4.1625
788400	5.1059
789300	5.4389
790200	5.1614
791100	4.773
792000	4.6065
792900	4.44
793800	4.3845
794700	4.44
795600	4.0515
796500	3.663
797400	3.774
798300	4.1625
799200	4.4955
800100	4.662
801000	4.4955
801900	4.107
802800	3.9405
803700	4.218
804600	4.329
805500	4.0515
806400	3.9405
807300	4.107
808200	4.218
809100	4.7175
810000	5.4389
810900	5.5499
811800	4.884
812700	3.9405
813600	3.7185
814500	3.9405
815400	3.996
816300	3.8295
817200	3.552
818100	3.552
819000	3.774
819900	3.774
820800	3.774
821700	3.885
822600	3.996
823500	3.885
824400	3.885
825300	3.9405
826200	3.996
827100	3.885
828000	3.8295
828900	3.774
829800	3.6075
830700	3.885
831600	4.884
832500	5.5499
833400	5.3279
834300	4.773
835200	4.4955
836100	4.3845
837000	4.4955
837900	4.7175
838800	4.6065
839700	4.1625
840600	4.107
841500	4.551
842400	5.2169
843300	5.2169
844200	4.44
845100	4.107
846000	4.773
846900	4.9949
847800	4.3845
848700	4.884
849600	5.7164
850500	4.884
851400	3.8295
852300	3.6075
853200	3.7185
854100	3.663
855000	3.663
855900	3.8295
856800	3.885
857700	3.774
858600	3.663
859500	3.7185
860400	3.8295
861300	3.8295
862200	3.774
863100	3.7185
864000	3.774
864900	3.9405
865800	3.996
866700	3.996
867600	3.9405
868500	3.885
869400	3.8295
870300	3.8295
871200	4.0515
872100	4.662
873000	5.1614
873900	5.2169
874800	5.2169
875700	4.884
876600	4.662
877500	4.8285
878400	4.8285
879300	4.44
880200	4.3845
881100	4.6065
882000	4.44
882900	4.107
883800	4.218
884700	4.551
885600	4.773
886500	4.884
887400	4.773
888300	4.1625
889200	3.4965
890100	3.4965
891000	4.329
891900	4.662
892800	4.7175
893700	4.773
894600	4.8285
895500	4.6065
896400	4.3845
897300	4.3845
898200	4.2735
899100	3.996
900000	3.8295
900900	3.7185
901800	3.4965
902700	3.552
903600	3.663
904500	3.552
905400	3.6075
906300	3.6075
907200	3.2745
908100	3.2745
909000	3.552
909900	3.6075
910800	3.6075
911700	3.6075
912600	3.663
913500	3.7185
914400	3.885
915300	4.0515
916200	3.885
917100	3.9405
918000	3.996
918900	3.996
919800	3.996
920700	3.885
921600	3.9405
922500	4.4955
923400	4.7175
924300	4.107
925200	3.663
926100	3.7185
927000	3.7185
927900	3.7185
928800	4.0515
929700	4.6065
930600	4.9395
931500	5.1059
932400	5.2169
933300	5.2724
934200	4.884
935100	4.551
936000	4.662
936900	4.8285
937800	4.8285
938700	4.662
939600	4.218
940500	4.107
941400	4.218
942300	4.1625
943200	4.1625
944100	4.218
945000	4.107
945900	4.1625
946800	4.1625
947700	3.774
948600	3.6075
949500	3.6075
950400	3.4965
951300	3.4965
952200	3.4965
953100	3.3855
954000	3.441
954900	3.996
955800	4.884
956700	5.3834
957600	5.1614
958500	4.662
959400	4.218
960300	4.1625
961200	4.6065
962100	5.1059
963000	5.0504
963900	4.773
964800	4.662
965700	4.6065
966600	4.662
967500	4.884
968400	5.3834
969300	5.6054
970200	5.3834
971100	4.9949
972000	4.773
972900	4.884
973800	5.0504
974700	4.9949
975600	4.44
976500	3.663
977400	3.2745
978300	2.997
979200	3.0525
980100	3.3855
981000	3.663
981900	3.774
982800	3.663
983700	3.774
984600	3.9405
985500	3.996
986400	3.885
987300	3.8295
988200	3.774
989100	3.663
990000	3.663
990900	3.774
991800	3.7185
992700	3.6075
993600	3.774
994500	3.885
995400	3.885
996300	3.9405
997200	3.996
998100	3.996
999000	4.329
999900	4.9395
1000800	4.8285
1001700	3.9405
1002600	3.6075
1003500	3.774
1004400	3.774
1005300	3.663
1006200	3.663
1007100	3.885
1008000	4.6065
1008900	5.2169
1009800	4.9395
1010700	4.44
1011600	4.107
1012500	4.0515
1013400	4.0515
1014300	3.885
1015200	3.663
1016100	3.885
1017000	4.218
1017900	4.2735
1018800	4.107
1019700	4.0515
1020600	4.107
1021500	4.0515
1022400	3.774
1023300	3.6075
1024200	3.9405
1025100	4.2735
1026000	4.107
1026900	3.774
1027800	3.7185
1028700	3.7185
1029600	3.774
1030500	3.7185
1031400	3.663
1032300	3.7185
1033200	3.774
1034100	3.663
1035000	3.552
1035900	3.552
1036800	3.552
1037700	3.7185
1038600	4.551
1039500	5.1059
1040400	4.662
1041300	4.7175
1042200	5.4944
1043100	5.6054
1044000	5.4944
1044900	5.4389
1045800	5.5499
1046700	5.7719
1047600	5.4389
1048500	4.3845
1049400	4.218
1050300	4.9395
1051200	5.6609
1052100	5.8829
1053000	5.5499
1053900	4.773
1054800	4.107
1055700	3.7185
1056600	3.4965
1057500	3.6075
1058400	3.8295
1059300	3.8295
1060200	3.885
1061100	3.9405
1062000	3.8295
1062900	3.663
1063800	3.663
1064700	3.8295
1065600	3.9405
1066500	3.885
1067400	3.885
1068300	3.9405
1069200	3.9405
1070100	3.9405
1071000	3.996
1071900	4.107
1072800	4.107
1073700	4.0515
1074600	4.1625
1075500	4.3845
1076400	4.1625
1077300	3.9405
1078200	3.996
1079100	4.1625
1080000	4.551
1080900	4.773
1081800	4.9395
1082700	4.8285
1083600	4.329
1084500	3.774
1085400	3.885
1086300	4.44
1087200	5.0504
1088100	5.1614
1089000	4.8285
1089900	4.6065
1090800	4.662
1091700	4.662
1092600	4.3845
1093500	4.1625
1094400	4.107
1095300	3.885
1096200	3.552
1097100	3.663
1098000	3.8295
1098900	3.6075
1099800	3.33
1100700	3.441
1101600	3.6075
1102500	4.329
1103400	5.7719
1104300	5.4944
1105200	4.551
1106100	4.884
1107000	5.3279
1107900	5.2169
1108800	5.1614
1109700	5.2169
1110600	5.1614
1111500	4.773
1112400	4.218
1113300	4.44
1114200	4.9949
1115100	4.9395
1116000	4.6065
1116900	4.2735
1117800	4.107
1118700	3.996
1119600	3.996
1120500	4.2735
1121400	4.6065
1122300	4.6065
1123200	4.3845
1124100	4.1625
1125000	4.218
1125900	4.44
1126800	4.329
1127700	3.552
1128600	3.33
1129500	3.552
1130400	3.6075
1131300	3.3855
1132200	3.552
1133100	3.996
1134000	4.1625
1134900	4.2735
1135800	4.3845
1136700	4.107
1137600	3.663
1138500	3.552
1139400	3.774
1140300	3.774
1141200	3.4965
1142100	3.33
1143000	3.33
1143900	3.4965
1144800	3.6075
1145700	3.552
1146600	3.6075
1147500	3.6075
1148400	3.552
1149300	3.552
1150200	3.663
1151100	3.7185
1152000	3.8295
1152900	3.774
1153800	3.8295
1154700	3.9405
1155600	3.885
1156500	3.7185
1157400	4.0515
1158300	4.884
1159200	4.9395
1160100	4.3845
1161000	4.218
1161900	4.0515
1162800	4.107
1163700	4.7175
1164600	5.9939
1165500	6.4934
1166400	5.7164
1167300	5.1614
1168200	5.0504
1169100	4.9395
1170000	4.44
1170900	4.0515
1171800	4.329
1172700	4.551
1173600	4.6065
1174500	4.329
1175400	3.9405
1176300	3.7185
1177200	4.107
1178100	4.44
1179000	3.8295
1179900	3.4965
1180800	3.6075
1181700	4.2735
1182600	4.773
1183500	4.773
1184400	4.9395
1185300	5.2169
1186200	5.2169
1187100	4.9949
1188000	4.9395
1188900	4.8285
1189800	4.773
1190700	4.884
1191600	4.9395
1192500	4.9395
1193400	4.8285
1194300	4.551
1195200	4.218
1196100	4.3845
1197000	4.662
1197900	4.4955
1198800	4.2735
1199700	4.107
1200600	4.44
1201500	4.884
1202400	4.6065
1203300	4.107
1204200	4.44
