# Supplementary material for: A parsimonious model of blood glucose homeostasis
Source: PLOS Digit Health. 2022 Jul 14;1(7):e0000072. doi: 10.1371/journal.pdig.0000072 (PMC9931355; doi:10.1371/journal.pdig.0000072)
Supplement: S2 Data — Blood glucose data of Klick Pilot Study measured using the Freestyle Libre Flash Glucose device. The data are presented in comma separated values (.csv) format for each healthy individual (N = 100). The filenames represent the unique identification of the individual to preserve anonymity. (ZIP) [file pdig.0000072.s011.zip › SKJ032.csv]

Elapsed Time	Glucose (mmol/L)
0	3.885
900	3.663
1800	3.33
2700	3.2745
3600	3.774
4500	4.3845
5400	4.44
6300	3.996
7200	3.663
8100	4.218
9000	4.7175
9900	3.996
10800	3.663
11700	3.996
12600	4.0515
13500	4.107
14400	4.1625
15300	3.663
16200	3.441
17100	3.8295
18000	4.107
18900	3.774
19800	3.4965
20700	3.3855
21600	3.2745
22500	3.1635
23400	3.108
24300	3.0525
25200	3.0525
26100	3.0525
27000	3.0525
27900	3.0525
28800	2.997
29700	2.9415
30600	2.886
31500	2.8305
32400	2.886
33300	2.9415
34200	2.9415
35100	2.886
36000	2.775
36900	2.553
37800	2.3865
38700	2.553
39600	2.7195
40500	2.775
41400	2.7195
42300	2.7195
43200	2.8305
44100	2.775
45000	2.553
45900	2.6085
46800	2.6085
47700	2.553
48600	2.664
49500	3.2745
50400	4.4955
51300	4.107
52200	4.0515
53100	4.44
54000	4.107
54900	3.3855
55800	3.33
56700	3.7185
57600	3.7185
58500	3.4965
59400	3.1635
60300	2.8305
61200	2.8305
62100	3.0525
63000	3.219
63900	3.441
64800	3.8295
65700	4.884
66600	5.2724
67500	4.4955
68400	4.773
69300	5.7719
70200	4.9395
71100	4.107
72000	4.9949
72900	6.1049
73800	5.3279
74700	3.9405
75600	3.7185
76500	4.7175
77400	5.6609
78300	5.4944
79200	4.884
80100	4.8285
81000	4.773
81900	4.7175
82800	4.7175
83700	4.1625
84600	3.441
85500	2.9415
86400	2.8305
87300	2.8305
88200	2.775
89100	3.885
90000	5.2724
90900	4.44
91800	4.218
92700	5.3834
93600	5.1059
94500	4.44
95400	5.2724
96300	5.9939
97200	5.3834
98100	4.3845
99000	3.885
99900	3.9405
100800	4.4955
101700	4.662
102600	4.3845
103500	4.2735
104400	4.551
105300	4.884
106200	4.773
107100	4.3845
108000	4.1625
108900	4.0515
109800	3.9405
110700	3.8295
111600	3.4965
112500	3.33
113400	3.441
114300	3.33
115200	3.0525
116100	2.886
117000	3.2745
117900	3.441
118800	3.33
119700	3.3855
120600	3.219
121500	3.108
122400	3.108
123300	3.33
124200	3.33
125100	3.1635
126000	3.108
126900	3.1635
127800	3.108
128700	2.997
129600	2.997
130500	3.108
131400	3.1635
132300	3.219
133200	3.33
134100	3.33
135000	3.3855
135900	3.8295
136800	4.662
137700	4.884
138600	4.44
139500	3.8295
140400	3.441
141300	3.33
142200	3.663
143100	3.885
144000	3.8295
144900	3.996
145800	4.107
146700	3.9405
147600	3.441
148500	3.33
149400	3.4965
150300	3.441
151200	3.774
152100	4.9395
153000	5.1059
153900	3.996
154800	3.7185
155700	4.8285
156600	6.0494
157500	5.7164
158400	4.329
159300	3.6075
160200	3.7185
161100	4.884
162000	5.6609
162900	5.7719
163800	4.7175
164700	3.7185
165600	3.996
166500	5.2169
167400	5.7164
168300	5.9384
169200	5.1614
170100	4.1625
171000	3.9405
171900	3.8295
172800	3.996
173700	4.329
174600	3.996
175500	3.441
176400	3.0525
177300	2.8305
178200	3.996
179100	4.9395
180000	4.6065
180900	3.8295
181800	3.441
182700	3.7185
183600	4.2735
184500	4.2735
185400	4.329
186300	4.6065
187200	4.4955
188100	4.329
189000	4.218
189900	3.996
190800	3.7185
191700	3.552
192600	3.6075
193500	3.663
194400	3.774
195300	3.885
196200	3.8295
197100	3.663
198000	3.6075
198900	3.4965
199800	3.441
200700	3.3855
201600	3.33
202500	3.33
203400	3.3855
204300	3.441
205200	3.552
206100	3.552
207000	3.441
207900	3.441
208800	3.33
209700	3.219
210600	3.2745
211500	3.33
212400	3.33
213300	3.33
214200	3.2745
215100	3.33
216000	3.2745
216900	3.2745
217800	3.2745
218700	3.219
219600	3.219
220500	3.2745
221400	3.2745
222300	3.33
223200	3.6075
224100	4.218
225000	4.218
225900	3.996
226800	4.551
227700	4.8285
228600	4.329
229500	3.7185
230400	3.3855
231300	3.4965
232200	3.7185
233100	3.552
234000	3.3855
234900	3.1635
235800	3.1635
236700	3.219
237600	3.219
238500	3.33
239400	3.4965
240300	4.44
241200	6.0494
242100	6.7709
243000	6.5489
243900	5.8274
244800	4.9395
245700	4.44
246600	4.3845
247500	4.551
248400	5.1059
249300	5.8274
250200	6.1604
251100	5.3834
252000	4.4955
252900	4.551
253800	5.0504
254700	5.2724
255600	5.2724
256500	5.0504
257400	4.3845
258300	3.552
259200	2.997
260100	2.7195
261000	2.9415
261900	3.33
262800	3.4965
263700	3.3855
264600	3.663
265500	5.1614
266400	5.9939
267300	4.8285
268200	3.996
269100	4.6065
270000	4.9949
270900	4.662
271800	4.8285
272700	5.2169
273600	5.2169
274500	4.662
275400	3.885
276300	3.663
277200	3.8295
278100	3.996
279000	3.996
279900	3.774
280800	3.6075
281700	3.552
282600	3.4965
283500	3.441
284400	3.33
285300	3.33
286200	3.441
287100	3.4965
288000	3.33
288900	3.219
289800	3.2745
290700	3.33
291600	3.33
292500	3.33
293400	3.3855
294300	3.3855
295200	3.2745
296100	3.219
297000	3.2745
297900	3.33
298800	3.33
299700	3.3855
300600	3.33
301500	3.1635
302400	3.108
303300	3.1635
304200	3.108
305100	3.108
306000	3.1635
306900	3.219
307800	3.2745
308700	4.2735
309600	5.0504
310500	4.218
311400	3.33
312300	3.108
313200	3.219
314100	3.2745
315000	3.219
315900	3.2745
316800	3.219
317700	3.1635
318600	3.441
319500	3.6075
320400	3.663
321300	3.7185
322200	3.663
323100	3.8295
324000	4.0515
324900	3.9405
325800	3.663
326700	3.8295
327600	4.3845
328500	4.8285
329400	4.884
330300	4.884
331200	5.1614
332100	5.1059
333000	4.662
333900	4.329
334800	4.44
335700	4.884
336600	5.2169
337500	4.884
338400	4.4955
339300	4.2735
340200	4.0515
341100	3.663
342000	3.663
342900	4.0515
343800	4.0515
344700	3.7185
345600	3.441
346500	3.4965
347400	3.6075
348300	3.441
349200	3.33
350100	4.1625
351000	5.2724
351900	4.884
352800	4.329
353700	4.7175
354600	4.7175
355500	4.218
356400	3.774
357300	3.3855
358200	3.2745
359100	3.1635
360000	3.108
360900	3.3855
361800	3.552
362700	3.4965
363600	3.552
364500	3.552
365400	3.33
366300	3.219
367200	3.33
368100	3.4965
369000	3.3855
369900	3.3855
370800	3.3855
371700	3.3855
372600	3.441
373500	3.4965
374400	3.441
375300	3.3855
376200	3.219
377100	3.1635
378000	3.219
378900	3.2745
379800	3.219
380700	3.108
381600	3.219
382500	3.2745
383400	3.108
384300	3.108
385200	3.219
386100	3.2745
387000	3.219
387900	3.2745
388800	3.2745
389700	3.108
390600	3.108
391500	3.108
392400	3.108
393300	3.219
394200	4.218
395100	5.2724
396000	5.1614
396900	4.329
397800	3.996
398700	4.773
399600	5.1614
400500	4.9395
401400	4.662
402300	4.551
403200	4.107
404100	3.7185
405000	4.0515
405900	4.218
406800	3.9405
407700	3.8295
408600	3.996
409500	4.0515
410400	3.885
411300	3.6075
412200	3.4965
413100	3.3855
414000	3.33
414900	3.441
415800	3.441
416700	3.774
417600	4.551
418500	5.2169
419400	5.8829
420300	6.0494
421200	5.5499
422100	5.2724
423000	5.3834
423900	5.1059
424800	4.7175
425700	5.0504
426600	5.8829
427500	6.2159
428400	5.6609
429300	5.1059
430200	5.6054
431100	5.9939
432000	5.1614
432900	4.2735
433800	4.662
434700	4.7175
435600	4.1625
436500	3.774
437400	3.441
438300	3.663
439200	5.5499
440100	5.9939
441000	5.0504
441900	4.884
442800	5.1614
443700	5.1059
444600	5.1614
445500	5.1614
446400	4.884
447300	4.4955
448200	4.3845
449100	4.6065
450000	4.9949
450900	4.9395
451800	4.662
452700	4.4955
453600	4.218
454500	4.329
455400	4.884
456300	4.884
457200	4.3845
458100	3.996
459000	3.8295
459900	3.663
460800	3.663
461700	3.552
462600	3.4965
463500	3.4965
464400	3.4965
465300	3.4965
466200	3.4965
467100	3.441
468000	3.2745
468900	3.219
469800	3.2745
470700	3.2745
471600	3.2745
472500	3.3855
473400	3.441
474300	3.33
475200	3.2745
476100	3.2745
477000	3.2745
477900	3.1635
478800	3.1635
479700	3.33
480600	3.2745
481500	3.219
482400	3.3855
483300	3.885
484200	4.7175
485100	4.9395
486000	4.1625
486900	3.4965
487800	3.441
488700	3.996
489600	3.885
490500	3.441
491400	3.2745
492300	3.2745
493200	3.663
494100	4.3845
495000	4.6065
495900	4.6065
496800	4.218
497700	3.7185
498600	3.6075
499500	3.885
500400	4.884
501300	5.6609
502200	5.5499
503100	4.884
504000	4.329
504900	4.4955
505800	4.884
506700	4.884
507600	4.3845
508500	3.996
509400	3.885
510300	3.8295
511200	4.218
512100	5.1059
513000	5.6609
513900	4.884
514800	3.774
515700	3.3855
516600	3.33
517500	3.6075
518400	4.218
519300	4.44
520200	4.0515
521100	3.4965
522000	3.2745
522900	3.441
523800	4.2735
524700	5.4944
525600	6.2159
526500	5.4389
527400	3.996
528300	3.663
529200	4.44
530100	4.773
531000	3.885
531900	3.7185
532800	4.8285
533700	5.7719
534600	5.2724
535500	4.329
536400	4.44
537300	5.0504
538200	5.2724
539100	5.0504
540000	4.4955
540900	4.107
541800	4.44
542700	4.6065
543600	4.218
544500	3.8295
545400	3.774
546300	3.8295
547200	3.774
548100	3.7185
549000	3.774
549900	3.663
550800	3.4965
551700	3.33
552600	3.441
553500	3.552
554400	3.552
555300	3.441
556200	3.2745
557100	3.219
558000	3.2745
558900	3.219
559800	3.108
560700	3.108
561600	3.33
562500	3.441
563400	3.33
564300	3.1635
565200	3.108
566100	3.219
567000	3.2745
567900	3.3855
568800	4.0515
569700	4.773
570600	4.773
571500	4.218
572400	3.9405
573300	3.996
574200	3.552
575100	3.108
576000	2.8305
576900	3.33
577800	4.4955
578700	4.8285
579600	4.1625
580500	3.441
581400	3.33
582300	3.552
583200	3.33
584100	3.33
585000	3.3855
585900	3.2745
586800	3.3855
587700	4.0515
588600	4.9395
589500	5.1059
590400	4.6065
591300	4.329
592200	4.9395
593100	5.3834
594000	5.2724
594900	5.3834
595800	5.3834
596700	4.551
597600	4.0515
598500	4.773
599400	5.4389
600300	5.2169
601200	4.7175
602100	4.1625
603000	4.0515
603900	4.44
604800	3.996
605700	3.3855
606600	3.0525
607500	2.997
608400	3.219
609300	3.219
610200	3.3855
611100	3.7185
612000	4.8285
612900	5.6054
613800	5.2169
614700	5.0504
615600	5.1059
616500	4.4955
617400	4.9395
618300	6.2159
619200	6.2159
620100	4.8285
621000	4.0515
621900	4.218
622800	4.329
623700	3.6075
624600	3.4965
625500	3.774
626400	3.9405
627300	3.7185
628200	3.663
629100	3.7185
630000	3.552
630900	3.3855
631800	3.33
632700	3.2745
633600	3.2745
634500	3.2745
635400	3.2745
636300	3.33
637200	3.3855
638100	3.33
639000	3.2745
639900	3.219
640800	3.219
641700	3.219
642600	3.108
643500	3.108
644400	3.1635
645300	3.219
646200	3.1635
647100	3.1635
648000	3.108
648900	3.0525
649800	3.0525
650700	3.1635
651600	3.219
652500	3.33
653400	3.885
654300	4.44
655200	4.4955
656100	4.2735
657000	4.329
657900	4.2735
658800	3.9405
659700	4.0515
660600	4.3845
661500	3.885
662400	3.3855
663300	3.1635
664200	3.33
665100	3.6075
666000	3.6075
666900	3.3855
667800	3.219
668700	3.1635
669600	3.108
670500	3.0525
671400	3.1635
672300	2.997
673200	3.6075
674100	5.7719
675000	6.7154
675900	6.1604
676800	4.9395
677700	4.2735
678600	4.7175
679500	5.3834
680400	5.1614
681300	4.6065
682200	4.3845
683100	4.44
684000	4.6065
684900	4.4955
685800	4.0515
686700	3.4965
687600	3.2745
688500	3.552
689400	4.884
690300	5.2724
691200	4.44
692100	3.7185
693000	3.552
693900	3.663
694800	3.4965
695700	3.2745
696600	3.108
697500	2.997
698400	2.997
699300	3.0525
700200	3.108
701100	3.885
702000	6.0494
702900	7.1039
703800	5.9384
704700	4.4955
705600	4.44
706500	4.773
707400	4.218
708300	3.7185
709200	3.4965
710100	3.3855
711000	3.4965
711900	3.441
712800	3.2745
713700	3.1635
714600	3.108
715500	3.108
716400	3.0525
717300	3.0525
718200	3.108
719100	3.1635
720000	3.108
720900	3.108
721800	3.1635
722700	3.108
723600	3.1635
724500	3.219
725400	3.219
726300	3.1635
727200	3.108
728100	3.108
729000	3.219
729900	3.1635
730800	3.1635
731700	3.1635
732600	3.1635
733500	3.1635
734400	3.108
735300	3.108
736200	3.0525
737100	2.9415
738000	2.9415
738900	3.0525
739800	3.1635
740700	3.441
741600	3.6075
742500	3.2745
743400	3.108
744300	2.997
745200	2.997
746100	2.997
747000	2.9415
747900	2.9415
748800	3.6075
749700	4.8285
750600	5.1059
751500	4.218
752400	3.441
753300	3.219
754200	3.2745
755100	3.219
756000	3.885
756900	5.2169
757800	5.4944
758700	4.7175
759600	3.774
760500	3.3855
761400	3.108
762300	2.9415
763200	2.886
764100	3.0525
765000	4.2735
765900	5.1614
766800	5.2724
767700	4.773
768600	4.0515
769500	4.218
770400	4.773
771300	4.329
772200	3.663
773100	4.1625
774000	4.9949
774900	5.1059
775800	4.773
776700	4.6065
777600	4.329
778500	3.8295
779400	3.8295
780300	4.2735
781200	4.44
782100	4.2735
783000	4.0515
783900	4.218
784800	4.662
785700	4.8285
786600	4.773
787500	5.1614
788400	5.1059
789300	4.6065
790200	4.6065
791100	4.773
792000	4.884
792900	4.884
793800	4.2735
794700	3.885
795600	3.8295
796500	4.0515
797400	4.8285
798300	5.4389
799200	5.0504
800100	4.44
801000	4.3845
801900	4.8285
802800	4.884
803700	4.4955
804600	4.1625
805500	3.996
806400	3.663
807300	3.4965
808200	3.3855
809100	3.2745
810000	3.2745
810900	3.1635
811800	2.9415
812700	2.8305
813600	2.9415
814500	2.997
815400	3.1635
816300	3.219
817200	3.1635
818100	3.0525
819000	2.886
819900	2.886
820800	2.9415
821700	2.9415
822600	2.8305
823500	2.664
824400	2.553
825300	2.664
826200	2.775
827100	2.8305
828000	2.8305
828900	2.775
829800	3.1635
830700	4.551
831600	4.8285
832500	4.0515
833400	3.2745
834300	2.7195
835200	2.4975
836100	2.6085
837000	2.775
837900	2.9415
838800	2.997
839700	2.997
840600	2.997
841500	2.997
842400	2.9415
843300	2.9415
844200	2.886
845100	2.8305
846000	2.9415
846900	3.219
847800	3.1635
848700	3.0525
849600	3.7185
850500	5.1059
851400	5.4389
852300	4.9949
853200	4.551
854100	4.2735
855000	4.0515
855900	3.9405
856800	4.0515
857700	4.44
858600	4.662
859500	4.1625
860400	3.4965
861300	2.8305
862200	2.331
863100	2.3865
864000	2.664
864900	2.775
865800	2.8305
866700	2.997
867600	3.8295
868500	3.996
869400	3.6075
870300	3.996
871200	4.773
872100	4.773
873000	3.9405
873900	3.552
874800	3.774
875700	4.3845
876600	4.662
877500	4.44
878400	4.329
879300	4.2735
880200	4.2735
881100	4.2735
882000	3.9405
882900	3.552
883800	3.2745
884700	2.886
885600	2.775
886500	2.886
887400	3.108
888300	3.3855
889200	3.2745
890100	3.108
891000	3.108
891900	3.108
892800	2.9415
893700	2.886
894600	2.8305
895500	2.7195
896400	2.6085
897300	2.4975
898200	2.6085
899100	2.775
900000	2.775
900900	2.775
901800	2.8305
902700	2.8305
903600	2.775
904500	2.664
905400	2.664
906300	2.7195
907200	2.6085
908100	2.442
909000	2.553
909900	2.775
910800	2.664
911700	2.553
912600	2.553
913500	2.6085
914400	2.7195
915300	2.886
916200	3.8295
917100	4.3845
918000	3.996
918900	3.33
919800	2.7195
920700	2.3865
921600	2.553
922500	2.9415
923400	3.3855
924300	3.2745
925200	3.0525
926100	2.886
927000	2.886
927900	3.219
928800	3.663
929700	3.774
930600	3.885
931500	3.663
932400	3.33
933300	3.552
934200	4.551
935100	5.0504
936000	5.0504
936900	4.551
937800	3.774
938700	3.3855
939600	3.6075
940500	4.0515
941400	4.0515
942300	3.7185
943200	3.4965
944100	4.0515
945000	4.7175
945900	4.0515
946800	3.1635
947700	2.6085
948600	2.6085
949500	2.775
950400	2.886
951300	2.9415
952200	2.9415
953100	2.886
954000	2.8305
954900	2.8305
955800	2.886
956700	2.886
957600	2.8305
958500	3.33
959400	5.3834
960300	5.8829
961200	5.0504
962100	3.9405
963000	3.663
963900	4.2735
964800	4.9949
965700	4.9395
966600	4.107
967500	3.7185
968400	4.329
969300	4.662
970200	4.3845
971100	4.218
972000	4.2735
972900	4.44
973800	4.329
974700	3.774
975600	3.4965
976500	3.4965
977400	3.6075
978300	3.9405
979200	3.9405
980100	3.441
981000	3.2745
981900	3.33
982800	3.3855
983700	3.33
984600	3.219
985500	3.0525
986400	2.9415
987300	2.886
988200	2.9415
989100	3.108
990000	3.0525
990900	2.997
991800	2.886
992700	2.886
993600	2.886
994500	2.886
995400	2.9415
996300	2.9415
997200	2.8305
998100	2.775
999000	2.8305
999900	2.775
1000800	3.4965
1001700	4.44
1002600	4.329
1003500	4.329
1004400	4.44
1005300	4.3845
1006200	4.107
1007100	3.552
1008000	3.33
1008900	3.3855
1009800	3.663
1010700	4.107
1011600	4.329
1012500	3.885
1013400	3.3855
1014300	3.108
1015200	3.33
1016100	3.774
1017000	3.885
1017900	3.885
1018800	3.7185
1019700	3.7185
1020600	3.8295
1021500	3.885
1022400	3.8295
1023300	3.4965
1024200	3.2745
1025100	3.219
1026000	3.4965
1026900	4.44
1027800	4.551
1028700	4.107
1029600	4.107
1030500	4.44
1031400	4.773
1032300	4.6065
1033200	3.774
1034100	3.774
1035000	4.2735
1035900	3.8295
1036800	3.2745
1037700	3.219
1038600	3.663
1039500	3.996
1040400	4.0515
1041300	3.7185
1042200	3.774
1043100	4.9949
1044000	5.4944
1044900	4.7175
1045800	3.885
1046700	3.663
1047600	4.1625
1048500	4.9395
1049400	4.8285
1050300	3.8295
1051200	3.441
1052100	3.4965
1053000	3.552
1053900	3.4965
1054800	3.3855
1055700	3.441
1056600	3.552
1057500	3.552
1058400	3.3855
1059300	3.2745
1060200	3.219
1061100	3.1635
1062000	3.108
1062900	3.108
1063800	3.1635
1064700	3.219
1065600	3.2745
1066500	3.219
1067400	3.1635
1068300	3.0525
1069200	3.108
1070100	3.1635
1071000	3.0525
1071900	2.997
1072800	2.997
1073700	2.997
1074600	2.997
1075500	2.9415
1076400	2.886
1077300	2.886
1078200	2.8305
1079100	2.8305
1080000	2.8305
1080900	2.8305
1081800	2.8305
1082700	2.775
1083600	2.8305
1084500	2.886
1085400	2.886
1086300	2.886
1087200	2.7195
1088100	2.775
1089000	3.7185
1089900	4.329
1090800	3.7185
1091700	3.663
1092600	3.663
1093500	3.2745
1094400	2.997
1095300	2.886
1096200	2.775
1097100	2.775
1098000	2.775
1098900	2.775
1099800	2.8305
1100700	2.9415
1101600	2.886
1102500	2.8305
1103400	2.7195
1104300	2.997
1105200	4.9395
1106100	5.9939
1107000	5.2724
1107900	4.1625
1108800	3.774
1109700	3.7185
1110600	3.7185
1111500	3.4965
1112400	3.441
1113300	3.219
1114200	2.9415
1115100	2.4975
1116000	2.4975
1116900	2.6085
1117800	2.7195
1118700	2.8305
1119600	2.886
1120500	2.9415
1121400	2.997
1122300	2.9415
1123200	2.886
1124100	3.1635
1125000	4.773
1125900	5.3279
1126800	4.551
1127700	3.663
1128600	3.1635
1129500	2.886
1130400	4.0515
1131300	5.4944
1132200	4.8285
1133100	3.663
1134000	3.552
1134900	4.551
1135800	5.6054
1136700	5.3279
1137600	4.1625
1138500	3.663
1139400	3.774
1140300	4.1625
1141200	4.329
1142100	3.9405
1143000	3.3855
1143900	3.219
1144800	3.219
1145700	3.1635
1146600	3.0525
1147500	2.8305
1148400	2.8305
1149300	2.9415
1150200	2.9415
1151100	2.886
1152000	2.8305
1152900	2.7195
1153800	2.6085
1154700	2.442
1155600	2.6085
1156500	2.775
1157400	2.7195
1158300	2.664
1159200	2.664
1160100	2.7195
1161000	2.7195
1161900	2.7195
