# Supplementary material for: A parsimonious model of blood glucose homeostasis
Source: PLOS Digit Health. 2022 Jul 14;1(7):e0000072. doi: 10.1371/journal.pdig.0000072 (PMC9931355; doi:10.1371/journal.pdig.0000072)
Supplement: S2 Data — Blood glucose data of Klick Pilot Study measured using the Freestyle Libre Flash Glucose device. The data are presented in comma separated values (.csv) format for each healthy individual (N = 100). The filenames represent the unique identification of the individual to preserve anonymity. (ZIP) [file pdig.0000072.s011.zip › SNA031.csv]

Elapsed Time	Glucose (mmol/L)
0	2.9415
900	2.9415
1800	3.4965
2700	3.8295
3600	3.9405
4500	3.996
5400	4.107
6300	3.996
7200	3.552
8100	3.219
9000	2.886
9900	2.8305
10800	3.33
11700	3.1635
12600	3.0525
13500	3.441
14400	3.441
15300	3.108
16200	2.8305
17100	2.8305
18000	2.9415
18900	2.886
19800	2.886
20700	2.997
21600	3.33
22500	3.3855
23400	3.33
24300	3.3855
25200	3.33
26100	3.1635
27000	3.108
27900	3.0525
28800	3.2745
29700	3.2745
30600	3.33
31500	3.4965
32400	3.1635
33300	2.886
34200	2.8305
35100	2.775
36000	3.0525
36900	3.6075
37800	3.663
38700	3.7185
39600	3.663
40500	3.7185
41400	4.0515
42300	4.662
43200	4.44
44100	3.552
45000	3.33
45900	3.663
46800	3.774
47700	3.6075
48600	3.4965
49500	3.4965
50400	3.7185
51300	4.218
52200	4.329
53100	3.885
54000	3.774
54900	3.8295
55800	3.6075
56700	3.4965
57600	3.4965
58500	3.33
59400	3.2745
60300	3.441
61200	4.551
62100	5.8274
63000	5.7164
63900	5.3279
64800	5.2724
65700	4.218
66600	3.6075
67500	4.329
68400	4.8285
69300	4.1625
70200	3.9405
71100	3.774
72000	3.3855
72900	3.6075
73800	4.44
74700	3.996
75600	3.33
76500	3.219
77400	3.663
78300	3.996
79200	3.996
80100	3.9405
81000	3.774
81900	3.663
82800	3.663
83700	3.6075
84600	3.6075
85500	3.552
86400	3.774
87300	4.7175
88200	5.3279
89100	5.1059
90000	5.1059
90900	5.4389
91800	5.2724
92700	4.107
93600	3.9405
94500	4.884
95400	4.8285
96300	4.329
97200	4.218
98100	4.107
99000	3.8295
99900	3.9405
100800	4.44
101700	4.7175
102600	4.4955
103500	4.107
104400	4.1625
105300	4.218
106200	3.9405
107100	3.7185
108000	3.996
108900	4.2735
109800	4.218
110700	4.0515
111600	3.774
112500	3.774
113400	3.9405
114300	3.774
115200	3.552
116100	3.6075
117000	3.7185
117900	3.7185
118800	3.6075
119700	3.7185
120600	3.774
121500	3.7185
122400	3.774
123300	3.8295
124200	3.9405
125100	3.885
126000	3.8295
126900	4.0515
127800	4.329
128700	4.773
129600	4.551
130500	3.663
131400	3.4965
132300	3.8295
133200	3.885
134100	3.7185
135000	3.663
135900	3.663
136800	3.663
137700	3.552
138600	3.4965
139500	3.552
140400	3.552
141300	3.6075
142200	3.6075
143100	3.774
144000	4.329
144900	4.9395
145800	4.8285
146700	4.1625
147600	3.996
148500	4.2735
149400	3.996
150300	3.552
151200	3.3855
152100	3.219
153000	3.219
153900	3.2745
154800	3.3855
155700	3.4965
156600	3.4965
157500	3.663
158400	4.44
159300	4.8285
160200	3.996
161100	3.441
162000	3.3855
162900	3.885
163800	3.885
164700	3.7185
165600	3.8295
166500	3.885
167400	3.8295
168300	3.4965
169200	3.3855
170100	3.663
171000	3.8295
171900	3.885
172800	3.7185
173700	3.552
174600	3.6075
175500	4.218
176400	4.7175
177300	4.551
178200	4.44
179100	4.551
180000	4.7175
180900	4.8285
181800	4.9949
182700	4.8285
183600	3.9405
184500	3.3855
185400	3.108
186300	2.7195
187200	2.7195
188100	4.218
189000	5.7719
189900	5.2169
190800	4.44
191700	4.2735
192600	4.329
193500	3.996
194400	3.4965
195300	3.441
196200	3.8295
197100	3.774
198000	3.33
198900	3.108
199800	3.219
200700	3.441
201600	3.4965
202500	3.7185
203400	3.774
204300	3.7185
205200	3.552
206100	3.552
207000	3.552
207900	3.33
208800	3.33
209700	3.4965
210600	3.4965
211500	3.441
212400	3.6075
213300	3.8295
214200	3.8295
215100	3.8295
216000	3.9405
216900	4.4955
217800	4.44
218700	3.552
219600	3.3855
220500	3.6075
221400	3.7185
222300	3.7185
223200	3.663
224100	3.663
225000	3.552
225900	3.552
226800	3.6075
227700	3.4965
228600	3.441
229500	3.552
230400	3.6075
231300	3.7185
232200	3.9405
233100	3.8295
234000	3.441
234900	3.33
235800	3.4965
236700	3.663
237600	3.996
238500	4.3845
239400	4.2735
240300	4.3845
241200	4.8285
242100	5.1614
243000	5.2169
243900	4.3845
244800	3.774
245700	3.885
246600	3.9405
247500	4.107
248400	4.4955
249300	3.9405
250200	3.2745
251100	3.219
252000	3.7185
252900	3.8295
253800	3.885
254700	3.774
255600	3.6075
256500	3.7185
257400	3.774
258300	3.774
259200	4.1625
260100	4.44
261000	4.2735
261900	4.662
262800	5.1614
263700	4.6065
264600	4.2735
265500	4.662
266400	4.3845
267300	3.552
268200	3.663
269100	4.9949
270000	5.2169
270900	4.551
271800	3.9405
272700	3.9405
273600	4.218
274500	4.662
275400	4.8285
276300	4.3845
277200	3.996
278100	4.218
279000	4.7175
279900	4.884
280800	4.44
281700	4.1625
282600	4.8285
283500	5.1059
284400	4.4955
285300	3.8295
286200	4.1625
287100	5.3279
288000	5.4944
288900	4.773
289800	4.218
290700	4.2735
291600	4.6065
292500	4.4955
293400	4.0515
294300	4.0515
295200	4.1625
296100	3.885
297000	3.552
297900	3.552
298800	3.8295
299700	3.9405
300600	3.7185
301500	3.774
302400	3.885
303300	4.0515
304200	4.1625
305100	4.4955
306000	4.44
306900	4.0515
307800	4.3845
308700	4.44
309600	4.0515
310500	3.663
311400	3.4965
312300	3.6075
313200	3.885
314100	3.8295
315000	3.774
315900	3.9405
316800	3.8295
317700	3.663
318600	3.885
319500	3.9405
320400	3.552
321300	3.6075
322200	4.218
323100	4.7175
324000	4.4955
324900	4.0515
325800	3.8295
326700	3.996
327600	4.662
328500	5.1059
329400	4.4955
330300	3.8295
331200	4.329
332100	4.9395
333000	4.8285
333900	4.329
334800	3.663
335700	3.7185
336600	4.2735
337500	3.9405
338400	3.7185
339300	3.7185
340200	3.774
341100	3.774
342000	3.441
342900	3.774
343800	4.2735
344700	4.1625
345600	3.663
346500	3.885
347400	4.0515
348300	3.4965
349200	3.3855
350100	3.7185
351000	4.218
351900	4.6065
352800	4.1625
353700	3.774
354600	3.885
355500	3.7185
356400	3.9405
357300	4.773
358200	4.551
359100	3.9405
360000	3.663
360900	3.2745
361800	3.2745
362700	3.885
363600	4.1625
364500	4.44
365400	4.2735
366300	3.552
367200	3.3855
368100	3.663
369000	3.8295
369900	3.9405
370800	3.885
371700	3.663
372600	3.4965
373500	3.441
374400	3.552
375300	3.6075
376200	3.6075
377100	3.552
378000	3.552
378900	3.663
379800	3.552
380700	3.2745
381600	3.1635
382500	3.219
383400	3.3855
384300	3.6075
385200	3.774
386100	3.774
387000	3.8295
387900	3.996
388800	4.2735
389700	4.4955
390600	4.107
391500	3.774
392400	4.0515
393300	4.107
394200	3.8295
395100	3.4965
396000	3.441
396900	3.6075
397800	3.8295
398700	4.107
399600	3.8295
400500	3.33
401400	3.2745
402300	3.7185
403200	4.2735
404100	4.7175
405000	4.7175
405900	4.2735
406800	3.8295
407700	3.774
408600	3.885
409500	3.9405
410400	4.2735
411300	4.551
412200	4.662
413100	4.8285
414000	4.107
414900	3.2745
415800	2.997
416700	4.1625
417600	4.773
418500	4.1625
419400	4.1625
420300	3.996
421200	3.3855
422100	3.4965
423000	4.218
423900	4.551
424800	3.996
425700	3.6075
426600	3.8295
427500	3.774
428400	3.7185
429300	3.7185
430200	3.6075
431100	3.552
432000	3.552
432900	3.552
433800	3.4965
434700	3.441
435600	3.996
436500	5.0504
437400	5.1614
438300	4.4955
439200	4.1625
440100	4.4955
441000	4.884
441900	4.773
442800	4.44
443700	4.2735
444600	3.8295
445500	3.441
446400	3.441
447300	3.9405
448200	4.551
449100	4.773
450000	4.551
450900	4.2735
451800	4.2735
452700	4.44
453600	3.9405
454500	3.441
455400	3.552
456300	4.107
457200	4.2735
458100	4.107
459000	3.663
459900	3.3855
460800	3.4965
461700	3.663
462600	3.663
463500	3.663
464400	3.663
465300	3.7185
466200	3.8295
467100	3.885
468000	3.885
468900	3.885
469800	3.885
470700	3.885
471600	4.0515
472500	4.0515
473400	3.9405
474300	4.0515
475200	3.9405
476100	3.774
477000	3.774
477900	3.885
478800	3.8295
479700	3.4965
480600	3.552
481500	3.885
482400	4.0515
483300	3.552
484200	3.219
485100	3.2745
486000	3.552
486900	3.885
487800	4.3845
488700	4.4955
489600	3.774
490500	3.552
491400	4.4955
492300	5.3279
493200	4.884
494100	3.8295
495000	3.6075
495900	4.1625
496800	4.773
497700	4.7175
498600	3.885
499500	3.774
500400	4.3845
501300	4.1625
502200	3.441
503100	3.33
504000	3.9405
504900	4.0515
505800	4.0515
506700	4.44
507600	3.663
508500	3.108
509400	3.774
510300	4.773
511200	4.329
512100	3.663
513000	3.6075
513900	3.552
514800	3.552
515700	3.552
516600	3.3855
517500	3.441
518400	3.663
519300	3.774
520200	4.0515
521100	4.551
522000	4.44
522900	4.3845
523800	4.7175
524700	4.773
525600	4.551
526500	3.9405
527400	3.4965
528300	3.6075
529200	4.218
530100	4.44
531000	3.8295
531900	3.33
532800	3.441
533700	4.218
534600	3.9405
535500	3.441
536400	3.8295
537300	4.3845
538200	3.996
539100	3.441
540000	3.3855
540900	3.6075
541800	3.7185
542700	3.6075
543600	3.4965
544500	3.441
545400	3.4965
546300	3.441
547200	3.441
548100	3.552
549000	3.663
549900	3.6075
550800	3.6075
551700	3.552
552600	3.552
553500	3.6075
554400	3.663
555300	3.6075
556200	3.6075
557100	3.7185
558000	3.663
558900	3.7185
559800	3.8295
560700	3.8295
561600	3.885
562500	4.1625
563400	4.2735
564300	4.0515
565200	4.2735
566100	4.773
567000	4.662
567900	3.7185
568800	3.33
569700	3.6075
570600	4.218
571500	3.8295
572400	3.3855
573300	3.3855
574200	3.6075
575100	3.552
576000	3.33
576900	3.219
577800	3.2745
578700	4.218
579600	4.9395
580500	4.4955
581400	4.218
582300	4.1625
583200	3.885
584100	3.7185
585000	3.774
585900	3.441
586800	3.774
587700	4.4955
588600	3.885
589500	3.3855
590400	3.996
591300	4.8285
592200	4.218
593100	3.3855
594000	3.3855
594900	4.884
595800	4.884
596700	3.8295
597600	3.552
598500	4.1625
599400	4.7175
600300	4.218
601200	4.0515
602100	4.1625
603000	3.552
603900	3.33
604800	3.663
605700	3.7185
606600	3.885
607500	4.44
608400	4.44
609300	4.44
610200	5.0504
611100	5.4944
612000	4.8285
612900	3.8295
613800	3.774
614700	4.44
615600	3.9405
616500	3.6075
617400	4.6065
618300	4.9949
619200	4.107
620100	3.552
621000	3.4965
621900	3.885
622800	4.329
623700	4.218
624600	3.8295
625500	3.885
626400	4.0515
627300	3.8295
628200	3.552
629100	3.4965
630000	3.552
630900	3.552
631800	3.552
632700	3.6075
633600	3.6075
634500	3.6075
635400	3.552
636300	3.6075
637200	3.6075
638100	3.6075
639000	3.6075
639900	3.552
640800	3.6075
641700	3.7185
642600	3.774
643500	3.9405
644400	3.9405
645300	3.8295
646200	3.8295
647100	3.996
648000	4.329
648900	4.44
649800	3.885
650700	3.4965
651600	3.6075
652500	3.7185
653400	3.6075
654300	3.4965
655200	3.3855
656100	3.441
657000	3.441
657900	3.2745
658800	3.1635
659700	3.1635
660600	3.219
661500	3.219
662400	3.2745
663300	3.2745
664200	3.8295
665100	5.1059
666000	5.4389
666900	4.2735
667800	3.3855
668700	3.4965
669600	4.551
670500	5.1614
671400	4.8285
672300	4.1625
673200	4.0515
674100	3.6075
675000	3.1635
675900	3.2745
676800	3.774
677700	3.996
678600	4.2735
679500	4.2735
680400	3.996
681300	3.663
682200	3.7185
683100	3.9405
684000	3.885
684900	3.8295
685800	4.0515
686700	3.8295
687600	3.3855
688500	3.552
689400	4.0515
690300	3.9405
691200	3.663
692100	4.107
693000	4.4955
693900	4.2735
694800	3.885
695700	4.0515
696600	4.8285
697500	5.2169
698400	4.773
699300	4.0515
700200	4.0515
701100	4.551
702000	4.3845
702900	3.885
703800	4.2735
704700	4.107
705600	3.441
706500	3.3855
707400	4.107
708300	4.662
709200	4.44
710100	3.9405
711000	3.6075
711900	3.885
712800	4.107
713700	3.8295
714600	3.6075
715500	3.885
716400	3.996
717300	3.774
718200	3.4965
719100	3.3855
720000	3.3855
720900	3.4965
721800	3.4965
722700	3.4965
723600	3.552
724500	3.6075
725400	3.6075
726300	3.4965
727200	3.441
728100	3.441
729000	3.552
729900	3.7185
730800	3.774
731700	3.7185
732600	3.663
733500	3.7185
734400	3.9405
735300	4.6065
736200	4.9395
737100	4.44
738000	3.9405
738900	3.663
739800	3.8295
740700	4.107
741600	4.0515
742500	4.1625
743400	4.218
744300	3.552
745200	3.3855
746100	3.6075
747000	3.6075
747900	3.774
748800	4.2735
749700	4.107
750600	3.7185
751500	3.9405
752400	3.9405
753300	3.3855
754200	3.441
755100	4.2735
756000	4.551
756900	4.329
757800	3.996
758700	3.663
759600	3.6075
760500	3.663
761400	3.8295
762300	4.107
763200	3.9405
764100	3.6075
765000	3.7185
765900	3.885
766800	3.885
767700	3.9405
768600	3.6075
769500	3.3855
770400	3.6075
771300	3.8295
772200	3.9405
773100	3.774
774000	3.6075
774900	3.885
775800	3.996
776700	3.663
777600	3.4965
778500	3.6075
779400	3.6075
780300	3.7185
781200	4.0515
782100	3.9405
783000	3.8295
783900	4.1625
784800	4.6065
785700	4.3845
786600	3.996
787500	3.9405
788400	3.885
789300	3.663
790200	4.0515
791100	4.7175
792000	5.0504
792900	4.7175
793800	4.2735
794700	4.551
795600	5.0504
796500	4.6065
797400	3.552
798300	3.0525
799200	2.886
800100	3.1635
801000	3.441
801900	3.663
802800	4.218
803700	4.551
804600	3.996
805500	3.552
806400	3.7185
807300	3.996
808200	4.218
809100	4.0515
810000	3.552
810900	3.552
811800	3.9405
812700	4.218
813600	4.218
814500	4.218
815400	4.0515
816300	3.441
817200	3.33
818100	3.663
819000	3.7185
819900	3.7185
820800	3.774
821700	3.7185
822600	3.663
823500	3.996
824400	4.6065
825300	4.662
826200	3.9405
827100	3.4965
828000	3.9405
828900	4.7175
829800	4.1625
830700	3.441
831600	3.3855
832500	3.552
833400	3.4965
834300	3.8295
835200	4.1625
836100	3.996
837000	3.885
837900	4.1625
838800	4.0515
839700	3.4965
840600	3.6075
841500	4.218
842400	4.0515
843300	3.552
844200	3.33
845100	3.33
846000	3.9405
846900	3.996
847800	3.663
848700	4.218
849600	4.3845
850500	3.8295
851400	3.774
852300	4.218
853200	4.218
854100	3.8295
855000	3.7185
855900	3.7185
856800	3.774
857700	3.885
858600	3.774
859500	3.885
860400	4.107
861300	3.996
862200	3.8295
863100	3.8295
864000	3.885
864900	4.0515
865800	4.0515
866700	3.9405
867600	4.1625
868500	4.2735
869400	3.9405
870300	3.885
871200	3.8295
872100	3.4965
873000	3.9405
873900	4.3845
874800	4.0515
875700	3.6075
876600	3.8295
877500	4.218
878400	4.3845
879300	4.2735
880200	4.0515
881100	3.996
882000	3.9405
882900	3.996
883800	3.996
884700	3.8295
885600	3.663
886500	3.3855
887400	3.441
888300	3.663
889200	3.7185
890100	3.6075
891000	3.4965
891900	3.33
892800	3.2745
893700	3.33
894600	3.441
895500	3.4965
896400	3.4965
897300	3.552
898200	3.552
899100	3.6075
900000	3.6075
900900	3.552
901800	3.552
902700	3.6075
903600	3.6075
904500	3.552
905400	3.6075
906300	3.6075
907200	3.6075
908100	3.663
909000	3.663
909900	3.774
910800	4.2735
911700	4.329
912600	3.6075
913500	3.33
914400	3.3855
915300	3.552
916200	3.552
917100	3.6075
918000	3.6075
918900	3.552
919800	3.552
920700	3.4965
921600	3.552
922500	3.6075
923400	3.9405
924300	4.44
925200	4.329
926100	4.107
927000	4.3845
927900	4.8285
928800	4.2735
929700	3.552
930600	3.552
931500	4.107
932400	4.1625
933300	3.663
934200	3.441
935100	3.441
936000	3.552
936900	3.663
937800	3.663
938700	3.6075
939600	3.33
940500	3.4965
941400	3.9405
942300	3.552
943200	3.33
944100	3.552
945000	3.552
945900	3.3855
946800	3.3855
947700	3.4965
948600	3.552
949500	3.4965
950400	3.4965
951300	3.6075
952200	3.663
953100	3.9405
954000	4.218
954900	4.3845
955800	4.6065
956700	3.885
957600	3.4965
958500	4.1625
959400	4.884
960300	4.551
961200	3.8295
962100	3.6075
963000	3.774
963900	3.7185
964800	3.885
965700	4.551
966600	4.884
967500	4.773
968400	4.662
969300	4.4955
970200	4.0515
971100	4.0515
972000	4.0515
972900	3.663
973800	3.552
974700	3.6075
975600	3.552
976500	3.6075
977400	3.4965
978300	3.2745
979200	3.2745
980100	3.441
981000	3.6075
981900	3.6075
982800	3.552
983700	3.441
984600	3.33
985500	3.441
986400	3.3855
987300	3.2745
988200	3.2745
989100	3.441
990000	3.6075
990900	3.663
991800	3.663
992700	3.6075
993600	3.6075
994500	3.663
995400	4.218
996300	5.1614
997200	4.8285
998100	3.996
999000	3.9405
999900	4.2735
1000800	4.1625
1001700	4.0515
1002600	4.107
1003500	3.8295
1004400	3.552
1005300	3.552
1006200	3.7185
1007100	3.9405
1008000	3.885
1008900	3.6075
1009800	3.3855
1010700	3.33
1011600	3.33
1012500	3.33
1013400	3.3855
1014300	3.885
1015200	4.9949
1016100	5.4944
1017000	5.1614
1017900	4.6065
1018800	3.9405
1019700	4.1625
1020600	5.8829
1021500	6.6599
1022400	5.6054
1023300	4.1625
1024200	3.6075
1025100	3.8295
1026000	4.2735
1026900	4.3845
1027800	4.3845
1028700	4.2735
1029600	4.2735
1030500	3.996
1031400	3.7185
1032300	3.9405
1033200	4.1625
1034100	4.2735
1035000	4.2735
1035900	3.8295
1036800	3.8295
1037700	3.996
1038600	3.774
1039500	3.663
1040400	3.663
1041300	3.9405
1042200	4.551
1043100	5.2169
1044000	4.6065
1044900	3.774
1045800	4.218
1046700	4.884
1047600	4.551
1048500	4.218
1049400	4.2735
1050300	4.2735
1051200	4.1625
1052100	3.8295
1053000	3.7185
1053900	4.218
1054800	4.7175
1055700	4.9395
1056600	4.884
1057500	4.551
1058400	4.662
1059300	4.7175
1060200	4.662
1061100	4.3845
1062000	3.996
1062900	4.44
1063800	4.9949
1064700	4.7175
1065600	3.7185
1066500	3.1635
1067400	2.664
1068300	2.3865
1069200	2.9415
1070100	4.6065
1071000	3.996
1071900	3.552
1072800	3.663
1073700	3.7185
1074600	3.774
1075500	3.9405
1076400	4.0515
1077300	3.9405
1078200	4.0515
1079100	4.329
1080000	4.884
1080900	4.773
1081800	3.663
1082700	3.552
1083600	4.44
1084500	4.551
1085400	4.107
1086300	3.774
1087200	3.8295
1088100	3.9405
1089000	3.8295
1089900	3.8295
1090800	3.885
1091700	3.774
1092600	3.885
1093500	3.996
1094400	3.9405
1095300	3.9405
1096200	4.1625
1097100	4.662
1098000	4.7175
1098900	4.7175
1099800	5.1614
1100700	5.2169
1101600	4.6065
1102500	4.6065
1103400	4.6065
1104300	3.885
1105200	3.885
1106100	4.662
1107000	4.4955
1107900	4.1625
1108800	4.3845
1109700	4.329
1110600	4.44
1111500	4.773
1112400	4.1625
1113300	3.6075
1114200	3.8295
1115100	4.329
1116000	4.107
1116900	3.441
1117800	3.33
1118700	3.663
1119600	3.8295
1120500	4.0515
1121400	3.9405
1122300	3.8295
1123200	4.107
1124100	3.9405
1125000	3.7185
1125900	4.218
1126800	4.2735
1127700	4.1625
1128600	4.884
1129500	5.0504
1130400	4.107
1131300	3.7185
1132200	4.218
1133100	4.773
1134000	4.9395
1134900	4.662
1135800	3.9405
1136700	3.441
1137600	3.2745
1138500	3.3855
1139400	3.552
1140300	3.552
1141200	3.552
1142100	3.441
1143000	3.219
1143900	2.9415
1144800	2.8305
1145700	3.108
1146600	3.441
1147500	3.441
1148400	3.441
1149300	3.4965
1150200	3.552
1151100	3.552
1152000	3.441
1152900	3.3855
1153800	3.3855
1154700	3.441
1155600	3.4965
1156500	3.552
1157400	3.663
1158300	3.774
1159200	3.7185
1160100	3.8295
1161000	3.885
1161900	3.885
1162800	4.329
1163700	4.4955
1164600	3.7185
1165500	3.552
1166400	3.7185
1167300	3.7185
1168200	3.6075
1169100	3.6075
1170000	4.107
1170900	5.0504
1171800	5.1614
1172700	4.329
1173600	3.7185
1174500	3.441
1175400	3.33
1176300	3.7185
1177200	4.2735
1178100	3.996
1179000	3.4965
1179900	3.552
1180800	3.663
1181700	3.7185
1182600	4.0515
1183500	4.107
1184400	3.885
1185300	3.996
1186200	3.996
1187100	3.663
1188000	4.107
1188900	5.2169
1189800	5.2169
1190700	3.885
1191600	3.4965
1192500	3.885
1193400	4.3845
1194300	4.0515
1195200	4.2735
1196100	5.0504
1197000	4.2735
1197900	3.4965
1198800	3.663
1199700	4.0515
1200600	3.885
1201500	3.441
1202400	3.6075
1203300	4.1625
1204200	3.7185
