# Supplementary material for: A parsimonious model of blood glucose homeostasis
Source: PLOS Digit Health. 2022 Jul 14;1(7):e0000072. doi: 10.1371/journal.pdig.0000072 (PMC9931355; doi:10.1371/journal.pdig.0000072)
Supplement: S2 Data — Blood glucose data of Klick Pilot Study measured using the Freestyle Libre Flash Glucose device. The data are presented in comma separated values (.csv) format for each healthy individual (N = 100). The filenames represent the unique identification of the individual to preserve anonymity. (ZIP) [file pdig.0000072.s011.zip › SNL181.csv]

Elapsed Time	Glucose (mmol/L)
0	6.1049
900	5.6609
1800	5.2169
2700	4.884
3600	4.884
4500	4.9949
5400	4.662
6300	4.329
7200	4.218
8100	4.218
9000	4.107
9900	4.218
10800	4.8285
11700	5.0504
12600	4.662
13500	4.218
14400	4.44
15300	5.0504
16200	4.9395
17100	4.218
18000	3.9405
18900	4.1625
19800	4.107
20700	3.885
21600	3.7185
22500	3.441
23400	3.774
24300	4.329
25200	4.7175
26100	4.662
27000	3.996
27900	3.4965
28800	3.8295
29700	4.3845
30600	4.107
31500	3.7185
32400	3.4965
33300	3.2745
34200	3.2745
35100	4.107
36000	4.7175
36900	4.8285
37800	4.551
38700	4.2735
39600	4.44
40500	4.9395
41400	5.1059
42300	5.1059
43200	4.8285
44100	4.662
45000	4.6065
45900	4.1625
46800	3.4965
47700	3.33
48600	3.4965
49500	3.9405
50400	4.4955
51300	4.7175
52200	4.7175
53100	4.329
54000	3.774
54900	3.885
55800	3.9405
56700	3.6075
57600	3.33
58500	3.219
59400	3.2745
60300	3.33
61200	3.1635
62100	3.108
63000	3.2745
63900	3.33
64800	3.2745
65700	3.219
66600	3.108
67500	3.108
68400	3.3855
69300	3.7185
70200	3.885
71100	3.885
72000	3.885
72900	3.9405
73800	3.885
74700	3.9405
75600	4.1625
76500	4.0515
77400	3.663
78300	3.33
79200	3.2745
80100	3.441
81000	3.33
81900	3.1635
82800	3.0525
83700	3.0525
84600	2.997
85500	2.886
86400	2.8305
87300	2.7195
88200	2.6085
89100	2.553
90000	2.553
90900	2.553
91800	2.6085
92700	2.7195
93600	3.1635
94500	3.3855
95400	2.997
96300	2.7195
97200	2.886
98100	2.886
99000	2.8305
99900	2.8305
100800	2.8305
101700	2.8305
102600	2.886
103500	2.9415
104400	3.2745
105300	3.885
106200	3.885
107100	3.8295
108000	3.7185
108900	3.7185
109800	3.8295
110700	3.663
111600	3.441
112500	3.2745
113400	3.219
114300	3.219
115200	3.441
116100	4.662
117000	5.2724
117900	4.884
118800	4.8285
119700	5.0504
120600	4.7175
121500	4.6065
122400	4.8285
123300	4.773
124200	4.4955
125100	4.6065
126000	4.8285
126900	4.6065
127800	4.3845
128700	4.107
129600	3.9405
130500	4.3845
131400	4.4955
132300	4.107
133200	3.885
134100	3.774
135000	3.9405
135900	3.996
136800	3.6075
137700	3.33
138600	3.33
139500	3.663
140400	3.8295
141300	3.8295
142200	3.8295
143100	3.7185
144000	3.552
144900	3.219
145800	2.7195
146700	2.7195
147600	3.1635
148500	3.441
149400	3.552
150300	3.6075
151200	3.4965
152100	3.3855
153000	3.441
153900	3.441
154800	3.33
155700	3.4965
156600	3.663
157500	3.663
158400	3.3855
159300	3.219
160200	3.1635
161100	2.9415
162000	2.886
162900	2.9415
163800	2.997
164700	3.2745
165600	3.2745
166500	3.2745
167400	3.885
168300	5.1059
169200	5.2169
170100	4.6065
171000	4.2735
171900	4.3845
172800	4.9395
173700	5.4389
174600	5.3834
175500	5.0504
176400	4.6065
177300	4.2735
178200	4.329
179100	4.218
180000	4.107
180900	4.107
181800	4.218
182700	4.218
183600	4.107
184500	4.107
185400	4.1625
186300	3.996
187200	3.774
188100	3.6075
189000	3.7185
189900	3.885
190800	3.9405
191700	3.663
192600	3.4965
193500	3.441
194400	3.33
195300	3.33
196200	3.3855
197100	3.4965
198000	3.552
198900	3.4965
199800	3.441
200700	3.552
201600	3.6075
202500	3.4965
203400	3.441
204300	3.441
205200	3.4965
206100	3.7185
207000	3.996
207900	4.4955
208800	5.1059
209700	5.1059
210600	4.884
211500	4.773
212400	4.662
213300	4.662
214200	4.6065
215100	4.662
216000	4.551
216900	4.1625
217800	3.885
218700	3.7185
219600	3.4965
220500	3.33
221400	3.441
222300	3.6075
223200	3.8295
224100	3.885
225000	3.774
225900	3.774
226800	3.8295
227700	3.663
228600	3.552
229500	3.6075
230400	3.6075
231300	3.552
232200	3.552
233100	3.6075
234000	3.663
234900	3.4965
235800	3.3855
236700	3.2745
237600	3.3855
238500	3.4965
239400	3.441
240300	3.33
241200	3.2745
242100	3.3855
243000	3.3855
243900	3.219
244800	3.219
245700	3.33
246600	3.33
247500	3.2745
248400	3.2745
249300	3.219
250200	3.1635
251100	3.1635
252000	3.219
252900	3.219
253800	3.219
254700	3.219
255600	3.219
256500	3.4965
257400	4.773
258300	5.8829
259200	6.2159
260100	6.1604
261000	5.9939
261900	5.8274
262800	5.4944
263700	5.1059
264600	5.1614
265500	5.2724
266400	4.7175
267300	3.996
268200	3.6075
269100	3.33
270000	3.2745
270900	3.663
271800	4.1625
272700	4.329
273600	4.1625
274500	3.996
275400	3.774
276300	3.552
277200	3.441
278100	3.33
279000	3.441
279900	3.9405
280800	4.3845
281700	4.551
282600	4.7175
283500	4.6065
284400	4.551
285300	5.0504
286200	5.4389
287100	5.3834
288000	4.884
288900	3.885
289800	3.441
290700	3.441
291600	3.4965
292500	3.33
293400	3.33
294300	3.441
295200	4.0515
296100	5.3279
297000	6.1049
297900	5.9939
298800	5.1614
299700	4.44
300600	4.551
301500	4.884
302400	5.0504
303300	4.9395
304200	4.773
305100	4.44
306000	4.107
306900	4.1625
307800	4.2735
308700	4.329
309600	4.218
310500	4.218
311400	4.218
312300	3.885
313200	3.774
314100	3.774
315000	3.552
315900	3.441
316800	3.663
317700	3.8295
318600	3.9405
319500	3.885
320400	3.996
321300	4.3845
322200	5.1059
323100	5.3834
324000	4.8285
324900	4.329
325800	4.0515
326700	3.996
327600	4.551
328500	5.3279
329400	5.3834
330300	4.9949
331200	4.662
332100	4.3845
333000	4.218
333900	3.885
334800	3.6075
335700	3.441
336600	3.3855
337500	3.33
338400	3.441
339300	3.9405
340200	5.1059
341100	5.9384
342000	6.3269
342900	6.4934
343800	6.5489
344700	6.3824
345600	6.1049
346500	5.9939
347400	5.8829
348300	5.8829
349200	5.7719
350100	5.6054
351000	5.1614
351900	4.773
352800	4.4955
353700	4.218
354600	3.885
355500	3.7185
356400	3.774
357300	3.774
358200	3.552
359100	3.441
360000	3.3855
360900	3.2745
361800	3.219
362700	3.4965
363600	4.662
364500	5.1614
365400	4.6065
366300	4.1625
367200	4.4955
368100	4.773
369000	4.44
369900	4.2735
370800	4.662
371700	4.9395
372600	4.884
373500	4.6065
374400	4.4955
375300	4.662
376200	5.4389
377100	6.2159
378000	5.8829
378900	4.9395
379800	4.773
380700	5.3834
381600	5.7164
382500	5.8829
383400	5.9939
384300	5.9939
385200	5.9384
386100	5.7164
387000	5.5499
387900	5.3279
388800	5.1614
389700	5.0504
390600	4.8285
391500	4.662
392400	4.6065
393300	4.7175
394200	4.884
395100	4.773
396000	4.6065
396900	4.3845
397800	4.2735
398700	4.329
399600	4.2735
400500	4.1625
401400	4.218
402300	4.1625
403200	4.107
404100	4.107
405000	4.107
405900	4.0515
406800	4.107
407700	4.107
408600	3.9405
409500	3.996
410400	3.996
411300	3.885
412200	3.8295
413100	3.7185
414000	3.663
414900	3.552
415800	3.441
416700	3.33
417600	3.219
418500	3.219
419400	3.2745
420300	3.3855
421200	3.441
422100	3.6075
423000	3.7185
423900	3.885
424800	4.0515
425700	4.2735
426600	4.329
427500	4.1625
428400	4.0515
429300	3.996
430200	3.9405
431100	3.774
432000	3.663
432900	3.663
433800	3.6075
434700	3.6075
435600	3.663
436500	3.8295
437400	3.774
438300	3.552
439200	3.3855
440100	3.3855
441000	3.3855
441900	3.441
442800	3.4965
443700	3.441
444600	3.2745
445500	3.2745
446400	3.33
447300	3.3855
448200	3.3855
449100	3.3855
450000	3.33
450900	3.441
451800	3.996
452700	5.2169
453600	5.6054
454500	5.0504
455400	4.7175
456300	4.884
457200	5.3279
458100	5.5499
459000	5.2169
459900	5.1059
460800	5.0504
461700	4.8285
462600	4.662
463500	4.329
464400	4.218
465300	4.884
466200	5.1059
467100	4.44
468000	4.218
468900	4.4955
469800	4.329
470700	3.9405
471600	3.7185
472500	3.6075
473400	3.3855
474300	3.219
475200	3.0525
476100	2.886
477000	2.997
477900	3.552
478800	3.552
479700	3.6075
480600	3.663
481500	3.6075
482400	3.6075
483300	3.552
484200	3.4965
485100	3.441
486000	3.219
486900	3.219
487800	3.6075
488700	3.552
489600	3.441
490500	3.663
491400	3.7185
492300	3.663
493200	3.8295
494100	4.0515
495000	3.996
495900	3.8295
496800	3.7185
497700	3.663
498600	3.6075
499500	3.4965
500400	3.4965
501300	3.4965
502200	3.4965
503100	3.441
504000	3.33
504900	3.33
505800	3.33
506700	3.2745
507600	3.219
508500	3.2745
509400	3.2745
510300	3.1635
511200	3.4965
512100	5.1059
513000	6.9374
513900	7.8254
514800	8.1029
515700	7.8254
516600	7.1594
517500	6.3824
518400	6.1049
519300	6.4379
520200	6.2714
521100	6.0494
522000	6.1604
522900	5.9939
523800	5.5499
524700	5.2724
525600	5.2724
526500	4.9395
527400	4.2735
528300	4.2735
529200	5.1614
530100	5.3834
531000	4.44
531900	3.8295
532800	3.8295
533700	4.107
534600	3.996
535500	3.663
536400	4.0515
537300	5.1614
538200	5.8274
539100	5.5499
540000	4.8285
540900	4.329
541800	4.551
542700	4.44
543600	3.7185
544500	3.552
545400	3.8295
546300	3.6075
547200	3.663
548100	5.1614
549000	5.7164
549900	4.773
550800	4.9949
551700	6.1049
552600	6.1604
553500	5.9384
554400	6.1604
555300	6.3269
556200	6.2159
557100	5.9939
558000	5.7719
558900	5.2724
559800	5.1059
560700	4.9949
561600	4.773
562500	4.773
563400	4.662
564300	4.8285
565200	5.2724
566100	5.3279
567000	4.551
567900	4.3845
568800	4.9395
569700	5.1059
570600	4.9395
571500	4.662
572400	4.44
573300	4.107
574200	3.7185
575100	3.7185
576000	4.0515
576900	3.996
577800	3.996
578700	4.0515
579600	4.0515
580500	3.996
581400	3.996
582300	3.9405
583200	3.8295
584100	3.8295
585000	3.8295
585900	3.774
586800	3.7185
587700	3.6075
588600	3.552
589500	3.4965
590400	3.4965
591300	3.3855
592200	3.219
593100	3.219
594000	3.3855
594900	3.441
595800	3.219
596700	3.1635
597600	3.219
598500	3.2745
599400	3.219
600300	3.219
601200	3.1635
602100	3.219
603000	3.219
603900	3.1635
604800	3.108
605700	3.108
606600	3.219
607500	3.6075
608400	4.884
609300	5.3834
610200	4.662
611100	3.774
612000	3.3855
612900	3.2745
613800	3.885
614700	4.1625
615600	3.7185
616500	3.33
617400	3.1635
618300	3.1635
619200	3.219
620100	3.2745
621000	3.2745
621900	3.3855
622800	3.441
623700	3.4965
624600	3.4965
625500	3.6075
626400	4.107
627300	4.3845
628200	3.9405
629100	3.6075
630000	3.663
630900	3.7185
631800	3.663
632700	3.6075
633600	3.552
634500	3.4965
635400	3.4965
636300	3.4965
637200	3.552
638100	3.663
639000	3.9405
639900	4.1625
640800	4.1625
641700	4.107
642600	4.1625
643500	4.0515
644400	3.774
645300	3.4965
646200	3.441
647100	3.552
648000	3.552
648900	3.552
649800	3.7185
650700	3.774
651600	3.774
652500	3.663
653400	3.6075
654300	3.774
655200	3.885
656100	3.9405
657000	3.996
657900	3.9405
658800	3.8295
659700	3.7185
660600	3.6075
661500	3.774
662400	3.996
663300	4.0515
664200	4.0515
665100	4.1625
666000	5.0504
666900	6.9374
667800	8.1029
668700	8.1029
669600	7.4369
670500	6.8819
671400	6.6599
672300	6.5489
673200	6.1049
674100	5.7164
675000	5.5499
675900	5.4389
676800	5.2169
677700	4.8285
678600	4.7175
679500	5.2724
680400	5.7719
681300	5.2724
682200	4.8285
683100	4.7175
684000	4.6065
684900	4.1625
685800	3.7185
686700	3.6075
687600	3.6075
688500	3.441
689400	3.2745
690300	3.1635
691200	3.108
692100	3.0525
693000	3.108
693900	3.441
694800	3.885
695700	4.4955
696600	5.2724
697500	5.4944
698400	5.6054
699300	5.7164
700200	5.8829
701100	6.0494
702000	5.7164
702900	5.2169
703800	4.9949
704700	4.9949
705600	4.9395
706500	4.9395
707400	4.9395
708300	4.6065
709200	4.3845
710100	4.2735
711000	3.885
711900	3.774
712800	3.774
713700	3.7185
714600	3.7185
715500	3.7185
716400	3.774
717300	3.9405
718200	4.3845
719100	5.1059
720000	5.6054
720900	5.3279
721800	4.884
722700	5.0504
723600	5.3279
724500	5.1059
725400	5.2169
726300	5.5499
727200	5.6054
728100	5.6054
729000	5.6609
729900	5.8829
730800	5.9384
731700	5.7164
732600	5.2724
733500	4.8285
734400	4.551
735300	4.329
736200	3.996
737100	3.6075
738000	3.6075
738900	3.774
739800	3.996
740700	3.996
741600	3.9405
742500	3.774
743400	3.441
744300	3.4965
745200	3.885
746100	3.996
747000	4.1625
747900	4.1625
748800	3.8295
749700	3.774
750600	3.774
751500	3.7185
752400	3.7185
753300	3.8295
754200	3.774
755100	3.663
756000	3.774
756900	3.774
757800	3.663
758700	3.552
759600	3.441
760500	3.4965
761400	3.4965
762300	3.3855
763200	3.7185
764100	4.662
765000	5.4389
765900	5.8274
766800	5.9939
767700	6.3269
768600	6.8819
769500	6.5489
770400	5.6054
771300	5.1614
772200	4.9949
773100	4.8285
774000	4.8285
774900	4.662
775800	4.329
776700	4.218
777600	4.1625
778500	3.996
779400	3.8295
780300	3.6075
781200	3.441
782100	3.4965
783000	4.1625
783900	5.1614
784800	5.7164
785700	5.8274
786600	5.6609
787500	5.3834
788400	5.1614
789300	5.3279
790200	5.7164
791100	5.8829
792000	5.9939
792900	5.8829
793800	5.1059
794700	4.6065
795600	4.884
796500	5.4389
797400	5.6609
798300	5.4944
799200	5.2724
800100	5.1614
801000	5.0504
801900	4.662
802800	4.4955
803700	4.3845
804600	4.1625
805500	4.0515
806400	3.996
807300	4.6065
808200	5.4389
809100	5.2724
810000	4.773
810900	4.4955
811800	4.44
812700	4.7175
813600	5.0504
814500	5.1059
815400	5.1059
816300	5.4944
817200	5.7164
818100	5.2169
819000	4.4955
819900	4.3845
820800	4.773
821700	5.1614
822600	5.0504
823500	4.773
824400	4.773
825300	4.662
826200	4.6065
827100	4.6065
828000	4.4955
828900	4.44
829800	4.44
830700	4.4955
831600	4.551
832500	4.6065
833400	4.662
834300	4.9395
835200	5.0504
836100	4.8285
837000	4.7175
837900	4.9395
838800	5.0504
839700	4.773
840600	4.3845
841500	4.1625
842400	4.2735
843300	4.218
844200	3.996
845100	3.774
846000	3.663
846900	3.552
847800	3.3855
848700	3.3855
849600	3.441
850500	3.3855
851400	3.2745
852300	3.219
853200	3.2745
854100	3.4965
855000	4.107
855900	4.7175
856800	5.0504
857700	4.8285
858600	4.329
859500	4.329
860400	4.9395
861300	5.3834
862200	5.0504
863100	4.4955
864000	4.551
864900	4.44
865800	3.885
866700	3.4965
867600	3.33
868500	3.4965
869400	3.663
870300	3.4965
871200	3.441
872100	3.996
873000	4.9395
873900	4.9395
874800	4.0515
875700	3.552
876600	3.7185
877500	4.1625
878400	4.6065
879300	4.551
880200	4.1625
881100	4.107
882000	4.551
882900	5.0504
883800	5.3834
884700	5.6609
885600	5.6609
886500	5.6054
887400	5.5499
888300	5.2724
889200	4.6065
890100	3.996
891000	3.774
891900	3.774
892800	3.663
893700	3.552
894600	3.552
895500	3.6075
896400	3.6075
897300	3.885
898200	5.1059
899100	6.4379
900000	6.9374
900900	7.1594
901800	7.4369
902700	7.3259
903600	6.3824
904500	5.2169
905400	4.9395
906300	4.7175
907200	4.1625
908100	4.2735
909000	4.6065
909900	4.773
910800	4.884
911700	4.7175
912600	4.6065
913500	4.551
914400	4.3845
915300	4.107
916200	3.8295
917100	3.8295
918000	3.9405
918900	3.8295
919800	3.6075
920700	3.6075
921600	3.6075
922500	3.6075
923400	3.663
924300	3.663
925200	3.6075
926100	3.6075
927000	3.7185
927900	3.663
928800	3.441
929700	3.33
930600	3.4965
931500	3.552
932400	3.4965
933300	3.441
934200	3.3855
935100	3.3855
936000	3.33
936900	3.2745
937800	3.2745
938700	3.2745
939600	3.2745
940500	3.33
941400	3.33
942300	3.2745
943200	3.7185
944100	4.551
945000	5.0504
945900	5.2724
946800	5.3279
947700	5.3834
948600	5.4944
949500	5.2169
950400	4.329
951300	3.7185
952200	3.7185
953100	4.44
954000	5.2724
954900	5.5499
955800	5.2724
956700	5.5499
957600	6.2714
958500	6.3269
959400	6.1604
960300	6.1604
961200	5.9939
962100	5.9384
963000	5.8274
963900	5.4944
964800	5.1614
965700	4.773
966600	4.44
967500	4.551
968400	4.551
969300	4.551
970200	4.773
971100	4.884
972000	4.662
972900	4.44
973800	4.218
974700	4.0515
975600	3.996
976500	3.996
977400	3.996
978300	3.885
979200	3.774
980100	3.7185
981000	3.7185
981900	3.8295
982800	3.885
983700	3.8295
984600	3.996
985500	4.551
986400	5.2169
987300	5.4389
988200	5.0504
989100	4.329
990000	3.996
990900	4.551
991800	5.1059
992700	4.9395
993600	4.8285
994500	4.773
995400	4.44
996300	4.2735
997200	4.3845
998100	4.6065
999000	4.662
999900	4.44
1000800	4.1625
1001700	4.0515
1002600	4.107
1003500	3.996
1004400	3.7185
1005300	3.8295
1006200	4.107
1007100	4.107
1008000	3.885
1008900	3.8295
1009800	3.7185
1010700	3.7185
1011600	3.9405
1012500	3.996
1013400	3.885
1014300	3.885
1015200	3.8295
1016100	3.774
1017000	3.663
1017900	3.663
1018800	3.663
1019700	3.663
1020600	3.6075
1021500	3.6075
1022400	3.6075
1023300	3.441
1024200	3.441
1025100	3.4965
1026000	3.441
1026900	3.552
1027800	3.996
1028700	4.4955
1029600	4.7175
1030500	4.551
1031400	4.2735
1032300	4.4955
1033200	4.9395
1034100	4.884
1035000	4.551
1035900	4.2735
1036800	3.996
1037700	4.44
1038600	5.3834
1039500	6.0494
1040400	5.9939
1041300	5.6609
1042200	5.3834
1043100	5.0504
1044000	4.7175
1044900	4.6065
1045800	4.6065
1046700	4.3845
1047600	4.0515
1048500	3.885
1049400	3.9405
1050300	3.996
1051200	3.774
1052100	3.552
1053000	3.33
1053900	3.219
1054800	3.33
1055700	3.441
1056600	3.7185
1057500	4.0515
1058400	4.3845
1059300	4.662
1060200	4.662
1061100	4.4955
1062000	4.662
1062900	4.7175
1063800	4.329
1064700	3.8295
1065600	3.7185
1066500	3.774
1067400	3.774
1068300	3.663
1069200	3.6075
1070100	3.6075
1071000	3.6075
1071900	3.552
1072800	3.774
1073700	4.3845
1074600	4.9395
1075500	5.3834
1076400	5.4389
1077300	4.7175
1078200	4.329
1079100	4.8285
1080000	5.1614
1080900	4.9949
1081800	4.7175
1082700	4.7175
1083600	4.4955
1084500	4.2735
1085400	4.218
1086300	4.1625
1087200	4.107
1088100	4.0515
1089000	3.9405
1089900	3.885
1090800	3.885
1091700	3.663
1092600	3.4965
1093500	3.552
1094400	3.552
1095300	3.663
1096200	3.663
1097100	3.663
1098000	3.7185
1098900	3.7185
1099800	3.774
1100700	3.663
1101600	3.6075
1102500	3.663
1103400	3.663
1104300	3.6075
1105200	3.4965
1106100	3.4965
1107000	3.4965
1107900	3.3855
1108800	3.2745
1109700	3.1635
1110600	3.108
1111500	3.33
1112400	3.9405
1113300	4.662
1114200	4.9395
1115100	4.8285
1116000	4.7175
1116900	5.2724
1117800	6.1604
1118700	6.1604
1119600	5.6054
1120500	5.2724
1121400	5.2169
1122300	4.7175
1123200	4.1625
1124100	4.107
1125000	4.0515
1125900	3.996
1126800	4.218
1127700	4.8285
1128600	5.5499
1129500	5.6609
1130400	5.2724
1131300	4.8285
1132200	4.551
1133100	4.44
1134000	4.218
1134900	3.774
1135800	3.885
1136700	4.3845
1137600	4.8285
1138500	5.1614
1139400	5.0504
1140300	4.3845
1141200	3.7185
1142100	3.6075
1143000	3.885
1143900	4.3845
1144800	4.884
1145700	4.9395
1146600	4.662
1147500	4.107
1148400	3.9405
1149300	3.996
1150200	3.663
1151100	3.441
1152000	3.4965
1152900	3.4965
1153800	3.4965
1154700	3.4965
1155600	3.4965
1156500	3.4965
1157400	3.4965
1158300	4.0515
1159200	5.3279
1160100	6.3824
1161000	7.1594
1161900	7.6589
1162800	7.4369
1163700	6.6599
1164600	5.9939
1165500	5.4944
1166400	5.1059
1167300	5.2169
1168200	5.3279
1169100	5.1614
1170000	5.2724
1170900	5.4389
1171800	5.4944
1172700	5.2169
1173600	4.9949
1174500	5.3279
1175400	4.9949
1176300	4.329
1177200	4.6065
1178100	4.884
1179000	4.662
1179900	4.6065
1180800	4.3845
1181700	4.107
1182600	4.107
1183500	4.2735
1184400	4.3845
1185300	4.3845
1186200	4.1625
1187100	3.9405
1188000	3.9405
1188900	3.9405
1189800	3.8295
1190700	3.7185
1191600	3.6075
1192500	3.6075
1193400	3.552
1194300	3.4965
1195200	3.4965
1196100	3.552
1197000	3.4965
1197900	3.441
1198800	3.441
1199700	3.33
1200600	3.219
1201500	3.219
1202400	3.1635
1203300	3.219
1204200	4.218
