# Supplementary material for: A parsimonious model of blood glucose homeostasis
Source: PLOS Digit Health. 2022 Jul 14;1(7):e0000072. doi: 10.1371/journal.pdig.0000072 (PMC9931355; doi:10.1371/journal.pdig.0000072)
Supplement: S2 Data — Blood glucose data of Klick Pilot Study measured using the Freestyle Libre Flash Glucose device. The data are presented in comma separated values (.csv) format for each healthy individual (N = 100). The filenames represent the unique identification of the individual to preserve anonymity. (ZIP) [file pdig.0000072.s011.zip › SSD075.csv]

Elapsed Time	Glucose (mmol/L)
0	4.8285
900	4.6065
1800	4.44
2700	4.329
3600	4.218
4500	4.6065
5400	4.6065
6300	4.0515
7200	3.663
8100	4.0515
9000	4.662
9900	4.7175
10800	3.774
11700	3.33
12600	3.7185
13500	4.551
14400	4.4955
15300	4.218
16200	3.996
17100	4.0515
18000	4.218
18900	3.9405
19800	3.774
20700	3.885
21600	3.9405
22500	4.0515
23400	3.7185
24300	3.441
25200	3.552
26100	3.774
27000	3.774
27900	3.8295
28800	4.0515
29700	4.7175
30600	5.7719
31500	5.9939
32400	5.4389
33300	4.8285
34200	4.551
35100	5.2724
36000	5.8829
36900	4.8285
37800	3.3855
38700	2.22
39600	2.22
40500	2.442
41400	3.996
42300	4.107
43200	4.884
44100	5.1614
45000	4.551
45900	3.885
46800	3.3855
47700	3.33
48600	4.1625
49500	4.7175
50400	4.44
51300	3.9405
52200	3.996
53100	4.2735
54000	3.996
54900	3.6075
55800	3.7185
56700	3.8295
57600	3.663
58500	3.774
59400	3.996
60300	3.9405
61200	3.774
62100	3.774
63000	3.8295
63900	3.9405
64800	4.329
65700	4.2735
66600	4.218
67500	4.0515
68400	3.774
69300	4.44
70200	5.1059
71100	4.551
72000	3.7185
72900	3.885
73800	4.7175
74700	5.3279
75600	5.0504
76500	4.8285
77400	4.9949
78300	5.0504
79200	5.0504
80100	4.9949
81000	4.7175
81900	4.4955
82800	4.9395
83700	5.0504
84600	4.329
85500	4.2735
86400	4.6065
87300	4.773
88200	4.884
89100	4.551
90000	3.996
90900	4.107
91800	4.4955
92700	4.3845
93600	4.2735
94500	4.0515
95400	4.44
96300	5.8274
97200	6.3824
98100	5.1614
99000	4.218
99900	4.329
100800	5.1059
101700	5.4944
102600	5.1614
103500	4.662
104400	4.662
105300	4.9949
106200	5.4389
107100	5.6054
108000	5.3279
108900	4.9949
109800	4.9395
110700	4.773
111600	4.4955
112500	4.8285
113400	4.6065
114300	4.1625
115200	4.662
116100	5.6054
117000	5.7164
117900	5.1614
118800	4.8285
119700	4.8285
120600	4.9949
121500	5.6054
122400	6.5489
123300	6.2714
124200	4.2735
125100	3.9405
126000	5.4389
126900	5.5499
127800	4.7175
128700	4.662
129600	4.884
130500	4.9949
131400	4.551
132300	3.8295
133200	4.0515
134100	4.662
135000	4.8285
135900	4.3845
136800	4.107
137700	4.329
138600	4.4955
139500	4.329
140400	4.0515
141300	3.885
142200	3.774
143100	4.329
144000	4.662
144900	4.7175
145800	4.551
146700	4.0515
147600	3.552
148500	3.663
149400	4.2735
150300	4.7175
151200	4.7175
152100	4.551
153000	4.6065
153900	4.773
154800	4.8285
155700	5.2724
156600	5.8829
157500	5.3834
158400	4.2735
159300	4.6065
160200	5.5499
161100	5.7164
162000	5.5499
162900	5.2724
163800	4.9949
164700	5.1059
165600	5.1614
166500	5.0504
167400	4.8285
168300	4.7175
169200	4.662
170100	4.6065
171000	4.329
171900	3.996
172800	4.0515
173700	4.2735
174600	4.2735
175500	4.107
176400	4.107
177300	3.996
178200	4.218
179100	5.2169
180000	6.1049
180900	6.1604
181800	5.9384
182700	5.4944
183600	5.6054
184500	5.7719
185400	5.3279
186300	5.0504
187200	4.9949
188100	4.8285
189000	5.0504
189900	4.662
190800	4.44
191700	4.884
192600	4.8285
193500	4.551
194400	4.3845
195300	4.2735
196200	4.2735
197100	4.1625
198000	4.44
198900	4.884
199800	4.773
200700	4.4955
201600	4.551
202500	4.9395
203400	5.1059
204300	4.9395
205200	5.1059
206100	5.8274
207000	6.3824
207900	6.0494
208800	5.2169
209700	4.8285
210600	5.1614
211500	5.3279
212400	5.0504
213300	4.662
214200	4.44
215100	4.3845
216000	4.218
216900	4.3845
217800	5.0504
218700	5.0504
219600	4.773
220500	4.662
221400	4.6065
222300	4.0515
223200	3.441
224100	3.441
225000	4.2735
225900	4.662
226800	4.3845
227700	4.0515
228600	4.107
229500	4.662
230400	4.662
231300	4.4955
232200	4.329
233100	3.996
234000	3.996
234900	4.44
235800	4.773
236700	4.773
237600	4.44
238500	4.44
239400	4.3845
240300	4.218
241200	4.8285
242100	5.2724
243000	5.1614
243900	4.9395
244800	4.8285
245700	5.3834
246600	6.1049
247500	5.8274
248400	4.9395
249300	4.773
250200	5.5499
251100	5.8274
252000	5.3279
252900	5.1059
253800	5.1059
254700	4.662
255600	4.329
256500	4.551
257400	4.884
258300	4.551
259200	4.107
260100	4.1625
261000	4.551
261900	5.6054
262800	6.5489
263700	6.1604
264600	5.2724
265500	5.3279
266400	6.2159
267300	7.1594
268200	6.6599
269100	5.7719
270000	5.9384
270900	6.3824
271800	6.2159
272700	5.7164
273600	5.3834
274500	5.4944
275400	5.3834
276300	4.773
277200	4.4955
278100	4.4955
279000	4.4955
279900	4.6065
280800	4.662
281700	4.8285
282600	4.8285
283500	4.6065
284400	4.8285
285300	5.6054
286200	5.4944
287100	4.8285
288000	5.2724
288900	6.3269
289800	6.6044
290700	5.9939
291600	4.6065
292500	3.9405
293400	4.218
294300	5.3279
295200	5.7164
296100	5.1614
297000	4.7175
297900	4.7175
298800	4.773
299700	4.4955
300600	4.2735
301500	4.6065
302400	4.4955
303300	4.3845
304200	4.551
305100	4.551
306000	4.44
306900	4.329
307800	4.3845
308700	4.7175
309600	4.9395
310500	4.884
311400	4.8285
312300	4.9395
313200	5.4389
314100	5.1059
315000	3.885
315900	3.7185
316800	4.44
317700	4.662
318600	4.551
319500	4.329
320400	4.2735
321300	4.329
322200	4.329
323100	4.2735
324000	4.3845
324900	4.329
325800	4.1625
326700	4.107
327600	4.218
328500	4.9395
329400	5.9939
330300	6.7154
331200	6.8264
332100	6.0494
333000	5.1614
333900	4.9395
334800	5.2724
335700	5.4389
336600	5.1059
337500	4.884
338400	4.662
339300	4.3845
340200	4.329
341100	4.218
342000	4.218
342900	4.44
343800	4.9395
344700	5.1059
345600	4.551
346500	4.1625
347400	4.329
348300	4.6065
349200	4.551
350100	4.884
351000	6.0494
351900	6.9929
352800	7.4369
353700	7.8254
354600	7.4369
355500	6.4379
356400	5.7164
357300	5.1059
358200	5.0504
359100	5.6054
360000	6.1049
360900	6.0494
361800	5.5499
362700	4.884
363600	4.4955
364500	4.2735
365400	4.1625
366300	4.107
367200	4.2735
368100	4.884
369000	5.4389
369900	5.1059
370800	4.551
371700	4.4955
372600	5.1614
373500	5.7719
374400	5.1059
375300	4.3845
376200	4.8285
377100	5.2169
378000	5.2724
378900	5.4944
379800	5.5499
380700	5.0504
381600	4.8285
382500	5.4389
383400	5.8829
384300	5.7719
385200	5.2169
386100	4.773
387000	5.1059
387900	5.9384
388800	6.1049
389700	5.4944
390600	5.4389
391500	5.8274
392400	5.4944
393300	4.9395
394200	4.3845
395100	4.218
396000	4.218
396900	4.107
397800	4.2735
398700	4.44
399600	4.44
400500	4.1625
401400	4.0515
402300	4.2735
403200	4.329
404100	4.3845
405000	4.4955
405900	4.4955
406800	4.4955
407700	4.44
408600	4.3845
409500	4.329
410400	4.2735
411300	4.7175
412200	5.5499
413100	5.8829
414000	5.3279
414900	5.2169
415800	5.4944
416700	5.7164
417600	5.5499
418500	4.773
419400	4.8285
420300	5.3834
421200	4.9949
422100	4.329
423000	4.218
423900	4.4955
424800	4.6065
425700	4.6065
426600	4.551
427500	4.4955
428400	4.329
429300	4.3845
430200	4.44
431100	4.44
432000	4.3845
432900	4.3845
433800	4.4955
434700	4.773
435600	4.773
436500	4.662
437400	4.8285
438300	5.3834
439200	5.6609
440100	5.6054
441000	5.6609
441900	5.7719
442800	6.0494
443700	5.9939
444600	5.8829
445500	5.8274
446400	5.7164
447300	5.7719
448200	5.6054
449100	5.4389
450000	5.8274
450900	5.7164
451800	5.4944
452700	5.5499
453600	5.4944
454500	5.3279
455400	5.3279
456300	5.8274
457200	5.7164
458100	4.9949
459000	4.884
459900	5.1059
460800	5.2169
461700	5.1614
462600	4.9949
463500	5.0504
464400	5.5499
465300	5.8829
466200	5.5499
467100	4.8285
468000	4.329
468900	4.8285
469800	5.5499
470700	5.7164
471600	5.3834
472500	5.2169
473400	5.1059
474300	4.9395
475200	5.1614
476100	5.3279
477000	5.3834
477900	5.4944
478800	5.2169
479700	5.1059
480600	5.2724
481500	5.4944
482400	5.2724
483300	4.773
484200	4.773
485100	5.0504
486000	5.0504
486900	4.9949
487800	4.8285
488700	4.6065
489600	4.662
490500	4.6065
491400	4.4955
492300	4.4955
493200	4.44
494100	4.551
495000	4.6065
495900	4.3845
496800	4.2735
497700	4.329
498600	4.44
499500	4.4955
500400	4.44
501300	4.2735
502200	4.0515
503100	4.218
504000	5.4389
504900	6.1604
505800	4.4955
506700	3.9405
507600	4.9949
508500	5.6609
509400	5.5499
510300	5.5499
511200	5.4944
512100	5.3834
513000	5.4389
513900	5.0504
514800	4.44
515700	4.4955
516600	4.44
517500	4.329
518400	4.3845
519300	4.662
520200	4.6065
521100	4.9949
522000	5.5499
522900	4.9395
523800	3.9405
524700	3.774
525600	4.329
526500	4.662
527400	4.773
528300	4.8285
529200	4.6065
530100	4.773
531000	5.5499
531900	5.8274
532800	5.2724
533700	4.4955
534600	4.218
535500	4.7175
536400	4.884
537300	4.662
538200	4.773
539100	4.9395
540000	4.884
540900	4.4955
541800	4.1625
542700	4.4955
543600	4.773
544500	4.662
545400	4.4955
546300	4.3845
547200	4.4955
548100	4.7175
549000	5.1059
549900	5.2169
550800	5.1059
551700	5.4389
552600	5.9384
553500	5.7164
554400	5.3279
555300	5.2724
556200	5.2169
557100	5.7164
558000	6.3269
558900	6.3824
559800	5.8274
560700	5.2724
561600	5.2724
562500	5.2724
563400	4.9395
564300	4.8285
565200	5.1614
566100	5.1614
567000	5.1059
567900	5.1059
568800	5.1614
569700	4.9395
570600	4.3845
571500	4.44
572400	4.9395
573300	4.9949
574200	4.4955
575100	4.1625
576000	4.329
576900	4.6065
577800	4.6065
578700	4.44
579600	4.218
580500	4.2735
581400	4.44
582300	4.329
583200	4.2735
584100	4.3845
585000	4.551
585900	4.9395
586800	5.4389
587700	5.4944
588600	5.6054
589500	5.8274
590400	5.3279
591300	4.662
592200	4.884
593100	5.8274
594000	6.2159
594900	5.4944
595800	4.9949
596700	5.1614
597600	5.2169
598500	5.1059
599400	5.3279
600300	5.3834
601200	5.2169
602100	4.4955
603000	3.9405
603900	4.107
604800	5.1059
605700	6.0494
606600	5.6054
607500	5.3834
608400	6.1049
609300	6.3269
610200	6.0494
611100	5.7164
612000	5.3834
612900	5.4944
613800	5.8274
614700	5.6609
615600	5.1614
616500	5.4389
617400	5.8274
618300	5.5499
619200	5.6054
620100	5.8829
621000	6.0494
621900	5.6609
622800	4.9395
623700	4.9949
624600	5.6054
625500	5.4389
626400	4.329
627300	4.0515
628200	4.9395
629100	5.1614
630000	4.551
630900	4.662
631800	5.3279
632700	5.6054
633600	5.3834
634500	4.9395
635400	4.9949
636300	5.5499
637200	5.6609
638100	5.3279
639000	4.9949
639900	5.2724
640800	5.4944
641700	4.9949
642600	4.9949
643500	5.5499
644400	5.3834
645300	4.551
646200	4.1625
647100	4.44
648000	4.884
648900	5.1059
649800	4.884
650700	4.6065
651600	4.662
652500	4.9395
653400	4.9949
654300	4.773
655200	4.6065
656100	4.6065
657000	4.7175
657900	4.662
658800	4.4955
659700	4.44
660600	4.6065
661500	4.662
662400	4.44
663300	4.3845
664200	4.551
665100	4.6065
666000	4.4955
666900	4.551
667800	4.551
668700	4.7175
669600	5.1614
670500	5.0504
671400	4.329
672300	4.329
673200	4.662
674100	4.662
675000	4.551
675900	4.662
676800	5.1059
677700	5.2724
678600	4.9395
679500	5.0504
680400	5.0504
681300	4.8285
682200	4.662
683100	5.1614
684000	6.1049
684900	6.1604
685800	5.2724
686700	4.3845
687600	4.551
688500	5.3834
689400	5.7719
690300	5.3279
691200	4.662
692100	4.44
693000	4.773
693900	4.8285
694800	4.1625
695700	4.1625
696600	4.551
697500	4.8285
698400	6.1049
699300	7.3259
700200	7.1594
701100	6.9374
702000	6.9374
702900	6.8264
703800	6.4379
704700	5.9384
705600	5.8829
706500	5.8274
707400	5.2169
708300	5.0504
709200	5.4944
710100	5.2724
711000	4.44
711900	3.996
712800	4.107
713700	4.2735
714600	4.44
715500	4.9949
716400	5.4944
717300	5.2169
718200	5.0504
719100	5.6054
720000	5.8829
720900	5.3834
721800	5.7719
722700	6.7154
723600	6.5489
724500	5.8274
725400	5.6609
726300	5.8274
727200	6.1049
728100	5.9939
729000	5.3834
729900	4.773
730800	4.4955
731700	4.551
732600	4.7175
733500	4.7175
734400	4.7175
735300	4.8285
736200	4.9395
737100	4.551
738000	3.9405
738900	3.996
739800	4.4955
740700	5.0504
741600	5.0504
742500	4.7175
743400	4.6065
744300	4.44
745200	4.3845
746100	4.44
747000	4.6065
747900	4.551
748800	4.3845
749700	4.44
750600	4.6065
751500	4.662
752400	4.662
753300	4.44
754200	4.3845
755100	4.4955
756000	4.6065
756900	5.2724
757800	5.9939
758700	5.3279
759600	4.107
760500	4.107
761400	5.4389
762300	5.7164
763200	4.7175
764100	4.8285
765000	5.9939
765900	6.1604
766800	5.9384
767700	5.7164
768600	5.6054
769500	5.8274
770400	5.8274
771300	5.3834
772200	4.9949
773100	4.773
774000	5.3279
774900	5.5499
775800	4.6065
776700	4.218
777600	4.4955
778500	4.329
779400	3.996
780300	3.7185
781200	3.663
782100	4.3845
783000	5.1614
783900	5.4389
784800	5.9939
785700	5.3279
786600	4.218
787500	5.0504
788400	6.2714
789300	6.4934
790200	6.3824
791100	5.7719
792000	5.8274
792900	6.7709
793800	6.7709
794700	5.9939
795600	5.6609
796500	5.8274
797400	5.4389
798300	4.884
799200	5.6609
800100	6.4934
801000	6.3824
801900	5.5499
802800	4.6065
803700	4.2735
804600	4.7175
805500	5.1059
806400	4.9395
807300	4.662
808200	4.551
809100	4.551
810000	4.9395
810900	5.6054
811800	6.3269
812700	6.9374
813600	6.6044
814500	5.9939
815400	6.2159
816300	6.4934
817200	6.2159
818100	6.2159
819000	6.1049
819900	5.5499
820800	5.5499
821700	5.8274
822600	6.1604
823500	6.5489
824400	6.7709
825300	6.9374
826200	6.7154
827100	5.8829
828000	5.0504
828900	4.662
829800	4.551
830700	4.7175
831600	5.5499
832500	6.2714
833400	5.7719
834300	4.7175
835200	4.773
836100	5.3834
837000	5.1614
837900	4.329
838800	4.0515
839700	4.2735
840600	4.44
841500	4.44
842400	4.2735
843300	4.2735
844200	4.4955
845100	4.9395
846000	5.7164
846900	5.5499
847800	4.9395
848700	4.551
849600	4.7175
850500	5.4944
851400	6.2159
852300	6.2159
853200	5.7719
854100	5.2724
855000	5.2724
855900	5.4944
856800	5.2724
857700	4.662
858600	4.551
859500	5.2169
860400	5.5499
861300	4.884
862200	4.218
863100	4.329
864000	4.551
864900	4.44
865800	4.218
866700	4.0515
867600	4.0515
868500	4.44
869400	5.3279
870300	5.9384
871200	5.7719
872100	5.7164
873000	5.9384
873900	6.1604
874800	6.2159
875700	5.9384
876600	5.5499
877500	5.6609
878400	6.2714
879300	6.8264
880200	6.9374
881100	5.9939
882000	4.8285
882900	4.6065
883800	4.9949
884700	5.3834
885600	5.4944
886500	5.1059
887400	4.662
888300	4.7175
889200	5.2169
890100	5.0504
891000	4.7175
891900	4.551
892800	4.9949
893700	6.1049
894600	6.2714
895500	5.3279
896400	4.9395
897300	4.9949
898200	5.4389
899100	6.2714
900000	6.2714
900900	5.8829
901800	5.7164
902700	5.5499
903600	5.3279
904500	5.1059
905400	5.1614
906300	5.2169
907200	5.3834
908100	5.5499
909000	5.6054
909900	5.5499
910800	5.1059
911700	4.551
912600	4.3845
913500	4.6065
914400	4.7175
915300	4.7175
916200	4.551
917100	4.107
918000	4.218
918900	4.44
919800	4.6065
920700	4.3845
921600	3.8295
922500	3.774
923400	3.996
924300	3.996
925200	4.107
926100	4.2735
927000	4.3845
927900	4.6065
928800	4.6065
929700	4.3845
930600	4.329
931500	4.44
932400	5.2169
933300	6.1049
934200	5.4389
935100	4.884
936000	5.4389
936900	5.7719
937800	5.3834
938700	4.9949
939600	4.7175
940500	4.44
941400	4.44
942300	4.4955
943200	4.329
944100	4.1625
945000	4.107
945900	4.4955
946800	4.773
947700	4.3845
948600	4.218
949500	4.329
950400	4.329
951300	4.218
952200	4.107
953100	4.107
954000	4.107
954900	3.996
955800	4.44
956700	5.3279
957600	5.3834
958500	5.4389
959400	6.1604
960300	6.4934
961200	6.3824
962100	6.3269
963000	5.7719
963900	5.1614
964800	5.4389
965700	5.5499
966600	4.662
967500	3.996
968400	3.9405
969300	3.885
970200	4.107
971100	5.1059
972000	5.7164
972900	5.3834
973800	5.2169
974700	5.3279
975600	5.3834
976500	5.4944
977400	5.1059
978300	5.1059
979200	5.5499
980100	5.7164
981000	5.6609
981900	5.3834
982800	5.4389
983700	5.4389
984600	4.9949
985500	4.7175
986400	4.884
987300	5.2169
988200	5.4389
989100	5.4944
990000	5.5499
990900	5.7719
991800	6.1604
992700	5.9384
993600	5.4389
994500	5.5499
995400	5.7719
996300	5.8829
997200	6.0494
998100	5.6609
999000	4.662
999900	3.996
1000800	4.0515
1001700	4.551
1002600	4.884
1003500	4.773
1004400	4.4955
1005300	4.3845
1006200	4.44
1007100	4.329
1008000	4.2735
1008900	4.218
1009800	4.329
1010700	4.44
1011600	4.3845
1012500	4.329
1013400	4.329
1014300	4.329
1015200	4.218
1016100	4.1625
1017000	4.218
1017900	4.9395
1018800	5.7164
1019700	4.9949
1020600	4.44
1021500	5.1614
1022400	5.2169
1023300	4.4955
1024200	4.551
1025100	5.1614
1026000	5.6054
1026900	5.2169
1027800	4.7175
1028700	4.9949
1029600	5.6054
1030500	5.7719
1031400	5.0504
1032300	4.3845
1033200	4.1625
1034100	3.996
1035000	3.8295
1035900	3.885
1036800	4.0515
1037700	4.107
1038600	4.0515
1039500	4.0515
1040400	4.44
1041300	5.2724
1042200	6.2159
1043100	7.3259
1044000	7.6589
1044900	6.2159
1045800	4.9395
1046700	5.4389
1047600	6.2159
1048500	6.3824
1049400	6.2714
1050300	5.9939
1051200	5.8274
1052100	5.4389
1053000	4.7175
1053900	4.1625
1054800	4.1625
1055700	4.0515
1056600	3.885
1057500	3.885
1058400	4.3845
1059300	5.1059
1060200	5.1614
1061100	4.7175
1062000	4.551
1062900	4.7175
1063800	4.662
1064700	4.9395
1065600	5.3834
1066500	4.9949
1067400	4.6065
1068300	5.1059
1069200	5.9939
1070100	6.4934
1071000	6.6599
1071900	5.8829
1072800	5.4944
1073700	6.1049
1074600	6.6044
1075500	6.1049
1076400	5.1059
1077300	4.773
1078200	5.2169
1079100	5.8829
1080000	5.8274
1080900	5.1059
1081800	4.8285
1082700	4.884
1083600	5.0504
1084500	5.3279
1085400	5.4944
1086300	5.1614
1087200	4.3845
1088100	3.8295
1089000	3.885
1089900	4.2735
1090800	4.6065
1091700	4.6065
1092600	4.107
1093500	3.9405
1094400	3.996
1095300	4.0515
1096200	4.107
1097100	3.885
1098000	3.8295
1098900	4.0515
1099800	4.218
1100700	4.1625
1101600	4.107
1102500	4.1625
1103400	4.329
1104300	4.44
1105200	4.4955
1106100	4.4955
1107000	4.6065
1107900	4.551
1108800	4.8285
1109700	4.9949
1110600	4.884
1111500	4.6065
1112400	4.1625
1113300	4.2735
1114200	4.773
1115100	4.773
1116000	4.4955
1116900	4.44
1117800	4.44
1118700	4.329
1119600	4.218
1120500	4.2735
1121400	4.2735
1122300	4.107
1123200	4.0515
1124100	4.0515
1125000	3.885
1125900	3.8295
1126800	3.996
1127700	4.218
1128600	4.773
1129500	5.1614
1130400	5.6054
1131300	5.9384
1132200	6.1049
1133100	6.1049
1134000	5.5499
1134900	5.2724
1135800	5.6054
1136700	5.7719
1137600	5.4389
1138500	4.884
1139400	4.7175
1140300	4.773
1141200	4.7175
1142100	4.2735
1143000	3.9405
1143900	3.996
1144800	4.0515
1145700	4.0515
1146600	4.1625
1147500	4.44
1148400	5.0504
1149300	5.2724
1150200	5.1059
1151100	5.6054
1152000	6.1049
1152900	5.8274
1153800	5.8274
1154700	5.7719
1155600	5.5499
1156500	5.8274
1157400	6.2714
1158300	6.1049
1159200	5.9939
1160100	5.9384
1161000	5.7719
1161900	5.1614
1162800	4.773
1163700	5.0504
1164600	5.3279
1165500	5.5499
1166400	5.2724
1167300	4.7175
1168200	4.773
1169100	4.9949
1170000	4.7175
1170900	4.551
1171800	4.2735
1172700	3.9405
1173600	4.44
1174500	5.0504
1175400	4.7175
1176300	4.2735
1177200	4.3845
1178100	4.329
1179000	4.329
1179900	4.329
1180800	4.107
1181700	4.107
1182600	4.3845
1183500	4.3845
1184400	4.2735
1185300	4.4955
1186200	5.1614
1187100	5.3834
1188000	5.1059
1188900	4.773
1189800	4.329
1190700	4.3845
1191600	4.662
1192500	4.773
