# Supplementary material for: A parsimonious model of blood glucose homeostasis
Source: PLOS Digit Health. 2022 Jul 14;1(7):e0000072. doi: 10.1371/journal.pdig.0000072 (PMC9931355; doi:10.1371/journal.pdig.0000072)
Supplement: S2 Data — Blood glucose data of Klick Pilot Study measured using the Freestyle Libre Flash Glucose device. The data are presented in comma separated values (.csv) format for each healthy individual (N = 100). The filenames represent the unique identification of the individual to preserve anonymity. (ZIP) [file pdig.0000072.s011.zip › SSJ067.csv]

Elapsed Time	Glucose (mmol/L)
0	5.1059
900	5.0504
1800	4.7175
2700	4.8285
3600	5.1059
4500	4.9395
5400	4.2735
6300	4.2735
7200	4.7175
8100	4.662
9000	4.1625
9900	3.552
10800	3.441
11700	3.8295
12600	3.8295
13500	3.8295
14400	3.774
15300	3.8295
16200	3.6075
17100	3.4965
18000	3.663
18900	3.2745
19800	2.9415
20700	3.1635
21600	3.885
22500	4.551
23400	4.884
24300	4.8285
25200	4.7175
26100	4.9949
27000	5.3834
27900	5.3279
28800	4.662
29700	4.6065
30600	4.773
31500	4.662
32400	5.1614
33300	5.6054
34200	4.329
35100	3.7185
36000	4.329
36900	5.1059
37800	4.662
38700	3.8295
39600	3.885
40500	4.0515
41400	3.663
42300	3.4965
43200	3.6075
44100	3.774
45000	3.552
45900	3.1635
46800	3.2745
47700	3.9405
48600	4.1625
49500	3.885
50400	3.7185
51300	3.663
52200	3.7185
53100	3.885
54000	4.0515
54900	4.107
55800	3.885
56700	3.8295
57600	4.0515
58500	4.107
59400	3.9405
60300	3.7185
61200	3.9405
62100	4.218
63000	4.1625
63900	4.1625
64800	4.329
65700	4.2735
66600	4.0515
67500	4.0515
68400	3.996
69300	3.996
70200	4.2735
71100	4.4955
72000	4.44
72900	4.329
73800	4.329
74700	4.662
75600	5.7164
76500	6.7709
77400	6.2714
78300	4.884
79200	4.2735
80100	4.3845
81000	4.44
81900	4.329
82800	4.2735
83700	4.551
84600	4.4955
85500	4.218
86400	4.773
87300	5.6609
88200	5.3834
89100	4.329
90000	4.0515
90900	4.1625
91800	4.44
92700	5.9384
93600	7.3814
94500	6.9929
95400	5.6054
96300	5.1059
97200	6.2714
98100	7.1039
99000	6.7154
99900	5.9939
100800	5.3834
101700	5.2724
102600	5.6054
103500	5.8829
104400	5.6054
105300	5.1059
106200	5.3279
107100	5.7719
108000	5.4944
108900	4.8285
109800	4.8285
110700	4.8285
111600	4.329
112500	4.1625
113400	4.329
114300	4.329
115200	4.3845
116100	4.44
117000	4.329
117900	4.3845
118800	4.7175
119700	4.773
120600	4.8285
121500	4.551
122400	4.0515
123300	4.218
124200	4.3845
125100	4.329
126000	4.6065
126900	5.4389
127800	5.7719
128700	5.4389
129600	4.9949
130500	4.884
131400	4.9949
132300	5.0504
133200	5.2724
134100	5.4944
135000	5.4389
135900	4.8285
136800	4.8285
137700	5.3279
138600	4.773
139500	4.3845
140400	4.9395
141300	5.4944
142200	5.6054
143100	5.7719
144000	6.1604
144900	6.4379
145800	5.9384
146700	4.9395
147600	4.9395
148500	5.7719
149400	5.9384
150300	5.4944
151200	5.1059
152100	5.1614
153000	5.1614
153900	4.7175
154800	4.4955
155700	4.329
156600	4.2735
157500	4.329
158400	4.1625
159300	4.107
160200	4.218
161100	4.3845
162000	4.3845
162900	4.3845
163800	4.329
164700	4.329
165600	4.4955
166500	4.44
167400	4.1625
168300	4.3845
169200	5.3279
170100	6.6599
171000	6.5489
171900	5.5499
172800	5.2724
173700	4.884
174600	4.8285
175500	5.6054
176400	6.6044
177300	6.6599
178200	5.8274
179100	4.884
180000	4.6065
180900	5.2169
181800	5.3834
182700	5.2169
183600	5.1614
184500	4.9949
185400	5.2169
186300	5.2724
187200	4.551
188100	3.774
189000	3.774
189900	4.773
190800	4.9949
191700	4.773
192600	4.9949
193500	5.3279
194400	4.9949
195300	4.329
196200	4.1625
197100	4.0515
198000	3.9405
198900	3.9405
199800	4.1625
200700	4.773
201600	4.9949
202500	4.3845
203400	3.996
204300	4.218
205200	4.44
206100	4.329
207000	4.3845
207900	5.4944
208800	6.6044
209700	6.2159
210600	5.6609
211500	5.7719
212400	5.8274
213300	5.9384
214200	6.2714
215100	6.2159
216000	6.2159
216900	6.5489
217800	6.5489
218700	6.1604
219600	5.6054
220500	5.4944
221400	5.4389
222300	5.1059
223200	4.8285
224100	4.773
225000	4.7175
225900	4.7175
226800	4.884
227700	4.9395
228600	4.884
229500	4.7175
230400	4.9949
231300	5.6609
232200	6.0494
233100	6.1049
234000	5.7164
234900	5.3834
235800	5.4389
236700	5.8274
237600	6.1049
238500	5.8829
239400	5.8274
240300	5.8829
241200	5.5499
242100	5.1059
243000	4.6065
243900	4.7175
244800	4.9395
245700	4.6065
246600	4.329
247500	4.3845
248400	5.0504
249300	6.1604
250200	6.2159
251100	4.9395
252000	3.9405
252900	3.9405
253800	4.6065
254700	4.773
255600	4.662
256500	5.0504
257400	6.1049
258300	6.3824
259200	5.8829
260100	5.7719
261000	5.8274
261900	6.1604
262800	6.3824
263700	5.7719
264600	4.9395
265500	4.7175
266400	5.6054
267300	6.3824
268200	6.0494
269100	5.1614
270000	4.7175
270900	5.0504
271800	5.5499
272700	5.1059
273600	4.6065
274500	4.662
275400	4.6065
276300	4.3845
277200	4.1625
278100	4.107
279000	4.218
279900	4.2735
280800	4.1625
281700	4.329
282600	4.6065
283500	4.8285
284400	4.3845
285300	4.107
286200	4.2735
287100	4.3845
288000	4.2735
288900	4.218
289800	4.9949
290700	6.4379
291600	7.1039
292500	6.9374
293400	6.4379
294300	6.3269
295200	6.3269
296100	5.7719
297000	5.1059
297900	4.8285
298800	4.773
299700	4.884
300600	4.8285
301500	4.773
302400	4.9395
303300	5.1614
304200	4.9949
305100	4.7175
306000	4.884
306900	5.0504
307800	4.9395
308700	4.6065
309600	4.7175
310500	5.3279
311400	4.8285
312300	4.6065
313200	5.4944
314100	5.7164
315000	4.884
315900	4.329
316800	4.8285
317700	5.2724
318600	5.0504
319500	4.8285
320400	4.8285
321300	4.9949
322200	5.0504
323100	4.9949
324000	4.8285
324900	4.7175
325800	4.7175
326700	4.8285
327600	4.884
328500	4.7175
329400	4.7175
330300	4.773
331200	4.7175
332100	4.773
333000	4.8285
333900	4.7175
334800	4.4955
335700	4.44
336600	4.6065
337500	4.773
338400	4.662
339300	4.662
340200	4.7175
341100	4.4955
342000	4.7175
342900	5.4944
343800	5.8274
344700	5.5499
345600	5.4389
346500	5.6609
347400	5.7164
348300	5.7719
349200	5.7719
350100	5.7164
351000	5.6054
351900	5.1614
352800	5.1059
353700	5.7719
354600	5.8829
355500	5.2724
356400	4.8285
357300	4.6065
358200	4.44
359100	4.329
360000	4.218
360900	4.1625
361800	4.0515
362700	3.996
363600	4.329
364500	5.2169
365400	5.8829
366300	5.5499
367200	5.3279
368100	5.5499
369000	5.4944
369900	5.3279
370800	5.6609
371700	6.3824
372600	6.7154
373500	6.2159
374400	5.3279
375300	4.9395
376200	4.9949
377100	4.773
378000	4.3845
378900	4.329
379800	4.4955
380700	4.44
381600	4.218
382500	4.1625
383400	4.1625
384300	4.1625
385200	4.2735
386100	4.2735
387000	4.107
387900	4.551
388800	5.5499
389700	6.2159
390600	6.8264
391500	7.5479
392400	7.7699
393300	7.6589
394200	7.4369
395100	6.5489
396000	5.7164
396900	5.6609
397800	6.2159
398700	6.2714
399600	5.1614
400500	4.1625
401400	4.44
402300	5.5499
403200	6.3269
404100	6.2714
405000	5.2169
405900	4.9949
406800	5.9939
407700	6.7154
408600	6.8819
409500	6.4934
410400	5.9939
411300	5.1614
412200	4.107
413100	3.7185
414000	3.9405
414900	4.7175
415800	5.6609
416700	6.2714
417600	5.1614
418500	3.996
419400	3.774
420300	4.218
421200	4.551
422100	4.551
423000	4.4955
423900	4.6065
424800	4.662
425700	4.551
426600	5.3279
427500	6.1604
428400	6.4379
429300	6.1604
430200	5.2169
431100	4.9395
432000	5.6054
432900	6.1049
433800	5.6609
434700	4.773
435600	4.44
436500	4.884
437400	5.4389
438300	5.5499
439200	5.1614
440100	4.773
441000	4.662
441900	4.773
442800	4.9395
443700	4.9949
444600	5.1059
445500	5.1059
446400	4.6065
447300	4.551
448200	4.9949
449100	5.5499
450000	5.9939
450900	6.0494
451800	5.6054
452700	5.2724
453600	5.4944
454500	5.6054
455400	5.4944
456300	5.4944
457200	5.4389
458100	5.4389
459000	5.3279
459900	5.3834
460800	5.1614
461700	4.2735
462600	3.996
463500	4.2735
464400	4.329
465300	4.218
466200	4.1625
467100	4.1625
468000	4.1625
468900	4.329
469800	4.44
470700	4.551
471600	4.4955
472500	4.44
473400	5.0504
474300	6.1049
475200	7.1039
476100	7.4924
477000	7.3814
477900	7.3814
478800	7.5479
479700	7.6034
480600	7.8254
481500	7.8809
482400	7.4369
483300	6.2159
484200	4.9395
485100	4.6065
486000	5.4389
486900	6.3269
487800	6.5489
488700	6.6044
489600	6.9374
490500	6.9929
491400	6.1604
492300	5.1059
493200	4.773
494100	4.773
495000	4.9395
495900	5.3834
496800	6.1604
497700	6.6044
498600	6.2159
499500	5.5499
500400	5.2724
501300	5.4944
502200	6.1049
503100	6.5489
504000	6.2714
504900	5.3279
505800	4.662
506700	4.3845
507600	4.218
508500	4.4955
509400	4.773
510300	4.551
511200	4.1625
512100	4.2735
513000	4.329
513900	4.329
514800	4.4955
515700	4.551
516600	4.3845
517500	5.1614
518400	6.4379
519300	6.6044
520200	6.1049
521100	5.7164
522000	5.6054
522900	5.9939
523800	5.9939
524700	5.6054
525600	5.4389
526500	5.3834
527400	5.2169
528300	5.0504
529200	5.1614
530100	5.3834
531000	5.3834
531900	5.4389
532800	5.3279
533700	4.662
534600	4.0515
535500	4.107
536400	4.551
537300	4.9949
538200	5.0504
539100	4.4955
540000	4.0515
540900	4.107
541800	4.218
542700	4.218
543600	4.218
544500	4.218
545400	4.218
546300	4.2735
547200	4.2735
548100	4.1625
549000	4.218
549900	4.44
550800	4.662
551700	4.4955
552600	4.2735
553500	4.8285
554400	5.9384
555300	6.1604
556200	5.9384
557100	6.1604
558000	6.4934
558900	6.4379
559800	6.3269
560700	6.6599
561600	6.9929
562500	6.9929
563400	6.8819
564300	6.3824
565200	5.1614
566100	4.218
567000	3.996
567900	4.107
568800	4.8285
569700	5.5499
570600	5.9939
571500	6.3269
572400	5.9939
573300	4.884
574200	4.7175
575100	5.7719
576000	6.2159
576900	6.0494
577800	5.7719
578700	5.6054
579600	6.1604
580500	6.4379
581400	5.9384
582300	5.4944
583200	5.3279
584100	5.1614
585000	5.2724
585900	5.6609
586800	5.9939
587700	6.4379
588600	6.1604
589500	5.2724
590400	5.2724
591300	5.7719
592200	5.5499
593100	5.2724
594000	5.3834
594900	5.2169
595800	5.1059
596700	4.773
597600	4.773
598500	5.7164
599400	6.6044
600300	6.6599
601200	6.1604
602100	5.5499
603000	5.2169
603900	5.2169
604800	5.2169
605700	5.1059
606600	5.3834
607500	5.9384
608400	6.2714
609300	5.7719
610200	5.3834
611100	5.2169
612000	4.9395
612900	5.1614
613800	5.0504
614700	4.4955
615600	4.4955
616500	4.662
617400	4.662
618300	4.551
619200	4.884
620100	5.1059
621000	4.4955
621900	4.107
622800	4.2735
623700	4.44
624600	4.4955
625500	4.4955
626400	4.551
627300	4.551
628200	4.4955
629100	4.3845
630000	4.329
630900	4.3845
631800	4.3845
632700	4.329
633600	4.329
634500	4.3845
635400	4.329
636300	4.218
637200	4.1625
638100	4.218
639000	4.3845
639900	4.3845
640800	4.1625
641700	4.8285
642600	5.8829
643500	6.1049
644400	5.5499
645300	4.9949
646200	5.1059
647100	5.4389
648000	5.7164
648900	5.7164
649800	5.2169
650700	4.662
651600	4.7175
652500	5.3834
653400	5.3834
654300	4.884
655200	4.7175
656100	4.662
657000	4.7175
657900	5.2724
658800	5.6054
659700	5.3834
660600	4.9949
661500	4.6065
662400	4.2735
663300	4.329
664200	4.551
665100	5.1059
666000	5.6609
666900	5.4389
667800	4.8285
668700	4.44
669600	4.3845
670500	4.44
671400	4.2735
672300	4.218
673200	4.218
674100	4.1625
675000	4.107
675900	4.218
676800	4.329
677700	4.329
678600	4.44
679500	4.7175
680400	4.773
681300	4.6065
682200	5.2724
683100	6.2159
684000	5.9939
684900	4.9395
685800	4.1625
686700	4.107
687600	4.2735
688500	4.329
689400	4.44
690300	4.6065
691200	4.551
692100	4.4955
693000	4.9949
693900	6.2714
694800	6.8819
695700	6.3824
696600	6.1049
697500	6.1049
698400	5.7719
699300	5.3279
700200	5.7719
701100	6.3824
702000	6.2714
702900	5.8829
703800	5.3834
704700	5.2724
705600	5.5499
706500	5.1059
707400	4.329
708300	4.1625
709200	4.4955
710100	4.7175
711000	4.4955
711900	4.218
712800	4.107
713700	3.996
714600	4.1625
715500	5.4389
716400	6.7154
717300	6.1049
718200	5.1059
719100	4.9949
720000	5.1614
720900	5.2724
721800	5.4944
722700	5.8274
723600	6.2159
724500	5.8274
725400	5.3279
726300	5.2724
727200	4.8285
728100	4.44
729000	4.7175
729900	4.9949
730800	4.4955
731700	3.885
732600	3.774
733500	3.996
734400	4.218
735300	4.107
736200	4.0515
737100	4.1625
738000	4.1625
738900	3.996
739800	3.996
740700	4.107
741600	4.1625
742500	4.218
743400	4.1625
744300	4.1625
745200	4.1625
746100	4.1625
747000	4.0515
747900	3.9405
748800	3.9405
749700	3.996
750600	3.996
751500	4.1625
752400	4.2735
753300	4.1625
754200	3.9405
755100	3.885
756000	3.8295
756900	3.774
757800	3.885
758700	3.885
759600	3.9405
760500	3.9405
761400	3.8295
762300	3.7185
763200	3.663
764100	3.774
765000	3.8295
765900	3.885
766800	4.1625
767700	4.107
768600	4.0515
769500	4.107
770400	4.1625
771300	4.107
772200	4.107
773100	4.218
774000	4.3845
774900	5.0504
775800	5.6609
776700	5.7164
777600	5.8829
778500	6.3269
779400	6.4934
780300	6.3269
781200	6.1604
782100	6.1604
783000	6.1604
783900	5.7164
784800	5.1059
785700	4.8285
786600	4.884
787500	4.662
788400	4.218
789300	3.9405
790200	3.7185
791100	3.663
792000	3.7185
792900	3.7185
793800	3.552
794700	3.7185
795600	3.885
796500	3.774
797400	3.774
798300	3.885
799200	3.9405
800100	3.885
801000	3.774
801900	3.7185
802800	3.774
803700	4.2735
804600	4.9395
805500	4.662
806400	3.996
807300	3.7185
808200	3.7185
809100	4.1625
810000	4.9395
810900	5.4389
811800	5.4389
812700	5.2169
813600	4.9949
814500	4.4955
815400	4.2735
816300	4.2735
817200	4.2735
818100	4.44
819000	4.6065
819900	4.9949
820800	5.6609
821700	5.8274
822600	5.1059
823500	4.7175
824400	4.662
825300	4.6065
826200	4.662
827100	5.1614
828000	5.2169
828900	4.2735
829800	4.1625
830700	5.2724
831600	5.6609
832500	4.884
833400	4.3845
834300	4.3845
835200	3.996
836100	3.663
837000	3.663
837900	3.996
838800	5.6609
839700	5.7164
840600	5.0504
841500	4.8285
842400	4.9395
843300	4.884
844200	4.329
845100	3.9405
846000	4.107
846900	4.2735
847800	4.4955
848700	4.7175
849600	4.884
850500	4.9395
851400	4.884
852300	4.662
853200	4.551
854100	4.662
855000	4.884
855900	5.0504
856800	4.8285
857700	4.6065
858600	5.0504
859500	5.9384
860400	6.4934
861300	6.2714
862200	5.7719
863100	5.4944
864000	5.4389
864900	5.7164
865800	6.0494
866700	6.2159
867600	6.3824
868500	6.6044
869400	6.6044
870300	6.0494
871200	5.3279
872100	5.0504
873000	4.773
873900	4.3845
874800	3.996
875700	3.996
876600	4.2735
877500	4.551
878400	4.551
879300	4.329
880200	4.6065
881100	5.2169
882000	5.1059
882900	4.3845
883800	3.9405
884700	3.885
885600	3.885
886500	3.9405
887400	3.996
888300	3.996
889200	3.885
890100	3.8295
891000	3.9405
891900	3.9405
892800	3.8295
893700	3.8295
894600	3.9405
895500	3.885
896400	3.885
897300	3.9405
898200	3.9405
899100	3.9405
900000	4.1625
900900	4.2735
901800	4.107
902700	4.773
903600	6.2159
904500	7.3259
905400	7.6589
906300	6.9929
907200	5.8274
908100	5.3279
909000	5.3834
909900	5.2724
910800	5.4944
911700	5.3279
912600	4.8285
913500	4.662
914400	5.2724
915300	5.8829
916200	6.1604
917100	6.4379
918000	6.1049
918900	5.0504
919800	4.3845
920700	4.4955
921600	4.884
922500	4.8285
923400	4.329
924300	4.551
925200	5.1059
926100	5.1614
927000	5.0504
927900	5.0504
928800	5.1614
929700	5.2169
930600	5.1059
931500	4.9395
932400	4.8285
933300	4.7175
934200	4.662
935100	4.7175
936000	4.662
936900	4.6065
937800	4.44
938700	4.329
939600	4.329
940500	4.44
941400	4.551
942300	4.7175
943200	4.6065
944100	4.44
945000	5.0504
945900	6.1604
946800	6.6044
947700	6.0494
948600	5.3279
949500	5.2724
950400	5.6609
951300	6.0494
952200	6.2159
953100	5.8829
954000	5.6609
954900	5.7719
955800	5.3834
956700	4.9949
957600	5.5499
958500	5.8274
959400	5.3279
960300	4.7175
961200	4.7175
962100	4.9949
963000	4.9395
963900	4.6065
964800	4.3845
965700	4.107
966600	3.8295
967500	3.774
968400	3.774
969300	3.8295
970200	3.885
971100	3.9405
972000	3.885
972900	3.996
973800	4.107
974700	4.1625
975600	4.107
976500	4.107
977400	4.107
978300	4.329
979200	4.773
980100	4.773
981000	4.329
981900	3.885
982800	3.8295
983700	3.9405
984600	3.9405
985500	3.9405
986400	3.9405
987300	3.996
988200	4.0515
989100	3.996
990000	3.885
990900	3.885
991800	4.329
992700	4.551
993600	4.44
994500	4.8285
995400	5.3834
996300	5.0504
997200	4.44
998100	4.2735
999000	4.44
999900	4.329
1000800	3.9405
1001700	3.885
1002600	4.107
1003500	4.0515
1004400	4.107
1005300	4.329
1006200	4.329
1007100	4.107
1008000	3.885
1008900	3.663
1009800	3.663
1010700	4.218
1011600	4.4955
1012500	4.6065
1013400	4.7175
1014300	4.44
1015200	4.0515
1016100	3.885
1017000	3.885
1017900	3.8295
1018800	3.7185
1019700	3.7185
1020600	3.663
1021500	3.663
1022400	3.6075
1023300	3.6075
1024200	3.552
1025100	3.6075
1026000	3.885
1026900	3.996
1027800	4.107
1028700	4.1625
1029600	4.0515
1030500	4.0515
1031400	4.218
1032300	4.218
1033200	4.4955
1034100	5.4389
1035000	6.3824
1035900	6.4934
1036800	6.1604
1037700	5.8829
1038600	5.7164
1039500	5.7164
1040400	5.5499
1041300	5.0504
1042200	4.8285
1043100	5.4389
1044000	6.0494
1044900	5.3834
1045800	4.218
1046700	4.6065
1047600	6.0494
1048500	6.3269
1049400	5.7719
1050300	5.4389
1051200	4.9949
1052100	4.6065
1053000	4.662
1053900	4.884
1054800	5.3279
1055700	5.4389
1056600	5.1059
1057500	4.9949
1058400	4.884
1059300	4.218
1060200	4.1625
1061100	4.3845
1062000	4.329
1062900	4.107
1063800	3.996
1064700	3.9405
1065600	3.996
1066500	3.885
1067400	3.885
1068300	4.0515
1069200	4.3845
1070100	5.0504
1071000	4.9949
1071900	4.3845
1072800	4.107
1073700	4.107
1074600	4.1625
1075500	4.329
1076400	4.329
1077300	4.2735
1078200	4.218
1079100	4.2735
1080000	4.6065
1080900	5.1614
1081800	4.9949
1082700	4.4955
1083600	4.6065
1084500	4.551
1085400	4.773
1086300	6.1049
1087200	6.7154
1088100	5.8274
1089000	4.8285
1089900	4.2735
1090800	4.44
1091700	4.773
1092600	4.8285
1093500	4.6065
1094400	4.44
1095300	4.4955
1096200	4.2735
1097100	4.218
1098000	4.4955
1098900	4.4955
1099800	4.1625
1100700	3.996
1101600	3.9405
1102500	4.0515
1103400	4.1625
1104300	4.218
1105200	4.0515
1106100	3.885
1107000	3.9405
1107900	4.107
1108800	4.0515
1109700	4.218
1110600	4.3845
1111500	4.329
1112400	4.329
1113300	4.44
1114200	4.2735
1115100	4.2735
1116000	4.329
1116900	4.218
1117800	4.884
1118700	5.8829
1119600	5.6609
1120500	4.773
1121400	4.44
1122300	4.44
1123200	4.4955
1124100	5.1614
1125000	6.1604
1125900	6.2714
1126800	5.6054
1127700	5.3279
1128600	5.2724
1129500	5.2724
1130400	5.4389
1131300	5.7164
1132200	5.6609
1133100	5.2724
1134000	4.9395
1134900	5.0504
1135800	5.1059
1136700	4.44
1137600	3.996
1138500	4.44
1139400	4.7175
1140300	4.3845
1141200	4.107
1142100	4.0515
1143000	4.2735
1143900	4.6065
1144800	4.3845
1145700	3.996
1146600	3.885
1147500	3.6075
1148400	3.3855
1149300	3.4965
1150200	3.552
1151100	3.7185
1152000	3.774
1152900	3.663
1153800	3.663
1154700	3.774
1155600	3.663
1156500	3.663
1157400	3.6075
1158300	3.552
1159200	3.552
1160100	3.9405
1161000	4.662
1161900	5.2169
1162800	5.1059
1163700	4.4955
1164600	4.44
1165500	4.9395
1166400	5.2169
1167300	5.2169
1168200	4.9949
1169100	5.1059
1170000	5.3279
1170900	5.4389
1171800	5.4944
1172700	5.2169
1173600	4.884
1174500	4.8285
1175400	5.1059
1176300	5.4944
1177200	5.7719
1178100	5.6054
1179000	5.0504
1179900	4.662
1180800	4.44
1181700	4.2735
1182600	4.329
1183500	4.551
1184400	5.0504
1185300	5.0504
1186200	4.884
1187100	4.662
1188000	4.3845
1188900	4.44
1189800	4.773
1190700	4.662
1191600	4.2735
1192500	3.996
1193400	4.107
1194300	4.218
1195200	4.107
1196100	4.0515
1197000	3.996
1197900	4.1625
1198800	4.2735
1199700	3.9405
1200600	4.0515
1201500	4.218
1202400	4.107
