# Supplementary material for: A parsimonious model of blood glucose homeostasis
Source: PLOS Digit Health. 2022 Jul 14;1(7):e0000072. doi: 10.1371/journal.pdig.0000072 (PMC9931355; doi:10.1371/journal.pdig.0000072)
Supplement: S2 Data — Blood glucose data of Klick Pilot Study measured using the Freestyle Libre Flash Glucose device. The data are presented in comma separated values (.csv) format for each healthy individual (N = 100). The filenames represent the unique identification of the individual to preserve anonymity. (ZIP) [file pdig.0000072.s011.zip › SSZ034.csv]

Elapsed Time	Glucose (mmol/L)
0	5.0504
900	4.9395
1800	4.218
2700	3.552
3600	3.0525
4500	2.442
5400	2.2755
6300	2.442
7200	2.4975
8100	2.22
9000	2.22
9900	2.2755
10800	2.4975
11700	2.2755
12600	2.22
13500	2.22
14400	2.22
15300	2.2755
16200	2.553
17100	2.886
18000	3.441
18900	3.219
19800	3.108
20700	2.997
21600	2.6085
22500	2.22
23400	2.22
24300	2.2755
25200	2.22
26100	2.664
27000	3.2745
27900	3.108
28800	3.108
29700	2.886
30600	2.6085
31500	2.6085
32400	2.664
33300	2.553
34200	2.331
35100	2.2755
36000	2.4975
36900	2.442
37800	2.22
38700	2.22
39600	2.22
40500	2.22
41400	2.22
42300	2.2755
43200	2.22
44100	2.22
45000	2.4975
45900	2.8305
46800	2.7195
47700	2.8305
48600	3.219
49500	3.108
50400	3.0525
51300	3.0525
52200	3.1635
53100	3.33
54000	3.441
54900	3.4965
55800	3.219
56700	3.1635
57600	3.2745
58500	3.2745
59400	3.2745
60300	3.4965
61200	3.552
62100	3.1635
63000	2.9415
63900	3.4965
64800	3.7185
65700	3.663
66600	3.6075
67500	3.885
68400	3.885
69300	3.441
70200	3.552
71100	3.6075
72000	3.3855
72900	3.6075
73800	3.552
74700	3.2745
75600	3.2745
76500	3.1635
77400	3.2745
78300	3.3855
79200	3.2745
80100	3.108
81000	3.0525
81900	2.9415
82800	2.8305
83700	2.775
84600	2.8305
85500	2.9415
86400	2.997
87300	3.2745
88200	3.996
89100	3.996
90000	3.3855
90900	3.0525
91800	3.441
92700	4.2735
93600	3.885
94500	3.441
95400	3.774
96300	4.2735
97200	3.8295
98100	3.663
99000	4.4955
99900	4.9949
100800	4.551
101700	4.329
102600	4.551
103500	4.773
104400	4.8285
105300	4.7175
106200	4.44
107100	3.9405
108000	3.663
108900	3.7185
109800	3.7185
110700	3.6075
111600	3.441
112500	3.33
113400	3.2745
114300	3.219
115200	2.997
116100	2.6085
117000	2.664
117900	2.7195
118800	2.8305
119700	2.9415
120600	2.997
121500	3.0525
122400	2.8305
123300	2.664
124200	2.664
125100	2.7195
126000	2.775
126900	2.775
127800	2.6085
128700	2.7195
129600	2.8305
130500	2.775
131400	2.9415
132300	3.885
133200	3.663
134100	3.3855
135000	3.4965
135900	3.552
136800	3.552
137700	3.33
138600	3.4965
139500	3.996
140400	3.7185
141300	3.2745
142200	3.219
143100	3.4965
144000	3.552
144900	3.774
145800	4.0515
146700	3.885
147600	3.774
148500	3.774
149400	3.9405
150300	3.996
151200	3.8295
152100	3.885
153000	4.1625
153900	4.0515
154800	3.8295
155700	3.7185
156600	3.8295
157500	3.7185
158400	3.441
159300	3.33
160200	3.219
161100	3.1635
162000	3.552
162900	3.552
163800	3.219
164700	3.108
165600	3.219
166500	3.219
167400	3.1635
168300	3.219
169200	3.6075
170100	3.996
171000	3.996
171900	4.0515
172800	4.107
173700	4.218
174600	4.551
175500	4.329
176400	3.7185
177300	3.663
178200	4.329
179100	4.218
180000	3.441
180900	3.6075
181800	4.1625
182700	4.1625
183600	4.218
184500	4.107
185400	3.9405
186300	4.1625
187200	4.2735
188100	4.1625
189000	4.107
189900	4.1625
190800	4.2735
191700	4.3845
192600	4.329
193500	4.1625
194400	4.107
195300	4.0515
196200	3.9405
197100	4.0515
198000	4.218
198900	4.1625
199800	4.107
200700	3.9405
201600	3.774
202500	4.0515
203400	4.44
204300	4.551
205200	4.2735
206100	4.0515
207000	3.8295
207900	3.33
208800	3.1635
209700	3.33
210600	3.33
211500	3.3855
212400	3.441
213300	3.2745
214200	3.219
215100	3.219
216000	3.219
216900	3.441
217800	3.9405
218700	3.885
219600	3.663
220500	3.8295
221400	3.885
222300	3.441
223200	3.2745
224100	3.7185
225000	3.996
225900	3.7185
226800	3.552
227700	3.4965
228600	3.441
229500	3.552
230400	3.663
231300	3.8295
232200	3.885
233100	3.7185
234000	3.8295
234900	3.8295
235800	3.663
236700	3.8295
237600	4.218
238500	3.996
239400	3.7185
240300	3.7185
241200	3.7185
242100	3.552
243000	3.4965
243900	3.552
244800	3.441
245700	3.33
246600	3.4965
247500	3.7185
248400	3.4965
249300	3.1635
250200	3.1635
251100	3.219
252000	3.441
252900	3.996
253800	4.2735
254700	3.885
255600	3.552
256500	3.6075
257400	3.441
258300	3.885
259200	4.662
260100	4.107
261000	3.4965
261900	3.7185
262800	3.663
263700	3.2745
264600	3.4965
265500	4.107
266400	3.9405
267300	3.4965
268200	3.885
269100	4.44
270000	4.4955
270900	4.1625
271800	3.7185
272700	3.3855
273600	3.219
274500	3.2745
275400	4.107
276300	5.1059
277200	5.1059
278100	4.4955
279000	3.663
279900	3.441
280800	4.551
281700	4.4955
282600	3.7185
283500	3.6075
284400	3.9405
285300	4.1625
286200	4.0515
287100	3.7185
288000	3.3855
288900	3.663
289800	3.9405
290700	3.7185
291600	3.4965
292500	3.219
293400	3.0525
294300	2.997
295200	3.33
296100	3.33
297000	3.1635
297900	3.1635
298800	3.2745
299700	3.2745
300600	3.1635
301500	3.219
302400	3.663
303300	4.3845
304200	4.329
305100	3.441
306000	3.33
306900	3.7185
307800	3.8295
308700	3.885
309600	3.552
310500	3.7185
311400	3.996
312300	3.6075
313200	3.441
314100	3.4965
315000	3.441
315900	3.4965
316800	3.441
317700	3.6075
318600	3.996
319500	3.9405
320400	3.441
321300	3.3855
322200	3.774
323100	3.774
324000	3.441
324900	3.33
325800	3.3855
326700	3.2745
327600	3.2745
328500	3.219
329400	3.4965
330300	3.8295
331200	3.663
332100	3.9405
333000	3.774
333900	3.33
334800	3.774
335700	4.107
336600	3.885
337500	3.663
338400	3.6075
339300	3.774
340200	3.8295
341100	3.7185
342000	3.774
342900	3.6075
343800	3.6075
344700	3.774
345600	3.774
346500	3.8295
347400	3.7185
348300	3.663
349200	3.441
350100	3.2745
351000	3.6075
351900	3.885
352800	3.8295
353700	3.4965
354600	3.219
355500	3.1635
356400	3.1635
357300	3.1635
358200	3.1635
359100	3.33
360000	3.6075
360900	3.6075
361800	3.552
362700	3.552
363600	3.441
364500	3.219
365400	3.1635
366300	3.1635
367200	3.1635
368100	3.108
369000	3.108
369900	3.1635
370800	3.1635
371700	3.108
372600	3.1635
373500	3.108
374400	3.0525
375300	3.108
376200	3.1635
377100	3.108
378000	3.0525
378900	3.108
379800	3.219
380700	3.1635
381600	3.108
382500	3.108
383400	3.108
384300	3.108
385200	3.108
386100	3.1635
387000	3.219
387900	3.2745
388800	3.3855
389700	4.107
390600	4.773
391500	4.107
392400	3.4965
393300	3.8295
394200	4.0515
395100	3.774
396000	3.4965
396900	3.552
397800	3.774
398700	3.3855
399600	3.33
400500	3.552
401400	3.441
402300	3.552
403200	3.552
404100	3.6075
405000	3.996
405900	4.1625
406800	4.218
407700	3.885
408600	3.4965
409500	3.885
410400	4.2735
411300	4.0515
412200	4.107
413100	4.329
414000	3.9405
414900	3.4965
415800	3.6075
416700	4.0515
417600	3.7185
418500	3.4965
419400	3.774
420300	3.552
421200	3.4965
422100	3.7185
423000	3.2745
423900	3.1635
424800	3.2745
425700	3.2745
426600	3.108
427500	3.1635
428400	3.4965
429300	3.774
430200	3.219
431100	2.9415
432000	3.0525
432900	3.219
433800	3.108
434700	3.0525
435600	3.3855
436500	4.2735
437400	4.6065
438300	4.6065
439200	3.996
440100	3.4965
441000	3.774
441900	4.0515
442800	4.107
443700	3.9405
444600	3.33
445500	3.0525
446400	3.3855
447300	3.3855
448200	3.6075
449100	3.8295
450000	3.552
450900	3.33
451800	3.33
452700	3.4965
453600	3.4965
454500	3.3855
455400	3.3855
456300	3.4965
457200	3.4965
458100	3.3855
459000	3.33
459900	3.3855
460800	3.3855
461700	3.33
462600	3.4965
463500	3.6075
464400	3.108
465300	2.6085
466200	2.997
467100	3.552
468000	3.33
468900	3.33
469800	3.441
470700	3.4965
471600	3.3855
472500	3.2745
473400	3.33
474300	3.3855
475200	3.552
476100	4.0515
477000	4.107
477900	3.4965
478800	3.663
479700	4.107
480600	4.0515
481500	3.774
482400	3.552
483300	3.9405
484200	4.0515
485100	3.4965
486000	3.4965
486900	3.4965
487800	3.4965
488700	3.441
489600	3.6075
490500	4.329
491400	4.6065
492300	4.107
493200	3.885
494100	3.7185
495000	3.996
495900	4.44
496800	4.1625
497700	3.996
498600	4.0515
499500	3.9405
500400	3.885
501300	3.663
502200	3.6075
503100	3.774
504000	3.4965
504900	3.3855
505800	3.441
506700	3.552
507600	3.8295
508500	3.996
509400	3.6075
510300	3.4965
511200	3.6075
512100	3.2745
513000	3.219
513900	3.2745
514800	3.33
515700	3.2745
516600	3.108
517500	3.108
518400	3.6075
519300	4.218
520200	3.8295
521100	3.441
522000	3.885
522900	4.551
523800	4.9949
524700	5.0504
525600	3.996
526500	3.2745
527400	3.7185
528300	4.9395
529200	4.218
530100	3.3855
531000	3.4965
531900	3.8295
532800	3.441
533700	3.2745
534600	3.3855
535500	3.6075
536400	3.552
537300	3.33
538200	3.2745
539100	3.2745
540000	3.33
540900	3.33
541800	3.2745
542700	3.219
543600	3.219
544500	3.219
545400	3.219
546300	3.2745
547200	3.2745
548100	3.3855
549000	3.33
549900	3.1635
550800	3.1635
551700	3.2745
552600	3.219
553500	3.1635
554400	3.219
555300	3.219
556200	3.108
557100	2.997
558000	2.9415
558900	2.997
559800	3.1635
560700	3.1635
561600	3.6075
562500	4.218
563400	4.107
564300	3.8295
565200	3.774
566100	3.7185
567000	3.9405
567900	4.1625
568800	3.7185
569700	3.774
570600	4.2735
571500	4.44
572400	4.107
573300	3.774
574200	3.774
575100	4.107
576000	3.8295
576900	3.441
577800	3.552
578700	3.4965
579600	3.219
580500	3.2745
581400	3.885
582300	4.218
583200	3.774
584100	3.552
585000	4.0515
585900	3.996
586800	3.774
587700	4.107
588600	4.0515
589500	3.7185
590400	3.3855
591300	3.6075
592200	4.773
593100	4.7175
594000	3.663
594900	3.108
595800	2.9415
596700	3.4965
597600	3.663
598500	3.774
599400	3.441
600300	4.0515
601200	4.7175
602100	4.2735
603000	3.663
603900	3.33
604800	3.552
605700	4.3845
606600	4.1625
607500	3.552
608400	3.8295
609300	4.44
610200	4.44
611100	3.996
612000	3.663
612900	3.33
613800	3.3855
614700	3.774
615600	3.9405
616500	4.329
617400	4.662
618300	4.44
619200	4.107
620100	4.329
621000	4.662
621900	4.7175
622800	4.6065
623700	4.44
624600	4.3845
625500	4.44
626400	4.44
627300	4.0515
628200	3.8295
629100	4.218
630000	4.329
630900	3.9405
631800	4.107
632700	4.44
633600	4.218
634500	3.9405
635400	4.0515
636300	4.2735
637200	4.218
638100	3.8295
639000	3.4965
639900	3.441
640800	3.4965
641700	3.6075
642600	3.774
643500	3.774
644400	3.441
645300	3.441
646200	3.4965
647100	3.8295
648000	4.1625
648900	3.996
649800	3.885
650700	3.996
651600	3.774
652500	3.885
653400	3.9405
654300	3.8295
655200	3.8295
656100	3.885
657000	3.6075
657900	3.774
658800	3.885
659700	3.3855
660600	3.3855
661500	3.6075
662400	3.6075
663300	3.6075
664200	3.3855
665100	3.219
666000	3.3855
666900	3.996
667800	4.329
668700	4.551
669600	4.773
670500	4.551
671400	4.1625
672300	3.9405
673200	3.774
674100	3.774
675000	3.996
675900	3.8295
676800	3.441
677700	3.663
678600	3.6075
679500	3.2745
680400	3.885
681300	4.218
682200	3.663
683100	3.3855
684000	3.774
684900	4.107
685800	3.996
686700	3.4965
687600	3.6075
688500	4.218
689400	4.218
690300	3.774
691200	3.774
692100	3.996
693000	3.774
693900	3.663
694800	3.8295
695700	3.885
696600	3.8295
697500	3.885
698400	3.552
699300	3.33
700200	3.774
701100	4.4955
702000	4.2735
702900	3.441
703800	3.441
704700	4.4955
705600	4.662
706500	4.3845
707400	4.44
708300	4.2735
709200	3.996
710100	3.9405
711000	4.0515
711900	4.107
712800	3.996
713700	3.7185
714600	3.3855
715500	3.2745
716400	3.552
717300	3.885
718200	3.885
719100	3.6075
720000	3.4965
720900	3.4965
721800	3.4965
722700	3.3855
723600	3.2745
724500	3.2745
725400	3.33
726300	3.3855
727200	3.2745
728100	3.1635
729000	3.219
729900	3.3855
730800	3.3855
731700	3.33
732600	3.33
733500	3.441
734400	3.885
735300	4.107
736200	3.552
737100	3.6075
738000	3.774
738900	3.663
739800	3.7185
740700	3.552
741600	3.33
742500	3.33
743400	3.663
744300	3.9405
745200	3.552
746100	3.6075
747000	3.8295
747900	3.4965
748800	3.3855
749700	3.33
750600	3.219
751500	3.4965
752400	3.4965
753300	3.1635
754200	3.441
755100	3.8295
756000	3.9405
756900	4.107
757800	3.996
758700	3.774
759600	3.7185
760500	4.107
761400	3.996
762300	3.441
763200	3.4965
764100	3.663
765000	3.552
765900	3.552
766800	3.441
767700	3.4965
768600	3.6075
769500	3.3855
770400	3.1635
771300	3.108
772200	3.219
773100	3.3855
774000	3.4965
774900	3.219
775800	3.108
776700	3.1635
777600	3.108
778500	3.33
779400	4.1625
780300	4.2735
781200	3.9405
782100	3.9405
783000	4.3845
783900	4.551
784800	4.107
785700	4.218
786600	4.773
787500	4.4955
788400	3.8295
789300	3.996
790200	4.773
791100	4.884
792000	4.44
792900	4.329
793800	4.2735
794700	4.1625
795600	4.0515
796500	4.107
797400	4.0515
798300	3.885
799200	3.8295
800100	3.8295
801000	3.885
801900	3.885
802800	3.8295
803700	3.7185
804600	3.663
805500	3.663
806400	3.9405
807300	4.0515
808200	3.774
809100	3.6075
810000	3.6075
810900	3.6075
811800	3.441
812700	3.441
813600	3.552
814500	3.663
815400	3.552
816300	3.441
817200	3.4965
818100	3.6075
819000	3.552
819900	3.441
820800	3.552
821700	3.774
822600	4.107
823500	4.218
824400	3.885
825300	3.7185
826200	3.996
827100	4.107
828000	3.7185
828900	3.7185
829800	3.774
830700	3.8295
831600	3.663
832500	3.33
833400	3.4965
834300	3.774
835200	3.663
836100	3.663
837000	3.996
837900	4.1625
838800	3.9405
839700	3.4965
840600	3.4965
841500	4.0515
842400	4.0515
843300	3.6075
844200	3.6075
845100	3.774
846000	3.8295
846900	3.7185
847800	3.6075
848700	3.4965
849600	3.33
850500	3.2745
851400	3.2745
852300	3.2745
853200	3.441
854100	3.663
855000	3.7185
855900	3.6075
856800	3.219
857700	2.997
858600	3.0525
859500	3.1635
860400	3.108
861300	3.108
862200	3.1635
863100	3.108
864000	3.0525
864900	3.108
865800	3.219
866700	3.2745
867600	3.1635
868500	3.6075
869400	5.0504
870300	5.3834
871200	4.884
872100	4.3845
873000	4.4955
873900	4.6065
874800	4.107
875700	3.7185
876600	4.329
877500	4.8285
878400	4.1625
879300	3.441
880200	3.6075
881100	4.551
882000	4.329
882900	3.7185
883800	3.8295
884700	4.2735
885600	4.218
886500	3.7185
887400	3.663
888300	3.996
889200	4.0515
890100	4.0515
891000	3.885
891900	3.441
892800	3.219
893700	4.107
894600	4.329
895500	3.774
896400	3.6075
897300	3.6075
898200	3.3855
899100	3.33
900000	3.4965
900900	3.441
901800	3.219
902700	3.1635
903600	3.219
904500	3.1635
905400	3.219
906300	3.33
907200	4.0515
908100	4.662
909000	3.8295
909900	3.441
910800	4.0515
911700	4.0515
912600	3.774
913500	3.774
914400	3.774
915300	4.0515
916200	3.774
917100	3.2745
918000	3.1635
918900	3.2745
919800	3.33
920700	3.3855
921600	3.219
922500	3.2745
923400	3.6075
924300	3.885
925200	4.1625
926100	3.552
927000	3.1635
927900	3.441
928800	4.107
929700	4.0515
930600	3.774
931500	3.774
932400	3.8295
933300	3.7185
934200	3.441
935100	3.0525
936000	2.775
936900	2.9415
937800	2.997
938700	3.0525
939600	3.0525
940500	3.2745
941400	3.3855
942300	3.108
943200	2.997
944100	3.0525
945000	3.0525
945900	2.997
946800	2.997
947700	2.9415
948600	2.997
949500	2.997
950400	2.997
951300	2.997
952200	3.33
953100	4.1625
954000	4.662
954900	4.662
955800	4.107
956700	3.8295
957600	4.329
958500	4.551
959400	4.107
960300	3.9405
961200	3.885
962100	3.774
963000	4.0515
963900	4.1625
964800	3.7185
965700	3.441
966600	3.996
967500	4.7175
968400	4.884
969300	4.44
970200	4.0515
971100	3.9405
972000	4.329
972900	4.218
973800	3.552
974700	3.3855
975600	3.33
976500	3.219
977400	3.1635
978300	3.219
979200	3.33
980100	2.997
981000	2.775
981900	2.9415
982800	2.886
983700	2.997
984600	3.219
985500	3.2745
986400	3.33
987300	3.1635
988200	3.108
989100	3.1635
990000	3.219
990900	3.219
991800	3.219
992700	3.1635
993600	3.219
994500	3.996
995400	4.9949
996300	4.1625
997200	3.33
998100	3.3855
999000	4.218
999900	4.0515
1000800	3.441
1001700	3.3855
1002600	3.9405
1003500	3.8295
1004400	3.4965
1005300	3.2745
1006200	3.1635
1007100	3.2745
1008000	3.219
1008900	3.3855
1009800	3.885
1010700	3.8295
1011600	3.552
1012500	3.3855
1013400	3.2745
1014300	3.552
1015200	3.885
1016100	3.7185
1017000	3.552
1017900	3.6075
1018800	3.4965
1019700	3.3855
1020600	3.33
1021500	3.1635
1022400	3.0525
1023300	3.0525
1024200	3.108
1025100	2.997
1026000	2.9415
1026900	3.219
1027800	2.997
1028700	2.8305
1029600	2.886
1030500	2.9415
1031400	2.886
1032300	2.886
1033200	2.8305
1034100	2.8305
1035000	2.8305
1035900	2.775
1036800	2.775
1037700	2.775
1038600	2.775
1039500	3.0525
1040400	3.7185
1041300	3.6075
1042200	3.552
1043100	3.6075
1044000	3.663
1044900	3.6075
1045800	3.2745
1046700	3.219
1047600	3.996
1048500	3.885
1049400	3.2745
1050300	3.108
1051200	3.9405
1052100	4.44
1053000	4.0515
1053900	3.774
1054800	4.1625
1055700	4.3845
1056600	4.1625
1057500	3.7185
1058400	3.4965
1059300	3.6075
1060200	3.774
1061100	3.885
1062000	3.774
1062900	3.3855
1063800	3.441
1064700	3.4965
1065600	3.0525
1066500	3.0525
1067400	3.552
1068300	3.552
1069200	3.3855
1070100	3.108
1071000	2.775
1071900	2.7195
1072800	2.8305
1073700	2.9415
1074600	2.997
1075500	2.886
1076400	2.8305
1077300	2.9415
1078200	2.886
1079100	3.0525
1080000	3.774
1080900	4.0515
1081800	3.8295
1082700	3.4965
1083600	3.663
1084500	3.8295
1085400	3.7185
1086300	3.6075
1087200	3.774
1088100	3.8295
1089000	3.441
1089900	3.663
1090800	3.9405
1091700	3.441
1092600	3.1635
1093500	3.2745
1094400	3.33
1095300	3.33
1096200	3.7185
1097100	4.1625
1098000	3.996
1098900	3.3855
1099800	3.1635
1100700	3.4965
1101600	4.0515
1102500	4.107
1103400	3.8295
1104300	3.4965
1105200	3.4965
1106100	3.552
1107000	3.441
1107900	3.441
1108800	3.3855
1109700	3.1635
1110600	2.886
1111500	2.8305
1112400	3.108
1113300	3.108
1114200	2.886
1115100	2.8305
1116000	2.775
1116900	2.775
1117800	2.775
1118700	2.8305
1119600	2.775
1120500	2.7195
1121400	2.7195
1122300	2.775
1123200	2.775
1124100	2.7195
1125000	2.7195
1125900	2.7195
1126800	2.775
1127700	2.7195
1128600	2.9415
1129500	3.996
1130400	4.3845
1131300	3.774
1132200	3.3855
1133100	3.6075
1134000	4.551
1134900	4.773
1135800	3.996
1136700	3.441
1137600	3.33
1138500	3.885
1139400	4.44
1140300	4.4955
1141200	4.3845
1142100	4.218
1143000	4.0515
1143900	4.2735
1144800	4.2735
1145700	4.0515
1146600	4.2735
1147500	4.218
1148400	3.663
1149300	3.33
1150200	3.219
1151100	3.4965
1152000	3.6075
1152900	3.2745
1153800	3.108
1154700	3.1635
1155600	3.0525
1156500	2.997
1157400	2.9415
1158300	2.886
1159200	2.886
1160100	2.8305
