# Supplementary material for: A parsimonious model of blood glucose homeostasis
Source: PLOS Digit Health. 2022 Jul 14;1(7):e0000072. doi: 10.1371/journal.pdig.0000072 (PMC9931355; doi:10.1371/journal.pdig.0000072)
Supplement: S2 Data — Blood glucose data of Klick Pilot Study measured using the Freestyle Libre Flash Glucose device. The data are presented in comma separated values (.csv) format for each healthy individual (N = 100). The filenames represent the unique identification of the individual to preserve anonymity. (ZIP) [file pdig.0000072.s011.zip › SVD085.csv]

Elapsed Time	Glucose (mmol/L)
0	3.663
900	3.33
1800	3.108
2700	2.775
3600	2.442
4500	2.3865
5400	2.442
6300	2.4975
7200	2.775
8100	2.8305
9000	2.9415
9900	3.33
10800	3.774
11700	3.7185
12600	3.33
13500	3.219
14400	3.4965
15300	3.6075
16200	3.8295
17100	3.9405
18000	4.329
18900	4.7175
19800	4.773
20700	4.551
21600	4.6065
22500	5.1059
23400	5.3834
24300	4.9949
25200	4.773
26100	5.2169
27000	5.2169
27900	4.884
28800	4.329
29700	3.774
30600	3.774
31500	4.0515
32400	3.9405
33300	3.7185
34200	3.885
35100	4.44
36000	5.3279
36900	5.9939
37800	5.9939
38700	5.6054
39600	5.4389
40500	5.7719
41400	6.0494
42300	5.8274
43200	5.9384
44100	6.3269
45000	5.6609
45900	4.4955
46800	4.1625
47700	4.551
48600	4.773
49500	4.551
50400	4.329
51300	4.2735
52200	4.2735
53100	4.1625
54000	3.996
54900	3.8295
55800	3.9405
56700	4.218
57600	4.2735
58500	3.996
59400	4.107
60300	4.3845
61200	4.44
62100	4.3845
63000	4.2735
63900	4.107
64800	4.107
65700	4.107
66600	3.996
67500	3.9405
68400	4.107
69300	4.1625
70200	4.107
71100	4.1625
72000	4.1625
72900	4.0515
73800	3.9405
74700	3.885
75600	3.774
76500	3.4965
77400	3.4965
78300	3.774
79200	3.885
80100	3.9405
81000	3.996
81900	3.9405
82800	3.996
83700	3.996
84600	3.885
85500	3.885
86400	3.9405
87300	4.1625
88200	4.884
89100	5.2169
90000	5.0504
90900	5.3279
91800	5.7164
92700	5.6609
93600	5.2169
94500	4.3845
95400	3.774
96300	3.996
97200	5.0504
98100	5.4389
99000	5.3279
99900	4.9949
100800	4.8285
101700	5.1614
102600	5.8829
103500	5.9939
104400	4.884
105300	4.8285
106200	5.3834
107100	5.3279
108000	5.1614
108900	5.3279
109800	5.6609
110700	5.9384
111600	5.8829
112500	5.7719
113400	5.7719
114300	6.6599
115200	7.3259
116100	6.8264
117000	6.1049
117900	5.5499
118800	5.0504
119700	4.8285
120600	5.1614
121500	5.3834
122400	4.884
123300	4.218
124200	4.1625
125100	4.551
126000	4.6065
126900	4.8285
127800	5.9939
128700	6.9374
129600	6.2159
130500	4.9949
131400	4.773
132300	5.2724
133200	5.4389
134100	5.2169
135000	4.9395
135900	4.8285
136800	5.1614
137700	5.8274
138600	6.3824
139500	6.3824
140400	5.8274
141300	5.2169
142200	5.0504
143100	5.2169
144000	5.4389
144900	5.6609
145800	5.7164
146700	5.3279
147600	5.0504
148500	4.9395
149400	4.9395
150300	5.0504
151200	5.2169
152100	5.2724
153000	5.2724
153900	5.1059
154800	4.7175
155700	4.3845
156600	4.44
157500	4.6065
158400	4.6065
159300	4.551
160200	4.4955
161100	4.551
162000	4.4955
162900	4.3845
163800	4.329
164700	4.2735
165600	4.329
166500	4.773
167400	5.0504
168300	4.662
169200	4.3845
170100	4.3845
171000	4.218
171900	4.107
172800	4.1625
173700	4.329
174600	4.662
175500	4.8285
176400	4.4955
177300	4.884
178200	5.9384
179100	5.9384
180000	5.8274
180900	5.8274
181800	4.9949
182700	4.2735
183600	3.9405
184500	3.8295
185400	3.9405
186300	3.996
187200	4.329
188100	4.7175
189000	4.9949
189900	5.6054
190800	5.8274
191700	5.6054
192600	6.1604
193500	6.5489
194400	6.3824
195300	6.2159
196200	6.3824
197100	6.9929
198000	7.2149
198900	6.6044
199800	5.9384
200700	5.5499
201600	5.7719
202500	6.0494
203400	5.7164
204300	5.2724
205200	5.1059
206100	5.3279
207000	5.3279
207900	4.8285
208800	4.44
209700	4.551
210600	5.4389
211500	6.1604
212400	5.3279
213300	4.551
214200	5.0504
215100	5.3834
216000	5.4389
216900	5.6609
217800	6.0494
218700	6.7154
219600	6.7709
220500	6.4379
221400	6.3824
222300	6.4934
223200	6.8819
224100	7.0484
225000	6.1604
225900	4.7175
226800	3.996
227700	3.9405
228600	4.4955
229500	5.0504
230400	5.7164
231300	6.3269
232200	6.4379
233100	5.7164
234000	4.884
234900	4.329
235800	4.218
236700	4.3845
237600	4.662
238500	4.6065
239400	4.3845
240300	4.218
241200	4.1625
242100	4.218
243000	4.2735
243900	4.329
244800	4.2735
245700	4.1625
246600	4.218
247500	4.218
248400	4.2735
249300	4.218
250200	4.1625
251100	4.1625
252000	4.107
252900	4.107
253800	4.107
254700	3.996
255600	3.996
256500	4.551
257400	5.3834
258300	5.4389
259200	5.2724
260100	5.4389
261000	5.3279
261900	4.6065
262800	4.2735
263700	4.6065
264600	4.8285
265500	4.9395
266400	5.0504
267300	4.9395
268200	4.884
269100	5.1614
270000	5.3279
270900	5.2724
271800	4.9949
272700	5.0504
273600	5.5499
274500	6.1049
275400	5.7164
276300	4.9395
277200	4.44
278100	4.329
279000	4.884
279900	5.4389
280800	5.9939
281700	5.9384
282600	5.1059
283500	4.44
284400	4.2735
285300	4.2735
286200	4.551
287100	5.3834
288000	6.6599
288900	7.4369
289800	7.0484
290700	6.2159
291600	5.9939
292500	5.7164
293400	5.1059
294300	4.6065
295200	4.44
296100	4.6065
297000	4.773
297900	4.662
298800	5.0504
299700	5.7719
300600	5.8274
301500	4.9395
302400	4.8285
303300	5.7164
304200	6.1604
305100	5.4944
306000	4.9395
306900	5.3834
307800	5.5499
308700	5.1059
309600	4.9949
310500	5.4389
311400	5.7164
312300	5.6054
313200	5.3834
314100	5.2169
315000	5.0504
315900	4.9395
316800	4.662
317700	4.6065
318600	4.551
319500	4.44
320400	4.44
321300	4.3845
322200	4.329
323100	4.218
324000	4.218
324900	4.329
325800	4.2735
326700	4.1625
327600	4.107
328500	4.1625
329400	4.1625
330300	4.218
331200	4.218
332100	4.107
333000	4.0515
333900	4.1625
334800	4.1625
335700	4.107
336600	4.107
337500	4.1625
338400	4.107
339300	3.996
340200	3.996
341100	4.1625
342000	4.1625
342900	4.0515
343800	4.107
344700	4.218
345600	3.996
346500	3.9405
347400	3.9405
348300	3.9405
349200	3.885
350100	3.9405
351000	3.996
351900	3.9405
352800	4.0515
353700	4.7175
354600	5.3834
355500	5.2169
356400	5.4389
357300	6.3824
358200	6.6044
359100	6.3824
360000	6.3824
360900	5.7164
361800	4.9395
362700	4.44
363600	3.663
364500	3.4965
365400	4.329
366300	5.7719
367200	6.2714
368100	5.4389
369000	4.4955
369900	4.107
370800	3.885
371700	3.8295
372600	4.1625
373500	4.6065
374400	4.551
375300	4.107
376200	3.996
377100	4.0515
378000	4.0515
378900	4.1625
379800	4.2735
380700	4.329
381600	4.9949
382500	6.3824
383400	6.9374
384300	6.6044
385200	6.3824
386100	6.7154
387000	7.4924
387900	7.9364
388800	8.1584
389700	7.8254
390600	6.6044
391500	5.8829
392400	5.5499
393300	4.7175
394200	3.774
395100	3.441
396000	4.2735
396900	5.4389
397800	5.3834
398700	4.7175
399600	4.662
400500	4.9395
401400	5.3279
402300	5.7164
403200	5.9384
404100	5.8274
405000	5.2724
405900	4.7175
406800	4.6065
407700	4.8285
408600	5.0504
409500	5.1059
410400	4.9395
411300	4.4955
412200	4.107
413100	4.0515
414000	4.0515
414900	3.996
415800	3.996
416700	3.9405
417600	3.996
418500	4.107
419400	4.107
420300	3.996
421200	4.0515
422100	4.107
423000	4.218
423900	4.2735
424800	4.218
425700	4.218
426600	4.1625
427500	4.0515
428400	4.1625
429300	4.6065
430200	5.6609
431100	6.2714
432000	5.9939
432900	5.3279
433800	5.2724
434700	5.4389
435600	5.3279
436500	4.8285
437400	4.2735
438300	3.8295
439200	3.7185
440100	3.7185
441000	3.7185
441900	4.107
442800	4.9949
443700	5.1614
444600	5.0504
445500	5.2724
446400	5.3279
447300	5.5499
448200	5.5499
449100	5.1059
450000	4.9949
450900	5.1614
451800	5.6054
452700	5.9384
453600	5.5499
454500	5.1059
455400	5.1059
456300	5.7164
457200	5.7719
458100	5.2169
459000	4.9949
459900	4.773
460800	4.6065
461700	4.551
462600	4.329
463500	4.773
464400	5.8274
465300	5.9384
466200	4.884
467100	4.4955
468000	5.1059
468900	6.1604
469800	7.3259
470700	7.3259
471600	6.4379
472500	5.9384
473400	5.8274
474300	5.6609
475200	5.6609
476100	6.2159
477000	7.0484
477900	7.5479
478800	7.1039
479700	6.2159
480600	5.7164
481500	5.4944
482400	5.1614
483300	4.9949
484200	5.2724
485100	5.5499
486000	5.3834
486900	4.8285
487800	4.4955
488700	4.6065
489600	4.773
490500	4.7175
491400	4.662
492300	4.6065
493200	4.6065
494100	4.4955
495000	4.44
495900	4.4955
496800	4.44
497700	4.4955
498600	4.551
499500	4.4955
500400	4.3845
501300	4.44
502200	4.44
503100	4.3845
504000	4.2735
504900	4.218
505800	4.1625
506700	4.107
507600	4.1625
508500	4.1625
509400	4.218
510300	4.1625
511200	4.0515
512100	4.0515
513000	4.107
513900	4.1625
514800	3.996
515700	3.996
516600	4.2735
517500	4.662
518400	4.8285
519300	4.8285
520200	5.0504
521100	5.8829
522000	6.5489
522900	6.1049
523800	5.2169
524700	5.0504
525600	5.4389
526500	5.8274
527400	5.6609
528300	4.884
529200	4.107
530100	3.6075
531000	3.552
531900	3.9405
532800	3.9405
533700	3.885
534600	3.8295
535500	3.885
536400	3.9405
537300	3.9405
538200	4.7175
539100	6.2159
540000	7.1039
540900	7.2149
541800	6.4379
542700	5.4389
543600	5.4389
544500	6.4934
545400	7.4924
546300	7.3259
547200	5.8274
548100	4.9395
549000	4.6065
549900	3.9405
550800	3.441
551700	3.3855
552600	3.996
553500	4.218
554400	4.0515
555300	3.996
556200	4.218
557100	5.2169
558000	6.3824
558900	6.2159
559800	5.8274
560700	6.2159
561600	6.3824
562500	5.9939
563400	5.9939
564300	6.3824
565200	7.1039
566100	7.1039
567000	5.9939
567900	5.4389
568800	5.3834
569700	5.1059
570600	4.662
571500	4.9949
572400	5.4944
573300	5.4944
574200	4.8285
575100	4.2735
576000	4.44
576900	4.7175
577800	5.3834
578700	6.0494
579600	5.8829
580500	5.0504
581400	4.6065
582300	4.6065
583200	4.7175
584100	4.8285
585000	4.773
585900	4.6065
586800	4.6065
587700	4.329
588600	4.0515
589500	4.2735
590400	4.8285
591300	5.7719
592200	5.9384
593100	5.7719
594000	5.6609
594900	5.1614
595800	4.884
596700	5.2724
597600	5.8829
598500	6.0494
599400	5.4389
600300	4.2735
601200	3.7185
602100	3.4965
603000	3.441
603900	3.552
604800	3.885
605700	4.44
606600	5.4389
607500	5.8829
608400	4.9395
609300	4.0515
610200	3.996
611100	4.218
612000	4.3845
612900	4.3845
613800	4.4955
614700	5.3279
615600	5.8829
616500	5.6609
617400	6.1049
618300	6.2714
619200	5.7719
620100	5.3279
621000	5.4389
621900	6.1604
622800	6.4379
623700	6.8264
624600	6.8264
625500	5.8274
626400	4.44
627300	3.774
628200	3.774
629100	4.551
630000	5.0504
630900	4.9949
631800	4.7175
632700	4.44
633600	4.1625
634500	4.218
635400	4.2735
636300	4.1625
637200	4.1625
638100	4.329
639000	4.662
639900	4.8285
640800	4.9395
641700	5.5499
642600	6.4379
643500	6.3824
644400	5.6609
645300	5.3834
646200	5.7164
647100	6.1049
648000	5.9939
648900	5.4389
649800	5.0504
650700	4.9395
651600	4.7175
652500	4.329
653400	4.1625
654300	4.1625
655200	4.218
656100	4.329
657000	4.2735
657900	4.107
658800	4.0515
659700	4.1625
660600	4.1625
661500	4.107
662400	4.1625
663300	4.107
664200	4.0515
665100	3.996
666000	4.0515
666900	4.107
667800	4.1625
668700	4.107
669600	4.107
670500	4.107
671400	3.996
672300	3.774
673200	3.774
674100	3.8295
675000	3.774
675900	3.7185
676800	3.774
677700	3.774
678600	3.663
679500	3.552
680400	3.663
681300	3.774
682200	3.8295
683100	3.7185
684000	3.663
684900	3.8295
685800	4.107
686700	4.44
687600	4.9949
688500	5.1059
689400	4.8285
690300	4.6065
691200	4.44
692100	4.551
693000	4.7175
693900	4.551
694800	4.2735
695700	4.0515
696600	3.774
697500	3.6075
698400	3.7185
699300	3.774
700200	3.33
701100	3.219
702000	3.8295
702900	5.3279
703800	5.2169
704700	3.996
705600	3.4965
706500	3.2745
707400	3.108
708300	3.0525
709200	2.997
710100	2.997
711000	2.997
711900	3.108
712800	3.33
713700	3.6075
714600	4.6065
715500	5.8274
716400	6.4934
717300	6.7154
718200	6.9374
719100	6.6599
720000	6.4379
720900	6.8819
721800	6.9374
722700	6.5489
723600	6.1604
724500	5.6609
725400	5.4944
726300	5.6054
727200	5.0504
728100	4.107
729000	4.1625
729900	5.1059
730800	5.4389
731700	4.9395
732600	4.662
733500	5.0504
734400	5.6609
735300	5.5499
736200	4.9395
737100	4.9949
738000	5.1059
738900	5.2169
739800	5.2169
740700	4.662
741600	4.218
742500	4.218
743400	4.662
744300	5.1614
745200	5.3834
746100	5.1059
747000	4.4955
747900	4.1625
748800	4.551
749700	4.884
750600	4.773
751500	4.4955
752400	4.3845
753300	4.329
754200	4.329
755100	4.551
756000	4.4955
756900	4.44
757800	4.44
758700	4.218
759600	4.0515
760500	3.996
761400	4.0515
762300	4.0515
763200	4.0515
764100	3.996
765000	3.9405
765900	3.885
766800	3.885
767700	3.8295
768600	3.8295
769500	3.885
770400	3.9405
771300	4.6065
772200	5.3279
773100	5.4389
774000	5.2724
774900	4.3845
775800	3.8295
776700	3.885
777600	3.996
778500	3.9405
779400	4.107
780300	4.884
781200	5.7719
782100	5.8274
783000	5.2724
783900	4.884
784800	5.2169
785700	6.0494
786600	6.6599
787500	5.7719
788400	4.218
789300	3.6075
790200	3.441
791100	3.3855
792000	3.33
792900	3.3855
793800	3.663
794700	3.8295
795600	4.6065
796500	5.9939
797400	6.2159
798300	5.9384
799200	6.2159
800100	6.9929
801000	7.2149
801900	6.1049
802800	5.1059
803700	6.0494
804600	7.3814
805500	7.4369
806400	6.2159
807300	5.1614
808200	4.884
809100	4.9395
810000	4.662
810900	4.7175
811800	4.773
812700	3.8295
813600	3.3855
814500	3.33
815400	3.663
816300	4.4955
817200	4.9395
818100	5.4944
819000	6.3824
819900	6.7709
820800	6.9374
821700	7.4369
822600	7.4924
823500	6.8264
824400	6.6044
825300	6.7709
826200	6.6044
827100	5.9384
828000	5.3279
828900	4.9395
829800	4.8285
830700	4.8285
831600	4.6065
832500	4.3845
833400	4.107
834300	3.8295
835200	3.6075
836100	3.4965
837000	3.6075
837900	3.8295
838800	3.9405
839700	3.8295
840600	3.774
841500	3.885
842400	3.9405
843300	3.885
844200	3.774
845100	3.663
846000	3.7185
846900	3.8295
847800	3.885
848700	3.8295
849600	3.885
850500	3.885
851400	3.885
852300	3.885
853200	3.885
854100	3.885
855000	3.8295
855900	3.8295
856800	3.885
857700	3.885
858600	3.9405
