# Supplementary material for: A parsimonious model of blood glucose homeostasis
Source: PLOS Digit Health. 2022 Jul 14;1(7):e0000072. doi: 10.1371/journal.pdig.0000072 (PMC9931355; doi:10.1371/journal.pdig.0000072)
Supplement: S2 Data — Blood glucose data of Klick Pilot Study measured using the Freestyle Libre Flash Glucose device. The data are presented in comma separated values (.csv) format for each healthy individual (N = 100). The filenames represent the unique identification of the individual to preserve anonymity. (ZIP) [file pdig.0000072.s011.zip › UBP72.csv]

Elapsed Time	Glucose (mmol/L)
0	4.1625
900	3.774
1800	3.885
2700	3.996
3600	3.6075
4500	3.219
5400	2.9415
6300	2.553
7200	2.442
8100	3.0525
9000	5.2724
9900	6.2159
10800	6.4379
11700	6.2714
12600	5.4944
13500	4.218
14400	3.552
15300	3.4965
16200	3.885
17100	3.7185
18000	3.663
18900	3.663
19800	3.885
20700	4.2735
21600	3.996
22500	3.441
23400	3.219
24300	3.1635
25200	3.3855
26100	3.8295
27000	4.773
27900	5.7719
28800	5.6609
29700	5.3279
30600	5.0504
31500	4.7175
32400	4.551
33300	4.4955
34200	4.0515
35100	3.2745
36000	2.22
36900	2.22
37800	2.22
38700	3.774
39600	5.1059
40500	3.9405
41400	3.552
42300	3.33
43200	3.33
44100	3.4965
45000	3.441
45900	3.1635
46800	2.9415
47700	3.4965
48600	3.8295
49500	3.1635
50400	2.442
51300	2.9415
52200	3.4965
53100	3.1635
54000	3.2745
54900	3.441
55800	3.4965
56700	3.1635
57600	2.442
58500	2.4975
59400	3.774
60300	3.996
61200	3.996
62100	4.2735
63000	4.3845
63900	4.4955
64800	4.773
65700	5.9384
66600	6.2714
67500	4.8285
68400	4.44
69300	4.551
70200	4.3845
71100	4.329
72000	4.107
72900	3.9405
73800	3.9405
74700	4.0515
75600	4.44
76500	4.218
77400	3.663
78300	3.7185
79200	3.774
80100	3.6075
81000	3.7185
81900	4.4955
82800	5.7719
83700	6.1049
84600	5.7164
85500	5.6609
86400	5.4944
87300	4.8285
88200	3.9405
89100	3.9405
90000	5.2169
90900	5.1059
91800	3.8295
92700	3.6075
93600	4.0515
94500	4.329
95400	4.2735
96300	3.996
97200	3.885
98100	4.329
99000	5.1059
99900	5.2169
100800	4.329
101700	3.663
102600	3.6075
103500	3.8295
104400	3.9405
105300	4.0515
106200	4.1625
107100	4.4955
108000	4.7175
108900	4.44
109800	4.218
110700	4.3845
111600	4.9395
112500	6.0494
113400	6.7154
114300	6.2714
115200	5.8829
116100	6.1604
117000	5.9384
117900	4.662
118800	4.551
119700	5.2169
120600	4.9949
121500	4.1625
122400	4.3845
123300	5.6054
124200	5.6054
125100	5.1614
126000	5.0504
126900	4.551
127800	3.8295
128700	4.0515
129600	5.1059
130500	5.6609
131400	5.2724
132300	4.7175
133200	4.3845
134100	4.1625
135000	4.0515
135900	4.1625
136800	4.107
137700	4.0515
138600	4.3845
139500	4.44
140400	4.329
141300	4.2735
142200	4.218
143100	4.1625
144000	4.1625
144900	4.2735
145800	4.329
146700	4.3845
147600	4.2735
148500	4.107
149400	4.2735
150300	4.4955
151200	4.3845
152100	4.662
153000	5.8829
153900	6.7709
154800	6.3269
155700	5.1059
156600	4.1625
157500	3.8295
158400	4.0515
159300	4.4955
160200	5.0504
161100	5.2724
162000	4.44
162900	4.0515
163800	4.107
164700	3.9405
165600	3.9405
166500	3.996
167400	3.9405
168300	3.9405
169200	4.107
170100	4.9395
171000	6.0494
171900	6.2159
172800	6.1604
173700	6.0494
174600	5.5499
175500	4.9949
176400	5.1059
177300	5.2169
178200	4.6065
179100	4.107
180000	4.1625
180900	4.44
181800	4.6065
182700	4.551
183600	4.4955
184500	4.7175
185400	4.9395
186300	4.7175
187200	4.44
188100	4.44
189000	4.3845
189900	4.4955
190800	4.9949
191700	5.6054
192600	5.1614
193500	4.0515
194400	3.7185
195300	3.885
196200	4.6065
197100	6.3269
198000	6.7154
198900	5.1614
199800	4.773
200700	5.7164
201600	6.1604
202500	5.9939
203400	5.5499
204300	5.2169
205200	5.2724
206100	5.3279
207000	4.7175
207900	4.662
208800	4.8285
209700	4.218
210600	3.663
211500	3.552
212400	3.9405
213300	4.44
214200	4.107
215100	3.885
216000	3.996
216900	3.996
217800	4.0515
218700	4.107
219600	4.3845
220500	4.7175
221400	4.551
222300	3.9405
223200	3.9405
224100	4.329
225000	4.2735
225900	4.2735
226800	4.2735
227700	4.107
228600	4.218
229500	4.44
230400	4.1625
231300	3.441
232200	3.33
233100	4.218
234000	4.4955
234900	4.329
235800	4.3845
236700	4.4955
237600	4.662
238500	5.2169
239400	6.3269
240300	5.9939
241200	4.662
242100	4.2735
243000	4.4955
243900	4.662
244800	4.6065
245700	4.551
246600	4.44
247500	4.44
248400	5.0504
249300	4.9395
250200	3.9405
251100	3.996
252000	4.2735
252900	4.218
253800	4.1625
254700	4.107
255600	4.1625
256500	4.551
257400	5.2724
258300	6.0494
259200	6.5489
260100	6.1049
261000	5.4944
261900	5.4389
262800	5.6054
263700	5.8274
264600	5.5499
265500	5.2724
266400	5.3279
267300	5.0504
268200	4.884
269100	4.551
270000	4.218
270900	4.551
271800	4.9949
272700	4.8285
273600	4.773
274500	4.884
275400	4.7175
276300	4.6065
277200	4.6065
278100	4.4955
279000	4.2735
279900	4.2735
280800	4.7175
281700	5.2724
282600	5.1614
283500	4.9395
284400	5.2724
285300	5.8274
286200	6.0494
287100	6.2159
288000	6.0494
288900	5.2169
289800	4.4955
290700	4.4955
291600	4.773
292500	4.9395
293400	5.0504
294300	4.44
295200	3.4965
296100	3.1635
297000	3.8295
297900	4.884
298800	4.6065
299700	4.2735
300600	4.2735
301500	4.0515
302400	3.663
303300	3.441
304200	3.885
305100	4.4955
306000	4.551
306900	4.551
307800	4.2735
308700	3.8295
309600	3.996
310500	4.329
311400	4.2735
312300	4.2735
313200	4.329
314100	3.9405
315000	3.3855
315900	3.0525
316800	2.886
317700	3.663
318600	4.551
319500	4.3845
320400	4.218
321300	4.2735
322200	4.2735
323100	4.2735
324000	4.218
324900	4.44
325800	4.773
326700	4.8285
327600	5.2169
328500	6.4379
329400	6.6044
330300	5.4944
331200	4.7175
332100	4.329
333000	4.107
333900	4.218
334800	4.44
335700	4.6065
336600	4.551
337500	4.662
338400	4.8285
339300	4.662
340200	4.0515
341100	4.218
342000	5.2169
342900	6.1604
343800	6.3269
344700	5.8829
345600	5.7719
346500	5.6054
347400	5.1059
348300	4.9949
349200	4.9395
350100	4.773
351000	4.7175
351900	4.662
352800	4.6065
353700	4.6065
354600	4.7175
355500	4.662
356400	4.4955
357300	4.662
358200	5.1614
359100	5.2169
360000	4.773
360900	4.0515
361800	3.9405
362700	4.2735
363600	4.329
364500	4.662
365400	5.9384
366300	6.7154
367200	6.1049
368100	5.3834
369000	5.4389
369900	5.6609
370800	5.3834
371700	4.884
372600	4.9395
373500	5.0504
374400	4.8285
375300	4.7175
376200	5.1059
377100	5.6609
378000	5.9939
378900	5.7719
379800	5.6054
380700	5.4944
381600	5.2724
382500	5.7164
383400	6.2714
384300	6.2159
385200	5.7164
386100	5.2169
387000	4.9395
387900	5.3279
388800	5.8274
389700	5.9939
390600	6.3269
391500	6.9374
392400	7.2149
393300	6.9374
394200	6.1049
395100	5.2724
396000	4.9395
396900	5.0504
397800	5.1059
398700	5.1059
399600	5.1059
400500	5.1059
401400	5.1059
402300	5.1059
403200	5.1059
404100	4.884
405000	4.6065
405900	4.3845
406800	4.4955
407700	4.662
408600	4.6065
409500	5.1614
410400	5.8829
411300	5.3834
412200	5.0504
413100	5.2169
414000	4.9395
414900	4.6065
415800	4.773
416700	4.884
417600	4.884
418500	4.773
419400	4.7175
420300	4.6065
421200	4.3845
422100	4.44
423000	4.44
423900	4.2735
424800	4.329
425700	4.2735
426600	4.107
427500	4.107
428400	4.3845
429300	5.0504
430200	5.7164
431100	5.6054
432000	5.0504
432900	4.884
433800	5.4944
434700	6.3269
435600	5.8829
436500	4.662
437400	4.662
438300	4.9949
439200	4.9395
440100	4.9395
441000	4.8285
441900	4.4955
442800	4.44
443700	4.4955
444600	4.662
445500	5.2724
446400	5.6054
447300	4.9949
448200	3.996
449100	3.6075
450000	3.774
450900	4.1625
451800	4.218
452700	4.1625
453600	4.218
454500	4.9949
455400	6.3269
456300	6.6599
457200	6.0494
458100	5.2724
459000	5.1614
459900	5.7719
460800	6.0494
461700	5.8274
462600	5.7164
463500	5.4944
464400	5.1059
465300	4.8285
466200	5.1059
467100	5.4944
468000	5.1059
468900	4.884
469800	4.9949
470700	4.9395
471600	4.9949
472500	5.1614
473400	4.9949
474300	4.773
475200	4.8285
476100	4.884
477000	4.9395
477900	4.8285
478800	4.6065
479700	4.3845
480600	4.1625
481500	4.107
482400	4.218
483300	3.996
484200	3.996
485100	4.662
486000	4.7175
486900	4.662
487800	4.8285
488700	4.8285
489600	4.7175
490500	4.7175
491400	4.7175
492300	4.662
493200	4.662
494100	4.773
495000	4.8285
495900	4.7175
496800	4.773
497700	5.3279
498600	6.2159
499500	6.3269
500400	5.2169
501300	4.8285
502200	5.3279
503100	5.3834
504000	4.9949
504900	4.9395
505800	4.9949
506700	4.9395
507600	4.884
508500	4.773
509400	4.662
510300	4.6065
511200	4.773
512100	5.1059
513000	4.9949
513900	4.662
514800	4.6065
515700	4.662
516600	4.662
517500	5.0504
518400	6.3269
519300	7.4369
520200	7.2149
521100	6.4934
522000	6.3269
522900	6.4934
523800	6.9929
524700	7.6589
525600	7.0484
526500	5.5499
527400	5.0504
528300	5.6609
529200	5.7164
530100	4.8285
531000	4.662
531900	5.2169
532800	5.4389
533700	5.4389
534600	5.2169
535500	5.2169
536400	5.5499
537300	5.2724
538200	4.662
539100	4.44
540000	4.44
540900	4.44
541800	4.44
542700	4.44
543600	4.3845
544500	4.2735
545400	4.329
546300	4.4955
547200	4.6065
548100	4.6065
549000	4.6065
549900	4.551
550800	4.884
551700	5.9384
552600	6.5489
553500	5.9939
554400	5.8829
555300	6.1049
556200	5.8829
557100	5.8829
558000	6.2159
558900	5.8829
559800	5.6609
560700	5.4944
561600	5.7164
562500	6.5489
563400	7.1039
564300	6.6599
565200	5.6054
566100	4.9395
567000	4.9949
567900	5.7164
568800	6.1049
569700	5.7164
570600	5.2169
571500	4.773
572400	4.773
573300	4.7175
574200	4.773
575100	4.8285
576000	4.773
576900	4.7175
577800	4.662
578700	4.662
579600	4.8285
580500	4.884
581400	4.884
582300	4.9395
583200	5.2724
584100	6.0494
585000	6.7154
585900	6.1604
586800	5.2724
587700	5.0504
588600	5.2169
589500	5.2724
590400	5.0504
591300	4.7175
592200	4.7175
593100	4.773
594000	4.7175
594900	5.1059
595800	6.2159
596700	6.4934
597600	5.3279
598500	4.551
599400	4.773
600300	5.1059
601200	4.9949
602100	4.8285
603000	5.0504
603900	5.9384
604800	6.7709
605700	6.2714
606600	5.5499
607500	5.7164
608400	5.2724
609300	4.7175
610200	5.6054
611100	6.2159
612000	5.7164
612900	4.884
613800	4.662
614700	5.4944
615600	5.9384
616500	5.3279
617400	4.884
618300	5.1614
619200	5.5499
620100	5.7164
621000	5.5499
621900	5.0504
622800	4.8285
623700	4.9395
624600	4.8285
625500	4.773
626400	4.8285
627300	4.773
628200	4.6065
629100	4.9395
630000	5.8829
630900	6.8264
631800	6.9374
632700	5.9384
633600	4.8285
634500	5.2724
635400	6.1049
636300	6.2159
637200	5.7719
638100	5.2724
639000	4.9949
639900	5.3834
640800	6.1604
641700	6.2159
642600	5.8274
643500	5.4389
644400	5.6054
645300	5.8829
646200	5.5499
647100	4.9395
648000	4.8285
648900	5.4944
649800	6.2714
650700	6.0494
651600	5.1059
652500	4.329
653400	4.3845
654300	5.3279
655200	5.5499
656100	5.2724
657000	4.9949
657900	4.6065
658800	4.6065
659700	4.773
660600	4.8285
661500	4.4955
662400	3.8295
663300	3.9405
664200	4.662
665100	4.551
666000	4.44
666900	4.773
667800	4.9949
668700	4.884
669600	4.9395
670500	5.1614
671400	5.4389
672300	5.4389
673200	5.6609
674100	6.4379
675000	6.0494
675900	5.2724
676800	5.5499
677700	5.1059
678600	4.4955
679500	4.884
680400	5.2169
681300	4.9949
682200	4.884
683100	4.884
684000	4.8285
684900	4.773
685800	4.551
686700	4.44
687600	4.884
688500	5.3834
689400	5.3279
690300	4.9395
691200	4.6065
692100	5.1059
693000	5.9939
693900	6.1049
694800	6.0494
695700	5.8829
696600	5.6609
697500	5.6054
698400	6.3824
699300	7.3259
700200	6.7709
701100	5.6054
702000	5.4944
702900	5.8829
703800	6.1604
704700	5.6609
705600	5.0504
706500	5.1614
707400	5.3279
708300	5.2724
709200	5.2169
710100	5.2169
711000	5.3279
711900	5.2169
712800	5.1059
713700	5.0504
714600	4.9395
715500	4.884
716400	4.773
717300	4.662
718200	4.551
719100	4.329
720000	4.8285
720900	5.8829
721800	6.5489
722700	6.5489
723600	5.7719
724500	5.1059
725400	5.3834
726300	6.3269
727200	6.2714
728100	5.2724
729000	5.2169
729900	5.1059
730800	5.1059
731700	5.7164
732600	6.1604
733500	6.2159
734400	5.7719
735300	5.2724
736200	5.2724
737100	5.4389
738000	5.2169
738900	5.0504
739800	4.9949
740700	4.9395
741600	4.773
742500	4.7175
743400	4.773
744300	4.773
745200	4.773
746100	4.7175
747000	4.773
747900	4.884
748800	4.773
749700	4.662
750600	4.8285
751500	4.7175
752400	4.662
753300	4.884
754200	4.9395
755100	4.9395
756000	5.2169
756900	5.6054
