# Supplementary material for: A parsimonious model of blood glucose homeostasis
Source: PLOS Digit Health. 2022 Jul 14;1(7):e0000072. doi: 10.1371/journal.pdig.0000072 (PMC9931355; doi:10.1371/journal.pdig.0000072)
Supplement: S2 Data — Blood glucose data of Klick Pilot Study measured using the Freestyle Libre Flash Glucose device. The data are presented in comma separated values (.csv) format for each healthy individual (N = 100). The filenames represent the unique identification of the individual to preserve anonymity. (ZIP) [file pdig.0000072.s011.zip › VMK078.csv]

Elapsed Time	Glucose (mmol/L)
0	2.4975
900	2.7195
1800	3.9405
2700	4.0515
3600	3.4965
4500	3.4965
5400	3.8295
6300	4.0515
7200	4.329
8100	4.107
9000	3.3855
9900	3.0525
10800	2.775
11700	2.775
12600	3.1635
13500	3.552
14400	3.219
15300	2.886
16200	2.664
17100	2.442
18000	2.553
18900	2.6085
19800	2.6085
20700	2.997
21600	3.774
22500	3.774
23400	3.3855
24300	3.2745
25200	3.6075
26100	4.107
27000	4.218
27900	4.2735
28800	4.44
29700	4.218
30600	3.6075
31500	3.2745
32400	2.553
33300	2.22
34200	2.22
35100	2.22
36000	2.22
36900	2.22
37800	2.22
38700	2.22
39600	2.22
40500	2.22
41400	2.22
42300	2.22
43200	2.22
44100	2.22
45000	2.22
45900	2.22
46800	2.22
47700	2.22
48600	2.22
49500	2.22
50400	2.22
51300	2.22
52200	2.22
53100	2.22
54000	2.22
55800	2.22
56700	2.331
57600	3.0525
58500	3.219
59400	3.885
60300	2.664
61200	2.22
62100	2.22
63000	2.22
63900	2.22
64800	2.22
65700	2.442
66600	2.2755
67500	2.442
68400	2.6085
69300	2.4975
70200	2.9415
71100	3.6075
72000	3.6075
72900	4.4955
73800	4.7175
74700	4.218
75600	4.44
76500	4.1625
77400	3.774
78300	4.44
79200	4.218
80100	3.3855
81000	3.33
81900	3.441
82800	2.7195
83700	2.22
84600	2.22
85500	2.442
86400	2.6085
87300	2.886
88200	3.9405
89100	4.773
90000	4.884
90900	4.773
91800	4.662
92700	4.662
93600	4.8285
94500	4.8285
95400	4.884
96300	5.1059
97200	4.884
98100	5.1059
99000	5.3834
99900	5.2169
100800	5.3279
101700	5.3279
102600	4.6065
103500	3.996
104400	3.996
105300	3.885
106200	3.552
107100	3.4965
108000	3.885
108900	4.44
109800	4.7175
110700	4.662
111600	4.9395
112500	4.9949
113400	4.3845
114300	4.0515
115200	4.551
116100	5.2169
117000	5.5499
117900	5.5499
118800	5.2724
119700	4.44
120600	3.0525
121500	2.22
123300	2.22
124200	3.8295
125100	5.0504
126000	4.44
126900	4.107
127800	4.107
128700	4.218
129600	3.8295
130500	3.663
131400	3.8295
132300	3.7185
133200	3.663
134100	3.663
135000	3.33
135900	3.4965
136800	4.0515
137700	3.885
138600	3.9405
139500	4.1625
140400	4.1625
141300	4.218
142200	4.107
143100	4.107
144000	4.329
144900	4.4955
145800	4.218
146700	4.1625
147600	5.1059
148500	5.6609
149400	5.6609
150300	6.1049
151200	5.9939
152100	4.44
153000	3.8295
153900	3.885
154800	3.8295
155700	3.6075
156600	3.3855
157500	3.219
158400	3.1635
159300	3.0525
160200	2.997
161100	3.2745
162000	3.33
162900	3.441
163800	3.7185
164700	4.662
165600	6.5489
166500	6.9374
167400	6.4934
168300	6.4379
169200	6.1604
170100	6.0494
171000	6.1049
171900	5.8274
172800	5.6054
173700	5.5499
174600	5.4944
175500	5.6054
176400	5.7164
177300	5.7164
178200	5.8829
179100	5.5499
180000	5.1059
180900	5.6609
181800	6.2714
182700	6.0494
183600	5.7719
184500	5.6054
185400	5.6609
186300	5.8274
187200	5.2169
188100	4.44
189000	4.3845
189900	4.3845
190800	4.107
191700	4.2735
192600	4.773
193500	4.7175
194400	4.4955
195300	4.884
196200	5.1059
197100	4.9949
198000	5.2169
198900	5.8274
199800	6.0494
200700	5.8829
201600	5.9939
202500	6.6044
203400	6.9929
204300	6.5489
205200	5.8829
206100	5.9384
207000	6.4934
207900	6.8819
208800	6.6044
209700	6.1604
210600	5.9939
211500	5.9384
212400	5.9384
213300	5.6054
214200	5.2169
215100	5.2724
216000	5.3834
216900	5.2724
217800	4.9949
218700	4.884
219600	4.8285
220500	4.6065
221400	4.44
222300	4.4955
223200	4.44
224100	4.44
225000	4.551
225900	4.4955
226800	4.329
227700	4.44
228600	4.44
229500	4.329
230400	4.0515
231300	3.2745
232200	2.4975
233100	2.664
234000	2.997
234900	3.108
235800	3.6075
236700	3.996
237600	3.9405
238500	3.774
239400	4.551
240300	6.4379
241200	7.1594
242100	6.7709
243000	6.6044
243900	6.1604
244800	5.3279
245700	4.3845
246600	3.885
247500	3.552
248400	3.33
249300	3.552
250200	4.6065
251100	5.1614
252000	4.3845
252900	3.4965
253800	3.4965
254700	5.3279
255600	6.6599
256500	6.1049
257400	5.1059
258300	5.1614
259200	5.7164
260100	6.2159
261000	6.0494
261900	5.5499
262800	5.7719
263700	5.6054
264600	4.662
265500	4.329
266400	4.2735
267300	4.218
268200	4.4955
269100	4.9949
270000	4.662
270900	3.996
271800	3.996
272700	4.1625
273600	4.218
274500	4.218
275400	4.1625
276300	4.4955
277200	5.1059
278100	4.7175
279000	4.107
279900	4.44
280800	5.4944
281700	6.0494
282600	6.1049
283500	5.7164
284400	4.9949
285300	4.884
286200	4.9395
287100	4.773
288000	4.773
288900	4.7175
289800	4.6065
290700	4.9395
291600	5.0504
292500	4.884
293400	4.884
294300	4.9395
295200	4.8285
296100	4.884
297000	5.1614
297900	5.0504
298800	4.662
299700	4.44
300600	4.6065
301500	4.551
302400	4.3845
303300	4.44
304200	4.551
305100	4.662
306000	4.662
306900	4.662
307800	4.662
308700	4.7175
309600	4.8285
310500	4.7175
311400	4.551
312300	4.8285
313200	4.7175
314100	4.3845
315000	4.329
315900	4.2735
316800	4.107
317700	4.0515
318600	4.551
319500	5.6054
320400	5.6609
321300	4.773
322200	4.9395
323100	5.6054
324000	5.6054
324900	5.6609
325800	5.7164
326700	5.3834
327600	4.8285
328500	4.4955
329400	4.6065
330300	4.329
331200	3.663
332100	3.6075
333000	4.0515
333900	4.1625
334800	3.885
335700	3.8295
336600	3.9405
337500	4.4955
338400	6.1049
339300	7.2704
340200	7.2149
341100	7.0484
342000	6.9374
342900	6.6044
343800	6.3269
344700	6.6599
345600	7.0484
346500	6.7154
347400	6.2714
348300	5.9939
349200	5.3834
350100	4.551
351000	4.773
351900	5.6609
352800	5.6054
353700	4.884
354600	4.773
355500	4.6065
356400	4.2735
357300	4.2735
358200	4.3845
359100	4.3845
360000	4.3845
360900	5.1614
361800	6.4934
362700	6.5489
363600	5.2724
364500	4.2735
365400	4.6065
366300	5.6609
367200	6.3269
368100	6.7154
369000	6.7709
369900	6.5489
370800	5.8274
371700	4.7175
372600	4.662
373500	5.6054
374400	6.1604
375300	5.7164
376200	5.0504
377100	4.773
378000	4.8285
378900	4.8285
379800	4.9949
380700	5.0504
381600	4.884
382500	4.773
383400	4.773
384300	4.7175
385200	4.44
386100	4.107
387000	4.107
387900	4.218
388800	4.2735
389700	4.3845
390600	4.44
391500	4.551
392400	4.4955
393300	4.218
394200	4.44
395100	4.7175
396000	4.44
396900	4.329
397800	4.4955
398700	4.6065
399600	4.329
400500	4.107
401400	4.2735
402300	4.107
403200	3.9405
404100	4.107
405000	4.3845
405900	4.4955
406800	4.329
407700	4.0515
408600	4.44
409500	5.4944
410400	6.2159
411300	5.7719
412200	4.773
413100	4.44
414000	4.8285
414900	5.4389
415800	5.3279
416700	4.773
417600	4.6065
418500	4.4955
419400	4.329
420300	4.551
421200	5.0504
422100	5.5499
423000	5.3279
423900	4.44
424800	4.1625
425700	4.7175
426600	4.9949
427500	4.8285
428400	5.0504
429300	5.6054
430200	5.7164
431100	5.1059
432000	5.6054
432900	6.9374
433800	7.2149
434700	6.9929
435600	7.0484
436500	7.1594
437400	6.7709
438300	6.0494
439200	5.8274
440100	6.0494
441000	5.8829
441900	5.1614
442800	5.1059
443700	5.1059
444600	4.8285
445500	5.1059
446400	5.7164
447300	5.7164
448200	4.884
449100	4.2735
450000	4.662
450900	4.9395
451800	4.8285
452700	4.884
453600	5.1614
454500	5.2724
455400	4.8285
456300	4.44
457200	5.1614
458100	6.7709
459000	7.5479
459900	7.6034
460800	7.7699
461700	7.3259
462600	6.7709
463500	6.1604
464400	6.0494
465300	6.1604
466200	6.1604
467100	6.2714
468000	6.3824
468900	6.3269
469800	5.9939
470700	5.5499
471600	5.1614
472500	4.9395
473400	4.551
474300	4.44
475200	4.6065
476100	4.3845
477000	4.1625
477900	4.2735
478800	4.7175
479700	4.9949
480600	4.9395
481500	4.8285
482400	4.8285
483300	4.773
484200	4.662
485100	4.551
486000	4.44
486900	4.329
487800	4.218
488700	4.551
489600	4.662
490500	4.1625
491400	4.218
492300	4.4955
493200	4.329
494100	4.329
495000	4.8285
495900	5.5499
496800	5.9939
497700	5.9384
498600	5.1059
499500	4.662
500400	5.0504
501300	5.5499
502200	5.9384
503100	5.9384
504000	5.3279
504900	4.44
505800	3.8295
506700	3.9405
507600	5.0504
508500	5.7719
509400	4.8285
510300	3.885
511200	3.663
512100	3.6075
513000	3.7185
513900	4.329
514800	5.3834
515700	5.6054
516600	5.3834
517500	5.9939
518400	6.6599
519300	6.7154
520200	6.2159
521100	5.9384
522000	6.5489
522900	6.2159
523800	5.1614
524700	5.2724
525600	6.0494
526500	6.0494
527400	5.4389
528300	5.0504
529200	5.3834
530100	5.6609
531000	5.4944
531900	5.7164
532800	6.0494
533700	6.2159
534600	5.9384
535500	5.0504
536400	4.44
537300	4.8285
538200	5.3279
539100	5.2169
540000	4.9949
540900	5.0504
541800	5.2169
542700	5.2724
543600	5.0504
544500	4.662
545400	4.551
546300	4.7175
547200	4.8285
548100	5.2169
549000	5.9384
549900	6.1049
550800	5.4944
551700	4.8285
552600	4.3845
553500	4.329
554400	4.6065
555300	4.4955
556200	4.6065
557100	4.7175
558000	4.4955
558900	4.1625
559800	3.9405
560700	3.9405
561600	3.6075
562500	3.33
563400	3.885
564300	4.329
565200	4.3845
566100	4.4955
567000	4.329
567900	4.329
568800	4.3845
569700	4.329
570600	4.218
571500	4.1625
572400	4.1625
573300	4.1625
574200	4.107
575100	3.996
576000	3.885
576900	3.774
577800	3.7185
578700	3.7185
579600	3.774
580500	3.774
581400	3.774
582300	3.3855
583200	3.108
584100	3.7185
585000	5.0504
585900	6.0494
586800	6.3269
587700	5.9384
588600	5.1614
589500	4.551
590400	4.3845
591300	4.6065
592200	4.773
593100	4.884
594000	4.773
594900	4.884
595800	5.1059
596700	5.5499
597600	5.9384
598500	5.7164
599400	5.6054
600300	5.6054
601200	5.8274
602100	6.2159
603000	6.1049
603900	5.8274
604800	5.8274
605700	5.5499
606600	5.8274
607500	6.3269
608400	5.9939
609300	5.0504
610200	4.551
611100	4.884
612000	5.5499
612900	5.8829
613800	5.4389
614700	4.884
615600	4.7175
616500	5.0504
617400	5.9939
618300	7.2704
619200	7.6589
620100	6.7154
621000	5.8829
621900	6.1049
622800	6.6044
623700	6.8819
624600	7.1039
625500	7.0484
626400	7.1594
627300	7.3814
628200	7.3259
629100	7.1594
630000	6.6044
630900	6.3269
631800	6.4379
632700	6.2159
633600	6.1049
634500	5.7164
635400	4.662
636300	3.9405
637200	3.7185
638100	4.329
639000	5.5499
639900	5.8829
640800	5.0504
641700	4.4955
642600	4.4955
643500	4.6065
644400	4.662
645300	4.551
646200	4.3845
647100	3.8295
648000	3.108
648900	2.775
649800	4.107
650700	4.329
651600	4.107
652500	4.107
653400	4.107
654300	4.107
655200	4.0515
656100	3.9405
657000	3.885
657900	4.4955
658800	5.5499
659700	5.8274
660600	5.1059
661500	4.4955
662400	3.996
663300	3.885
664200	4.2735
665100	4.884
666000	4.884
666900	4.7175
667800	5.1059
668700	4.884
669600	4.4955
670500	4.44
671400	4.0515
672300	3.8295
673200	3.9405
674100	4.0515
675000	4.551
675900	5.2724
676800	5.3834
677700	5.0504
678600	4.662
679500	4.7175
680400	5.1059
681300	5.2169
682200	5.0504
683100	4.8285
684000	4.7175
684900	4.884
685800	5.0504
686700	5.0504
687600	4.9949
688500	4.773
689400	4.4955
690300	4.4955
691200	4.6065
692100	4.6065
693000	4.551
693900	4.3845
694800	4.218
695700	4.4955
696600	5.3279
697500	6.2159
698400	6.7154
699300	6.7154
700200	6.3824
701100	6.2159
702000	6.4379
702900	6.6599
703800	6.2714
704700	5.4944
705600	5.2724
706500	5.3834
707400	5.3834
708300	5.3279
709200	5.6054
710100	6.0494
711000	6.6044
711900	6.8264
712800	6.6599
713700	5.9939
714600	5.4389
715500	5.5499
716400	5.7164
717300	5.6609
718200	5.4944
719100	4.884
720000	4.3845
720900	4.4955
721800	4.7175
722700	4.8285
723600	4.773
724500	4.6065
725400	4.44
726300	4.4955
727200	4.6065
728100	4.0515
729000	3.663
729900	4.2735
730800	4.44
731700	4.44
732600	4.44
733500	4.3845
734400	4.551
735300	4.662
736200	4.6065
737100	4.44
738000	4.884
738900	5.6054
739800	5.4944
740700	4.884
741600	4.4955
742500	4.2735
743400	4.2735
744300	4.44
745200	4.4955
746100	4.218
747000	4.551
747900	5.8829
748800	6.6599
749700	6.1049
750600	5.6609
751500	5.6609
752400	5.7164
753300	5.4944
754200	4.9949
755100	4.7175
756000	4.44
756900	4.218
757800	4.218
758700	4.107
759600	3.996
760500	3.8295
761400	4.329
762300	5.5499
763200	5.8829
764100	5.5499
765000	5.5499
765900	5.4944
766800	5.2169
767700	4.6065
768600	4.44
769500	5.1059
770400	5.8274
771300	6.4934
772200	6.9929
773100	6.8264
774000	6.4379
774900	6.2159
775800	6.6044
776700	7.0484
777600	6.4934
778500	5.7164
779400	4.662
780300	4.1625
781200	5.0504
782100	6.2159
783000	6.2159
783900	5.8829
784800	6.3269
785700	6.6599
786600	6.4934
787500	6.1049
788400	5.3834
789300	4.9949
790200	4.9949
791100	5.0504
792000	5.3279
792900	5.4389
793800	5.2169
794700	5.0504
795600	4.9949
796500	4.7175
797400	4.44
798300	4.4955
799200	5.4944
800100	6.6599
801000	6.4379
801900	5.7164
802800	5.4944
803700	6.0494
804600	6.4934
805500	6.1604
806400	5.4944
807300	5.3279
808200	5.4944
809100	5.6054
810000	5.6054
810900	5.3279
811800	4.662
812700	4.1625
813600	4.551
814500	5.4944
815400	5.7164
816300	5.1614
817200	4.6065
818100	4.6065
819000	5.0504
819900	5.1614
820800	4.9949
821700	4.773
822600	4.773
823500	4.7175
824400	4.44
825300	4.4955
826200	4.662
827100	4.662
828000	4.662
828900	4.7175
829800	4.6065
830700	4.551
831600	4.551
832500	4.44
833400	4.218
834300	4.1625
835200	4.218
836100	4.1625
837000	4.107
837900	4.107
838800	4.551
839700	5.7719
840600	6.7709
841500	6.8819
842400	6.6044
843300	6.3824
844200	6.2159
845100	5.6054
846000	4.6065
846900	4.0515
847800	4.662
848700	5.6609
849600	5.4944
850500	4.773
851400	4.0515
852300	4.329
853200	5.4944
854100	5.9384
855000	5.4389
855900	5.2169
856800	5.7164
857700	6.1049
858600	6.1049
859500	5.9939
860400	5.9384
861300	5.9939
862200	5.8274
863100	5.4389
864000	5.2724
864900	5.4944
865800	5.5499
866700	5.7164
867600	5.9939
868500	5.7164
869400	5.3834
870300	5.7164
871200	5.9384
872100	5.9384
873000	5.9939
873900	6.0494
874800	5.4944
875700	4.329
876600	3.996
877500	4.2735
878400	4.329
879300	4.1625
880200	4.1625
881100	4.551
882000	4.9949
882900	4.773
883800	4.329
884700	4.218
885600	4.218
886500	4.2735
887400	4.2735
888300	4.2735
889200	4.4955
890100	4.551
891000	4.551
891900	4.662
892800	5.1614
893700	5.7719
894600	5.6609
895500	5.9939
896400	6.7709
897300	7.4369
898200	7.5479
899100	6.9929
900000	6.2714
900900	5.6609
901800	5.7164
902700	5.7719
903600	5.3279
904500	5.2724
905400	5.6054
906300	5.7164
907200	5.6609
908100	5.2169
909000	4.551
909900	4.218
910800	4.3845
911700	4.662
912600	5.0504
913500	5.0504
914400	4.9949
915300	4.9949
916200	4.884
917100	4.773
918000	4.551
918900	4.551
919800	4.773
920700	4.9395
921600	4.8285
922500	4.551
923400	4.4955
924300	5.0504
925200	5.6054
926100	4.8285
927000	3.996
927900	4.2735
928800	4.4955
929700	4.662
930600	5.2169
931500	5.4944
932400	5.3834
933300	5.2724
934200	5.0504
935100	4.773
936000	4.7175
936900	4.7175
