# Supplementary material for: A parsimonious model of blood glucose homeostasis
Source: PLOS Digit Health. 2022 Jul 14;1(7):e0000072. doi: 10.1371/journal.pdig.0000072 (PMC9931355; doi:10.1371/journal.pdig.0000072)
Supplement: S2 Data — Blood glucose data of Klick Pilot Study measured using the Freestyle Libre Flash Glucose device. The data are presented in comma separated values (.csv) format for each healthy individual (N = 100). The filenames represent the unique identification of the individual to preserve anonymity. (ZIP) [file pdig.0000072.s011.zip › VSH079.csv]

Elapsed Time	Glucose (mmol/L)
0	2.8305
900	2.886
1800	3.0525
2700	3.0525
3600	2.886
4500	2.775
5400	2.8305
6300	3.2745
7200	3.9405
8100	3.663
9000	3.33
9900	3.7185
10800	4.218
11700	3.4965
12600	3.0525
13500	3.0525
14400	3.6075
15300	3.441
16200	3.2745
17100	3.2745
18000	3.108
18900	2.664
19800	2.7195
20700	3.33
21600	3.2745
22500	2.997
23400	3.1635
24300	3.219
25200	3.1635
26100	3.441
27000	3.3855
27900	3.1635
28800	2.886
29700	2.7195
30600	2.9415
31500	3.108
32400	2.775
33300	2.4975
34200	2.9415
35100	3.108
36000	2.997
36900	3.219
37800	3.33
38700	3.108
39600	3.0525
40500	3.2745
41400	3.3855
42300	3.33
43200	3.33
44100	3.2745
45000	3.219
45900	3.3855
46800	3.552
47700	3.219
48600	3.1635
49500	3.108
50400	3.3855
51300	4.329
52200	4.3845
53100	4.107
54000	4.1625
54900	3.885
55800	3.552
56700	3.6075
57600	3.552
58500	3.33
59400	3.552
60300	3.663
61200	3.219
62100	2.9415
63000	2.7195
63900	2.4975
64800	3.441
65700	4.2735
66600	3.2745
67500	2.9415
68400	3.219
69300	3.219
70200	3.2745
71100	3.3855
72000	3.3855
72900	3.3855
73800	3.219
74700	3.108
75600	3.108
76500	3.219
77400	3.108
78300	2.9415
79200	2.9415
80100	2.9415
81000	2.775
81900	2.664
82800	2.442
83700	2.3865
84600	2.331
85500	2.22
86400	2.22
87300	2.22
88200	2.331
89100	2.4975
90000	2.3865
90900	2.2755
91800	2.442
92700	2.3865
93600	2.2755
94500	2.331
95400	2.331
96300	2.3865
97200	2.3865
98100	2.331
99000	2.2755
99900	2.22
100800	2.22
101700	2.442
102600	2.664
103500	2.6085
104400	2.553
105300	2.2755
106200	2.22
107100	2.22
108000	2.22
108900	2.22
109800	2.22
110700	2.22
111600	2.22
112500	2.2755
113400	2.4975
114300	2.3865
115200	2.22
116100	2.22
117000	2.22
117900	2.22
118800	2.22
119700	2.22
120600	2.22
121500	2.22
122400	2.22
123300	2.7195
124200	2.8305
125100	2.8305
126000	2.8305
126900	2.886
127800	2.8305
128700	2.9415
129600	3.1635
130500	3.441
131400	3.441
132300	3.2745
133200	3.33
134100	3.3855
135000	3.33
135900	3.33
136800	3.552
137700	4.329
138600	4.662
139500	4.3845
140400	4.329
141300	4.4955
142200	4.329
143100	4.3845
144000	4.107
144900	3.2745
145800	3.219
146700	3.885
147600	3.552
148500	3.441
149400	4.1625
150300	4.44
151200	4.2735
152100	4.6065
153000	5.1059
153900	4.773
154800	3.8295
155700	3.7185
156600	4.3845
157500	4.551
158400	4.2735
159300	3.996
160200	3.4965
161100	3.0525
162000	2.7195
162900	2.8305
163800	2.886
164700	3.108
165600	4.2735
166500	4.884
167400	4.3845
168300	4.107
169200	3.996
170100	3.7185
171000	3.9405
171900	4.3845
172800	3.774
173700	3.552
174600	3.663
175500	3.33
176400	3.33
177300	3.441
178200	3.3855
179100	3.441
180000	3.996
180900	4.3845
181800	3.996
182700	3.9405
183600	4.3845
184500	4.884
185400	4.9949
186300	4.4955
187200	3.9405
188100	3.7185
189000	3.885
189900	3.9405
190800	3.7185
191700	3.33
192600	3.108
193500	3.2745
194400	3.3855
195300	3.33
196200	3.108
197100	2.6085
198000	2.442
198900	3.108
199800	3.552
200700	3.3855
201600	3.441
202500	3.663
203400	3.6075
204300	3.552
205200	3.552
206100	3.552
207000	3.663
207900	3.6075
208800	3.441
209700	3.33
210600	3.2745
211500	3.2745
212400	3.2745
213300	3.441
214200	3.4965
215100	3.552
216000	3.552
216900	3.4965
217800	3.6075
218700	3.6075
219600	3.33
220500	3.441
221400	3.552
222300	3.6075
223200	3.885
224100	3.9405
225000	4.107
225900	3.885
226800	3.33
227700	3.441
228600	3.996
229500	3.885
230400	4.218
231300	4.2735
232200	3.7185
233100	3.885
234000	4.0515
234900	3.6075
235800	3.441
236700	3.774
237600	3.663
238500	3.3855
239400	3.6075
240300	3.885
241200	3.8295
242100	3.996
243000	4.773
243900	4.9949
244800	4.4955
245700	3.774
246600	3.8295
247500	4.7175
248400	5.2169
249300	4.8285
250200	4.0515
251100	3.6075
252000	3.9405
252900	4.6065
253800	4.6065
254700	4.1625
255600	3.996
256500	4.0515
257400	3.9405
258300	3.6075
259200	3.552
260100	3.7185
261000	3.663
261900	3.663
262800	4.2735
263700	4.6065
264600	4.2735
265500	4.662
266400	4.9395
267300	4.6065
268200	4.218
269100	4.6065
270000	4.9949
270900	4.6065
271800	3.774
272700	3.552
273600	3.774
274500	3.996
275400	3.885
276300	3.33
277200	3.219
278100	3.552
279000	3.552
279900	3.552
280800	3.663
281700	3.663
282600	3.3855
283500	3.1635
284400	3.33
285300	3.3855
286200	3.3855
287100	3.7185
288000	3.8295
288900	3.663
289800	3.552
290700	3.552
291600	3.3855
292500	3.219
293400	3.1635
294300	3.663
295200	3.8295
296100	3.7185
297000	3.6075
297900	3.663
298800	3.774
299700	3.7185
300600	3.6075
301500	3.552
302400	3.6075
303300	3.663
304200	3.552
305100	3.663
306000	3.663
306900	3.441
307800	3.33
308700	3.4965
309600	3.663
310500	3.7185
311400	4.329
312300	4.9395
313200	4.107
314100	3.219
315000	3.1635
315900	3.885
316800	3.8295
317700	3.8295
318600	3.996
319500	3.7185
320400	3.2745
321300	3.552
322200	3.885
323100	3.7185
324000	3.7185
324900	3.8295
325800	3.885
326700	3.663
327600	3.774
328500	4.107
329400	3.996
330300	3.885
331200	4.1625
332100	3.8295
333000	3.0525
333900	2.442
334800	3.108
335700	4.6065
336600	4.6065
337500	4.0515
338400	3.7185
339300	4.2735
340200	4.329
341100	4.0515
342000	4.218
342900	4.107
343800	3.996
344700	4.44
345600	4.2735
346500	3.885
347400	3.9405
348300	3.885
349200	3.996
350100	3.774
351000	3.8295
351900	4.2735
352800	3.9405
353700	3.441
354600	3.663
355500	3.9405
356400	3.552
357300	4.0515
358200	4.884
359100	5.1614
360000	4.8285
360900	4.773
361800	4.9395
362700	4.884
363600	4.6065
364500	4.329
365400	3.9405
366300	3.774
367200	3.885
368100	3.996
369000	3.996
369900	4.107
370800	4.1625
371700	4.1625
372600	4.107
373500	3.996
374400	3.9405
375300	3.774
376200	3.8295
377100	3.996
378000	3.8295
378900	3.7185
379800	3.663
380700	3.774
381600	3.774
382500	3.663
383400	3.663
384300	3.663
385200	3.663
386100	3.663
387000	3.552
387900	3.552
388800	3.663
389700	3.663
390600	3.552
391500	3.774
392400	3.885
393300	3.552
394200	3.4965
395100	3.6075
396000	3.6075
396900	3.6075
397800	3.6075
398700	3.774
399600	3.9405
400500	3.663
401400	3.774
402300	4.329
403200	4.1625
404100	4.0515
405000	3.996
405900	3.8295
406800	3.7185
407700	3.9405
408600	3.9405
409500	3.8295
410400	3.8295
411300	3.4965
412200	3.663
413100	4.218
414000	4.107
414900	3.441
415800	3.3855
416700	3.7185
417600	3.6075
418500	3.3855
419400	3.552
420300	3.7185
421200	3.2745
422100	3.219
423000	3.7185
423900	4.107
424800	3.9405
425700	3.3855
426600	3.3855
427500	3.552
428400	3.4965
429300	3.4965
430200	3.552
431100	3.6075
432000	3.6075
432900	3.6075
433800	3.663
434700	3.6075
435600	3.663
436500	3.9405
437400	3.885
438300	3.441
439200	3.441
440100	3.774
441000	4.329
441900	4.773
442800	4.551
443700	4.2735
444600	4.2735
445500	3.996
446400	3.885
447300	4.107
448200	4.2735
449100	4.1625
450000	4.107
450900	4.1625
451800	4.0515
452700	3.7185
453600	3.6075
454500	3.552
455400	3.4965
456300	3.441
457200	3.552
458100	3.6075
459000	3.4965
459900	3.552
460800	3.6075
461700	3.663
462600	3.6075
463500	3.4965
464400	3.3855
465300	3.441
466200	3.7185
467100	3.885
468000	3.9405
468900	3.9405
469800	3.885
470700	3.996
471600	3.9405
472500	3.663
473400	3.4965
474300	3.4965
475200	3.4965
476100	3.441
477000	3.3855
477900	3.4965
478800	3.6075
479700	3.552
480600	3.774
481500	3.3855
482400	3.1635
483300	3.885
484200	3.996
485100	3.441
486000	3.996
486900	4.44
487800	3.9405
488700	3.9405
489600	4.0515
490500	3.8295
491400	3.774
492300	3.663
493200	3.774
494100	4.107
495000	4.0515
495900	3.8295
496800	3.7185
497700	3.4965
498600	3.3855
499500	3.885
500400	4.218
501300	3.885
502200	3.7185
503100	3.996
504000	3.996
504900	3.885
505800	3.7185
506700	3.6075
507600	3.552
508500	3.6075
509400	3.9405
510300	4.107
511200	3.774
512100	3.7185
513000	3.996
513900	3.8295
514800	3.996
515700	4.218
516600	3.996
517500	4.1625
518400	4.44
519300	3.885
520200	3.33
521100	3.2745
522000	3.4965
522900	3.2745
523800	3.219
524700	3.2745
525600	3.3855
526500	3.7185
527400	4.551
528300	5.0504
529200	4.662
530100	4.3845
531000	4.773
531900	4.4955
532800	4.1625
533700	4.8285
534600	5.2169
535500	5.1059
536400	5.2169
537300	5.4944
538200	5.3834
539100	4.773
540000	4.1625
540900	3.9405
541800	4.107
542700	4.4955
543600	5.0504
544500	4.884
545400	4.1625
546300	3.441
547200	2.997
548100	3.7185
549000	4.2735
549900	4.3845
550800	4.3845
551700	3.9405
552600	3.4965
553500	3.33
554400	3.33
555300	3.774
556200	3.9405
557100	3.885
558000	3.7185
558900	3.6075
559800	3.7185
560700	3.8295
561600	3.6075
562500	3.6075
563400	3.774
564300	3.6075
565200	3.441
566100	3.552
567000	3.7185
567900	3.663
568800	3.885
569700	3.885
570600	3.885
571500	4.107
572400	4.329
573300	4.218
574200	3.7185
575100	3.663
576000	4.0515
576900	4.329
577800	4.1625
578700	3.996
579600	3.885
580500	3.885
581400	4.0515
582300	3.774
583200	3.3855
584100	3.6075
585000	4.4955
585900	4.551
586800	3.885
587700	4.0515
588600	4.6065
589500	4.662
590400	4.551
591300	4.1625
592200	3.885
593100	3.9405
594000	4.0515
594900	3.9405
595800	3.9405
596700	4.329
597600	3.996
598500	3.6075
599400	4.218
600300	4.7175
601200	4.4955
602100	3.996
603000	3.441
603900	3.3855
604800	3.8295
605700	3.8295
606600	3.7185
607500	4.44
608400	4.884
609300	4.218
610200	3.885
611100	4.2735
612000	4.107
612900	3.885
613800	4.6065
614700	4.9949
615600	4.2735
616500	3.663
617400	4.0515
618300	4.329
619200	3.8295
620100	4.2735
621000	4.9395
621900	4.4955
622800	3.8295
623700	3.885
624600	3.9405
625500	3.774
626400	4.0515
627300	4.0515
628200	3.7185
629100	3.774
630000	3.996
630900	3.9405
631800	3.885
632700	3.885
633600	3.774
634500	3.663
635400	3.663
636300	3.7185
637200	3.7185
638100	3.6075
639000	3.6075
639900	3.6075
640800	3.4965
641700	3.552
642600	3.6075
643500	3.7185
644400	3.8295
645300	3.774
646200	3.6075
647100	3.552
648000	3.6075
648900	3.6075
649800	3.6075
650700	3.6075
651600	3.441
652500	3.4965
653400	3.7185
654300	3.6075
655200	3.6075
656100	3.663
657000	3.663
657900	4.0515
658800	4.6065
659700	4.773
660600	4.773
661500	4.44
662400	4.107
663300	4.107
664200	4.1625
665100	3.9405
666000	3.6075
666900	3.552
667800	3.9405
668700	3.9405
669600	4.0515
670500	4.3845
671400	4.107
672300	3.6075
673200	3.552
674100	4.44
675000	4.662
675900	4.329
676800	4.2735
677700	4.1625
678600	3.8295
679500	3.8295
680400	4.0515
681300	4.2735
682200	4.551
683100	4.3845
684000	4.662
684900	4.3845
685800	3.441
686700	3.774
687600	4.662
688500	4.662
689400	4.4955
690300	3.9405
691200	3.885
692100	4.44
693000	4.44
693900	4.3845
694800	4.3845
695700	3.663
696600	3.7185
697500	4.2735
698400	4.218
699300	3.663
700200	3.3855
701100	3.441
702000	3.6075
702900	4.107
703800	4.1625
704700	3.441
705600	3.219
706500	3.2745
707400	3.3855
708300	3.552
709200	3.885
710100	4.107
711000	3.9405
711900	3.7185
712800	3.6075
713700	3.663
714600	3.8295
715500	3.885
716400	3.774
717300	3.8295
718200	3.7185
719100	3.6075
720000	3.6075
720900	3.6075
721800	3.552
722700	3.552
723600	3.663
724500	3.7185
725400	3.6075
726300	3.6075
727200	3.663
728100	3.6075
729000	3.441
729900	3.3855
730800	3.4965
731700	3.552
732600	3.4965
733500	3.441
734400	3.4965
735300	3.4965
736200	3.4965
737100	3.4965
738000	3.552
738900	3.663
739800	3.663
740700	3.552
741600	3.663
742500	3.9405
743400	3.885
744300	4.218
745200	4.44
746100	3.9405
747000	3.663
747900	4.551
748800	4.8285
749700	3.9405
750600	3.7185
751500	3.885
752400	3.9405
753300	3.8295
754200	3.7185
755100	3.8295
756000	4.107
756900	4.329
757800	4.2735
758700	4.3845
759600	4.6065
760500	4.44
761400	4.1625
762300	3.7185
763200	3.552
764100	4.218
765000	4.3845
765900	3.552
766800	3.441
767700	3.7185
768600	3.885
769500	3.885
770400	4.0515
771300	4.44
772200	4.44
773100	3.885
774000	3.552
774900	3.8295
775800	4.2735
776700	4.218
777600	3.663
778500	3.6075
779400	3.663
780300	3.441
781200	3.4965
782100	3.552
783000	3.774
783900	4.551
784800	4.329
785700	3.6075
786600	3.8295
787500	3.8295
788400	3.7185
789300	3.996
790200	3.885
791100	3.3855
792000	2.8305
792900	2.22
793800	2.22
794700	2.331
795600	3.108
796500	3.3855
797400	3.3855
798300	3.33
799200	3.33
800100	3.552
801000	3.6075
801900	3.552
802800	3.552
803700	3.6075
804600	3.6075
805500	3.663
806400	3.6075
807300	3.552
808200	3.6075
809100	3.6075
810000	3.552
810900	3.441
811800	3.4965
812700	3.4965
813600	3.552
814500	3.6075
815400	3.6075
816300	3.4965
817200	3.552
818100	3.663
819000	3.552
819900	3.663
820800	3.8295
821700	3.774
822600	3.885
823500	4.44
824400	5.3834
825300	5.3279
826200	4.1625
827100	3.996
828000	4.551
828900	4.44
829800	3.996
830700	3.663
831600	3.774
832500	3.9405
833400	3.774
834300	3.6075
835200	3.4965
836100	3.2745
837000	3.219
837900	3.1635
838800	3.1635
839700	3.108
840600	3.108
841500	3.108
842400	3.1635
843300	3.774
844200	4.9949
845100	5.4389
846000	5.4389
846900	5.3279
847800	5.1614
848700	5.1059
849600	4.884
850500	4.4955
851400	4.218
852300	4.218
853200	4.218
854100	3.774
855000	3.552
855900	3.4965
856800	3.3855
857700	3.441
858600	3.33
859500	3.1635
860400	3.108
861300	3.108
862200	3.1635
863100	3.2745
864000	3.2745
864900	3.4965
865800	4.0515
866700	4.329
867600	4.107
868500	4.44
869400	4.773
870300	4.3845
871200	4.1625
872100	4.1625
873000	4.3845
873900	4.7175
874800	4.7175
875700	5.0504
876600	4.9949
877500	4.2735
878400	3.8295
879300	3.996
880200	4.2735
881100	4.6065
882000	4.662
882900	4.107
883800	3.663
884700	3.8295
885600	4.1625
886500	4.3845
887400	4.0515
888300	3.6075
889200	3.663
890100	3.9405
891000	3.9405
891900	3.7185
892800	3.441
893700	3.4965
894600	3.552
895500	3.663
896400	3.7185
897300	3.7185
898200	3.6075
899100	3.4965
900000	3.4965
900900	3.6075
901800	3.6075
902700	3.552
903600	3.552
904500	3.7185
905400	3.774
906300	3.6075
907200	3.552
908100	3.552
909000	3.552
909900	3.441
910800	3.441
911700	3.4965
912600	3.4965
913500	3.552
914400	3.885
915300	3.9405
916200	3.6075
917100	3.996
918000	4.551
918900	4.551
919800	4.1625
920700	3.6075
921600	3.8295
922500	4.7175
923400	4.8285
924300	4.44
925200	4.3845
926100	4.6065
927000	4.551
927900	4.329
928800	4.0515
929700	3.552
930600	3.2745
931500	3.219
932400	3.996
933300	4.6065
934200	4.107
935100	4.1625
936000	4.9395
936900	4.773
937800	3.7185
938700	3.3855
939600	3.9405
940500	4.7175
941400	4.3845
942300	3.774
943200	3.774
944100	3.885
945000	3.9405
945900	3.8295
946800	3.6075
947700	3.7185
948600	3.885
949500	3.7185
950400	3.552
951300	3.552
952200	3.4965
953100	3.4965
954000	3.441
954900	3.441
955800	3.441
956700	3.3855
957600	3.3855
958500	3.663
959400	4.107
960300	3.885
961200	3.663
962100	3.8295
963000	3.996
963900	4.0515
964800	3.774
965700	3.4965
966600	3.4965
967500	3.4965
968400	3.3855
969300	3.33
970200	3.33
971100	3.3855
972000	3.3855
972900	3.33
973800	3.3855
974700	3.441
975600	3.441
976500	3.33
977400	3.1635
978300	3.219
979200	3.33
980100	3.3855
981000	3.3855
981900	3.3855
982800	3.3855
983700	3.2745
984600	3.2745
985500	3.33
986400	3.2745
987300	3.2745
988200	3.33
989100	3.33
990000	3.33
990900	3.33
991800	3.2745
992700	3.2745
993600	3.3855
994500	3.3855
995400	3.2745
996300	3.33
997200	3.33
998100	3.3855
999000	3.4965
999900	3.552
1000800	3.552
1001700	3.6075
1002600	3.885
1003500	3.9405
1004400	3.774
1005300	3.4965
1006200	3.2745
1007100	3.2745
1008000	3.3855
1008900	3.8295
1009800	4.7175
1010700	4.2735
1011600	3.4965
1012500	4.0515
1013400	4.7175
1014300	4.107
1015200	3.6075
1016100	4.1625
1017000	4.884
1017900	4.7175
1018800	4.218
1019700	3.6075
1020600	3.6075
1021500	4.4955
1022400	4.44
1023300	3.885
1024200	4.0515
1025100	4.218
1026000	4.0515
1026900	3.8295
1027800	3.441
1028700	3.3855
1029600	3.552
1030500	3.552
1031400	3.774
1032300	4.218
1033200	4.107
1034100	3.996
1035000	3.996
1035900	3.9405
1036800	3.9405
1037700	3.774
1038600	3.4965
1039500	3.441
1040400	3.441
1041300	3.3855
1042200	3.33
1043100	3.4965
1044000	4.0515
1044900	4.4955
1045800	4.0515
1046700	3.4965
1047600	3.7185
1048500	4.8285
1049400	5.0504
1050300	4.9395
1051200	4.551
1052100	3.663
1053000	3.108
1053900	3.0525
1054800	3.996
1055700	4.44
1056600	4.1625
1057500	3.552
1058400	3.33
1059300	3.552
1060200	3.8295
1061100	3.774
1062000	3.6075
1062900	3.552
1063800	3.552
1064700	3.6075
1065600	3.663
1066500	3.552
1067400	3.2745
1068300	3.2745
1069200	3.2745
1070100	3.2745
1071000	3.3855
1071900	3.3855
1072800	3.3855
1073700	3.441
1074600	3.3855
1075500	3.441
1076400	3.4965
1077300	3.33
1078200	3.441
1079100	3.552
1080000	3.441
1080900	3.441
1081800	3.552
1082700	3.6075
1083600	3.7185
1084500	3.8295
1085400	3.996
1086300	4.884
1087200	5.0504
1088100	3.9405
1089000	3.552
1089900	3.8295
1090800	3.996
1091700	3.9405
1092600	3.885
1093500	3.7185
1094400	3.4965
1095300	3.3855
1096200	3.33
1097100	3.219
1098000	3.1635
1098900	3.33
1099800	3.663
1100700	4.0515
1101600	4.773
1102500	5.2724
1103400	5.2724
1104300	5.1059
1105200	4.9949
1106100	5.1059
1107000	5.1059
1107900	4.3845
1108800	3.6075
1109700	3.2745
1110600	3.108
1111500	3.0525
1112400	3.2745
1113300	3.663
1114200	3.552
1115100	3.4965
1116000	4.107
1116900	4.218
1117800	4.0515
1118700	4.1625
1119600	4.107
1120500	3.774
1121400	3.441
1122300	3.4965
1123200	3.552
1124100	3.33
1125000	3.219
1125900	3.33
1126800	3.441
1127700	3.885
1128600	4.44
1129500	4.7175
1130400	4.773
1131300	4.4955
1132200	4.884
1133100	5.7164
1134000	5.3834
1134900	4.662
1135800	4.551
1136700	4.329
1137600	3.8295
1138500	3.7185
1139400	3.9405
1140300	4.0515
1141200	4.218
1142100	4.2735
1143000	4.0515
1143900	3.8295
1144800	3.9405
1145700	4.218
1146600	4.107
1147500	3.7185
1148400	3.6075
1149300	3.774
1150200	3.663
1151100	3.33
1152000	3.33
1152900	3.3855
1153800	3.219
1154700	3.1635
1155600	3.2745
1156500	3.33
1157400	3.441
1158300	3.552
1159200	3.6075
1160100	3.4965
1161000	3.552
1161900	3.7185
1162800	3.663
1163700	3.774
1164600	3.7185
1165500	3.7185
1166400	4.1625
1167300	4.551
1168200	4.329
1169100	3.996
1170000	3.996
1170900	3.8295
1171800	3.6075
1172700	3.552
1173600	3.4965
1174500	3.441
1175400	3.552
1176300	3.7185
1177200	3.6075
1178100	3.663
1179000	3.8295
1179900	3.7185
1180800	3.552
1181700	3.4965
1182600	3.3855
1183500	3.219
1184400	3.2745
1185300	3.996
1186200	4.662
1187100	4.329
1188000	4.0515
1188900	3.996
1189800	4.329
1190700	4.9395
1191600	4.662
1192500	4.0515
1193400	3.885
1194300	3.996
1195200	4.1625
1196100	3.9405
1197000	3.996
1197900	4.4955
1198800	4.4955
1199700	4.107
1200600	3.996
1201500	4.107
1202400	3.9405
1203300	3.33
1204200	3.0525
