# Supplementary material for: A parsimonious model of blood glucose homeostasis
Source: PLOS Digit Health. 2022 Jul 14;1(7):e0000072. doi: 10.1371/journal.pdig.0000072 (PMC9931355; doi:10.1371/journal.pdig.0000072)
Supplement: S2 Data — Blood glucose data of Klick Pilot Study measured using the Freestyle Libre Flash Glucose device. The data are presented in comma separated values (.csv) format for each healthy individual (N = 100). The filenames represent the unique identification of the individual to preserve anonymity. (ZIP) [file pdig.0000072.s011.zip › YKD_153.csv]

Elapsed Time	Glucose (mmol/L)
0	4.2735
900	4.7175
1800	5.3834
2700	5.2169
3600	4.44
4500	3.8295
5400	3.663
6300	3.7185
7200	4.107
8100	4.6065
9000	4.773
9900	4.9949
10800	5.8274
11700	6.4379
12600	6.3824
13500	5.8274
14400	5.3834
15300	5.2724
16200	5.4944
17100	5.5499
18000	5.6609
18900	5.3279
19800	4.1625
20700	3.4965
21600	3.4965
22500	4.107
23400	4.218
24300	4.107
25200	4.107
26100	4.1625
27000	4.2735
27900	4.773
28800	5.1614
29700	4.9395
30600	4.7175
31500	5.1614
32400	5.3834
33300	5.2169
34200	5.7164
35100	6.2159
36000	6.6044
36900	6.3269
37800	6.2714
38700	6.4379
39600	5.1614
40500	4.8285
41400	6.8264
42300	8.2694
43200	8.9909
44100	9.8234
45000	9.7679
45900	8.5469
46800	7.3259
47700	6.4379
48600	5.6609
49500	4.9949
50400	4.329
51300	4.2735
52200	4.551
53100	4.6065
54000	4.773
54900	4.7175
55800	4.7175
56700	4.9395
57600	5.2169
58500	5.2724
59400	5.3279
60300	5.4944
61200	5.6054
62100	5.6054
63000	5.5499
63900	5.4944
64800	5.4944
65700	5.6054
66600	5.6054
67500	5.4389
68400	5.3834
69300	5.3279
70200	5.2169
71100	5.2169
72000	5.3279
72900	5.8829
73800	6.4379
74700	6.6044
75600	6.2714
76500	5.8274
77400	5.4389
78300	5.4944
79200	5.2724
80100	4.884
81000	4.9395
81900	5.0504
82800	4.9395
83700	4.884
84600	4.773
85500	4.773
86400	4.7175
87300	4.6065
88200	4.7175
89100	4.773
90000	4.773
90900	4.773
91800	4.773
92700	5.6054
93600	6.8819
94500	7.1039
95400	6.6599
96300	6.2714
97200	6.3269
98100	6.8819
99000	6.9374
99900	6.2714
100800	5.9939
101700	6.1049
102600	5.9384
103500	5.9939
104400	5.9939
105300	6.3269
106200	6.7709
107100	6.7154
108000	6.1604
108900	5.9939
109800	5.8829
110700	4.44
111600	3.885
112500	4.8285
113400	5.7719
114300	5.0504
115200	4.329
116100	4.7175
117000	5.0504
117900	4.884
118800	4.9949
119700	5.4944
120600	5.5499
121500	5.8274
122400	6.6044
123300	7.0484
124200	7.2149
125100	7.3259
126000	7.2704
126900	7.5479
127800	8.7689
128700	9.8234
129600	10.1009
130500	10.2674
131400	9.6014
132300	8.7689
133200	8.8244
134100	9.0464
135000	8.9909
135900	8.7689
136800	7.8809
137700	6.1604
138600	5.7164
139500	6.2159
140400	6.0494
141300	5.7164
142200	6.1604
143100	6.7709
144000	6.8264
144900	6.4379
145800	6.4934
146700	7.1594
147600	7.1039
148500	6.0494
149400	5.0504
150300	5.0504
151200	5.2724
152100	5.0504
153000	5.1614
153900	5.4944
154800	5.4944
155700	5.3279
156600	5.2724
157500	5.2169
158400	5.1614
159300	5.2169
160200	5.2724
161100	5.4389
162000	5.6609
162900	6.1604
163800	6.3824
164700	6.2159
165600	6.4934
166500	6.6599
167400	6.2714
168300	5.8829
169200	5.4389
170100	5.4389
171000	6.1049
171900	6.4934
172800	6.0494
173700	4.8285
174600	5.2169
175500	6.4379
176400	5.4944
177300	3.996
178200	3.4965
179100	3.441
180000	4.0515
180900	5.5499
181800	6.3269
182700	6.1049
183600	6.0494
184500	6.3269
185400	6.6599
186300	7.2149
187200	7.6589
188100	7.1594
189000	5.9939
189900	5.2724
190800	4.884
191700	5.1059
192600	5.9384
193500	6.6044
194400	6.2159
195300	5.1614
196200	4.9949
197100	5.4389
198000	4.773
198900	3.885
199800	3.996
200700	4.44
201600	4.44
202500	4.7175
203400	5.3834
204300	5.4944
205200	5.2724
206100	5.7164
207000	6.3824
207900	6.2159
208800	5.5499
209700	5.8274
210600	6.9374
211500	7.1594
212400	6.6599
213300	6.3269
214200	6.6044
215100	7.0484
216000	7.5479
216900	7.9919
217800	8.0474
218700	7.9919
219600	7.7144
220500	6.9374
221400	6.1049
222300	4.9949
223200	4.6065
224100	5.3834
225000	5.3279
225900	5.0504
226800	4.773
227700	4.9395
228600	5.3834
229500	5.5499
230400	5.4944
231300	5.5499
232200	5.5499
233100	5.5499
234000	5.4944
234900	5.3279
235800	5.2169
236700	5.3834
237600	5.5499
238500	5.6054
239400	5.5499
240300	5.3279
241200	5.2169
242100	5.2169
243000	5.3834
243900	5.2169
244800	4.9949
245700	5.1059
246600	5.2724
247500	5.3279
248400	5.2169
249300	5.3834
250200	5.6054
251100	5.5499
252000	5.1059
252900	5.3279
253800	6.0494
254700	6.3824
255600	6.1604
256500	5.7719
257400	5.1614
258300	4.2735
259200	3.774
260100	3.7185
261000	3.774
261900	3.9405
262800	3.996
263700	3.996
264600	4.662
265500	5.8829
266400	6.8264
267300	6.7154
268200	6.2159
269100	6.1049
270000	6.1049
270900	5.8829
271800	6.0494
272700	6.1604
273600	5.7719
274500	5.6609
275400	5.8829
276300	5.8274
277200	6.2159
278100	6.8819
279000	6.1604
279900	4.4955
280800	4.329
281700	4.9395
282600	4.662
283500	4.7175
284400	5.1059
285300	4.4955
286200	3.8295
287100	4.107
288000	4.329
288900	4.4955
289800	4.9949
290700	5.6054
291600	6.1049
292500	6.8264
293400	6.9374
294300	6.6599
295200	6.9374
296100	6.9929
297000	6.6599
297900	6.6599
298800	7.1039
299700	7.8254
300600	8.0474
301500	7.2149
302400	5.8274
303300	4.6065
304200	4.2735
305100	4.44
306000	4.2735
306900	4.329
307800	4.3845
308700	4.329
309600	4.2735
310500	4.3845
311400	4.4955
312300	4.662
313200	4.773
314100	4.773
315000	4.773
315900	4.8285
316800	4.7175
317700	4.6065
318600	4.884
319500	4.9949
320400	4.9949
321300	5.1059
322200	5.2169
323100	5.3279
324000	5.3279
324900	5.1059
325800	5.2169
326700	5.2724
327600	5.1614
328500	5.1059
329400	5.1614
330300	5.1614
331200	5.0504
332100	4.9395
333000	4.8285
333900	4.7175
334800	4.7175
335700	4.551
336600	4.4955
337500	4.4955
338400	4.4955
339300	4.4955
340200	4.662
341100	4.4955
342000	4.2735
342900	4.4955
343800	4.2735
344700	3.996
345600	4.1625
346500	4.1625
347400	4.1625
348300	4.773
349200	5.3834
350100	5.5499
351000	5.3279
351900	5.1614
352800	5.1614
353700	5.2724
354600	5.3279
355500	5.0504
356400	4.884
357300	5.1614
358200	5.4944
359100	5.5499
360000	5.2169
360900	4.9949
361800	5.1059
362700	4.884
363600	4.1625
364500	3.8295
365400	3.7185
366300	3.9405
367200	4.1625
368100	4.218
369000	4.218
369900	4.2735
370800	4.3845
371700	4.329
372600	4.218
373500	4.1625
374400	4.218
375300	4.218
376200	4.2735
377100	4.2735
378000	4.218
378900	4.2735
379800	4.6065
380700	4.662
381600	4.8285
382500	5.3834
383400	6.4379
384300	7.4369
385200	8.1584
386100	9.1019
387000	9.3239
387900	8.7689
388800	8.8799
389700	9.0464
390600	8.9354
391500	8.7689
392400	8.5469
393300	8.3804
394200	8.2139
395100	7.6034
396000	6.8264
396900	6.1604
397800	5.8274
398700	5.8274
399600	5.6609
400500	4.9949
401400	4.44
402300	4.3845
403200	4.551
404100	4.8285
405000	5.4944
405900	5.6054
406800	5.2724
407700	4.9949
408600	4.884
409500	4.9949
410400	5.1059
411300	5.2724
412200	5.2169
413100	5.1059
414000	5.1059
414900	5.1614
415800	5.1614
416700	5.0504
417600	4.884
418500	4.884
419400	4.9395
420300	4.9395
421200	4.9949
422100	5.6054
423000	6.2714
423900	5.6054
424800	4.6065
425700	4.3845
426600	4.7175
427500	4.8285
428400	4.329
429300	4.107
430200	4.551
431100	5.3834
432000	5.6054
432900	5.2169
433800	4.884
434700	5.1614
435600	5.9939
436500	6.8819
437400	6.6044
438300	5.1614
439200	5.1059
440100	5.7719
441000	6.3824
441900	5.6054
442800	4.2735
443700	4.7175
444600	5.7164
445500	5.6609
446400	4.551
447300	3.663
448200	3.6075
449100	4.3845
450000	4.551
450900	3.996
451800	3.885
452700	4.0515
453600	4.1625
454500	4.1625
455400	4.2735
456300	4.2735
457200	4.1625
458100	4.218
459000	4.218
459900	4.218
460800	4.4955
461700	5.6054
462600	7.0484
463500	7.4924
464400	7.0484
465300	6.9374
466200	7.2704
467100	7.7144
468000	7.9364
468900	8.1029
469800	8.1029
470700	7.2149
471600	6.6044
472500	7.6034
473400	8.2139
474300	8.1584
475200	8.4914
476100	8.8244
477000	8.0474
477900	7.1594
478800	6.8819
479700	6.4379
480600	6.1604
481500	6.1049
482400	5.7719
483300	5.3279
484200	4.9949
485100	5.0504
486000	5.2724
486900	5.4944
487800	5.6054
488700	5.6054
489600	5.4944
490500	5.4944
491400	5.6054
492300	5.4389
493200	5.3279
494100	5.4389
495000	5.5499
495900	5.4389
496800	5.4389
497700	5.3834
498600	5.2724
499500	5.2724
500400	5.2724
501300	5.2724
502200	5.1059
503100	4.8285
504000	4.8285
504900	4.884
505800	4.8285
506700	4.8285
507600	4.8285
508500	4.7175
509400	4.662
510300	5.3279
511200	6.4934
512100	6.3269
513000	5.4389
513900	5.1059
514800	5.4389
515700	6.4379
516600	6.8264
517500	6.6044
518400	6.3269
519300	5.1614
520200	4.107
521100	4.329
522000	4.662
522900	4.0515
523800	3.774
524700	3.8295
525600	4.329
526500	5.2724
527400	5.6054
528300	5.0504
529200	4.7175
530100	5.5499
531000	6.3824
531900	6.6599
532800	5.9939
533700	4.329
534600	4.2735
535500	6.1604
536400	6.7709
537300	5.7164
538200	5.3279
539100	6.0494
540000	6.6599
540900	6.4379
541800	5.1614
542700	3.885
543600	3.9405
544500	4.551
545400	4.2735
546300	4.1625
547200	4.0515
548100	4.773
549000	5.8274
549900	4.9949
550800	4.329
551700	5.4944
552600	6.7154
553500	6.6599
554400	5.9939
555300	6.2159
556200	7.5479
557100	7.6034
558000	6.6599
558900	6.0494
559800	6.0494
560700	5.7719
561600	4.9395
562500	4.662
563400	4.884
564300	4.7175
565200	4.551
566100	4.551
567000	4.7175
567900	5.0504
568800	5.2169
569700	5.2169
570600	5.2169
571500	5.1059
572400	5.1059
573300	5.1614
574200	5.1614
575100	5.1059
576000	5.1614
576900	5.2169
577800	5.3279
578700	5.3834
579600	5.3279
580500	5.2724
581400	5.1614
582300	5.1059
583200	5.2169
584100	5.2169
585000	5.1614
585900	5.0504
586800	4.9395
587700	4.884
588600	4.9395
589500	4.884
590400	4.884
591300	4.884
592200	4.773
593100	4.551
594000	4.3845
594900	4.4955
595800	4.4955
596700	4.44
597600	4.4955
598500	4.4955
599400	4.4955
600300	4.44
601200	4.329
602100	4.2735
603000	4.1625
603900	4.1625
604800	4.107
605700	4.551
606600	5.4944
607500	5.6054
608400	4.884
609300	4.218
610200	3.996
611100	3.9405
612000	3.7185
612900	3.4965
613800	3.33
614700	3.33
615600	3.3855
616500	3.774
617400	4.8285
618300	5.7164
619200	5.7164
620100	5.3834
621000	5.2724
621900	5.9939
622800	6.3269
623700	5.8829
624600	5.9384
625500	5.5499
626400	4.7175
627300	4.8285
628200	5.4944
629100	5.4389
630000	4.8285
630900	4.44
631800	4.218
632700	4.2735
633600	4.107
634500	3.8295
635400	4.1625
636300	4.773
637200	4.884
638100	4.8285
639000	5.0504
639900	5.5499
640800	6.0494
641700	5.7164
642600	5.4389
643500	6.0494
644400	7.2704
645300	7.7699
646200	7.6589
647100	7.2149
648000	6.6599
648900	6.3824
649800	6.1049
650700	6.1049
651600	6.2159
652500	6.1604
653400	6.0494
654300	5.6609
655200	5.1059
656100	5.0504
657000	5.1614
657900	5.1614
658800	5.1059
659700	4.9949
660600	4.9395
661500	4.8285
662400	4.8285
663300	5.0504
664200	5.1614
665100	5.1614
666000	4.9949
666900	4.884
667800	4.8285
668700	4.8285
669600	4.8285
670500	4.884
671400	4.8285
672300	4.8285
673200	4.8285
674100	4.884
675000	4.8285
675900	4.773
676800	4.773
677700	4.662
678600	4.551
679500	4.551
680400	4.44
681300	4.218
682200	3.996
683100	3.9405
684000	3.9405
684900	4.551
685800	5.5499
686700	5.3834
687600	4.662
688500	4.8285
689400	5.3279
690300	5.4944
691200	5.3834
692100	5.3279
693000	5.2724
693900	4.44
694800	3.6075
695700	3.219
696600	3.1635
697500	3.1635
698400	3.108
699300	3.552
700200	4.884
701100	5.5499
702000	5.6054
702900	5.4944
703800	5.6054
704700	5.4944
705600	4.8285
706500	5.0504
707400	5.8829
708300	6.0494
709200	5.6054
710100	5.2724
711000	5.2724
711900	5.3834
712800	5.5499
713700	5.6054
714600	5.6054
715500	5.2169
716400	4.218
717300	3.441
718200	3.108
719100	3.441
720000	3.7185
720900	3.996
721800	4.1625
722700	3.7185
723600	3.33
724500	3.441
725400	3.6075
726300	3.441
727200	3.6075
728100	4.329
729000	5.3834
729900	6.1049
730800	6.7154
731700	7.3814
732600	7.7144
733500	7.7699
734400	7.7699
735300	7.8254
736200	7.7699
737100	6.4379
738000	6.0494
738900	7.3814
739800	7.6589
740700	6.9929
741600	6.7709
742500	6.1049
743400	5.3279
744300	5.1614
745200	5.2169
746100	5.2169
747000	5.1059
747900	4.884
748800	4.6065
749700	4.3845
750600	4.1625
751500	4.1625
752400	4.44
753300	4.4955
754200	4.6065
755100	4.7175
756000	4.44
756900	4.2735
757800	4.329
758700	4.551
759600	4.551
760500	4.3845
761400	4.3845
762300	4.3845
763200	4.3845
764100	4.2735
765000	4.107
765900	4.218
766800	4.1625
767700	3.8295
768600	3.9405
769500	3.885
770400	3.774
771300	3.7185
772200	3.441
773100	3.3855
774000	3.441
774900	3.33
775800	3.441
776700	3.885
777600	3.885
778500	3.3855
779400	3.33
780300	4.4955
781200	5.3279
782100	5.5499
783000	5.3279
783900	5.2169
784800	5.0504
785700	4.662
786600	4.884
787500	5.2169
788400	5.3834
789300	5.1059
790200	4.773
791100	4.329
792000	4.3845
792900	4.662
793800	4.218
794700	4.1625
795600	4.551
796500	4.218
797400	3.663
798300	3.3855
799200	3.219
800100	3.3855
801000	3.6075
801900	3.4965
802800	3.3855
803700	3.3855
804600	3.3855
805500	3.219
806400	3.1635
807300	3.108
808200	3.108
809100	3.108
810000	3.219
810900	3.33
811800	3.3855
812700	3.6075
813600	3.996
814500	4.2735
815400	4.329
816300	4.551
817200	4.8285
818100	5.1614
819000	5.4944
819900	5.7719
820800	6.1049
821700	6.6599
822600	7.1594
823500	7.1594
824400	7.4369
825300	7.4369
826200	6.4379
827100	5.2724
828000	5.4944
828900	6.2714
829800	6.5489
830700	6.5489
831600	6.3824
832500	6.2159
833400	6.0494
834300	5.8274
835200	5.6054
836100	5.7719
837000	5.6054
837900	5.1059
838800	5.3834
839700	5.6609
840600	5.2169
841500	4.8285
842400	4.884
843300	4.9949
844200	5.3834
845100	5.4389
846000	4.44
846900	3.774
847800	3.8295
848700	4.0515
849600	4.107
850500	3.996
851400	3.9405
852300	4.0515
853200	3.996
854100	3.6075
855000	3.552
855900	3.6075
856800	3.4965
857700	3.3855
858600	3.441
859500	3.552
860400	3.441
861300	3.219
862200	3.1635
863100	3.2745
864000	3.7185
864900	4.3845
865800	4.3845
866700	3.6075
867600	3.3855
868500	4.1625
869400	4.884
870300	4.7175
871200	4.7175
872100	4.884
873000	4.9395
873900	5.0504
874800	4.7175
875700	4.6065
876600	5.1059
877500	5.4944
878400	4.884
879300	4.3845
880200	4.3845
881100	3.996
882000	3.6075
882900	3.441
883800	3.2745
884700	3.0525
885600	2.775
886500	2.8305
887400	2.997
888300	3.1635
889200	3.219
890100	3.33
891000	3.663
891900	3.996
892800	3.8295
893700	3.33
894600	3.219
895500	3.33
896400	3.552
897300	3.9405
898200	4.329
899100	4.7175
900000	5.4389
900900	5.9939
901800	6.2159
902700	6.4934
903600	6.7709
904500	6.6599
905400	6.3269
906300	6.4379
907200	7.2704
908100	7.8809
909000	7.7144
909900	7.3259
910800	6.7154
911700	5.8829
912600	5.0504
913500	4.551
914400	4.662
915300	4.884
916200	4.773
917100	4.4955
918000	4.44
918900	4.218
919800	3.996
920700	4.0515
921600	4.107
922500	4.3845
923400	4.551
924300	4.3845
925200	4.1625
926100	4.2735
927000	4.44
927900	4.3845
928800	4.44
929700	4.3845
930600	4.2735
931500	4.329
932400	4.2735
933300	4.1625
934200	4.107
935100	4.107
936000	3.9405
936900	3.774
937800	3.774
938700	3.8295
939600	3.885
940500	3.663
941400	3.33
942300	3.33
943200	3.3855
944100	3.1635
945000	3.108
945900	3.1635
946800	3.108
947700	3.108
948600	3.0525
949500	2.9415
950400	2.997
951300	3.9405
952200	4.2735
953100	4.2735
954000	4.551
954900	4.884
955800	5.1614
956700	5.3834
957600	5.6609
958500	5.5499
959400	4.8285
960300	3.885
961200	3.6075
962100	3.7185
963000	3.8295
963900	4.662
964800	5.3279
965700	5.0504
966600	4.2735
967500	4.107
968400	4.329
969300	4.107
970200	3.7185
971100	3.552
972000	3.3855
972900	3.0525
973800	2.9415
974700	3.1635
975600	2.9415
976500	2.8305
977400	2.886
978300	3.1635
979200	3.2745
980100	3.108
981000	3.2745
981900	4.107
982800	4.551
983700	4.8285
984600	5.2169
985500	5.8829
986400	5.9939
987300	6.1049
988200	6.4934
989100	6.6599
990000	6.7709
990900	6.6044
991800	6.6044
992700	6.8819
993600	6.9929
994500	6.4379
995400	6.2159
996300	6.1049
997200	5.4944
998100	5.0504
999000	5.3279
999900	5.8274
1000800	5.0504
1001700	3.7185
1002600	3.441
1003500	3.996
1004400	3.996
1005300	3.9405
1006200	4.107
1007100	4.107
1008000	4.0515
1008900	4.1625
1009800	4.329
1010700	4.1625
1011600	4.218
1012500	4.218
1013400	4.0515
1014300	4.107
1015200	4.329
1016100	4.329
1017000	4.2735
1017900	4.218
1018800	4.218
1019700	4.107
1020600	3.885
1021500	3.8295
1022400	3.8295
1023300	3.9405
1024200	4.2735
1025100	4.662
1026000	4.3845
1026900	4.329
1027800	4.884
1028700	5.6054
1029600	6.0494
1030500	5.5499
1031400	4.4955
1032300	3.996
1033200	4.551
1034100	4.9395
1035000	4.6065
1035900	3.8295
1036800	3.441
1037700	3.1635
1038600	2.7195
1039500	2.442
1040400	2.553
1041300	2.6085
1042200	2.553
1043100	2.664
1044000	3.7185
1044900	5.3279
1045800	4.9949
1046700	4.107
1047600	4.1625
1048500	5.3279
1049400	6.3824
1050300	5.9384
1051200	4.9395
1052100	4.8285
1053000	4.9949
1053900	4.2735
1054800	3.663
1055700	3.552
1056600	3.33
1057500	3.108
1058400	2.775
1059300	2.6085
1060200	2.7195
1061100	2.886
1062000	3.1635
1062900	3.441
1063800	3.552
1064700	3.9405
1065600	4.3845
1066500	4.107
1067400	3.4965
1068300	3.6075
1069200	4.551
1070100	4.8285
1071000	4.3845
1071900	3.9405
1072800	4.551
1073700	5.7164
1074600	6.1049
1075500	6.0494
1076400	5.5499
1077300	5.3279
1078200	5.3834
1079100	4.7175
1080000	3.885
1080900	3.885
1081800	4.6065
1082700	5.1059
1083600	5.2169
1084500	5.0504
1085400	4.884
1086300	4.884
1087200	4.662
1088100	4.3845
1089000	4.44
1089900	4.7175
1090800	4.6065
1091700	4.4955
1092600	4.44
1093500	4.329
1094400	3.885
1095300	3.4965
1096200	3.7185
1097100	4.1625
1098000	4.329
1098900	4.3845
1099800	4.662
1100700	4.6065
1101600	4.329
1102500	4.107
1103400	4.0515
1104300	4.1625
1105200	4.0515
1106100	3.885
1107000	3.8295
1107900	4.107
1108800	4.44
1109700	4.662
1110600	4.8285
1111500	4.884
1112400	4.9949
1113300	4.7175
1114200	4.551
1115100	4.662
1116000	4.2735
1116900	3.552
1117800	3.1635
1118700	2.997
1119600	2.775
1120500	2.8305
1121400	2.886
1122300	2.9415
1123200	3.108
1124100	3.108
1125000	3.33
1125900	3.441
1126800	3.33
1127700	4.884
1128600	5.7164
1129500	4.884
1130400	4.218
1131300	4.773
1132200	5.2169
1133100	4.9395
1134000	5.1059
1134900	5.3279
1135800	4.8285
1136700	4.107
1137600	4.218
1138500	4.884
1139400	5.2169
1140300	4.44
1141200	3.33
1142100	2.6085
1143000	2.7195
1143900	2.9415
1144800	2.7195
1145700	2.3865
1146600	2.442
1147500	2.664
1148400	2.997
1149300	4.218
1150200	4.551
1151100	4.107
1152000	3.9405
1152900	4.329
1153800	4.3845
1154700	4.1625
1155600	4.4955
1156500	5.1059
1157400	5.0504
1158300	4.773
1159200	4.884
1160100	4.9395
1161000	4.884
1161900	4.551
1162800	4.0515
1163700	4.662
1164600	5.4944
1165500	6.2714
1166400	6.8264
1167300	6.7154
1168200	6.1604
1169100	5.1614
1170000	4.3845
1170900	4.107
1171800	3.9405
1172700	4.0515
1173600	4.107
1174500	4.107
1175400	4.0515
1176300	3.996
1177200	3.9405
1178100	4.218
1179000	4.329
1179900	3.9405
1180800	3.996
1181700	4.3845
1182600	4.2735
1183500	4.107
1184400	4.218
1185300	4.3845
1186200	4.44
1187100	4.551
1188000	4.6065
1188900	4.44
1189800	4.1625
1190700	4.107
1191600	4.1625
1192500	4.0515
1193400	3.9405
1194300	3.9405
1195200	3.8295
1196100	3.6075
1197000	3.552
1197900	3.6075
1198800	3.885
1199700	4.44
1200600	4.4955
1201500	4.2735
1202400	4.1625
1203300	3.8295
1204200	3.7185
