# Supplementary material for: A parsimonious model of blood glucose homeostasis
Source: PLOS Digit Health. 2022 Jul 14;1(7):e0000072. doi: 10.1371/journal.pdig.0000072 (PMC9931355; doi:10.1371/journal.pdig.0000072)
Supplement: S3 Data — Model parameter values obtained for each participant across all three studies. The data are presented in comma separated values (.csv) format. (ZIP) [file pdig.0000072.s012.zip]

Archive with 12 entries (12 files):
- params_troughs_stanford.csv
- __MACOSX/._params_troughs_stanford.csv
- params_peaks_klick_followup.csv
- __MACOSX/._params_peaks_klick_followup.csv
- params_peaks_klick_pilot.csv
- __MACOSX/._params_peaks_klick_pilot.csv
- params_peaks_stanford.csv
- __MACOSX/._params_peaks_stanford.csv
- params_troughs_klick_followup.csv
- __MACOSX/._params_troughs_klick_followup.csv
- params_troughs_klick_pilot.csv
- __MACOSX/._params_troughs_klick_pilot.csv
