# Supplementary material for: A parsimonious model of blood glucose homeostasis
Source: PLOS Digit Health. 2022 Jul 14;1(7):e0000072. doi: 10.1371/journal.pdig.0000072 (PMC9931355; doi:10.1371/journal.pdig.0000072)
Supplement: S3 Data — Model parameter values obtained for each participant across all three studies. The data are presented in comma separated values (.csv) format. (ZIP) [file pdig.0000072.s012.zip › params_troughs_stanford.csv]

ID	A1	A2	lambda
1636-69-001	0.020187097	0.032056178	0.569914602
1636-69-026	0.023302122	0.032828235	0.562280994
1636-69-028	0.022169281	0.030285135	0.524542102
1636-69-032	0.014372942	0.037639359	0.627980006
1636-69-035	0.019736748	0.028729905	0.539921337
1636-69-048	0.018861796	0.027190524	0.563297712
1636-69-053	0.020922095	0.034370148	0.508879407
1636-69-060	0.024088073	0.029604833	0.506480442
1636-69-064	0.029402771	0.02982741	0.616961314
1636-69-069	0.025175785	0.029747616	0.57130284
1636-69-090	0.019317878	0.031306962	0.521805275
1636-69-091	0.024126991	0.033605293	0.478932462
1636-69-100	0.017529817	0.031452913	0.399390267
1636-69-104	0.021862056	0.031018717	0.534178326
1636-69-107	0.023467037	0.029887482	0.496373606
1636-69-111	0.027795889	0.0255563	0.564308469
1636-69-114	0.025392207	0.03558412	0.668939337
1636-69-123	0.021621279	0.028299336	0.487093601
1636-70-1002	0.019610767	0.035294173	0.663913718
1636-70-1003	0.021953776	0.03876446	0.511965943
1636-70-1005	0.018010361	0.033384335	0.580865448
1636-70-1008	0.0252312	0.035087898	0.623260832
1636-70-1010	0.025029659	0.029251927	0.565092092
2133-001	0.020874215	0.033637112	0.528610973
2133-002	0.018292124	0.029617414	0.460642305
2133-003	0.018973965	0.034656905	0.562201751
2133-004	0.009097755	0.027294977	0.430617264
2133-006	0.025132264	0.034714358	0.667112633
2133-007	0.022030829	0.031091273	0.529755615
2133-008	0.031067718	0.032554867	0.588900028
2133-009	0.020691465	0.028832279	0.641817093
2133-010	0.026963752	0.032181187	0.491673257
2133-011	0.019840975	0.038251363	0.496710764
2133-012	0.030466316	0.037204079	0.450673553
2133-013	0.018054854	0.0350215	0.489862065
2133-015	0.027884169	0.035345119	0.605883179
2133-017	0.025125049	0.037981563	0.533694521
2133-018	0.015403735	0.031777993	0.496097602
2133-019	0.01638311	0.034187185	0.561810876
2133-020	0.015229381	0.034614259	0.518012397
2133-021	0.014534711	0.035870965	0.49047153
2133-022	0.018220147	0.03202172	0.540294573
2133-023	0.021520645	0.029421825	0.639243021
2133-024	0.013915669	0.029451107	0.473168798
2133-025	0.026008906	0.031976799	0.560313488
2133-026	0.013232596	0.032857249	0.42448742
2133-027	0.022319225	0.032051236	0.584271117
2133-028	0.018410907	0.029640355	0.467186252
2133-030	0.028384945	0.03460325	0.507691133
2133-032	0.020522233	0.035893255	0.539623752
2133-033	0.020193779	0.029451978	0.428873086
2133-035	0.02363646	0.032355579	0.53030688
2133-036	0.013551443	0.030774117	0.574955377
2133-037	0.022430213	0.02912609	0.846612625
2133-039	0.026151733	0.032331703	0.688671031
2133-040	0.025596921	0.025147178	0.652618819
2133-041	0.02006754	0.030000628	0.606439269
