# Supplementary material for: A parsimonious model of blood glucose homeostasis
Source: PLOS Digit Health. 2022 Jul 14;1(7):e0000072. doi: 10.1371/journal.pdig.0000072 (PMC9931355; doi:10.1371/journal.pdig.0000072)
Supplement: S3 Data — Model parameter values obtained for each participant across all three studies. The data are presented in comma separated values (.csv) format. (ZIP) [file pdig.0000072.s012.zip › params_peaks_klick_followup.csv]

ID	A1	A2	lambda
1MG002QH2AW	0.006358436	0.003206185	0.442721109
1MH001HT8WM	0.006353231	0.003878372	0.474572691
1MH001HTDE8	0.010824279	0.003717704	0.434431796
1MH001HTDF8	0.008339758	0.003273984	0.422044915
1MH001HTDJR	0.00575767	0.004610968	0.481956323
1MH001HTDLD	0.008971474	0.004181356	0.422463491
1MH001MQGZ8	0.00724684	0.003697476	0.429929609
1MH001MQGZW	0.006604243	0.004313371	0.445049851
1MH001NT8UR	0.008550325	0.003816899	0.481605137
1MH001NTDAR	0.005844935	0.005086946	0.428750713
1MH001NTDED	0.007605365	0.002539875	0.424174982
1MH001NTDJM	0.006593787	0.003413013	0.420824836
1MH001NTDL4	0.006291932	0.005349941	0.455426695
1MH001NTDM0	0.005180756	0.004240042	0.438888769
1MH001NTFCW	0.000830586	0.003908253	0.40584428
1MH001NTFTD	0.01036659	0.00204824	0.417173613
1MH001NTGEM	0.008567167	0.004721464	0.450494654
1MH001NTGMM	0.005201276	0.003544419	0.435731288
1MH001PHH5R	0.008550325	0.003816899	0.481605137
1MH001PHHDW	0.008005379	0.00369986	0.450480594
1MH001PHHLR	0.006855994	0.003700974	0.434482181
1MH001PKUER	0.006806447	0.003777756	0.432907522
1MH001PKUER_2	0.008556573	0.004864395	0.446751261
1MH002M4L6R	0.009171976	0.003991342	0.439034029
1MH002M4L6W	0.008056073	0.004142199	0.45519545
1MH002M4L7H	0.003971651	0.004838095	0.496121617
1MH002M4L7M	0.010490599	0.00323927	0.430963737
1MH002M4L94	0.009625982	0.003264135	0.428850092
1MH002QH23W	0.005943071	0.003493425	0.441185564
1MH002QH24D	0.006737335	0.003317242	0.430442093
1MH002QH250	0.006147018	0.004065316	0.431021994
1MH002QH2E4	0.008739403	0.003528457	0.428723134
1MH002QH2EM	0.007241498	0.002989992	0.437836392
1MH002QH6Z4	0.0102944	0.002283373	0.434741801
AAM113	0.00641374	0.003426654	0.459470476
AAM_147	0.014343102	0.003583522	0.418764402
AAM_149	0.009515932	0.003673881	0.437371114
AGP132	0.010239973	0.002943886	0.428657877
AHS115	0.00641374	0.003426654	0.459470476
AJC002	0.009949739	0.002695351	0.432588326
AMB073	0.005595236	0.00406365	0.441321304
AMK092	0.003032686	0.004169598	0.430400472
ANA095	0.006504787	0.002527465	0.434056028
APM_146	0.003892839	0.005897751	0.417481216
APM_148	0.008714339	0.004055099	0.446100989
ASF143	0.005349733	0.004433745	0.49511047
ATN141	0.005744791	0.005151925	0.460333084
BBZ103	0.006843303	0.003933177	0.436777778
BIM018	0.011968112	0.002000918	0.431863137
BKS083	0.004875184	0.004159294	0.438998777
DNN096	0.007669107	0.003851824	0.436586091
DSH129	0.008914463	0.003904738	0.434505157
DYD_154	0.007691753	0.004094788	0.434596245
GDP007	0.007255962	0.003639782	0.450785768
JMB026	0.005420192	0.00445685	0.449442152
KJB013	0.01043206	0.003833677	0.426287132
MBV064	0.003564102	0.004501673	0.445397679
MRT02	0.006982742	0.002269771	0.430886144
MRT03	0.013343029	0.00386866	0.425779984
MRT04	0.004916717	0.003993495	0.427894863
MRT05	0.006342644	0.003248524	0.428415888
MRT06	0.007157945	0.002825637	0.414426006
MRT07	0.007515698	0.002553175	0.420990406
MRT08	0.008736512	0.001889426	0.415696708
MRT09	0.005871537	0.004209266	0.436753581
MRT10	0.004524226	0.004137269	0.502448854
MRT11	0.001533002	0.005643519	0.465421945
MRT13	0.004098467	0.004430473	0.459972985
MRT15	0.004784985	0.004117552	0.481804093
MRT16	0.007881162	0.003599581	0.421269631
MRT20	0.004751163	0.003726085	0.434892284
MRT22	0.008267071	0.003499507	0.426350368
MRT26	0.00664606	0.004257339	0.449966252
MRT29	0.004605267	0.004107554	0.438136088
MRT30	0.003031387	0.004319256	0.443150047
MSS118	0.008211779	0.002507362	0.439236095
MVS057	0.011960637	0.002844417	0.420480653
NNN058	0.007594895	0.00357745	0.442855612
PAP063	0.008840504	0.003674868	0.422261042
PBP71	0.009345984	0.003653507	0.434081301
PKT028	0.009552208	0.003421465	0.438043612
PPP089	0.003603576	0.004481189	0.444594014
PRS_150	0.006283926	0.003466465	0.453404956
PSK012	0.015500344	0.002714392	0.425130252
RBP094	0.008322352	0.003351691	0.448496068
RDP084	0.008322352	0.003351691	0.448496068
RSV_151	0.007471221	0.004269949	0.440178464
SAG_157	0.010041156	0.003321937	0.43332917
SAR119	0.007667591	0.004011093	0.426299048
SKJ032	0.010174612	0.002387835	0.459127457
SNA031	0.009095563	0.003307506	0.426196899
SNL181	0.007597194	0.003739221	0.422385228
SSD075	0.007928698	0.004391907	0.434487327
SSJ067	0.007215768	0.004111157	0.433153797
SSZ034	0.014488147	0.003691191	0.429498197
SVD085	0.006999034	0.003246845	0.455745926
UBP72	0.006127879	0.0036212	0.4565945
VMK078	0.00546047	0.00257806	0.430146735
VSH079	0.008502932	0.004493475	0.424553147
YKD_153	0.006643076	0.003428595	0.427388991
