# Supplementary material for: A parsimonious model of blood glucose homeostasis
Source: PLOS Digit Health. 2022 Jul 14;1(7):e0000072. doi: 10.1371/journal.pdig.0000072 (PMC9931355; doi:10.1371/journal.pdig.0000072)
Supplement: S3 Data — Model parameter values obtained for each participant across all three studies. The data are presented in comma separated values (.csv) format. (ZIP) [file pdig.0000072.s012.zip › params_peaks_klick_pilot.csv]

ID	A1	A2	lambda
0M00048323W	0.011492967	0.002948945	0.431726932
0M0007V9G14	0.008662153	0.00280628	0.443290522
0M00081XT1M	0.006905363	0.002844887	0.460951813
0M00081XT20	0.006084357	0.003815574	0.428251814
0M000821E1W	0.007663988	0.002219226	0.438029455
0M00082GJLD	0.008456343	0.002692623	0.443559623
0M00082GJMW	0.005273435	0.004013333	0.448985501
0M0008AQUF4	0.003731256	0.003426435	0.426937649
0M0008CA758	0.004744866	0.002401711	0.439853911
0M0008CA77R	0.014396871	0.005017041	0.433914221
0M0008CA8Z4	0.007595402	0.00307429	0.434484166
0M0008D1F78	0.007691614	0.002286896	0.426775871
0M0008X9MZ4	0.004005182	0.004125852	0.452743874
0M0008XNLJH	0.004964386	0.00284265	0.404903136
0M0008XNLL4	0.007303767	0.002869746	0.426513156
0M0008YC830	0.009861996	0.00382215	0.444070715
0M0008YC83D	0.008486264	0.001402242	0.440108515
0M0008YC848	0.008740745	0.002355521	0.439858702
0M0008YC85H	0.007471213	0.003117156	0.444331801
0M00094U0MW	0.007630927	0.002653565	0.44742213
0M000981Z38	0.008199392	0.001989253	0.417675152
0M0009831M8	0.00568661	0.002585516	0.430928122
0M00098MTZM	0.005277639	0.003930874	0.504738544
0M00098UZDM	0.007828244	0.002768684	0.412171317
0M00098VVGM	0.007762008	0.00246299	0.434335832
0M0009R39VW	0.006008764	0.006478588	0.450258482
0M0009TK7CH	0.00959032	0.00153091	0.411480737
0M0009TQA10	0.009611125	0.002042233	0.418492306
0M0009TQA38	0.00812975	0.001512429	0.43316228
0M0009TZ688	0.005367425	0.002926829	0.43810819
0M0009TZ6DR	0.007615956	0.002377962	0.427289248
0M0009U0Z4R	0.010435784	0.002613608	0.449747752
0M0060ALZX0	0.008183559	0.002112848	0.41966589
0M0060PTJHM	0.006826125	0.001533	0.415750324
0M006161AVH	0.007567797	0.002841881	0.433791919
0M006161AX8	0.00733234	0.003407453	0.441869522
0M006161C6M	0.009787117	0.00358775	0.458239344
0M006161C84	0.008595455	0.00337796	0.45016291
0M006161T3R	0.008000021	0.002873586	0.412791045
0M006161T50	0.008404925	0.002659134	0.435564241
0M0061630Q0	0.00828757	0.002560837	0.415948836
0M0061EKZQM	0.007150784	0.001880263	0.428589963
