# Supplementary material for: A parsimonious model of blood glucose homeostasis
Source: PLOS Digit Health. 2022 Jul 14;1(7):e0000072. doi: 10.1371/journal.pdig.0000072 (PMC9931355; doi:10.1371/journal.pdig.0000072)
Supplement: S3 Data — Model parameter values obtained for each participant across all three studies. The data are presented in comma separated values (.csv) format. (ZIP) [file pdig.0000072.s012.zip › params_peaks_stanford.csv]

ID	A1	A2	lambda
1636-69-028	0.004937205	0.002467343	0.426191112
1636-69-035	0.00485126	0.001699105	0.418886613
1636-69-048	0.006369813	0.003309588	0.409736243
1636-69-053	0.00632892	0.004094918	0.436887198
1636-69-060	0.005105259	0.002527015	0.42598525
1636-69-064	0.001267829	0.004357578	0.451276937
1636-69-069	0.005694919	0.002710924	0.420164974
1636-69-100	0.007538241	0.001573812	0.415353883
1636-69-104	0.004222865	0.003271095	0.42295928
1636-69-107	0.006396025	0.002204982	0.43643793
1636-69-111	0.007263572	0.002659001	0.410829511
1636-69-114	0.005468229	0.002486916	0.416548936
1636-69-123	0.00867566	0.003595067	0.43042675
1636-70-1002	0.005356419	0.002881111	0.441177882
1636-70-1003	0.006407739	0.002374619	0.43195706
1636-70-1008	0.003557784	0.003691264	0.457385556
2133-001	0.010222676	0.002205272	0.42000364
2133-002	0.005018271	0.001576851	0.426509694
2133-003	0.005789914	0.002806469	0.45873223
2133-006	0.008135136	0.003805269	0.442845168
2133-007	0.005826705	0.002714785	0.415774997
2133-009	0.005835177	0.001749302	0.41395385
2133-010	0.006952464	0.003432968	0.43955493
2133-011	0.007983872	0.002430582	0.444171566
2133-012	0.007121306	0.001964687	0.411948841
2133-013	0.006572602	0.002584484	0.420251164
2133-020	0.001967544	0.005366017	0.443979558
2133-022	0.004231982	0.003051106	0.435844561
2133-023	0.007336099	0.000900027	0.433623127
2133-026	0.006810291	0.002999974	0.470823718
2133-028	0.011845412	0.000548347	0.424260041
2133-030	0.009057953	0.003291499	0.413712537
2133-032	0.004452361	0.002286828	0.42812738
2133-033	0.007185536	0.003344855	0.429317414
2133-037	0.005283432	0.003732445	0.429981776
2133-040	0.008113734	0.00392838	0.415369562
2133-041	0.005760479	0.003194761	0.424956339
