# Supplementary material for: A parsimonious model of blood glucose homeostasis
Source: PLOS Digit Health. 2022 Jul 14;1(7):e0000072. doi: 10.1371/journal.pdig.0000072 (PMC9931355; doi:10.1371/journal.pdig.0000072)
Supplement: S3 Data — Model parameter values obtained for each participant across all three studies. The data are presented in comma separated values (.csv) format. (ZIP) [file pdig.0000072.s012.zip › params_troughs_klick_followup.csv]

ID	A1	A2	lambda
1MG002QH2AW	0.022990278	0.03700123	0.679673401
1MH001HT8WM	0.026573119	0.038037345	0.543021015
1MH001HTDE8	0.028797249	0.04202654	0.634840288
1MH001HTDF8	0.02333576	0.033485335	0.595796953
1MH001HTDJR	0.020113959	0.037087377	0.598169122
1MH001HTDLD	0.023562109	0.035124629	0.667267289
1MH001MQGZ8	0.019931244	0.037396797	0.573600893
1MH001MQGZW	0.012211583	0.037564146	0.556775418
1MH001NT8UR	0.02698806	0.035624872	0.762404017
1MH001NTDAR	0.020480941	0.035803848	0.529845204
1MH001NTDED	0.025264809	0.046247928	0.692007063
1MH001NTDJM	0.023121791	0.039901885	0.711604944
1MH001NTDL4	0.016647813	0.035477667	0.657272863
1MH001NTDM0	0.010959207	0.039286267	0.452546055
1MH001NTFCW	0.004743354	0.023551506	0.365151923
1MH001NTFTD	0.016092197	0.035916972	0.444868117
1MH001NTGEM	0.019209038	0.031605142	0.603369214
1MH001NTGMM	0.00833895	0.032168773	0.561640213
1MH001PHH5R	0.02698806	0.035624872	0.762404017
1MH001PHHDW	0.021320994	0.038346231	0.674894441
1MH001PHHLR	0.020263148	0.040811085	0.594046177
1MH001PKUER	0.01040225	0.026402642	0.434365814
1MH001PKUER_2	0.016450547	0.033377575	0.489558887
1MH002M4L6R	0.01511375	0.036763368	0.657516765
1MH002M4L6W	0.017881479	0.037319375	0.580551512
1MH002M4L7H	0.018855019	0.039335403	0.608037454
1MH002M4L7M	0.0266103	0.040064661	0.582866584
1MH002M4L94	0.02033266	0.03917271	0.523004962
1MH002QH23W	0.021521514	0.042265126	0.584291061
1MH002QH24D	0.017287836	0.033633198	0.721007084
1MH002QH250	0.017341635	0.031640906	0.463110716
1MH002QH2E4	0.017388639	0.033722644	0.60322562
1MH002QH2EM	0.01867107	0.036337656	0.55463972
1MH002QH6Z4	0.026651494	0.040147897	0.704298399
AAM113	0.021155748	0.039340824	0.545766598
AAM_147	0.029794748	0.041958494	0.585109859
AAM_149	0.022716114	0.037706971	0.565535183
AGP132	0.019795347	0.034849221	0.496948796
AHS115	0.021155748	0.039340824	0.545766598
AJC002	0.018770647	0.037954515	0.530954371
AMB073	0.028062462	0.033582293	0.755480154
AMK092	0.010379558	0.036795162	0.591855481
ANA095	0.010307479	0.037181736	0.429975378
APM_146	0.014771187	0.036217956	0.605482217
APM_148	0.029035782	0.038134182	0.641186065
ASF143	0.015618335	0.033951234	0.5167531
ATN141	0.017926177	0.034454967	0.569560139
BBZ103	0.020683483	0.034805062	0.581816532
BIM018	0.020082322	0.042182806	0.601981224
BKS083	0.020683557	0.037997317	0.630971424
DNN096	0.022066002	0.036827193	0.625227361
DSH129	0.02206492	0.037662224	0.61916274
DYD_154	0.020031246	0.042066965	0.628511083
GDP007	0.020799174	0.034949416	0.628433136
JMB026	0.0131193	0.04185868	0.494471764
KJB013	0.026639498	0.037182103	0.613209128
MBV064	0.014033849	0.038741217	0.592313692
MRT02	0.018896181	0.032436096	0.574471805
MRT03	0.028562175	0.036386603	0.622784588
MRT04	0.013931112	0.038401916	0.535883995
MRT05	0.007200397	0.031046741	0.407581471
MRT06	0.02133882	0.032819214	0.574193392
MRT07	0.015389742	0.03891723	0.593229475
MRT08	0.020509226	0.035702714	0.590193836
MRT09	0.014928353	0.038390303	0.633034507
MRT10	0.017322411	0.033810547	0.505061073
MRT11	0.019465055	0.029538161	0.532919268
MRT13	0.013851647	0.031673142	0.580301102
MRT15	0.015762793	0.034942178	0.55442061
MRT16	0.015129858	0.037924916	0.555972797
MRT20	0.011926298	0.036177307	0.588240978
MRT22	0.017589613	0.03357783	0.616227435
MRT26	0.011226415	0.035245754	0.50209777
MRT29	0.027163716	0.041756531	0.700761935
MRT30	0.019655226	0.032546662	0.668992927
MSS118	0.019219364	0.034530982	0.611470549
MVS057	0.020085628	0.038979085	0.480461116
NNN058	0.020051174	0.031028878	0.49684321
PAP063	0.015248157	0.038558036	0.63654035
PBP71	0.02742499	0.037146646	0.774831881
PKT028	0.021230015	0.039225048	0.54464342
PPP089	0.017934352	0.03216222	0.686604499
PRS_150	0.019673838	0.033959383	0.596710837
PSK012	0.028163625	0.046268327	0.516380979
RBP094	0.019674654	0.037412208	0.675928943
RDP084	0.019674654	0.037412208	0.675928943
RSV_151	0.017826287	0.03857656	0.553253851
SAG_157	0.020652292	0.03069406	0.496918624
SAR119	0.021183237	0.038199679	0.602761354
SKJ032	0.023458249	0.032997393	0.544100503
SNA031	0.032740576	0.041500928	0.606348253
SNL181	0.014940686	0.032273668	0.49052098
SSD075	0.023659861	0.037282688	0.707201312
SSJ067	0.024604365	0.033880628	0.604654364
SSZ034	0.023084907	0.038921262	0.513520426
SVD085	0.016729915	0.035281856	0.537570696
UBP72	0.017789839	0.036683735	0.585662707
VMK078	0.014028341	0.030930767	0.628688934
VSH079	0.029249886	0.031694941	0.563636437
YKD_153	0.02025046	0.032859535	0.581976707
