# Supplementary material for: A parsimonious model of blood glucose homeostasis
Source: PLOS Digit Health. 2022 Jul 14;1(7):e0000072. doi: 10.1371/journal.pdig.0000072 (PMC9931355; doi:10.1371/journal.pdig.0000072)
Supplement: S3 Data — Model parameter values obtained for each participant across all three studies. The data are presented in comma separated values (.csv) format. (ZIP) [file pdig.0000072.s012.zip › params_troughs_klick_pilot.csv]

ID	A1	A2	lambda
0M00048323W	0.016366223	0.041617117	0.561324143
0M0007V9G14	0.021879732	0.03948728	0.671042474
0M00081XT1M	0.023114899	0.035340609	0.694434951
0M00081XT20	0.021530616	0.037370193	0.644768172
0M000821E1W	0.021025731	0.036996023	0.771846668
0M00082GJLD	0.024616671	0.039353302	0.586418573
0M00082GJMW	0.024027207	0.036208113	0.85503382
0M0008AQUF4	0.018898447	0.037129211	0.57182027
0M0008CA758	0.019306739	0.039692631	0.702057824
0M0008CA77R	0.028670248	0.04465801	0.716380596
0M0008CA8Z4	0.027895786	0.037125931	0.623171453
0M0008D1F78	0.024170876	0.037393842	0.687227652
0M0008X9MZ4	0.017709944	0.036853309	0.63002272
0M0008XNLJH	0.022353307	0.028726409	0.520711174
0M0008XNLL4	0.023225741	0.035443188	0.608205401
0M0008YC830	0.024441519	0.039957532	0.836151617
0M0008YC83D	0.025457707	0.037555128	0.654203339
0M0008YC848	0.017900055	0.036698488	0.484011752
0M0008YC85H	0.019642803	0.034329882	0.644008041
0M00094U0MW	0.022786984	0.039411602	0.635413464
0M000981Z38	0.022702564	0.035063387	0.628755465
0M0009831M8	0.023278862	0.034404581	0.605321107
0M00098MTZM	0.018312484	0.032337062	0.640367149
0M00098UZDM	0.025352258	0.038225705	0.697850705
0M00098VVGM	0.015732935	0.037004905	0.57501357
0M0009R39VW	0.01607827	0.039269421	0.870629496
0M0009TK7CH	0.027646368	0.034550101	0.690446925
0M0009TQA10	0.022536727	0.022783028	0.638303397
0M0009TQA38	0.022959526	0.040889273	0.610830016
0M0009TZ688	0.016960242	0.026262276	0.655358739
0M0009TZ6DR	0.024575209	0.041248185	0.610160427
0M0009U0Z4R	0.031110322	0.033924048	0.589496938
0M0060ALZX0	0.028111541	0.034753217	0.826074575
0M0060PTJHM	0.024108885	0.040735551	0.666107903
0M006161AVH	0.025561986	0.032091591	0.638802793
0M006161AX8	0.019655711	0.035270114	0.586755372
0M006161C6M	0.022655873	0.037551503	0.633192418
0M006161C84	0.025008175	0.037504126	0.650980906
0M006161T3R	0.026446733	0.042330719	0.633947049
0M006161T50	0.021277825	0.037138918	0.560098433
0M0061630Q0	0.027044386	0.030873402	0.770420732
0M0061EKZQM	0.021739163	0.032430426	0.544425653
